# Supplementary material for: Detection of transcriptome-wide microRNA–target interactions in single cells with agoTRIBE
Source: Nat Biotechnol. 2023 Sep 21;42(8):1296–302. doi: 10.1038/s41587-023-01951-0 (PMC11324520; doi:10.1038/s41587-023-01951-0)
Supplement: Supplementary file 3 — Overview of all bulk datasets. [file 41587_2023_1951_MOESM3_ESM.xlsx]

## Sheet: SuppTable1
Table1: Overview of all the bulk datasets
Sample	timepoint	Description	Corresponding Figure	number of de-duplicated reads	subsampled/not subsampled	Sequencing design
1	24hrs	Ago control (pEGFP_Ago2) 1	Fig1d-f	39087476	subsampled	paired
2	24hrs	ADAR-only 1	Fig1d-g	39526580	subsampled	paired
3	24hrs	agoTRIBE 1	Fig1d-g	39317680	subsampled	paired
4	48hrs	Ago control (pEGFP_Ago2) 2	Fig1d-f	39511338	subsampled	paired
5	48hrs	ADAR-only 2	Fig1d-g	39290298	subsampled	paired
6	48hrs	agoTRIBE 2	Fig1d-g	39465966	subsampled	paired
7	48hrs	Mock control	Fig 1n-o	15870241	not subsampled	unpaired
8	24hrs	T6B-mCherry transfection	Fig 1n-o	11912085	not subsampled	unpaired
9	48hrs	ADAR-only momomer background control heterodimer design	SuppFig6a-b	14202357	not subsampled	unpaired
10	48hrs	agoTRIBE heterodimer design	SuppFig6a-b	12526227	not subsampled	unpaired
11	48hrs	Ago control background control heterodimer design	SuppFig6a-b	12317357	not subsampled	unpaired
12	48hrs	ADAR-only control for GFP-nanobody design	SuppFig6a-b	18234531	not subsampled	unpaired
13	48hrs	agoTRIBE nanobody design	SuppFig6a-b	16378907	not subsampled	unpaired
14	48hrs	Ago control for GFP-nanobody design	SuppFig6a-b	19256831	not subsampled	unpaired
