# Supplementary material for: Detection of transcriptome-wide microRNA–target interactions in single cells with agoTRIBE
Source: Nat Biotechnol. 2023 Sep 21;42(8):1296–302. doi: 10.1038/s41587-023-01951-0 (PMC11324520; doi:10.1038/s41587-023-01951-0)
Supplement: Supplementary file 4 — Expression value for all genes for six samples in Fig. 1. [file 41587_2023_1951_MOESM4_ESM.xlsx]

## Sheet: Sheet1
Table2: Expression value for all genes for 6 samples in main figure 1
(Multi-mapping reads and/or reads overlapping more than one feature (genes in our case), were accounted for by using a fractional assignment (-M -O --fraction))
Gene ID	Ago control (pEGFP_Ago2) 1	ADAR-only 1	agoTRIBE 1	Ago control (pEGFP_Ago2) 2	ADAR-only 2	agoTRIBE 3
ENSG00000223972	1.89	1.96	2.09	1.68	3.55	1.87
ENSG00000227232	757.23	603.09	762.41	1097.82	532.1	415.38
ENSG00000278267	10.43	11.87	9.9	11.24	5.71	2.28
ENSG00000243485	4.55	1.91	4.1	3.29	3.4	0.71
ENSG00000284332	0	0	0.19	0	0	0.12
ENSG00000237613	0	0	0	0	0	0
ENSG00000268020	0	0	0	0	0	0
ENSG00000240361	0	0	0	0	0	0
ENSG00000186092	0	0	0	0	0	0
ENSG00000238009	28.14	22.68	27.05	45.06	39.02	29.88
ENSG00000239945	6.27	10.17	12.31	19.97	13.4	7.58
ENSG00000233750	7.2	13.56	5.42	3.8	5.12	3.25
ENSG00000268903	46.04	21.29	25.69	34.18	6.76	1.66
ENSG00000269981	16.47	7.79	6.68	10.57	2.61	1.92
ENSG00000239906	2.86	2.29	1.59	1.77	2.05	1.11
ENSG00000241860	69.44	58.37	59.2	52.29	62.15	61.42
ENSG00000222623	0.14	0.17	0	0	0	0
ENSG00000241599	0.06	0	0	0	0	0
ENSG00000279928	1.35	6.83	0	0.2	2.53	1.33
ENSG00000279457	1013.61	897.27	1118.98	1525.34	730.47	571.74
ENSG00000273874	7.52	7.28	7.99	7.45	5.03	2.28
ENSG00000228463	88.2	74.22	84.27	103.34	106.56	118.68
ENSG00000286448	2.78	1.42	0.87	1.69	2.51	2.23
ENSG00000236679	15.75	13.47	18.74	28.36	23.33	31.07
ENSG00000236601	1.52	1.12	0.5	1.07	0.14	0.63
ENSG00000237094	141.7	118.93	98.02	112.28	111.37	97.84
ENSG00000269732	0	0	0	0	0	0
ENSG00000284733	0	1.29	1.17	1.3	0.22	2.1
ENSG00000233653	4.35	7.08	2.5	2.36	3.31	2.35
ENSG00000250575	93.13	46.25	54.09	65.02	16.07	9.22
ENSG00000278757	0	0	0	0	0	0
ENSG00000230021	517.75	621.61	463.61	396.75	532.51	450.61
ENSG00000235146	0.08	0.17	0.83	0.67	0.07	0
ENSG00000225972	397	366.5	255	332	284.5	247.5
ENSG00000225630	3331	3990	2841.5	2468	2766.5	2545
ENSG00000237973	7623.5	7782.75	5802.42	5810	5963.42	5838.67
ENSG00000278791	135.5	160.5	101.25	114	114.75	109
ENSG00000229344	477.17	473.33	358.67	345.58	409.25	382
ENSG00000240409	58.5	83.75	46	49.75	50.5	42.75
ENSG00000248527	3979	5183.75	3429.25	3096.25	3829.25	3492.83
ENSG00000198744	1083.17	1253.17	943.42	800.83	1032.25	1053.75
ENSG00000268663	0	0	0	0	0	0
ENSG00000284662	0	1.29	1.17	1.3	0.22	2.1
ENSG00000229376	6.33	9.17	6.68	1.88	5.24	3.93
ENSG00000228327	589.3	418.75	459.48	507.5	392.6	295.19
ENSG00000223181	0	0	0	0	0	0
ENSG00000229905	0.14	0	0	0	0	0
ENSG00000237491	92.88	102.22	67.88	49.4	111.52	67.75
ENSG00000285268	1.75	0.5	1.5	0.5	2.5	1.5
ENSG00000230092	7.92	5.25	8.12	8.08	10.25	7.92
ENSG00000177757	2.75	1	2.5	0	3	2
ENSG00000228794	730.33	854.23	778.53	515.19	612.7	520.21
ENSG00000225880	64.75	45.75	46.5	42.75	40.5	24
ENSG00000288531	10.5	1.83	5.5	3.5	4	1
ENSG00000230368	2.1	3.64	3.24	6.08	2.24	4.8
ENSG00000234711	0	1.5	3	4.67	2.9	2.17
ENSG00000283040	2	0	0	0	0	0
ENSG00000272438	16.83	10	11	3	4	2
ENSG00000230699	71	103.5	71	53.5	38	46
ENSG00000241180	5	7.5	8	5.5	1	2
ENSG00000223764	692.17	762	632	398	327	174
ENSG00000187634	3412.5	2200	2895	1900.5	789	561.5
ENSG00000188976	7592.83	7985	8249.33	6706.5	5492.5	4119.67
ENSG00000187961	964	842	951	725	371	215
ENSG00000187583	6	7	1	2	2	1
ENSG00000187642	8	2	1	1.5	3	0
ENSG00000272512	283	164	170	110	62	22
ENSG00000188290	2112	924	1455	1239.5	481.33	266
ENSG00000187608	279	176.5	415.5	315.5	149.67	101
ENSG00000231702	19	23.5	53	31	41.67	24
ENSG00000224969	31	23	43	14	27	16
ENSG00000188157	2717.5	1394	1743.5	1226	434.5	270.5
ENSG00000242590	71.5	39	59.5	57.5	25.5	16.5
ENSG00000217801	83.5	73.5	90.4	137.25	106	95.5
ENSG00000273443	8.5	0.5	10	13.75	9	9.5
ENSG00000237330	6.25	2	0	2	2	0
ENSG00000131591	730	385	585	448	131	60
ENSG00000285812	8	13	9	9	4	15
ENSG00000223823	0	0	0	0	0	0
ENSG00000207730	0	0	0	0	0	0
ENSG00000207607	0	0	0	0	0	0
ENSG00000198976	0	0	0	0	0	0
ENSG00000272141	0	0	0	0	0	0
ENSG00000205231	0.5	0	0	0	0	0
ENSG00000162571	0.5	1	0	0	0	0
ENSG00000186891	7	0	5	0	0	0
ENSG00000186827	0	0	0	0	0	0
ENSG00000078808	2605	2782	2906	2270	1697	1110
ENSG00000176022	996	961	894	660	752	698
ENSG00000184163	43.25	18	17.5	47.5	8	7.5
ENSG00000260179	9	8	8	12	6	2
ENSG00000160087	2362.75	1909.33	2374	2586.5	1767	1631.5
ENSG00000230415	34.5	29	32	38	26	22
ENSG00000162572	318.5	196	247	300	86	68
ENSG00000131584	2344.25	1320.33	1806.5	1905.5	820.5	585.5
ENSG00000278073	0	0	0	0	0	0.5
ENSG00000169972	1746.33	1181.83	1565.2	1918.83	635.83	535.3
ENSG00000127054	3745.25	3511	4075.5	3875.5	2357.25	1822.75
ENSG00000283712	22.5	3.5	12	6	0.5	1.5
ENSG00000240731	165	141	145	161.5	194.25	137
ENSG00000224051	842	323	581	706	202	169
ENSG00000169962	27	26	16	27	7	7
ENSG00000107404	3693.5	2607.75	3468	2728.5	1056	738.75
ENSG00000284372	0.5	1.5	1	0.5	0	2
ENSG00000162576	226	142	153	155	90	89
ENSG00000175756	2789	1988.08	2361.75	2353.37	1251	914
ENSG00000223663	7	0	2	2	2	0
ENSG00000221978	5000	5268.67	5788.25	5713.63	5543	4610.6
ENSG00000224870	965.25	1128	965.25	870.5	1007	708.25
ENSG00000242485	1881.25	2215.14	2254.75	2287	2322.83	2444.25
ENSG00000264293	5.5	7	8	4.5	7	7
ENSG00000272455	194.41	149.83	154.92	255.52	230.45	211.61
ENSG00000235098	4	4	0	16	7.5	8
ENSG00000225905	2	1	0	4	1.5	0
ENSG00000205116	0	0	0	0	0	0
ENSG00000225285	5	7	4	6	0	0
ENSG00000179403	343	256.5	339	231	82	68
ENSG00000215915	436.43	410.62	509.87	439.22	191.84	118.12
ENSG00000160072	4604.32	3774.45	4949.52	4868.74	2088.9	1495.13
ENSG00000284740	59.1	29.85	54.52	45.19	9.24	9.13
ENSG00000197785	4459.78	3519.27	4663.3	3761.38	1661.31	1223.73
ENSG00000205090	18	4	6	8	2	3
ENSG00000160075	3428.5	3790.25	3613.17	4098.58	3952	3610.33
ENSG00000215014	68.75	72.75	84.83	61.75	70.14	49.33
ENSG00000274481	0	0	0	0	0	0
ENSG00000228594	574	442	412	302	146	54
ENSG00000286989	33	22	38	17	14	12
ENSG00000272106	221.5	117.75	184	199.5	168	160.5
ENSG00000197530	1575.5	680.25	1387.33	1313.83	303	151.5
ENSG00000189409	28.25	7.5	25.5	12	1.5	0
ENSG00000248333	2565.83	2396.05	2677.99	2947.79	1976.9	1843.35
ENSG00000272004	102.5	100.39	80.92	78.5	109.33	97.25
ENSG00000189339	2305.52	2410.8	2184.62	1794.44	1903.42	1517.65
ENSG00000269737	16.5	14.5	18	9.67	13.21	12
ENSG00000215914	19.5	5	15.5	10	1	0
ENSG00000008128	922.87	806	1030.78	1130.05	643.88	678.31
ENSG00000268575	822.8	756.76	936.1	985.24	627.61	641.1
ENSG00000227775	66.42	83.74	73.67	48.92	59.27	46.71
ENSG00000215790	849.77	938.35	787.29	700.39	852.86	719.79
ENSG00000008130	3443	3055.5	3373.5	3298	2467	2075
ENSG00000078369	10177	10873.7	10489.7	8747.5	10315	8941.83
ENSG00000231050	22	12	11	16	10	10
ENSG00000169885	3	6	6	8	14	2
ENSG00000178821	98	104	80	76	70	38
ENSG00000142609	10	17	4	12	8	8
ENSG00000233542	0	0	0	0	2	0
ENSG00000187730	58	73	64	70	58	34
ENSG00000226969	2	0	1	0	0	0
ENSG00000067606	1197.62	1121.17	1318.5	1469.92	1071.17	1051.33
ENSG00000271806	74	60.5	60	66.5	50	46.5
ENSG00000182873	43.5	72.17	38.5	48.17	40.17	31.83
ENSG00000162585	1175.87	764.17	930.5	863.92	446.67	319.33
ENSG00000234396	1	0	0.5	0.5	0	0
ENSG00000157933	3437	2379	2548	2278	1438	1352
ENSG00000287356	33.5	11.5	15.5	9	8	4
ENSG00000116151	380.5	408.5	410.5	309	306	254
ENSG00000272161	8	0	0	0	0	0
ENSG00000269896	107	105	101	56	103	62
ENSG00000272420	15	4	2	6	21	4
ENSG00000157916	2526	2908.5	2952.5	2045	3120	2459.5
ENSG00000157911	1127	1038	1153.5	1012	898	753
ENSG00000149527	8	6	7	3.5	1	3
ENSG00000224387	0	0	0	0.5	0	0
ENSG00000229393	0.5	0	0	1	0	1
ENSG00000157881	622	552.5	716	653.5	459	418.5
ENSG00000197921	8	9	9	4	9	2
ENSG00000272449	24.5	21	18	18	6	2
ENSG00000238164	0.25	1	0	0	1	0
ENSG00000157873	1.75	1	3	1	0	2
ENSG00000225931	0	0	0	0	0	0
ENSG00000228037	0.5	0.5	1	0	3	0
ENSG00000157870	426	377.5	362.25	260.25	228.25	148.25
ENSG00000142606	42.5	32	34.25	18.75	20.75	13.75
ENSG00000237058	0.25	0	0.5	0.25	0	0
ENSG00000215912	4.25	8	7.5	4.75	3.5	2
ENSG00000285945	0	0	0	0	0	0
ENSG00000283259	0	0	0	0	0	0
ENSG00000233234	0	0	0	0	0	0
ENSG00000287396	0	4	2	3.5	7.5	16
ENSG00000231630	0	0	0	0.5	0.5	2
ENSG00000284745	0	0	0	0	0	0
ENSG00000169717	0	0	0	0	0	0
ENSG00000177133	42	58	42	27	16	4
ENSG00000142611	462	506	383	268	217	156
ENSG00000283572	0	0	0	0	0	0
ENSG00000226286	0	0	0	0	0	0
ENSG00000279839	0	0	0	0	0	0
ENSG00000272235	2	0	5	2	0	2
ENSG00000287828	6	9	8	4	6	4
ENSG00000286518	1	0	2	2	0	0
ENSG00000130762	283	240	350	252	168	100
ENSG00000272088	2	0	2	3	2	4
ENSG00000162591	121	93	109.5	63	68	70
ENSG00000207776	0	0	0	0	0	0
ENSG00000238260	8	9	5	8	2	0
ENSG00000158109	1552	869	1467	1733.5	824	1311
ENSG00000116213	1467	1889	1814.5	1650.5	1589	1100
ENSG00000078900	747	490	601	695.5	280	283.5
ENSG00000227589	0	0	0	0	2	0
ENSG00000235131	2	2	0	0	0	1
ENSG00000227372	1608.5	1617.5	1621.1	1275.25	1257	1109.5
ENSG00000276189	11	15.5	17	12.25	16	11.5
ENSG00000162592	96.5	57	82.5	47	20	37.5
ENSG00000235169	26	14	12	16	12	6
ENSG00000130764	2967.75	2709.75	2884	2908	2294.75	2146.25
ENSG00000266075	0	0	0	0	0	0
ENSG00000272153	153.25	128.25	127	137	57.25	31.75
ENSG00000116198	2343	2152.5	2040	1966	1894.5	1863
ENSG00000169598	800.5	922.5	982	737	1002.67	839
ENSG00000198912	1255.32	1373.67	1459.29	1435	1263	1146
ENSG00000236423	21	24	26	13	14	8
ENSG00000233304	0	0	0	2	2	0
ENSG00000226374	0	0	0	0	0	0
ENSG00000284668	4	2	0	2	2	2
ENSG00000284703	0	0	0	1	0	2
ENSG00000229280	0	0	0.67	0	0	0
ENSG00000235054	0	0	0	0	0	0
ENSG00000284694	0	0	0	0	0	0
ENSG00000227169	0	0	0	0	0	0
ENSG00000232596	0	0	0	0	0	0
ENSG00000196581	0	0	0	0	0	0
ENSG00000287586	0	0	0	0	0	0
ENSG00000284739	0	0	0	0	0	0
ENSG00000284674	0	0	0	0	0	0
ENSG00000231510	0	0	0	0	0	0
ENSG00000284616	0	0	0	0	0	0
ENSG00000284692	0	0	0	0	0	0
ENSG00000284666	0	0	0	0	0	0
ENSG00000260972	0	0	0	0	0	0
ENSG00000283356	0	0	0	0	0	0
ENSG00000236948	0	0	0	0	0	4
ENSG00000264341	0	0	0	0	0	0
ENSG00000264101	0	0	0	0	0	0
ENSG00000131697	992.5	799	1023.5	848.5	567.5	430
ENSG00000069424	267.5	230	239.5	231.5	180.5	159
ENSG00000116254	98.5	74	115	95.5	48	43.5
ENSG00000285629	1739.75	2347.3	1972.08	1871	3079.04	3065.7
ENSG00000116251	4844.08	6649.3	5537.58	4881.66	8979.11	8327.83
ENSG00000226944	5	0.5	1	5	2.67	2.67
ENSG00000158286	147	173	138.5	151.5	117.92	104.67
ENSG00000116237	7054.25	6917	7548.58	6888	6977.11	7382
ENSG00000225077	151.25	157	129.92	147.5	167.75	183
ENSG00000173673	4	2	0	0	0	0
ENSG00000158292	341	280	254	235	207	111
ENSG00000097021	2544	2464	2600.5	2337.12	1404	1019
ENSG00000271746	3	1	2	4	0	1
ENSG00000069812	6	10	0	19	15	22
ENSG00000187017	3.5	3.5	3.5	8.5	4.5	3
ENSG00000265392	0	0	0	0	0	0
ENSG00000231868	0	0	0	0	0	0
ENSG00000215788	112.5	71.5	70.5	58.5	49.5	27
ENSG00000171680	342	317	289	235	132	97
ENSG00000162408	1436	1448	1202	1405	1413	1422.5
ENSG00000253022	0	0	0	0	0	0
ENSG00000229519	1	4	4	4	0	0
ENSG00000173662	6	10	9	8	4	2
ENSG00000204859	1181	1219	1405	2185	1382	1024
ENSG00000162413	2422	1930	1983	1578	1225	974.5
ENSG00000116273	2114	1686	1880.5	2734	1752	2023
ENSG00000041988	1565.5	1535	1690.5	2264.5	1253	1073
ENSG00000007923	2800	3094	2806	2427.5	2518	2205
ENSG00000228750	0	0	0	0	0	0
ENSG00000284744	0	0	0	0	0	0
ENSG00000237436	24	19	15	34	25	26
ENSG00000171735	1853.5	1748	1919.33	1882	1804.83	2201.17
ENSG00000227950	0	0	0	0	0	0
ENSG00000237365	0	0	0	0	0	0
ENSG00000207056	0	0	0	0	0	0
ENSG00000237402	4	0	2	0	0	0
ENSG00000237728	0	0	0	0	0	0
ENSG00000225126	0	0	0	0	0	0
ENSG00000270171	2	2	2	4	1	0
ENSG00000270035	0	4	6	3	4	2
ENSG00000269978	12	11	3	7	9	14
ENSG00000049245	2753.5	3001	3013	2616	3173	3456
ENSG00000269925	10	6	4	8	3	6
ENSG00000049246	174	141	174	182	127	155.5
ENSG00000236266	17.5	6	7.5	6	3	6
ENSG00000049247	24.5	23	23.5	27	28	21.5
ENSG00000049249	18	32	10	24	68	41
ENSG00000270330	0	0	0	0	0	0
ENSG00000116288	3745.5	4815.2	4407.33	3740.58	5987.17	5325.25
ENSG00000200344	1.5	1	0	2	0	0
ENSG00000284747	60.5	57.5	55.5	73.25	67.5	52.5
ENSG00000284716	1	0	3	2	4.5	5
ENSG00000116285	1083	1267.5	1183.5	1000.5	1307.5	1043.5
ENSG00000238290	2.5	0	2	3	0	0
ENSG00000232848	2.12	0	0.29	1.33	0.33	1.67
ENSG00000229305	0	0	0	0	0	0
ENSG00000227634	0	0	0	0	0	0
ENSG00000200975	0	0	0	0	0	0
ENSG00000233645	0	0	0	0	0	0
ENSG00000251977	0	0	0	0	0	0
ENSG00000162426	2	4	10	10	8	1
ENSG00000252254	0	0	0	0	0	1
ENSG00000142599	1962	1669.67	1684	1672	1372	1372.33
ENSG00000232912	0	0	1	0	2	0
ENSG00000221083	0	0	0	0	0	1
ENSG00000270282	2	0	0	0	0	0
ENSG00000234619	1.67	3.67	0.67	1.15	1.67	1.95
ENSG00000224315	0	0	0	4	1	0.12
ENSG00000222511	0	0	0	0	0	0
ENSG00000226545	0	0	0	0	0	0
ENSG00000228423	0	2	0	0	0	0
ENSG00000229716	0	0	0	0	0	0
ENSG00000074800	40057	45674.5	41412.8	34889.7	39991.8	34290
ENSG00000274258	0.5	2.5	1.5	0.5	4	2.5
ENSG00000230679	21.5	8	9	16.5	10.5	13
ENSG00000201725	0	0	0	0	0	0
ENSG00000238249	12.65	16.38	13.2	20.75	24.97	19.96
ENSG00000232208	0	1	0	0	1	1
ENSG00000232663	0	0	0	0	0	0
ENSG00000131686	0	1	0	0	1	0
ENSG00000265141	0	0	0	0	0	0
ENSG00000197241	0	0	0	2	0	0
ENSG00000142583	18.5	4	25	28.5	12	28.5
ENSG00000252404	0	0	0	0	0	0
ENSG00000180758	713.17	527	773.11	794.17	550	746
ENSG00000228526	318.67	444	329.11	380.17	531.5	403.29
ENSG00000284357	2	1.5	1	1	1	0
ENSG00000234546	30.67	64.5	66.94	70.17	158.5	125
ENSG00000049239	1054	887	965	661	781	641
ENSG00000171621	290	220	256	242	148	172
ENSG00000284652	1	0	1	0	6	2
ENSG00000284693	15	12	13	16	11	7
ENSG00000252956	0	0	0	0	0	0
ENSG00000235263	0	0	0	0	0	0
ENSG00000171612	965.67	1116.67	1310	1091	1430.25	1499.29
ENSG00000231181	6.4	3	3	2.9	7.15	8.8
ENSG00000188807	2160	1302	1654	1587.5	660	466.5
ENSG00000171608	221.5	287	226.5	225	310.5	196
ENSG00000179840	0	0	0	0	0	3
ENSG00000233268	0	0	0	0	0	2
ENSG00000231789	205	276	181	176	262	185
ENSG00000171603	4584.5	4429.5	4640	3990	3554.5	3063
ENSG00000271264	0	0	0	0	0	0
ENSG00000280113	0	0	0	0	0	0
ENSG00000178585	529.5	669.5	666	499.5	706	464.5
ENSG00000223989	57.5	69.5	70	47.5	92.5	59.5
ENSG00000285701	2	2	0	0	0	0
ENSG00000162441	1515	1817	1863.17	1536	2139.5	2116.67
ENSG00000228150	7.83	21	20.67	14	15.62	8.25
ENSG00000173614	537	552.67	666.33	689	648.37	777.37
ENSG00000202415	3	4	5	0.5	16.5	8.88
ENSG00000283611	0	0	0	0	2	0
ENSG00000265521	0	1	0	0	0	0
ENSG00000241326	46.5	45	37.5	50	40.5	45
ENSG00000162444	30	30	42	43	76	49
ENSG00000130939	2682.15	3005.75	2715.89	2156.79	2479	2299.75
ENSG00000224340	0	0	0	0	0	0
ENSG00000233623	0	0	2	0	0	0
ENSG00000201746	0	0	0	0	0	1
ENSG00000054523	4742.5	4760	4260	3880	4325	4450.5
ENSG00000264881	0	0	0	0	0	0
ENSG00000199562	1.22	0.25	1.98	5.34	2.28	2.52
ENSG00000264501	48	53.5	60	55	62	52
ENSG00000284735	16.33	17	17	4.5	10	6
ENSG00000284642	24	22	16	16	24	13
ENSG00000142657	5698.83	6646.5	6654	5073	6592.33	5587.33
ENSG00000271989	16.75	14.33	20.61	22.75	12.08	15.67
ENSG00000251503	253.5	316	313.19	291.75	343.83	329.75
ENSG00000175279	289.83	365.5	368.19	360.75	454.33	438.25
ENSG00000241563	39.92	20.17	34	29.75	28.25	12
ENSG00000160049	7140.25	8681.67	7635.83	6710.45	9764.25	8264.67
ENSG00000203469	238.5	297.75	258.5	231	351.25	317.5
ENSG00000142655	1081	1005.75	1136.33	1137.75	664.33	517.5
ENSG00000287727	2	2	0	0	1	0
ENSG00000243267	0	0	0	0	0	0
ENSG00000130940	462	268.5	364.5	296.5	149	161
ENSG00000272078	152	62.5	93.5	121.5	21	29
ENSG00000225158	0	0	0	0	0	0
ENSG00000175262	3	2	3	2	0	0
ENSG00000215785	2	2	0	0	2	0
ENSG00000120948	5736.5	6584.17	5917.92	5812.33	6527.92	6470.5
ENSG00000277726	1802	2133.08	1873.58	1830.83	2139.5	2138.17
ENSG00000009724	79	74.67	51.67	59.5	88.83	69.33
ENSG00000271895	73.5	66.08	70.5	116.17	136.08	87.33
ENSG00000116649	4747.33	4167.83	4596	4133.75	2651	1930.33
ENSG00000171824	4183	4952.25	4300	4417.08	4792.25	4604.42
ENSG00000226849	338	417.25	366.75	396.67	472.25	418.5
ENSG00000230337	143	163.5	181.25	125.5	107.5	90.08
ENSG00000198793	6934	7069.5	6785.5	6372	6155.5	6673.5
ENSG00000225602	73	59.5	69.5	44.5	54.5	57.5
ENSG00000253086	0.5	0	0	0	0	0
ENSG00000171819	0	0	0	3.5	0	0
ENSG00000207451	0	2	0	0	0	0
ENSG00000238173	0	2	0	0	0	0
ENSG00000120942	1528	1676.33	1707.4	1546	1311	1181.67
ENSG00000238199	0	1	0	0	0	0
ENSG00000284646	0	0	0	0	0	0
ENSG00000224338	0	0	0	0	0	0
ENSG00000204624	60	36	32.5	37	19	7
ENSG00000285833	4	3	3.5	2.5	1	0
ENSG00000235643	2	2	6	6	4	4
ENSG00000284708	0	2	0	0.5	2	0
ENSG00000116661	37.75	31.5	39.5	47	45	35
ENSG00000132879	626.25	665.5	682.5	684	534	415
ENSG00000116663	27	12.5	18.5	23.5	23.5	13
ENSG00000116670	2079	2132.5	2286.5	2067.5	1945.5	1523
ENSG00000162490	2	2.09	6	8	2	2.33
ENSG00000177674	994	1167	1221	1104	728	486
ENSG00000215910	110	83.5	87	84.12	62	48.5
ENSG00000177553	0.5	0	0	0.12	1	0
ENSG00000177000	901.5	910.5	864.5	764.5	795.5	652
ENSG00000011021	1945.17	1065.67	1393.83	2537.67	1175.33	1364.17
ENSG00000276470	6.5	8.5	2	3	4	3.5
ENSG00000278852	4.83	2.67	5.33	2.5	9.17	5.83
ENSG00000175206	5.17	5.17	6.33	10.17	12.33	8.17
ENSG00000275915	2.33	0	1	1.17	1.67	2.83
ENSG00000120937	0	4	4	14	2	2
ENSG00000224904	8	2	4	0	0	2
ENSG00000285646	47	29.17	49	113.2	44	82.94
ENSG00000199347	0	0.5	2	2	1	2.5
ENSG00000201801	0	0	0	0	1	0
ENSG00000116685	2508	1907.8	2435.5	2266.5	1330.7	1218
ENSG00000083444	3013	2590	2767	2988	2214	1795
ENSG00000287384	0	0	0	0	0	0
ENSG00000116688	6745	6468	7046	7195.6	5588	6141
ENSG00000270914	0	0	0	0	0	0
ENSG00000116691	972.5	928	1014.5	884.5	447	294
ENSG00000202461	0	1	1	0	0	2
ENSG00000276869	0.5	0	0.5	1.5	0	0
ENSG00000243539	0	0	0	0	0	0
ENSG00000120949	10	8	8	6	10	4
ENSG00000201135	0	0	0	0	0	0
ENSG00000227875	0	0	0	0	0	0
ENSG00000285604	0	0	0	0	0	0
ENSG00000283789	0	0	0	0	0	0
ENSG00000028137	4	6	4	4	12	10
ENSG00000263676	0	0	0	0	0	0
ENSG00000225196	0	0	0	0	0	0
ENSG00000252969	0	0	0	0	0	0
ENSG00000048707	2136	2323	1980	1557	1975	2050.5
ENSG00000239149	0.5	5	3	4	2.5	4.5
ENSG00000229484	0	0	0	0	0	0
ENSG00000162496	157	181	183	404	304	317
ENSG00000221340	0	0	0	0	0	0
ENSG00000276830	0	0	0	0	0	0
ENSG00000272482	0	1	2	8	2	7
ENSG00000204518	0	0	0	0	0	0
ENSG00000226166	0	0	0	0	0	0
ENSG00000188984	0	0	0	0	0	0
ENSG00000157330	0	0	0	0	0	0
ENSG00000116726	0	0	0	0	0	0
ENSG00000116721	0.33	0	0	0.4	1.33	0
ENSG00000228338	0	0	0	0	0	0
ENSG00000239810	0	0	0	0	0.2	0.18
ENSG00000231103	0	0	0	0	0	0
ENSG00000179172	7	6.67	4.19	2.67	1.8	8.5
ENSG00000120952	2.33	0	0	0.4	0.33	0
ENSG00000243073	0	0	0	0	0.2	0
ENSG00000187545	0	0	0	0	0	0
ENSG00000204510	0	0	0	0	0	0.67
ENSG00000207434	0	0	0	0	0	0
ENSG00000234064	0	0	0	0	0	0
ENSG00000232423	0	0	0	0	0.2	0.38
ENSG00000274178	0.33	0	0	0.4	0.33	0
ENSG00000274764	0	0	0	0	0	0.38
ENSG00000277058	2	0	0.22	0	0	1
ENSG00000229571	0	0	0	0	0.2	0.38
ENSG00000277862	0	0	0	0	0	0
ENSG00000236179	0	0	0	0	0	0
ENSG00000275774	2	0	2.79	0	0.4	2.67
ENSG00000229978	0	0	0	0	0	0
ENSG00000233336	0	0	0	0	0	0
ENSG00000280267	0	0	0	0	0.2	0.38
ENSG00000179412	0	4	0.72	0	0	3
ENSG00000204505	0	0	0	0	1	0.38
ENSG00000279169	0.33	0	0	0.4	0	0
ENSG00000279804	0	0	0	0	0	0
ENSG00000250894	0	0	0	0	0	0
ENSG00000270601	0	0	0	0	0.2	0.38
ENSG00000231219	0	0	0	0	0	0
ENSG00000207511	0	0	0	0	0	0
ENSG00000182330	0	0	0	0	0	0.67
ENSG00000237700	0	0	0	0	0	0
ENSG00000204501	0	0	0	0	1.2	0.18
ENSG00000228229	0	0	0	0	0	0
ENSG00000204481	0.33	0	0	0	0	0
ENSG00000204480	0	0	0	0	0	0
ENSG00000204479	0	0	0	0	0	0
ENSG00000204478	0	0	0	0	0	0
ENSG00000162494	0	0	1.5	3	0	2
ENSG00000259961	0	0	0.5	1	0	0
ENSG00000215909	0	0	0	0	0	0
ENSG00000162493	625	802	731	624	737	767
ENSG00000222952	0	0	0	0	0	0
ENSG00000237445	0	0	0	0	0	0
ENSG00000253085	0	0	0	0	0	0
ENSG00000116731	1986	1967.5	2116	1801	1716	1908
ENSG00000189337	518	576.5	448	319	419	360
ENSG00000252151	0	0	0	0	0	0
ENSG00000231606	0	0	0	0	0	0
ENSG00000234593	0	0	0	0	0	0
ENSG00000235829	0	0	0	0	0	0
ENSG00000287756	0	0	0	0	0	0
ENSG00000175147	38	31.5	26	20	28.5	17.5
ENSG00000171729	181	221	174	190	222.5	100.5
ENSG00000204464	0	0	0	2	0	0
ENSG00000215720	0	0	0	0	0	0
ENSG00000278480	0	0	2	2	0	0
ENSG00000142621	92.5	132.5	130.5	106	196	151
ENSG00000233485	6.5	11.5	13.5	9	17	12.5
ENSG00000236045	0	0	1	3	0	0
ENSG00000228140	4	4	0	10	4	14
ENSG00000142634	1189	1364	1378	1052	961	646
ENSG00000162438	0	0	3	4	0.5	0
ENSG00000142615	0	4	5	2	0	2
ENSG00000215704	5	2.5	3.5	5.5	2.5	10.5
ENSG00000132906	500	566.5	569.5	466.5	579.17	418.5
ENSG00000116138	922.5	787	959	772	783.5	864
ENSG00000251866	0	0	0	0	0	0
ENSG00000272510	11.5	7	9.5	5	10	5
ENSG00000116771	71	70	69.5	59	70	76
ENSG00000237301	14	10	8	11	9.5	2
ENSG00000235084	55.67	58.3	79.43	56.88	63.4	33.23
ENSG00000252417	0	0	0	1	0	0
ENSG00000236500	0	0	0	0	1	0
ENSG00000197312	3565.83	4320.5	3530.5	2119	3296.5	3163.5
ENSG00000215695	522.5	527.5	447.5	284	320.5	353
ENSG00000271742	0	0	0	4	0	0
ENSG00000116786	3272.5	2588	3154.5	3622	1767.5	1421.25
ENSG00000237938	145.5	112	117.5	145	53.5	35.75
ENSG00000162461	17	10	4.5	7.5	5.5	2.83
ENSG00000224459	0	1	0.5	0.5	1.5	0.83
ENSG00000162460	0	0	0	0	0	0
ENSG00000162458	526	546	443.89	436	536.22	348.33
ENSG00000224321	7.57	4.33	6	21.15	5.25	15.07
ENSG00000233954	233	394	329.33	267.47	503	532.7
ENSG00000178715	14.5	15.67	11	9.5	13.5	15.5
ENSG00000179743	227.5	251	272.5	165.5	207	182
ENSG00000065526	13329	14447	11100.5	7030.5	7326	7081
ENSG00000270620	0	0	0	0	0	0
ENSG00000116809	1285.5	877	1430	1969	832	616
ENSG00000234607	0	0	0	1	0	0
ENSG00000231353	0	0	0	0	0	0
ENSG00000275503	0	0	0	0	0	0
ENSG00000224966	0	0	0	0	0	0
ENSG00000183888	0	1	0	3	0	0
ENSG00000233078	0	0	0	1	0	0
ENSG00000173641	4	0	0	2	0	0
ENSG00000186510	3.75	0	3.5	6.5	8	2
ENSG00000232456	6.33	11.67	5.33	4.33	2	3.25
ENSG00000184908	21.25	12	22.5	17.5	22	22
ENSG00000185519	51.17	52.33	42.17	36.17	42	34.75
ENSG00000142627	1100	855	1073	1779	999	763
ENSG00000227959	1	2	2	6	2	2
ENSG00000224621	0	0	0	0	3	2
ENSG00000234166	3.5	8	7	1.5	9.5	8
ENSG00000142632	70.5	95	69	65.5	55.5	40
ENSG00000237276	13	7	8	9	6	2
ENSG00000288398	241	261	270	351	292	290
ENSG00000132881	134	121	161	158	95	78
ENSG00000233929	0	3	1	8.5	1	0
ENSG00000037637	1497	1566	1580	1791	1677	1619.5
ENSG00000055070	5497	6030.5	6000	4947	4836.5	3939.5
ENSG00000226457	3	6	3	0	2.67	3.67
ENSG00000187144	871	1024.5	1019	780	1004.5	787.5
ENSG00000157191	2002	2047	2386.5	2672	2522	2499
ENSG00000226029	43	28	36.5	31	47	39.5
ENSG00000080947	130.58	111.67	98.83	91.88	71.17	56.42
ENSG00000206652	8.9	23.55	7.44	36.66	5.92	39.87
ENSG00000261135	7.95	6.98	9.37	13.65	14.72	16.02
ENSG00000285853	8.95	9.48	10.2	15.48	12.8	17.93
ENSG00000224174	0	1.5	0.83	3	1	0.25
ENSG00000233421	4	6	3	4.5	8.5	3
ENSG00000277344	0	0	0	0	0.5	0
ENSG00000225710	2	0	0.67	0.75	0	0.67
ENSG00000219481	2488.09	2241.98	2239.77	2242.64	2175.14	2317.68
ENSG00000271732	4	0	0	0	0	0
ENSG00000215908	2726	1685.33	2576.55	2726.36	1476.75	1374.92
ENSG00000283773	47.5	40	54.45	67	50.92	39.33
ENSG00000186301	47.92	37	27	39.33	20.67	13.58
ENSG00000282143	6	4	1.67	5	7.5	9.55
ENSG00000207513	8.4	23.55	7.44	36.66	6.42	40.32
ENSG00000280114	0	0	0	1.25	0	1
ENSG00000236698	448	634.83	661.33	415.83	651.83	689.17
ENSG00000268869	2	0	0	0	0	1
ENSG00000279151	0	0	0	0	0	0
ENSG00000282740	5	2.67	1.17	4.61	7.17	7.38
ENSG00000058453	685	403.17	543	391.94	215.17	115.42
ENSG00000227684	1.5	0.67	0	0.78	1	0.08
ENSG00000207389	8.4	23.55	7.44	37.91	6.42	40.32
ENSG00000186715	17.67	20.5	11.17	12.17	20.5	8.33
ENSG00000223643	0	0	0	0	0	0
ENSG00000230239	0	0	0	0.5	0	0
ENSG00000263811	0	0	0	0	0	0
ENSG00000228549	8	9	3	2.83	7.5	4
ENSG00000277234	0	2	0	0	0.5	0
ENSG00000238142	0.5	1.25	1.5	3	0.5	0
ENSG00000235241	0.5	0.75	0.17	0	0.5	0
ENSG00000207005	7.9	24.55	7.44	36.91	6.42	40.54
ENSG00000272426	2	4	5	2	6	4
ENSG00000117122	206.5	199	255.5	182.5	187.75	114.5
ENSG00000286898	21.5	24	35.5	20.5	25.25	15.5
ENSG00000226526	78.33	65.83	88.08	58	13.17	4.17
ENSG00000159363	2504.67	1863.33	2151.08	1655.5	814.17	525.17
ENSG00000288636	80	60.83	78.83	55.5	33.67	12.67
ENSG00000117118	3086	3631	3624	3505.33	4382	4160
ENSG00000117115	38	50	56	41	85	70
ENSG00000204362	0	0	0	1	0	0
ENSG00000282843	0	0	0	1	0	1
ENSG00000142623	3	2	2	8	2	0
ENSG00000142619	8	7	8	2	18	6
ENSG00000266634	0	0	0	0	0	0
ENSG00000159339	2	2	1	0	0	2
ENSG00000276747	0	0	2	0	0	0
ENSG00000179051	8625.9	9356.67	8205.5	6673.75	7381.92	5782.17
ENSG00000227751	461.5	534.5	488	434.75	508.25	392
ENSG00000074964	447	306	382	428	217	154
ENSG00000236648	0	0	0	0	0	0
ENSG00000117148	4	6	12	10	3	4
ENSG00000284653	0	0	0	0	0	0
ENSG00000261781	0	0	0	0	0	0
ENSG00000117154	10	16	12	4	16	4
ENSG00000280222	0	0	0	0	4	0
ENSG00000230035	0	0	0	0	0	0
ENSG00000225387	0	0	0	0	0	0
ENSG00000179023	0	0	2	8	8	18
ENSG00000235282	0	0	0	0	0	0
ENSG00000225478	0	0	0	0	0	0
ENSG00000009709	10	20	24	22	29	20
ENSG00000179002	3	0	1	4	0	0
ENSG00000159423	538	589	665	549	389	329
ENSG00000265606	0	0	0	0	1	0
ENSG00000221662	1	0	0	0	2	0
ENSG00000169991	1339	1067	1219	1506	926	971
ENSG00000272084	218.5	131	131.25	257	191.5	185.5
ENSG00000127481	11361.5	10415.3	9536.75	10129	8828.5	9458.5
ENSG00000230424	78.25	94.5	60	79.38	68	68
ENSG00000127463	2733.75	3210	2843	2645.5	3191	2942.33
ENSG00000053372	3672.17	4562.27	4704.5	3929.62	4814	4874
ENSG00000286064	79	67	45	45	22	30
ENSG00000211454	52.96	72.31	67.79	99.38	81.92	62.1
ENSG00000162482	40.14	29.53	49.33	57.23	34.52	23.8
ENSG00000270728	39	33	27	14	29	36
ENSG00000053371	1330.57	1516.16	1450.26	1188.85	1337.05	1003.6
ENSG00000200403	2	0	0	0	1	1
ENSG00000040487	1181	710	1091	1385	627	623
ENSG00000077549	3258	3923	3703.67	3391.83	4390	3737
ENSG00000240490	0	0	0	0	0	0
ENSG00000173436	607.55	822.16	756.34	525.08	1094.16	995.55
ENSG00000201609	0	0	0	0	0	0
ENSG00000235185	0	0	0	3	0	0
ENSG00000158747	638.89	567.66	628.25	634.33	450.33	397.97
ENSG00000270136	488.72	617.66	568.34	451.08	720.83	661.05
ENSG00000226396	109.33	187.67	166.33	167	226	176.92
ENSG00000158748	80	93	116	66	75	58
ENSG00000162542	230	239	293	337	226	163
ENSG00000178828	0	0	0	0	0	0
ENSG00000235434	0	0	0	0	0	0
ENSG00000169914	1474	1325.5	1585	1253	1309	1735
ENSG00000188784	0	0	0	0	0	0
ENSG00000242688	0	0	0	0	0	0
ENSG00000188257	0	0	0	0	0	0
ENSG00000127472	0	0	0	0	0	0
ENSG00000117215	0	0	0	2	0	0
ENSG00000158786	0	0	0	0	0	0
ENSG00000227066	0	0	0	0	1	0
ENSG00000187980	0	0	0	0	0	1
ENSG00000225986	0	0	0	0	0	0
ENSG00000162543	0	0	0	0	0	0
ENSG00000228105	0	0	0	0	0	0
ENSG00000284710	0	0	0	0	0	0
ENSG00000158816	0	0	2	0	0	2
ENSG00000226664	0	0	0	0	0	0
ENSG00000236963	2	0	0	0	0	0
ENSG00000226487	0	0	0	0	0	0
ENSG00000284641	0	0	0	0	0	0
ENSG00000284743	0	0	0	0	1	0
ENSG00000162545	437	393	443	402	416	336
ENSG00000090432	1692	1608	1747	2197	1581	1494
ENSG00000215520	0	2	3	2	4	2
ENSG00000183114	28	28	18	10	28	22
ENSG00000158825	4	2	8	12	8	18
ENSG00000158828	1497	1708.5	1514.5	1397	1355.5	1048.5
ENSG00000284005	27	4	5	1.5	0	0
ENSG00000117242	1189	1511	1330.75	1141	1388.83	1168.87
ENSG00000244038	7002.5	8091.17	7730.75	6929.5	7677.33	6368.03
ENSG00000117245	378.5	328.5	403	388	264	184
ENSG00000235432	0	0	0	0	0	0
ENSG00000189410	361	348	436	319	300	253
ENSG00000233069	0	0	0	2	0	2
ENSG00000127483	5216.92	5670.29	5600.9	4584.5	5675.19	5826.77
ENSG00000075151	6771.7	7394.71	6948.5	5695.5	7496.69	7516.22
ENSG00000251914	0	0	0	0	0	0
ENSG00000221808	0	0	0	0	0	0
ENSG00000233072	0	0	0	0	0	0
ENSG00000236073	0	0	2	0	0	1
ENSG00000235112	0	0	1	0	0	0
ENSG00000287192	2	2	6	2	0	0
ENSG00000117298	1671	1813	1671	1243	1367	974.5
ENSG00000236936	0	0	0	0	0	0
ENSG00000231105	6	4	3	2	4	5.5
ENSG00000236216	0.44	0	0.22	0.22	0.44	0
ENSG00000228823	0	0	0	0	0	0
ENSG00000236009	0	0.5	0	0	0	0
ENSG00000227001	67	89.5	80.5	81	74	78
ENSG00000187952	99.67	39	62	46	6	4
ENSG00000186543	0.67	0	0	0	0	0
ENSG00000142794	922.69	966.08	943.78	925.49	1039.22	1014.57
ENSG00000176378	0	0	0	0	0	0
ENSG00000162551	91	78	96	90	76	48
ENSG00000233431	0	0	0	0	0	0
ENSG00000076864	263	337	278.83	371	276	194
ENSG00000090686	2668	3264	3068.17	2812	3953	4061
ENSG00000231978	0	0	0	0	0	0
ENSG00000187942	48	26.5	38	28.5	18.5	8
ENSG00000142798	722	401.5	378	291.5	135.5	75
ENSG00000232037	1.18	0	0.4	0	0.18	0
ENSG00000283234	0	0	0	0	0	0
ENSG00000219073	0	0	0	0	0	0
ENSG00000285959	35.33	48.58	64.17	57.42	75	99.83
ENSG00000273610	0	0	0	0	0	0
ENSG00000201919	0	0	0	0	0	0
ENSG00000142789	0	0	0	0	0	0
ENSG00000278124	0	0	0	0	0	0
ENSG00000201273	0	0	0	0	0	0
ENSG00000228397	0.5	6.5	4	5.83	9.5	1
ENSG00000218510	154	178.92	216.83	200.25	248.33	290.17
ENSG00000070831	6252.17	7602.83	7478.92	6774.24	8456.75	8672.25
ENSG00000285752	125.5	119.42	141.33	162.42	193.33	236.17
ENSG00000285794	32.67	35.08	37.42	47.33	55.08	67.08
ENSG00000230068	1	2	0	0	3	4
ENSG00000271428	0	0	0	0	0	2
ENSG00000162552	6	16	10	15	12	2
ENSG00000285873	8	1	4	5	6	8.33
ENSG00000266564	0	0	0	0	0	0
ENSG00000234397	0.72	0	0.73	0.55	0.63	2.12
ENSG00000279625	2	2	2	2	0	2
ENSG00000184677	2462.5	2629	2457	2272.5	2306.5	2323
ENSG00000237200	5.5	3	0	0	0	1
ENSG00000070886	204	155	142	153.5	113.5	46
ENSG00000276835	0	0	0	0	0	0
ENSG00000173372	0	0	0	0	0	0
ENSG00000159189	0	0	0	0	0	0
ENSG00000173369	0	0	0	0	0	0
ENSG00000133216	840	854.5	1017.5	798	631.5	484.5
ENSG00000265422	0	0	0	0	0	0
ENSG00000225952	0	0	0	0	0	0
ENSG00000264014	8	7.5	8.5	7	9.5	1.5
ENSG00000215906	0	0	2	0	0	0
ENSG00000227868	3	2	5	5	2	5
ENSG00000004487	5334	6972	6519.33	5007	7712.33	7281
ENSG00000240553	54	42.5	52.5	41	46.5	47.5
ENSG00000263793	0	0	0	0	0	0
ENSG00000266802	0	0	0	0	0	0
ENSG00000169641	2607	2500.5	2641.5	2053	2017.5	2466.5
ENSG00000229010	0	0	0	0	0	0
ENSG00000206935	0	0	0	0	0	0
ENSG00000252578	0	0	0	0	2	0
ENSG00000179546	30	26	36	51	39	38
ENSG00000215381	0	0	2	1	0	0
ENSG00000261326	60	104	68	44	154	130
ENSG00000284726	8	16	12	12	14	5
ENSG00000125944	10081.3	11910	10823.3	8824	11922	12192.3
ENSG00000125945	842	705.5	744.5	1024	753.5	906
ENSG00000249087	82	70	96.5	77	81	74.5
ENSG00000201405	0.5	0.5	2	3	3.5	1.5
ENSG00000271420	0	4	0	0	0	0
ENSG00000204219	27.5	14	13	28.5	38	32.5
ENSG00000232482	0	0	0	0	0	0
ENSG00000088280	806	634	738	861.5	752	590.5
ENSG00000007968	2789	2292	3124	3668	2633	2956.67
ENSG00000235052	2	3	4	3	3	4
ENSG00000117318	2341	2273	2350	1776	1094	660
ENSG00000285802	0	0	2	2	0	2
ENSG00000197880	0	0	2	0	1	0
ENSG00000229239	0	0	0	0	0	0
ENSG00000142676	13328.5	16318.8	14113.8	15075.5	20679.7	18044.8
ENSG00000236810	364	411.5	443	512.5	503.5	489.5
ENSG00000011007	4532.5	4520.83	4700.5	5121.5	4265	4564.5
ENSG00000057757	2151	2127.5	2203.75	2303	2372	2403.25
ENSG00000011009	1879.47	1457.45	1604.62	1563.62	849.77	675.55
ENSG00000117308	551.5	757	696	547.5	845.96	524.33
ENSG00000117305	633.5	863	965	1198.5	1436.04	1259.17
ENSG00000179163	1018	1058	1178	1104	1237	1339
ENSG00000188822	4	0	2	4	4	0
ENSG00000229106	2	0	0	0	0	1
ENSG00000232557	0	0	0	0	0	1
ENSG00000264926	0	0	0	0	0	0
ENSG00000230228	0.4	0	3	0.29	3.75	0.4
ENSG00000189266	3415	3783	4035	3885	4121	4986
ENSG00000188529	7637	8234.25	9050	8793.12	9757.4	10699
ENSG00000215905	0	3	0	0	0	0
ENSG00000225315	0	0	0	0	0	1
ENSG00000142661	4	0	4	2	4	1
ENSG00000230703	0	0	0	0	0	0
ENSG00000142677	6	4	4	6	6	6
ENSG00000185436	704	560	676	851	707	723
ENSG00000230023	0	0	0	0	0	0
ENSG00000232298	2	9	3	5	3	3
ENSG00000158055	34	37	39	112	119	99
ENSG00000001460	894	905.5	1067.33	1123.5	1190.5	1195.5
ENSG00000001461	1275	1611.5	1227.5	994.5	1642.5	1441.5
ENSG00000286061	12.5	13	6.5	6.5	9	4
ENSG00000117602	611.5	642	646	468.5	772	651
ENSG00000264443	46	71	53.5	55	89	82
ENSG00000184454	0	2	0	0	2	0
ENSG00000227312	0	0	0	0	0	0
ENSG00000239106	0	0	0	0	0	0
ENSG00000133226	5984.17	5550	5966	6379	6209	5888.17
ENSG00000284699	0	0	0	0	0	0
ENSG00000169504	5970.83	6540.33	6775.67	5394.33	7499.33	6755
ENSG00000238482	0	0	0	0	0	0
ENSG00000020633	387	266	347	370	225.5	248
ENSG00000278034	0	0	0	0	0.5	0
ENSG00000229162	0	0	1	0	0	0
ENSG00000261025	0	0	0	0	0	1
ENSG00000264371	0	0	0	0	0	0
ENSG00000285823	0	0	0	0	0	0
ENSG00000233755	0	0	0	0	2	0
ENSG00000233419	0	0	0	0	0	0
ENSG00000231953	0	0	2	0	0	0
ENSG00000117614	1402.5	1501	1432	1975	1639.5	1842
ENSG00000284602	35.5	29.67	34	70	57.5	46
ENSG00000284657	1	9	0	8	4	6
ENSG00000117616	1469.5	1743.25	1733.25	1951.75	2007.75	2094.25
ENSG00000272432	4	9	2	0	3	8
ENSG00000261349	1.5	6	7	9.5	4.5	3
ENSG00000187010	2	2	0	0	1	0
ENSG00000224183	46.33	48.5	45.17	58	80.17	54.83
ENSG00000259984	5	10.25	10.25	9.75	9.25	4.75
ENSG00000183726	2641.5	3491	3128	2289	3351	3141.5
ENSG00000188672	47.5	41	44	60	53	47.5
ENSG00000238084	172.83	192.33	220.83	226.33	260.33	242.5
ENSG00000204178	1742	1582	1728	1992.67	1734	1893.5
ENSG00000157978	1002.5	1032	1043	840	809	636.5
ENSG00000225643	3.5	4	6	2	7	0.5
ENSG00000117643	159	176.5	167	150	150	156
ENSG00000233478	2	0	0	0	0	0
ENSG00000162430	3384.08	3354.58	3017.08	2368.83	2302.58	1407.25
ENSG00000255054	366.33	403.11	349.25	287.06	286.08	180.58
ENSG00000228172	175.33	179.53	184	142.89	192.33	166.33
ENSG00000117640	1133.58	1273.61	1227.66	1369.22	1482.5	1489.83
ENSG00000272478	73.5	92	100.67	99.67	122.66	136
ENSG00000127423	1059	1206	1174.67	1486.17	1521.16	1735
ENSG00000236528	32.5	36	34.5	45.5	35	27.5
ENSG00000182749	253.5	264	272.5	225.5	227	209.5
ENSG00000207302	0	1	0	0	0	0
ENSG00000117632	8436.07	10896.4	9674.44	9970.5	13022.7	12988.8
ENSG00000229786	0	0	0	1	2	0
ENSG00000223624	0	0	0	0	0	0
ENSG00000283938	90.27	95.25	75.56	94.83	118.93	137.58
ENSG00000158006	326	312	355	430	471	592
ENSG00000207237	0	0	0	0	0	0
ENSG00000252190	0	0	0	0	0	0
ENSG00000252691	0	0	0	0	0	0
ENSG00000158008	13	9	19	17	17	14.33
ENSG00000158014	2	5	3	4	0	0
ENSG00000284309	0	0	0	0	0	1
ENSG00000158022	0	0	0	2	2	4
ENSG00000175087	1130	1029	1247	966	1104	1216
ENSG00000197245	2	6	6	8.4	8	8
ENSG00000282872	0	0	0	0	0	0
ENSG00000236782	576.5	422.5	561.5	681	404.5	271.5
ENSG00000142684	567.5	416	549.5	662	395.5	267.5
ENSG00000142675	57	63.5	49	89	41.33	38
ENSG00000188782	0	0	2	0	2	4
ENSG00000236155	2	0	3.33	0	2	3
ENSG00000278572	7	6	3	9	5	8
ENSG00000130695	2805	2685	2950.5	2714	2751.5	2790.5
ENSG00000270733	2	4	1	3	0	4
ENSG00000142669	460	485.5	382	432.5	328	334
ENSG00000158062	1608	1691.5	1920.5	1797	1375.5	955
ENSG00000169442	0	0	4	0	2	5.5
ENSG00000176092	49	42	48	84.5	93	63
ENSG00000225854	0	0	0	0	0	0
ENSG00000176083	0	0	0	2	0	0
ENSG00000131914	0	0	2	0	0	0
ENSG00000117682	1140.67	1077.5	1169.5	1182	1237.42	1216
ENSG00000223583	0.69	3.33	4.4	1.18	3.07	2.1
ENSG00000225891	1.5	6.5	1.5	4	3	5
ENSG00000198830	12972.7	14645.4	14156.7	12051.6	15111.9	13876.3
ENSG00000224129	0	0	0	0	0	0
ENSG00000117676	1625	1805	1821	2286	1986	1861.5
ENSG00000238705	0	0	0	0	0	0
ENSG00000243905	2	0	0	0	0	0
ENSG00000252802	0	0	0	0	0	0
ENSG00000252429	0	0	0	0	0	0
ENSG00000229247	0	0	0	0	0	0
ENSG00000238316	0	0	0	0	0	0
ENSG00000235069	0	0	0	0	0	0
ENSG00000260063	10.5	22	14	24	26	17
ENSG00000117713	4922.5	4377	3896	4485	3402	3304
ENSG00000060642	292	310	274	296	375	361
ENSG00000241188	0	0	0	0	0	0
ENSG00000287810	0.25	0	0	0.15	0	0
ENSG00000204160	2353	1691	1991	2330	1380	1268
ENSG00000175793	10	8	10	24	4	2
ENSG00000142751	2197.5	1883.5	1952	2447	2036.33	1930.33
ENSG00000226698	57.5	55	53.5	54.5	69	68
ENSG00000198746	748	737.5	924.5	1072.67	736	640.17
ENSG00000090273	6506.43	6030	6446.53	7224.5	5171	4645.47
ENSG00000131910	2	2	3	3	1	2
ENSG00000175707	5	4	2	3	6.5	4
ENSG00000172746	5.29	3.67	2.36	5.67	6.06	1
ENSG00000224064	0	0	0	0	3.5	1
ENSG00000225294	0	1.5	0	0	0	4
ENSG00000253368	293	313	350	237	324	315
ENSG00000158246	38	42	38	46	36	38
ENSG00000090020	1158	694	984	1223	477	521
ENSG00000229985	0	0	0	1	0.67	0.67
ENSG00000214973	26	27.5	20.17	29	33.17	42.5
ENSG00000225159	267.19	338.1	281.2	254.82	378.88	401.48
ENSG00000225990	0	0	0	0	0	0
ENSG00000224311	0	0	0	0.17	0	0
ENSG00000142784	2028	1903	1904	1818.5	1608	1160
ENSG00000252098	0	0	0	0	0	0
ENSG00000243659	0	0.67	2	0	1	0
ENSG00000186501	1321.5	1246	1224.75	1360.75	1087	628.5
ENSG00000206888	1.5	3	0	1.5	3.5	2.41
ENSG00000241547	39	32	50.65	31.58	27.5	35.56
ENSG00000142765	83	71	93	178	108	60
ENSG00000142733	638.5	522	621	497	292	263
ENSG00000142748	3.33	0	0	0	4	1
ENSG00000174950	0.5	0	0	4	2	1.5
ENSG00000231207	2	0	0	1	0	0
ENSG00000181773	134	54	102	264	78	76
ENSG00000158195	4399	5244	4477.33	4308	4972.33	4351.83
ENSG00000241169	0	0	0	0	0	0
ENSG00000237429	2	0	2	3	4	2
ENSG00000126705	556	313	338	379	150	88
ENSG00000000938	0	2	0	1	0	0
ENSG00000235912	38	41.17	35.33	46.5	54.83	63
ENSG00000233975	0	0	0	0	0	0
ENSG00000126709	129	180	151	187	186	190
ENSG00000225886	2	0	1	2	0	0
ENSG00000206767	0	0	0	0	0	0
ENSG00000226662	0	0	0	0	0	0
ENSG00000207095	0	0	0	0	0	0
ENSG00000287244	4	0	0	0	2	4
ENSG00000009780	1181.5	982.5	1341.75	1050	1032	1145.5
ENSG00000231344	5.5	17.5	14.25	8	5	14.5
ENSG00000230833	0	0	0	0	0	0
ENSG00000117758	2898	2973.5	3200	3454.5	3454.67	3819
ENSG00000269971	1	5	9	5.5	10	7
ENSG00000270031	2	12	4	4.11	3	2
ENSG00000223062	0	0	0	0	0	0
ENSG00000286433	97.5	115.5	99.5	93.5	69.17	70.75
ENSG00000117751	3791.5	4701.33	4566.5	4238.5	5184.17	5280.25
ENSG00000252947	0	5	2	2	0	0
ENSG00000130775	116	130	159	115	116	134
ENSG00000117748	6237	6947	7454	8733.33	8918	9638.33
ENSG00000130768	291.5	364	338	231.5	353	287.5
ENSG00000227050	36.5	50	48.5	37.5	42	42.5
ENSG00000158156	862	705	770.5	675	472	432
ENSG00000158161	3142	3762	3421.17	3484.18	4208	4182
ENSG00000238231	0	0	0	0	0	0
ENSG00000240750	0	1	0	2	0	2
ENSG00000228589	589.33	796	750.67	640.17	911.07	865.08
ENSG00000228943	0	0	0	0	0	0
ENSG00000214812	0	0.5	0.5	0	0	0
ENSG00000253005	0	0	0	0	0	0
ENSG00000169403	92.5	64	118	98.5	68.75	76
ENSG00000126698	7864.17	10326.3	9494.67	10714.3	12987.4	13036
ENSG00000130770	4067	3939.33	4193.5	3866.83	3979.67	4073.5
ENSG00000270605	173.5	131	159.5	146	247.5	187
ENSG00000271398	1	5	5	2	5	6
ENSG00000130766	16738	8063	12776.5	18078.6	7496.33	8336
ENSG00000130772	826	913.33	1167.5	1520.75	1326	1375
ENSG00000204138	3311.42	3586.42	3024.58	3421	3777.92	3596.17
ENSG00000206779	0	0	0	0	0	0
ENSG00000229820	0	2	0	0	0	0
ENSG00000221216	2	0	0	0	0	0
ENSG00000180198	8714.33	10866.4	9990.54	8034.17	9177.17	7536.78
ENSG00000242125	2331.58	2248.14	2360.37	1950.67	2594.52	2222.37
ENSG00000274266	4	12	13.5	4	2.5	10.5
ENSG00000200087	10	29	11	14	25	30
ENSG00000231468	10	10	17	9.5	2	15
ENSG00000279443	95.5	138	70.33	85	110	85.5
ENSG00000180098	1013.5	1283.5	1440	1868	2146.83	2259.5
ENSG00000197989	2072.43	1675.5	2540.52	3280.47	2765.72	3255.7
ENSG00000221539	15	12	19	13	16	12
ENSG00000278274	36	61.5	53	34	51	51
ENSG00000273544	10	13.5	8.58	8.98	10.45	12.71
ENSG00000274582	2.33	7	7	7	9.67	4.33
ENSG00000280498	2.33	7	7	7	9.67	4.33
ENSG00000120656	1101	1317	1302.25	1312	1702.08	1716.71
ENSG00000188060	6	7	7	9	7	3
ENSG00000229388	26	26.33	21.75	32.33	55.25	24.83
ENSG00000270103	2	2.83	2.5	5.33	2.83	4.33
ENSG00000274978	2	2.83	2.5	5.33	2.83	4.33
ENSG00000162419	928	976	1030	1097	1191.83	1248.5
ENSG00000252777	0	0	0	0	0	0
ENSG00000198492	7169	7152	8186	9774.67	8904	9806
ENSG00000116329	67.5	63	65.5	66.5	87.5	55.75
ENSG00000233427	5.5	5	8.5	3.5	6.5	3.75
ENSG00000199756	0	0	0	0	0	0
ENSG00000159023	6651.22	8708	7260.07	5755	8639	7734.67
ENSG00000225616	16	20	20	22	23	21
ENSG00000206704	0	0	0	0	0	0
ENSG00000277958	0	0	0	0	0	0
ENSG00000253304	243.5	280	235.5	229.5	366.5	311
ENSG00000225750	4	0	0	0	0	0
ENSG00000116350	8912.5	8955	9170.74	9977	8280.93	7883.83
ENSG00000277916	2.5	4	2	2.5	5	3
ENSG00000116353	1391	1415	1699.26	1724	1928.88	1718.5
ENSG00000237934	2	1	7	2	4.5	2
ENSG00000060656	2825	2858	2734	2259	2097	1432
ENSG00000230523	0	2	0	0	0	0
ENSG00000225011	0	0	0	0	0	0
ENSG00000228176	0	0	0	0	0	0
ENSG00000284676	0	0	0	0	0	0
ENSG00000270927	0	0	0	0	0	0
ENSG00000233399	0	0	0	0	0	0
ENSG00000233372	0	0	0	0	0	0
ENSG00000231251	0	0	0	0	0	0
ENSG00000236335	0	0	0	0	0	0
ENSG00000231949	0	0	0	0	0	0
ENSG00000162510	29.5	23	24	48	30	18
ENSG00000186056	49.5	28	41	80	75	42
ENSG00000287510	0	1	0	4	1	1.5
ENSG00000162511	2	1	0	9	16	4.5
ENSG00000264773	0	0	0	0	0	0
ENSG00000229607	0	0	0	0	0	0
ENSG00000223382	10	8	6	28	18	20.5
ENSG00000222784	0	0	0	0	0	0
ENSG00000235143	0	0	0	0	0	0
ENSG00000162512	1527	1724	1542	1090	1350	1050
ENSG00000266210	0	0	1	0	0	0
ENSG00000134644	7240.67	7549.33	7130	6938.67	6757	6798
ENSG00000237329	0	0	0	0	0	0
ENSG00000232768	0	0	0	0	0	0
ENSG00000215900	0	0	0	0	0	0
ENSG00000225142	1	0	0	0	0	2
ENSG00000084628	204	244	231	171	157	146
ENSG00000060688	3324	4553	4198.33	4777	5354	5840
ENSG00000229447	5	6	6	2	2	11
ENSG00000121766	1445.42	2086.75	2017.67	1648.5	2451.92	2582.83
ENSG00000229044	141.92	226.25	216.33	157	261.08	281.5
ENSG00000121769	55	51	35	58.5	70	75
ENSG00000168528	312	258	291	274	155	119
ENSG00000215899	1.54	0.57	2.29	0	0	0.57
ENSG00000206981	0	0	0	0	0	0
ENSG00000260386	0	0	2	0	0	0
ENSG00000265961	0	0	0	0	0	0
ENSG00000284543	0	0	0.5	2	2	1
ENSG00000229167	0	0	3	2	0	4
ENSG00000142910	4	2	0	8	8	4
ENSG00000121764	123.75	136.42	95.42	117.08	117.5	84.75
ENSG00000162517	3958.47	5149.86	4579.64	4058.75	5083.22	4095.64
ENSG00000235790	27.39	40.11	29.22	30.67	22.56	23.22
ENSG00000264078	21.89	31.61	23.72	24	17.06	16.72
ENSG00000084636	23.5	8	18	18.5	7	10
ENSG00000121753	2108	1505	1741	1353	599	403
ENSG00000266580	0	1	0	0	0	0
ENSG00000254545	1.5	0	0	1.5	0.5	2
ENSG00000134668	33.5	34	69	60.5	44.5	25
ENSG00000203620	0	2	0	2	0	0
ENSG00000269967	0.17	0	0	0	1	6
ENSG00000184007	10482.7	12043.8	11057.7	9577	12750.7	12871.3
ENSG00000228634	4	3	0	0	0	1
ENSG00000284702	0	0	0	0	0	0
ENSG00000121774	9770	10920	10630.3	10456.3	11618	11083
ENSG00000203325	2	0.5	0.5	1	2	0
ENSG00000121775	1141	1127	1097	1064.5	839	628
ENSG00000266203	0	0	0	0	0	0
ENSG00000276493	0	0	0	0	0	0
ENSG00000025800	5442	4886.5	5179.22	5411	4769.08	5819.81
ENSG00000250135	304	249.5	309	331	242.25	296
ENSG00000084652	8003	6746.33	7428.33	7705	5766.5	5831.17
ENSG00000160050	382	459.5	403.5	395.75	462.5	342.5
ENSG00000224066	239.83	223.83	236.33	351.5	226.92	227.08
ENSG00000160051	1055.33	1164.33	1470.83	2007.25	1649.92	1682.08
ENSG00000222046	48.33	34.08	33.33	45.75	33.92	24
ENSG00000160055	438	476.75	449.5	586.25	470.75	425.33
ENSG00000084623	11201.8	13501	12558.5	12319.9	15310.3	14123.6
ENSG00000220785	16	3.5	16.5	21	20	8.5
ENSG00000183615	9	6	4	6.5	2	6
ENSG00000182866	8	4	4	38.62	10	11.5
ENSG00000277617	0	0	0	0	0	0
ENSG00000252450	0	0	0	0	0	0
ENSG00000116478	6665.33	8597	7541.33	6661	10327	9126.33
ENSG00000175130	6784	7669.67	6757.67	5296	5776	4557
ENSG00000233775	4	2	3	3	6	0
ENSG00000162526	135.5	153.42	106.5	87.5	141.83	78.33
ENSG00000225828	426	332.42	273	210	318.83	180.83
ENSG00000160058	5122.5	4357.17	5249.5	6356.5	4764.33	5013.83
ENSG00000224333	0	0	0	0	0	0
ENSG00000270850	0	0	0	0	0	0
ENSG00000229259	2	0	0	0	0	0
ENSG00000263529	0	0	0	0	0	0
ENSG00000254553	251.58	289.08	250	242.33	303.17	304
ENSG00000273274	220.5	261.5	268.5	186.58	200.5	231
ENSG00000160062	717.92	824.58	797.17	753.17	985.17	1052
ENSG00000176261	939.58	1299.83	1216.33	1034.33	1677.67	1854.33
ENSG00000200591	0	0	3	0	0	0
ENSG00000162521	7774.1	11088.8	9701.83	7694.17	12911.7	11776.2
ENSG00000162520	1330.5	1859.75	1619.58	1383.33	2281.17	1964.54
ENSG00000224409	0	0	2	0	0	0
ENSG00000162522	1733	1693	1541.58	1480	1225	1022
ENSG00000134684	14461.5	15202.3	16928.8	18364.6	19372.9	18452
ENSG00000116497	2341.75	2217.5	2582.62	2930.75	2775.75	3482.25
ENSG00000160097	91	94	79	65	100	91
ENSG00000121905	70	51.25	56	85.25	48.5	46
ENSG00000121900	350	286.75	298	399.75	215.5	106
ENSG00000287691	5.5	4	5	4	2.5	10
ENSG00000116514	1700.5	1681.33	1785	2236	1962.5	1911
ENSG00000278966	6	2	7	1	4	5.22
ENSG00000217644	0	3	4	1	6	1
ENSG00000239670	4.5	0	1.5	0	1	3.5
ENSG00000236065	28.62	30.21	28.87	30.33	42.27	28.14
ENSG00000004455	10667.4	13762	12458.5	12018.3	16126.7	15217.1
ENSG00000276645	2	0	0	0	0	0
ENSG00000142920	335	268	334	271	254	204
ENSG00000278997	29	12	16	10	10	7
ENSG00000116525	328.5	362	287.5	210.5	235	188
ENSG00000279179	9.5	9	9.5	17.5	15.4	10
ENSG00000284721	1	2	1	0	0	1
ENSG00000160094	985	767	861	727	617	427
ENSG00000270115	2	0	7	3	2	0
ENSG00000184389	5	3.5	8.5	1.75	0	3
ENSG00000225313	26.75	27.75	34	9.25	15.5	23
ENSG00000134686	4018.75	3782.5	4190	4001.5	3365	2789.75
ENSG00000284154	65.5	61.25	72.5	63.5	65.5	57.25
ENSG00000222112	4	0	1	0	1	1
ENSG00000233246	3	0	7	3	13	6
ENSG00000234512	0	0	0	0	0	0
ENSG00000121903	529	464	535	563	548	653
ENSG00000235907	1	2	0	0	2	1
ENSG00000121904	1	8	0	4	4	4
ENSG00000227000	0	0	0	0	0	0
ENSG00000176256	0	0	0	0	0	0
ENSG00000231163	0	0	0	0	0	0
ENSG00000201148	0	0	0	0	0	0
ENSG00000142698	0	0	0	0	0	0
ENSG00000270241	0	0	0	0	0	0
ENSG00000287703	2	0	0	0	0	0
ENSG00000207941	0	0	0	0	0	0
ENSG00000163866	1071.5	1307	1102.5	1182.33	1321.5	1057.5
ENSG00000189280	2	2	2	14	3	2
ENSG00000189433	0	1	0	2.5	1	0
ENSG00000255811	0	1	0	0.5	1	0
ENSG00000188910	0	0	0	0	0	0
ENSG00000187513	0	2	0	0	0	0
ENSG00000230163	8.5	17	10.5	10	15.5	11.5
ENSG00000116544	78	22	73	72	30	14
ENSG00000284773	30	20.67	17.5	21.67	14.67	16.17
ENSG00000241014	9	7	5.5	8	9	3.5
ENSG00000271741	360.25	453.42	424.5	373.42	487.17	428.17
ENSG00000243749	107	119.42	107.5	168.67	144.67	144.17
ENSG00000163867	572.75	716.5	746	480.25	726.5	708
ENSG00000197056	1337	1602	1612	1751.5	2520	2752
ENSG00000233940	0	0	0	2	0	0
ENSG00000228348	0	2	1	1	2	1
ENSG00000284640	14	12	16	18	5	9
ENSG00000116560	18929.3	19066	19892.2	20177.2	22311	23328.7
ENSG00000201868	0	0	0	0	0	0
ENSG00000146463	4819	5393	5446	5019.25	6020.5	6851.33
ENSG00000240374	0	0	0	0	0	0
ENSG00000201542	0	0	0	0	0	0
ENSG00000229994	209.97	351.56	314.23	270.8	487.23	572.7
ENSG00000227409	96	82	135	90.75	99.5	130
ENSG00000278702	1	0	0	1	1	0
ENSG00000142687	2947.67	2901	2780.5	2638.5	2931.83	2712.92
ENSG00000236274	0	0	0	0	2	0
ENSG00000020129	2853	2039	2540.5	2582.5	1220	873.75
ENSG00000239636	10.5	5.5	6.5	16	1.5	11.5
ENSG00000116819	18.5	20	30	49	23.5	37
ENSG00000126067	5249	5884.33	5431.5	4755	5316	4583.5
ENSG00000142686	463	463	424	334	456	360.5
ENSG00000092853	3136	3575	3516.5	2801.4	3198.5	3554.64
ENSG00000232335	152	187	209.5	140	157.5	186
ENSG00000134698	1108	1189	1055	1008	1304	1208
ENSG00000092847	2594	2372	2084	1866	1848	2061
ENSG00000271164	0	2	0	0	0	0
ENSG00000286899	0	4	0	0	0	0
ENSG00000271914	3	8	6	5	4	2
ENSG00000126070	1360.65	1263.5	1272	1410.5	1431.75	1626.5
ENSG00000271554	21.5	17.5	16	23.5	23.5	33
ENSG00000232862	0	4	6	4	2	4
ENSG00000092850	34.5	31	53	66.17	32.5	21.5
ENSG00000116863	1514.5	1517	1720	1865.83	1447.5	1278.5
ENSG00000171812	0	2	0	4	0	2
ENSG00000054116	1636	1941	1985	1742	2316	2297
ENSG00000116871	5157	3327	4344	5811	2823	2419
ENSG00000264592	0	0	0	0	0	0
ENSG00000054118	6946.33	8749.67	8536.17	6314.83	8526.5	8276.17
ENSG00000231849	0	0	0.5	0	0	0
ENSG00000214193	232.42	131.5	179	162	116	96
ENSG00000142694	54.42	14.5	34	25	6	6
ENSG00000286379	21.17	0	5	5	5	2
ENSG00000196182	2910.3	2390	2674.58	2982	2118.17	1596
ENSG00000181817	1020.7	1162	1127.42	1013	1076.83	824
ENSG00000222821	0	0	0	0	0	0
ENSG00000116885	479	485	647	1025	789	1253
ENSG00000201448	0	0	0	1	2	0
ENSG00000116898	2044	2644	2570	2424	2611.33	2495.67
ENSG00000119535	2	0	2	2	0	0
ENSG00000230214	0	0	0	0	0	0
ENSG00000284705	0	0	0	0	0	0
ENSG00000284720	0	0	0	0	0	0
ENSG00000234481	0	0	0	0	0	0
ENSG00000163873	10	14	4	2	10	6
ENSG00000284650	0	0	0	0	0	0
ENSG00000223944	0	0	0	0	0	0
ENSG00000264698	0	0	0	0	0	0
ENSG00000207328	0	0	0	0	0	0
ENSG00000252368	0	0	0	0	0	0
ENSG00000230451	0	0	0	0	0	0
ENSG00000233621	11	18	12	2	20	13
ENSG00000163874	331	197.5	218	393.5	142.75	80
ENSG00000283724	0	0.5	0	0.5	0.25	0
ENSG00000163875	1656	1983	1988.5	1510.5	2175.5	1973
ENSG00000263675	2	1	2	2.5	3	2
ENSG00000163877	1153	977	1109.67	1446	1134.17	1277
ENSG00000232273	3.47	1.39	4.72	2.7	4.63	0.25
ENSG00000237749	6.65	13.22	12.73	7.9	16.13	21.19
ENSG00000163879	28	20.5	39.17	39.5	55.33	47.5
ENSG00000134697	4454	5814.5	5980.17	5739.5	7435.67	7583.5
ENSG00000284748	0	0	0	0	0	0
ENSG00000169218	2	0	0	2	0	2
ENSG00000116922	2037	2450	2665	2091	2736	2565
ENSG00000134690	2603	2781	2721	3443	2737	2969
ENSG00000183317	188	122.5	173	122	94	80
ENSG00000200421	0	0	0	0	0	0
ENSG00000214141	0	0	0	0	0	0
ENSG00000227416	0	0	0	0	0	0
ENSG00000185090	1762	1574	1776.75	1339.5	1104.5	922
ENSG00000233728	453	502	569.75	417.5	464.5	398
ENSG00000196449	1750.5	1706.5	1695	1859.5	1743	1909
ENSG00000197982	1267.5	884.5	1087.5	907.5	769	733
ENSG00000188786	2333.2	1093	1872	2324	960.4	1951.53
ENSG00000235673	0	0	0	0	0	0
ENSG00000204084	1250.33	1188	1268.5	1551	1582.5	1584
ENSG00000230955	71.33	58	53.5	96	90.5	109.5
ENSG00000252448	0	0	0	0	0	0
ENSG00000222282	0	0	0	0	0	0
ENSG00000277168	0	0	0	0	0	0
ENSG00000183431	4924	6878	5857	5085	7545	6728
ENSG00000212541	5	6	3	4	2	3
ENSG00000183386	405	380	313	465	273	193
ENSG00000183520	1784.6	2270	2147	2321.72	2899.38	2851.74
ENSG00000185668	48	55	64	64	60	52
ENSG00000224592	10	4	9	8	10	10
ENSG00000223589	0	0	0	0	0	0
ENSG00000265596	0	0	0	0	0	0
ENSG00000284623	0	0	2	0	0	0
ENSG00000286552	0	0	0	0	0	0
ENSG00000287987	0	0	0	0	0	0
ENSG00000237290	0	0	0	0	0	0
ENSG00000275350	0	0	0	0	0	0
ENSG00000200796	0	0	0	0	0	0
ENSG00000238063	0	0	0	0	0	0
ENSG00000215895	112.17	168.5	154.17	100.5	127.67	136.67
ENSG00000284632	1	2	2	4	0	4
ENSG00000116954	1087.25	1190.75	1283.5	1566	1540.42	1845.75
ENSG00000273637	514.22	652.08	709.33	681.83	758.75	825.08
ENSG00000228436	61.17	47.67	49.67	89.17	105.5	99.83
ENSG00000214114	833.55	1140.58	1030.33	724.83	1144.91	1169.41
ENSG00000274944	153.05	231.75	203.5	129.5	253.91	240.91
ENSG00000131233	4.5	9.17	1.67	4.67	8	6
ENSG00000158315	23.5	30	17	15.5	13.5	13.5
ENSG00000199963	0	0	0	0	0	0
ENSG00000207466	0	0	0	0	0	0
ENSG00000235549	0	0	0	0	0	0
ENSG00000174574	5070.33	5021	5484	5522.5	5699.33	5867.83
ENSG00000168653	2584.33	3717	3312.67	2698.5	4562.5	4941.83
ENSG00000127603	4829.5	5963.5	4417.5	2792.5	4106.5	4354.5
ENSG00000206654	0	0	0	0	0	0
ENSG00000222378	0	0	0	0	0	0
ENSG00000287422	0	1	0	0	0	0
ENSG00000226438	8.5	9.5	4.5	2.5	3.5	3.5
ENSG00000217897	0.5	3	0	0	0	0
ENSG00000183682	178.5	139.75	151	135	134.17	91.5
ENSG00000237624	10	10	14	2.5	8	0
ENSG00000243970	321.5	231.75	281.5	243.5	312.83	219
ENSG00000090621	6133.62	6006.17	6263.93	5738.17	5192.75	5243.5
ENSG00000228060	547.87	546.83	500.67	501.33	432.25	445.5
ENSG00000201457	1.5	4	2.5	2.5	4	3
ENSG00000163909	244	280	248	263	238	185
ENSG00000225903	0	0	0	0	0	0
ENSG00000116981	17	24	23	7	26	7
ENSG00000116983	200	248	236	192	350	306
ENSG00000084072	2228	2679.58	2746.37	3530.87	3640.12	3675.33
ENSG00000225333	0	0	0	0.5	0.5	0
ENSG00000252413	0	0	0	0	0	0
ENSG00000116985	529	386.25	460.12	443.12	407.38	383.17
ENSG00000198754	13	16	29	17	16	9
ENSG00000285905	0	2	0	0	0	0
ENSG00000261798	11.5	17.5	15	16.5	28.5	19
ENSG00000229213	0	0	0	0	0	0
ENSG00000284719	10	16	12	10	10.5	11
ENSG00000284678	3.5	2.5	2	3.5	1	3
ENSG00000043514	1228	1363.75	1754	2122	2427	2612
ENSG00000202222	0	0	0	0	0	0
ENSG00000116990	220	209.5	218	198	238.5	292
ENSG00000236546	8	15.5	14	17	9.5	9
ENSG00000207356	0	0	0	0	0	0
ENSG00000168389	374	302	345	399	273	208
ENSG00000228477	38.59	79.56	90.29	33.01	77.2	76.7
ENSG00000131236	5323.25	6575	6007.75	5887.17	7311	7464.5
ENSG00000131238	4477.75	5797	5380.25	4092.5	5652	4890.5
ENSG00000226745	0	1	0	0	0	0
ENSG00000117000	2844	2568	2965	3503	2971	3909
ENSG00000207508	0	0	1	0	0	0
ENSG00000188800	0	2	0	0	2	0
ENSG00000259943	218.92	328	263	220	350	356
ENSG00000084073	2450.58	3236.5	3269	2294	3541.5	3626.5
ENSG00000231296	8.5	6.5	2	12	11	6.5
ENSG00000049089	24	34	47	44	31	26
ENSG00000227311	0.87	3.13	2.96	2.12	3.74	2.79
ENSG00000084070	1717	1918.5	1768	1922.5	2187	2257
ENSG00000213172	0	0	0	0	0	0
ENSG00000284677	0	1	0	1	0	1.5
ENSG00000187801	104	123.25	152	111	158.75	120.5
ENSG00000260920	120	124	119	83.5	127	151
ENSG00000279667	12	16	12	1	5	10
ENSG00000187815	329	463.25	452	298	509.25	512.5
ENSG00000238287	5	2	2.5	3	13	11.5
ENSG00000164002	239.5	243.5	275	294	282	257
ENSG00000227278	38.5	48	49	45	54.5	49.5
ENSG00000238186	23	22.5	27.5	33	42.5	31.5
ENSG00000117010	144	219	226	219.2	293	281
ENSG00000286838	1	0	0	0	0	0
ENSG00000236505	2	0	0	0	0	1
ENSG00000233910	0	0	0	0	0	0
ENSG00000117016	565	515	488	420	656	454
ENSG00000287743	0	0	0	0	9	2
ENSG00000237899	6	6.5	5.5	3.5	1.5	3
ENSG00000272145	153.5	116.42	158.38	113	126.5	97.75
ENSG00000066136	1840.5	1609.58	1812.12	2079.5	1466	1443.25
ENSG00000198974	0	0	0	0	0	0
ENSG00000207962	0	0	0	0	0	0
ENSG00000117013	261	167	167	195	79	86
ENSG00000264582	0	0	0	0	0	0
ENSG00000179862	74	34	30	54	12	12
ENSG00000229528	0	0	0	0	0	0
ENSG00000228940	0	0	0	0	0	0
ENSG00000286668	0	0	0	0	1	0
ENSG00000233118	0	0	0	0	0	0
ENSG00000171793	5834	7941	6845	4847.5	7183.5	6219
ENSG00000281207	108	105	137	85.5	85.5	69.5
ENSG00000171790	41.5	52	28	28	21.5	25.5
ENSG00000010803	1995.5	2009	2155	1906.5	2270.5	1967
ENSG00000215893	0	0	0	0	0	0
ENSG00000287400	0	0	0	0	0	0
ENSG00000235358	4	0	0	0	0	2
ENSG00000213987	0	0	0	0	0	0
ENSG00000286640	0	0	0	0	0	0
ENSG00000204060	100	56	54	78	26	30
ENSG00000229901	0	0	0	0	0	0
ENSG00000252563	0	0	0	0	0	0
ENSG00000127129	0	4	4	8	6	2
ENSG00000127124	245	141	146	198.5	157.5	134.5
ENSG00000230881	0	0	0	0	0	0
ENSG00000230638	0	0	0	2	0	2.5
ENSG00000284895	1	1	0	1.5	0.5	0
ENSG00000287587	0	0	0	2	4	0
ENSG00000227538	1	0	0	0	0	0
ENSG00000228776	0	0	0	0	0	0
ENSG00000044012	0	0	0	0	0	0
ENSG00000197273	0	0	0	2	0	0
ENSG00000198815	2826.67	2819	2939	2596.83	2777.33	2913
ENSG00000227527	7	9	8	10.5	4	8
ENSG00000177181	508	517	492	335	440	483
ENSG00000235002	0	0	0	0	2	0
ENSG00000066185	1	0	3	3.5	6	2
ENSG00000127125	658.5	742.5	838.5	1096.5	987.75	1257.5
ENSG00000186409	223.5	154.5	220.5	260	290.25	382.5
ENSG00000230116	0	0	0	0	0	0
ENSG00000236876	0	1.33	1.67	0	0.67	0
ENSG00000200254	0	0	0	0	0	0
ENSG00000236180	0	0	0	0	0	1
ENSG00000171960	1343.75	1799	1837.04	1734.17	2482.75	2411.25
ENSG00000285728	357.75	426	475.25	379.42	570.5	565.97
ENSG00000234917	19.75	15	21.29	36.75	29.58	36.58
ENSG00000065978	25337.9	28033.3	26088.2	24806.2	28137.3	25115.7
ENSG00000164007	0	2	2	2	0	0
ENSG00000117385	1927	2031	2061	1964	1825	1611
ENSG00000164008	406.5	339	350.92	434.67	313.4	367.25
ENSG00000283580	255.5	169.5	223.92	309.67	224.74	272.25
ENSG00000228452	16.5	16	13.5	21	16.5	18
ENSG00000274386	106.83	100	124.08	143.11	208.03	215.13
ENSG00000177868	422.83	443.5	500.42	433.28	538.83	595.53
ENSG00000164010	245.83	242.5	228.17	261.61	213.25	280.19
ENSG00000228192	99	166.5	142	115	183.75	171.25
ENSG00000164011	436	597	573	498	660	599
ENSG00000233708	0	0	4	0	0	2
ENSG00000237090	0	0	0	0	0	2
ENSG00000225099	2	3	2	4	3.67	4
ENSG00000117394	1743	1648	1585	1725	1321	1283
ENSG00000284138	0	0	0	0	0	0
ENSG00000227533	18.5	24	8	23.5	20	31
ENSG00000283973	3.5	5	2	9.5	6	2
ENSG00000207256	0	0	0	1	0	0
ENSG00000283136	0	0	0	0	0	0
ENSG00000277513	0	2	0	0	0	0
ENSG00000186973	19	13	22	40	44.5	38
ENSG00000117395	4239.25	5235	5290.17	4065.5	5289.83	4632.5
ENSG00000284410	1.25	2.5	2.5	1	2.5	1.33
ENSG00000243710	27	20.5	49	54	38	41.5
ENSG00000199240	0	0	0	0	0	0
ENSG00000179178	0	0	0	0	0	2
ENSG00000253313	2	0	0	4	0.5	0
ENSG00000066056	0	0	1	0	0	0
ENSG00000117400	1	2	7	0	2	2
ENSG00000287113	2	4	0	0	0	0
ENSG00000234694	6	11	10	28	17	14
ENSG00000117399	5265	5799.67	5635	5639	5321	4526
ENSG00000066322	1224.5	1333.4	1288.11	1358	1202.25	1194.21
ENSG00000283836	1.5	0	0	1	0	1
ENSG00000159479	1348	1701.6	1598.22	1721	1852.75	1681.04
ENSG00000229431	138	151	173	177	185	210.75
ENSG00000198198	1754	1480.83	1493.67	1295.5	1034.83	921.17
ENSG00000229372	41	33.5	42.5	30.5	20	18.5
ENSG00000274975	0.5	0	0	0	0	0
ENSG00000178922	287	301.83	294.17	282.67	275.83	226.33
ENSG00000229348	8.5	4.83	3.67	7.67	1.33	3.33
ENSG00000142949	6156	6298	5551	3802	3981	2835
ENSG00000284989	983.5	1111.17	1053.67	1021.75	1091.83	1009
ENSG00000066135	1893.5	2350.17	2128.17	1877.25	2401.83	2194
ENSG00000236200	267.83	312.67	248.83	302	347.83	291.33
ENSG00000126091	383.17	318	309.33	437	268.5	270.67
ENSG00000229444	1	0	0	1	1.5	0
ENSG00000283414	0	0	0	0	0	0
ENSG00000233674	0	0	0	0	0	0
ENSG00000283477	0	0	0	0	0.5	0
ENSG00000224751	3	3	0	0	0	3
ENSG00000117407	43	29	39	26	25	10
ENSG00000237950	21	18	17	9	33	30
ENSG00000288573	5	9	7	6	7	5
ENSG00000117408	2442	2179	2231	2158.33	1842	1546
ENSG00000285649	127.5	134.88	175.2	112.12	77.9	45.5
ENSG00000132768	2352.07	2565.38	2745.45	1923.25	1859.4	1465.17
ENSG00000117410	4420.42	4746.25	5101.35	5518.62	4479.3	3908.33
ENSG00000117411	2423	2196	2600	2388	1837	1393
ENSG00000159214	115	96.5	109	89.5	58	60.5
ENSG00000196517	1336	763.5	1054	773.5	532	303.5
ENSG00000230615	13	15	4	8	27	12.5
ENSG00000227163	0	0	0	0	0	0
ENSG00000271647	1	1	0	0	0	0.5
ENSG00000239560	0	0	0	0	0	0
ENSG00000171872	0	0	0	0	0	0
ENSG00000233514	33	61.5	55.33	26	69.33	75
ENSG00000283039	0	0	0	0	0	0
ENSG00000226804	0	0	0	0	0	0
ENSG00000200171	0	0	0	0	0	0
ENSG00000238037	0	0	0	0	0	0
ENSG00000227994	0	0	0	0	0	0
ENSG00000271329	4	3	9	4	13	3
ENSG00000178028	1440	1572.5	1579.5	1746	1348	1126
ENSG00000117419	2255.6	2600.5	2386	2103	2603.67	2246
ENSG00000233602	2	8	3.5	0	0	0
ENSG00000199385	0	0	0	0	0	0
ENSG00000187147	2758.92	2621.5	2730.58	3007	2516	2298.75
ENSG00000263381	0	0	0	0	0	0
ENSG00000126106	569.83	530.25	628.92	594.5	518.5	475.25
ENSG00000198520	26	22	22	37	45	22
ENSG00000199377	6	2	0	2	2	0
ENSG00000200169	0	0	0	0	0	0
ENSG00000142945	2280.5	3327.5	3051.5	3119.62	4216.5	4072.5
ENSG00000225721	526	536.58	521.83	531.29	566	416
ENSG00000142937	22690.9	27134.8	23116.2	27122.4	31736.1	25233.2
ENSG00000264294	79.58	23.5	55	48.58	0	8
ENSG00000200913	4	16	14	14	9	13
ENSG00000202031	8	21	20.5	15	12	10
ENSG00000207421	5	9	7	6.33	9	10
ENSG00000281859	5	10	7	6.33	9	10.5
ENSG00000234093	6.67	10	5	10.33	15.33	14.67
ENSG00000142959	10	4	6	8	4	2
ENSG00000173846	518	262.5	579.5	959.5	459	473.33
ENSG00000188396	4.5	7.5	14.5	19	16	19
ENSG00000222009	15	7	11	25.5	11	17
ENSG00000117425	113	76	95	166.5	70	65
ENSG00000202444	1	0	2	0	1	1
ENSG00000226499	50.58	15.2	3.14	27.99	8.48	4.39
ENSG00000070785	1276.5	1819.5	1722.5	1520	2434.75	2353
ENSG00000253039	1	0	0	0	0	0
ENSG00000229815	0.5	1.5	1.25	1.5	0.75	3
ENSG00000232369	0	0.25	0	1	0.5	0.18
ENSG00000268949	0.11	2	0	2	1.5	0
ENSG00000126107	1440.5	1295.5	1529.25	1609	1151	1141.5
ENSG00000126088	2529.5	3265.5	3031.5	2772	3345	2594
ENSG00000162415	684.5	754	714	744	743	746.5
ENSG00000234315	0	0	0	0	0	0
ENSG00000281912	16.5	26	34	16	12	20
ENSG00000186603	2	4	1	0	1	2
ENSG00000132781	382.5	315.5	406.75	439.83	331.83	264.33
ENSG00000288208	323.33	262.33	335.58	384.33	282.5	246.42
ENSG00000132773	1434.5	1457.17	1810	2062.17	1886.17	1883
ENSG00000070759	351.33	305	348.33	370	374.5	377.92
ENSG00000236872	1	0	0.33	0.55	0.38	0.67
ENSG00000280670	226.33	251.5	244.33	226.67	239	236.5
ENSG00000132763	2276.5	3121.25	2552.16	1843.83	2951.75	2664.83
ENSG00000117450	7573.33	10399.4	8669.26	5742	10162.8	9233.33
ENSG00000234379	0	0	0	0	0	0
ENSG00000117448	2175.67	2433	2554	2243.25	2564.67	2109.67
ENSG00000281133	2	0	2	1	0	1
ENSG00000280836	1	4	2	2	4	5
ENSG00000132780	7928.2	11449.2	10403.8	8031.33	12949.8	11815.1
ENSG00000281112	0	1	0	0	0	0
ENSG00000281825	0	0	0	0	0	0
ENSG00000159588	26	29	10	22.5	17	2
ENSG00000159592	4068.37	4057.5	4376	4862.18	4267	4977
ENSG00000225447	2	1	0	0	0	2
ENSG00000234329	14	15.5	30	24	25	24
ENSG00000159596	785.33	876.5	789	753	1064.5	930.5
ENSG00000197429	270.12	356.5	368.5	288.32	408	423
ENSG00000230896	25	29	38.5	28.5	43.5	24.5
ENSG00000236111	0.67	6.5	3	1.17	2.67	6.67
ENSG00000086015	2697.12	1962	2356	2506.15	1593	1750
ENSG00000232467	0	0	0	0	0	0
ENSG00000117461	1496.5	1361.5	1451.5	1625.75	1482.5	2008.5
ENSG00000278139	232	253.5	282.5	244.25	190.5	345.5
ENSG00000226957	0	0	0	0	0	0
ENSG00000233114	0	0	0	0	0	0
ENSG00000227857	0.5	6	0	2	8	13
ENSG00000117472	3	0	0	0	4	0
ENSG00000250719	0	0	0	0	0	0
ENSG00000085998	1737.5	2152.5	2091.5	1753.5	1958	1580
ENSG00000171357	34.5	34.5	45.5	30.5	34	41.5
ENSG00000085999	2072.92	2058.5	2321.58	1947	2193.17	2150.71
ENSG00000132128	3966.75	3525.5	3781.92	3472	3025.83	2522.8
ENSG00000173660	4146.5	5325.83	4649.7	4303.13	6408.17	6394.46
ENSG00000117481	1612.5	1601.67	1687	1760.75	1725.25	1719.25
ENSG00000225779	0	0	0	0	1	0
ENSG00000117480	117.5	94	170	220.25	143.75	186.25
ENSG00000232022	18	32	43	31	103	82
ENSG00000224863	2	1	0	0	4	4
ENSG00000197587	106	134	132	54	150	124
ENSG00000282881	0	0	0	0	0	0
ENSG00000269956	31.25	39.5	40	32	36.5	29
ENSG00000162456	0	0	0	0	0	0
ENSG00000079277	783.25	942.25	828.3	802	852.5	815.5
ENSG00000142961	85.5	106.25	103.7	122	130	130.25
ENSG00000123472	3171.5	4029.5	3862.25	2996.5	4480.75	4745.25
ENSG00000233647	0	0	0	0	2	2
ENSG00000186118	1	0	0	2	0	0
ENSG00000228237	34.5	26	41.5	31.5	31	41
ENSG00000159658	2090.18	1826	1938.25	1876	1686.25	2067
ENSG00000236476	0	0	0	0	0	0
ENSG00000142973	0	0	0	0	0	2
ENSG00000154198	0	0	0	0	0	0
ENSG00000238145	0	0	0.33	0	0	0
ENSG00000187048	0	0	0	0	0	0
ENSG00000259832	0	0	0	0	0	0
ENSG00000261196	0	0	0	0	0	0
ENSG00000261593	0	0	0	0	0	0
ENSG00000261290	0	0	0	0	0	0
ENSG00000186377	22	30	38	20	24	35
ENSG00000186160	0	0	0	1	0	0
ENSG00000225154	0	0	0.33	0	0	0
ENSG00000225506	9	9.5	5	1	6	3
ENSG00000162365	0	0	0	0	0	0
ENSG00000225514	0	0	0	0	0	0
ENSG00000224805	2	0.5	2	4	4	2
ENSG00000162366	0	0	2	0	0	0
ENSG00000162367	8	22	12	10	14	8
ENSG00000226252	0	0	0	2	0	0
ENSG00000123473	1775	2201	2120.22	1952	2275	2534.33
ENSG00000162368	2394	2127	2695	2221	2398	3093
ENSG00000225762	15	19	16	16	14	27
ENSG00000186790	8	2	2	2	0	0
ENSG00000237424	182	225	153	125	169	74
ENSG00000186564	102	116	100	72	104	112
ENSG00000271355	0	0	0	0	0	0
ENSG00000229554	0	0	0	1	0	0
ENSG00000227883	0	1	0	0	0	0
ENSG00000227947	3	0	2	2	2	2
ENSG00000269113	130.5	118	107.5	112	101.5	52
ENSG00000223814	5.5	6	9.5	4	6.5	4
ENSG00000225028	0	0	4	2	4	0
ENSG00000226133	0	0	0	0	0	0
ENSG00000231413	0	0	0	0	0	0
ENSG00000237180	0	0	0	0	0	0
ENSG00000242267	0	0	0	2	0	0
ENSG00000279096	0	0	0	0	0	0
ENSG00000223720	0	0	0	2	0	0
ENSG00000117834	0.5	2	4	0	2	1
ENSG00000272491	1.5	0	0	0	0	0
ENSG00000279214	0	0	0	0	0	0
ENSG00000132122	178.5	206	189.75	126.25	236	220.83
ENSG00000224986	0	2	0	0	2	0.5
ENSG00000206700	0	0	0	0	0	0
ENSG00000235105	66	78	65.25	97.58	88	81.5
ENSG00000223175	0	0	0	0	0	0
ENSG00000232514	0	0	0	0	0	0
ENSG00000186094	2	0	1	2	2	0
ENSG00000287661	0	0	0	0	0	0
ENSG00000162373	18	26	16	26	26	34
ENSG00000286597	0	0	0	0	0	0
ENSG00000229846	0	0	0	0	0	0
ENSG00000230114	0	0	0	0	0	0
ENSG00000225623	0	0	0	0	0	0
ENSG00000237478	0	0	0	0	0	0
ENSG00000215887	0	0	0	0	0	0
ENSG00000279324	0	0	0	0	0	0
ENSG00000233595	0	0	0	0	0	0
ENSG00000162374	0	0	0	0	0	0
ENSG00000230828	0	0	0	0	0	0
ENSG00000237337	0	0	0	0	0	0
ENSG00000233407	0	0	0	0	0	0
ENSG00000284696	0	0	0	0	0	0
ENSG00000284645	0	0	0	0	0	0
ENSG00000234080	8.11	10.95	2.74	12.81	7.73	4.1
ENSG00000229316	0	0	0	0	0	0
ENSG00000225671	0.5	0	1	0	0	4
ENSG00000142700	30	16	29	28	12	24
ENSG00000284700	0	0	2	2	0	0
ENSG00000185104	3861.5	4341.25	4579.33	4586.75	5765	5691.23
ENSG00000225767	2	0	0	2	2	0
ENSG00000207194	0	0	0	0	0	0
ENSG00000230585	12	8.75	21.67	20.75	25.33	21.77
ENSG00000237130	0	0	0	0	0	0
ENSG00000123080	1700	1883	2213	2178	1973	2111
ENSG00000265538	0	0	0	0	0	0
ENSG00000275816	0	0	0	0	0	0
ENSG00000204006	0	0	0	0	0	0
ENSG00000200262	0	0	0	0	0	0
ENSG00000213478	0	0	0	1	1	0
ENSG00000203356	2	1.5	2	1	4	2
ENSG00000123091	2468	1741.25	2560	3426.5	2207	3527
ENSG00000233406	70.68	127.53	98.63	107.46	121.14	89.67
ENSG00000236434	3	0	1	0	0	0
ENSG00000085831	286	311.25	398	414	501.5	430
ENSG00000261664	1	0	1	2.33	4.5	1
ENSG00000085832	1725	2312	2099	1498.5	2334	2223
ENSG00000232027	0	2	3	1.5	2	2
ENSG00000206595	0	0	0	0	0	0
ENSG00000238140	0	2	4	0	4	2
ENSG00000227070	4	0	2	3	9	22
ENSG00000252032	0	0	0	0	0	0
ENSG00000227742	0	0	0	1	2	4
ENSG00000117859	2714.5	3245.33	3259.66	3637.83	4258.58	4418.33
ENSG00000236973	0	0	0	0	0	0
ENSG00000232846	0	0	0	0	0	2
ENSG00000212624	1	0	0	0	0	0
ENSG00000078618	4703.5	5845.08	5582.91	4954.33	6541.33	6996.58
ENSG00000266993	105	155.33	133.66	144.83	191.08	179.33
ENSG00000272175	1	1	0	1	4.5	3.5
ENSG00000283899	8	8.25	10.75	8.5	11.5	10.25
ENSG00000230604	0	0	1	0	0	2
ENSG00000169213	328.36	403	332	336	465	537
ENSG00000200839	0	0	0	0	0	0
ENSG00000229032	0	0	0	0	0	0
ENSG00000264613	0	0	0	0	0	0
ENSG00000117862	1415.97	1379.89	1485.33	1361.92	1394.17	1387.25
ENSG00000285839	1258.97	1335.89	1382	1416.75	1417.5	1375.92
ENSG00000198841	575.3	483.47	580.33	811.67	589.42	645
ENSG00000223390	48.75	16.75	31.33	46.67	12.92	8.33
ENSG00000228369	0	0	1	1	1	0
ENSG00000134717	3157.83	3270.5	3534.33	3833.83	3924.93	4927.67
ENSG00000157077	2122	1684.83	2055.5	1655.9	1528.67	2011.83
ENSG00000241745	0	0	0	0	0	0
ENSG00000228407	13	13.5	21.67	9.5	13.5	13
ENSG00000223429	0	0	0	0	0	0
ENSG00000224255	0	0	2	0	0	0
ENSG00000236004	0	0	0	0	0	0
ENSG00000237663	0	0	0	0	0	0
ENSG00000213735	0	1	0	3	2	4
ENSG00000154222	1761	1656.08	1890.5	2146	1364.25	1567.83
ENSG00000272100	65	59.08	65	72	51.25	73.33
ENSG00000287078	3	2	5	2	8	7
ENSG00000224680	28	22	19	30	36	22.67
ENSG00000085840	2126	2546	2748	3075	3610	3558
ENSG00000134748	2892	4054.5	3709.14	2824.5	4051	3617.5
ENSG00000134744	2979	3639.5	3110	2387.5	3335	3010.5
ENSG00000272371	0	0	0	0	0	0
ENSG00000236290	0	0	0	0	2	0
ENSG00000116157	0	0	0	0	0	2
ENSG00000182183	0.25	0	3	0	0.5	0
ENSG00000162377	2408	3231.5	2893	2343	3268.75	3076
ENSG00000233664	0	0	0.5	0	0	1
ENSG00000239640	0	0	0	0	0	0
ENSG00000162378	1968	2316	2255.67	1519	2154	2179
ENSG00000252018	0	0	0	0	0	0
ENSG00000228929	250.67	482	465.67	386.67	795.67	724.67
ENSG00000206627	0	0	0	0	0	0
ENSG00000203995	719.5	851.25	864.5	723.5	926.5	941
ENSG00000242391	18.5	29.75	20.5	11	19.5	20.5
ENSG00000121310	602	685	564	355.5	585	469.5
ENSG00000230953	3.83	0	1.67	1.5	2	3.17
ENSG00000231866	0	0	0	0	0	0
ENSG00000116171	1487.25	2064	1751.33	1231.33	2353.83	2050.17
ENSG00000264834	0	1	0	0	0	0
ENSG00000266188	0	0	0	0	0	0
ENSG00000265815	0	0	0	0	0	0
ENSG00000237279	0	0	0	0	0	0
ENSG00000236360	39.08	60	51.83	55.17	57.83	53.67
ENSG00000226147	4	3.5	5	3	2	2.5
ENSG00000174348	2	0	0	2	0	1.5
ENSG00000232993	0	0	0	0	0	0
ENSG00000227644	0	0	0	0	0	0
ENSG00000162383	4	0	0	0	0	2
ENSG00000235563	0	0	0	0	1	0.5
ENSG00000277397	0	0	0	0	0	0
ENSG00000157184	1113.83	1168.58	1202.25	1364.25	1473	1356.83
ENSG00000236723	300.83	349.42	354.75	455.25	533.5	476.33
ENSG00000162384	1012.5	1162	1093	952	1353.5	1157.33
ENSG00000259818	0	2	6	6	2	2
ENSG00000162385	1566	1866	1803	1682	2285	2341.83
ENSG00000226754	65	87.5	96	50.5	112	107.67
ENSG00000157193	934	849.5	813.5	548	695.5	701
ENSG00000234578	0.5	1	0	1.5	0	1
ENSG00000228838	11.5	10	9.5	6	3.5	2
ENSG00000232762	2	0	2	0	0	1
ENSG00000225675	0	0	0	1	0	2
ENSG00000285954	0	0	0	0	0	0
ENSG00000226938	0	0	0	0	0	0
ENSG00000230138	0	0	0	0	0	0
ENSG00000236253	0	0	0	0	0	0
ENSG00000288527	0	0	0	0	0	0
ENSG00000143006	0	0	0	0	0	0
ENSG00000174332	33	31	49	41	16	8
ENSG00000239007	0	0	0	0	0	0
ENSG00000058804	3444	4904	4350	2759.33	5091.33	4839
ENSG00000201003	0	3	0	0	0	0
ENSG00000229687	0	0	0	0	0	0
ENSG00000058799	644.5	774	750.87	758.9	715	705.5
ENSG00000211452	7	2	4	4	3	9
ENSG00000081870	893.5	1162	1159.96	963.1	1378	1492.17
ENSG00000116212	1276	1640	1620	1601	1896	1754.67
ENSG00000219102	6.29	12	6	0	3	3
ENSG00000203985	0	0	0	0	0	0
ENSG00000116209	2829.33	3688.33	3472	3176.5	4287	4125
ENSG00000280378	5.5	11	2	12.5	3.33	2
ENSG00000116205	1633	1864	1640.5	1737	2426	2139.5
ENSG00000283749	0	0.5	0	0	0	0
ENSG00000225183	1.5	0	1	4	2	4
ENSG00000279049	13.5	19	15	12	27	20.5
ENSG00000256407	142.08	140.83	149.86	155.33	160.75	137.94
ENSG00000157211	3.33	4.92	5.25	7.92	10.67	7.67
ENSG00000280425	2.33	3.92	6.25	8.92	8.5	7.67
ENSG00000215883	1041.75	1237.17	1114.53	1045.17	1426.75	1171.61
ENSG00000116221	7046	7896.17	7460.61	7643.17	8246.5	7574.44
ENSG00000157216	1520	1920.83	1938.33	1655.17	1714.33	1210.5
ENSG00000198711	23.5	17.5	25	17	21.5	16.17
ENSG00000225632	0	0	0	0	0	0
ENSG00000232245	0	0	0	0	0	0
ENSG00000287582	1	0	0	0	0	0
ENSG00000235741	0	0	0	0	0	0
ENSG00000237173	0	0	0	0	0	0
ENSG00000227453	0.67	0	0	0.22	0	0.67
ENSG00000162390	79.5	65	67.5	72	46.5	36
ENSG00000162391	8.5	12	11.5	15	9.5	4.5
ENSG00000230728	1	0	0	0	0	0
ENSG00000184313	5	1	1	4	1.5	2
ENSG00000271723	1258	1476	1519.5	1698.92	1811.42	1920.17
ENSG00000243725	1404	1653	1680.5	1857.92	1996.92	2096.17
ENSG00000162396	594	629	659	850	806	734
ENSG00000006555	0	0	2	1	0	0
ENSG00000237453	3	0	3	5	0	0
ENSG00000162398	0	0	0	0	1	2
ENSG00000116133	6523	8582.58	7306.79	4618.17	6453.25	5478.75
ENSG00000287724	195.67	256.58	194.12	129.67	145	89.75
ENSG00000242396	169.67	136.17	151.92	75	39.75	20
ENSG00000233203	8.67	2.67	11.17	5.5	7	4.5
ENSG00000284601	0	0	0	0	0	0
ENSG00000143001	2	0	1	0	0	0
ENSG00000233271	2	0	1	0	0	0
ENSG00000162399	0	0	2	0	2	0
ENSG00000169174	0	0	4	0	0	2
ENSG00000162402	6855	7022	6561.67	5467	6221	7331.67
ENSG00000231090	0	0	0	0	0	0
ENSG00000231095	0	0	0	0	0	2
ENSG00000265822	0	0	0	0	0	0
ENSG00000234810	0	0	0	0	0	0
ENSG00000231900	0	0	0	0	0	0
ENSG00000232198	0	0	0	0	0	0
ENSG00000199831	0	0	0	0	0	0
ENSG00000252162	0	0	0	0	0	0
ENSG00000272051	0	0	0	0	0	0
ENSG00000233079	0	0	0	0	0	0
ENSG00000230250	0	0	0	0	0	0
ENSG00000227104	0	0	0	0	0	0
ENSG00000235612	0	0.5	0	0	0	0
ENSG00000260971	1	9	2	1	0	3
ENSG00000284686	54.5	53	52	55	43.5	36.5
ENSG00000229871	0	0	0	0	0	2
ENSG00000223956	0	0	0	0	4	0
ENSG00000162407	317.5	351.5	362	238	368.5	321.5
ENSG00000236776	0	0	0	0	0	0
ENSG00000224980	0	0	0	0	0	0
ENSG00000225475	5.01	4.13	3.94	8.29	8.71	12.73
ENSG00000162409	2174	2324	2093	2325	2806.33	3138
ENSG00000187889	0	2	0	5	2	0
ENSG00000229913	0	0	0	0	0	0
ENSG00000157131	0	0	0	0	0	0
ENSG00000021852	0	0	0	0	0	0
ENSG00000236341	0	0	0	0	0	0.5
ENSG00000173406	81	125.5	99.5	99	140.25	127.75
ENSG00000227935	0	0	0	0	2	2
ENSG00000236888	0	0.25	0.5	0.25	0	0
ENSG00000226759	0	0	0	0	0	0
ENSG00000229887	8	8	9	5	8.18	16.81
ENSG00000223416	84.48	130.99	109.95	121.89	156.81	118.98
ENSG00000235038	0	0	0	0	0	0
ENSG00000230546	0	0	0	0	0	0
ENSG00000233216	0	0	0	0	0	0
ENSG00000162600	590	834.5	765.5	614	1052.75	1056.25
ENSG00000286918	4	1	8	3	8	5
ENSG00000270209	1	0	0	0	0	0
ENSG00000264128	0	0	0	0	0	0
ENSG00000184292	0	0	0	0	0	0
ENSG00000185839	499	632.6	659.5	560.33	701.53	779.82
ENSG00000162601	3156	3451	3623	3370	3472	4246
ENSG00000283445	1	1	0	0	1	0
ENSG00000177606	15981	8508	13667	16217	7382	7058
ENSG00000234807	1	7	0	6	11	6
ENSG00000272226	0	2	0	0	0	2
ENSG00000231740	0	0	0	0	0	0
ENSG00000232453	9	2	6	6	4	2
ENSG00000237352	0	2	0	0	0	0
ENSG00000228121	0	0	0	0	0	2.17
ENSG00000241042	0	0	0	0	0	0
ENSG00000235215	0	0	0	0	0	0
ENSG00000224609	16	10	18	13	15	19
ENSG00000270457	0	0	2	0	2	3
ENSG00000172456	85	107	96.5	86	184	129
ENSG00000266150	0	0	0	0	0	0
ENSG00000226883	0	0	0	0	0	0
ENSG00000134709	1896	2593	2350.5	1688	2989	2973
ENSG00000134716	40	64	54	60	90	92
ENSG00000265535	0	0	0	0	0	0
ENSG00000162598	0	0	0	0	0	0
ENSG00000229332	0	0	0	0	0	0
ENSG00000238242	0	0	0	0	0	0
ENSG00000226476	2	0	0	0	2	2
ENSG00000231252	0	0	2	2	2	0
ENSG00000162599	934	726	816	694	677	880
ENSG00000237928	1	0	0	2	2	4
ENSG00000237853	0	0	0	0	2	0
ENSG00000284808	0	0	0	0	0	0
ENSG00000287224	0	0	0	0	0	0
ENSG00000223920	0	0	0	0	0	0
ENSG00000162604	905	1030	1210.67	1088.33	1474	1494
ENSG00000271200	7	8	9	16	10	8
ENSG00000132849	1037	1156	1188	1281	1439	1736
ENSG00000200575	0	0	0	0	0	0
ENSG00000212360	0	0	0	0	0	0
ENSG00000236646	1	0	0	0	0	0
ENSG00000242860	0	0	0	0	0	0
ENSG00000263908	0	0	0	0	0	0
ENSG00000283690	0	0	0	0	0	0
ENSG00000234204	0	0	0	0	0	0
ENSG00000234088	0	0	0	0	0	0
ENSG00000240563	0	0	2	2.67	0	2
ENSG00000237227	0	0	0	0	0	0
ENSG00000200174	0	0	0	0	0	0
ENSG00000132854	4	4	0	15	8	12
ENSG00000201153	0	0	0	0	0	0
ENSG00000162607	9860	10410	12235	12396.3	13020.2	16000.5
ENSG00000116641	3730	4280	4038	3137.5	4162	4310
ENSG00000270549	0	0	0	0	0	0
ENSG00000132855	4	2	0	4	1	2
ENSG00000278967	3	0	4	2	0	0
ENSG00000213703	1	0	0	4	0	4
ENSG00000235545	5	6	4	0	6	4
ENSG00000125703	978	1512	1425	1162	2109	2140
ENSG00000234318	4	2	4	1	2	3
ENSG00000237163	0	0	0	0	0	0
ENSG00000229537	0	0	0	0	0	2
ENSG00000286455	0	0	0	0	0	0
ENSG00000227485	0	0	0	0	0	0
ENSG00000229225	0	0	0	0	0	0
ENSG00000203605	0	0	0	2	0	1
ENSG00000224209	14	0	4	18	4	17
ENSG00000252259	0	0	0	0	0	0
ENSG00000228734	0	0	0	0	0	0
ENSG00000223683	0	0	0	0	0	0
ENSG00000230798	216	212	286	351	251.5	230.35
ENSG00000187140	356	178	295	315	156.5	140.5
ENSG00000275836	0	0	2	0	0	0
ENSG00000252784	0	0	0	0	0	0
ENSG00000236674	0	0	0	0	0	0
ENSG00000088035	972	1452	1387	888	1659.5	1670
ENSG00000142856	2209	2884.5	2951.5	3010.5	4630	5336.08
ENSG00000286429	3	0	0	1	0	2
ENSG00000203965	839.5	789.5	1078.5	1217.5	1632.33	2020.5
ENSG00000264271	0	0	0	0	0	0
ENSG00000251720	3	4	7	3	5	9
ENSG00000116652	13.75	6.42	7.42	8.33	21.83	16.92
ENSG00000276884	2	0.5	0.42	1.33	1.17	0.42
ENSG00000278287	0.5	0.25	0.17	0.33	0.67	0
ENSG00000277565	0.25	0.17	0	0	0	0.17
ENSG00000275823	0	0.17	0	0	0.83	0.67
ENSG00000277689	0	0.5	0	0	1.83	2.5
ENSG00000274199	0.5	2.5	0	0.5	1.33	2.33
ENSG00000079739	2085.5	2870.5	2446	1987.5	3238.5	2817
ENSG00000244256	2	2	3	3	2	0
ENSG00000185483	365	442	383	258	368	388
ENSG00000177452	0	0	0	0	0	0
ENSG00000228056	1	0	2	0	0	0
ENSG00000207190	0	0	0	0	0	0
ENSG00000200508	0	0	0	0	0	0
ENSG00000223949	1	4	0	0	6	2
ENSG00000284928	0	0	0	0	0	0
ENSG00000177414	0	0	0	0	0	0
ENSG00000238653	0	0	0	0	0	0
ENSG00000158966	1900	2050	1956	1339	1810	1772
ENSG00000264470	0	0	0	0	0	0
ENSG00000162437	2570.5	2765	2693	2005.5	2821	2740.5
ENSG00000162434	2924.5	3331	3230	2367.5	3096.5	3440.5
ENSG00000234784	0	0	0	0	0	0
ENSG00000233877	0	0	0	0	0	0
ENSG00000226891	6	0	4	2	6	3.33
ENSG00000185031	3	0	0	0	2	0
ENSG00000272506	0	0	0	0	0	0
ENSG00000212257	0	0	0	0	0	0
ENSG00000265996	1	4	2	1	5	2
ENSG00000199135	0	0	0	0	0	0
ENSG00000235804	0	0	0	0	0	0
ENSG00000234496	0	0	2	0	1	3
ENSG00000162433	2366.66	2508.33	2474.66	2015.66	2760.83	3000.83
ENSG00000231622	0	0	0	0	0	0
ENSG00000116675	890	1091	1036	723	1189	1099
ENSG00000229294	0	0	0	0	0	0
ENSG00000234144	0	0	0	0	0	0
ENSG00000222624	0	0	0	0	0	0
ENSG00000213625	1096	1255.08	1303.33	1133.5	1562.25	1591.5
ENSG00000116678	397	760.25	621.67	466.5	1073.75	1151.5
ENSG00000237852	1	2	3	4	0	1
ENSG00000224570	0	4	2	2	2	1
ENSG00000285079	0	0	0	0	0	0
ENSG00000239319	0	0	0	0	0	0
ENSG00000184588	16	20	17	42	14	24
ENSG00000227466	0	0	0	0	0	0
ENSG00000223152	0	0	0	0	0	0
ENSG00000118473	4	0	4	2	4	2
ENSG00000264720	0	0	0	0	0	0
ENSG00000248458	0	0	0	0	0	0
ENSG00000152760	0	0	0	0	0	0
ENSG00000172410	0	4	0	2	2	8
ENSG00000152763	204.25	197.5	216.5	348	539.5	565.5
ENSG00000231080	5	3.5	5	14.5	19	24.5
ENSG00000198160	2729.75	2853.33	3340.1	2990.5	3248	3867.5
ENSG00000116704	1837	1602	1876	1779	1619	2061
ENSG00000203963	0	0	0	0	0	7
ENSG00000252433	0	0	0	0	0	0
ENSG00000275678	0	0	0	0	0	2
ENSG00000162594	0	0	0	0	2	0
ENSG00000253074	0	0	0	0	0	0
ENSG00000252116	0	0	0	0	0	0
ENSG00000228523	0	0	0	1	0	0
ENSG00000081985	67	80	66	72	106	91.5
ENSG00000142864	26428.7	30985.9	29459.7	24754.9	30042.8	29456.3
ENSG00000223263	1	0.5	2	1	0	0
ENSG00000235200	0	0	0	0	0	0
ENSG00000207504	0	0	0	0	0	0
ENSG00000238139	0	0	0	0	0	0
ENSG00000242482	0	0	0	0	0	0
ENSG00000232048	1	0	0	0	0	0
ENSG00000116717	3923	2643	3644	5202	3801	3885
ENSG00000172380	2190	2825	2413	2253	3462	3449
ENSG00000238778	0	0	0	0	0	0
ENSG00000232284	70.25	67.5	51.87	93.25	115.62	140.1
ENSG00000235055	0	0	0	0	0	0
ENSG00000162595	32	40.5	32	48	34	52
ENSG00000228431	0	0	0	0	0	0
ENSG00000116729	3348.75	4725	4228.12	4205.25	6103.72	5514.9
ENSG00000234383	7.67	6	6	11	5.67	9
ENSG00000221203	0	1	0	0	0	0
ENSG00000229133	7	20.43	19.13	12.63	22.3	20.63
ENSG00000225242	0	0	0	0	0	0
ENSG00000237622	0	0	0	0	0	0
ENSG00000229440	0	0	0	0	0	0
ENSG00000116745	0	0	3	0	2	0
ENSG00000024526	3876.42	4775.25	4694	4148.17	5071	6011.83
ENSG00000233589	177.92	248.08	223.5	167.67	244	291.17
ENSG00000234264	16	15	31	6	11	4
ENSG00000225167	0	0	0	0	0	0
ENSG00000285041	2	2	0	6	2	0
ENSG00000285407	7	14	8	22	22	19
ENSG00000285473	0	0	0	0	2	0
ENSG00000223883	0	0	1	5	9	18
ENSG00000235446	2	0	0	0	0	0
ENSG00000229639	0	0	0	5	4	8
ENSG00000287453	0	0	2	0	7	1
ENSG00000033122	16	21	20	27	24	40
ENSG00000270615	0	0	0	0	0	0
ENSG00000287283	0	0	0	0	0	0
ENSG00000240692	0	0	0	0	0	0
ENSG00000229359	0	0	0	0	0	0
ENSG00000237919	0	0	0	1	0	0
ENSG00000066557	2255	2664	3013	2729	3600	4422
ENSG00000244389	0	0	0	2	0	0
ENSG00000116754	12647.8	12185	13918.7	15064.7	16082.7	18465.2
ENSG00000228988	0	2	0	0	0	0
ENSG00000118454	3210.5	2517.33	3441	3300	2638	3601.67
ENSG00000197568	345	452	378	580.5	783	619.95
ENSG00000226088	4.5	8	14	2	10	18
ENSG00000116761	2459.5	2218	3019.67	3698	3989	4156.67
ENSG00000278636	0	0	0	0	0	0
ENSG00000271992	70	44	61	104	106	122
ENSG00000233020	2	1.67	2	6	2	0
ENSG00000237033	0	0	0	0	0	0
ENSG00000229051	0	0	0	0	0	0
ENSG00000226208	0	0	0	0	0	0
ENSG00000050628	14	4	10	8	8	4
ENSG00000235782	0	0	0	0	0	0
ENSG00000269933	0	0	0	0	0	0
ENSG00000235079	365.92	539.75	505.58	376.75	594.17	618.33
ENSG00000132485	6577.42	8177.25	8422.42	5885.58	9183.17	9729.33
ENSG00000207721	5	8	3	1	5	5
ENSG00000229956	19	39	45	21	52.5	46.5
[truncated: 58,674 more rows]
