# Supplementary material for: Detection of transcriptome-wide microRNA–target interactions in single cells with agoTRIBE
Source: Nat Biotechnol. 2023 Sep 21;42(8):1296–302. doi: 10.1038/s41587-023-01951-0 (PMC11324520; doi:10.1038/s41587-023-01951-0)
Supplement: Supplementary file 6 — Editing events in 3′ UTR for six samples in Fig. 1. [file 41587_2023_1951_MOESM6_ESM.xlsx]

## Sheet: Sheet1
Table 4: Editing events in 3' UTR for 6 samples in main figure 1
(Editing events overlapping with more than one gene were accounted for by using a fraction weighed inversly to the number of genome mappingg)
Gene ID	Ago control (pEGFP_Ago2) 1	Ago control (pEGFP_Ago2) 2	ADAR-only 1	ADAR-only 2	agoTRIBE 1	agoTRIBE 2
ENSG00000000003	0	0	2	3	9	11
ENSG00000000457	0	0	0	0	0	5
ENSG00000000460	0	0	0	0	0	19
ENSG00000001036	0	0	0	0	0	12
ENSG00000001167	0	0	0	2	2	2
ENSG00000001460	0	0	0	0	6	6
ENSG00000001461	0	2	0	5	0	9
ENSG00000001497	0	0	0	0	2	0
ENSG00000001561	0	0	0	0	3	6
ENSG00000001617	0	0	0	2	2	0
ENSG00000001629	0	0	0	6	16	37
ENSG00000001630	0	0	0	0	6	25
ENSG00000001631	0	4	9	4	0	9
ENSG00000002016	0	0	0	2	0	7
ENSG00000002330	0	0	2	2	0	0
ENSG00000002549	0	0	0	0	2	0
ENSG00000002586	0	0	0	0	0	5
ENSG00000002822	0	0	0	0	2	0
ENSG00000002834	0	0	0	4	10	19
ENSG00000002919	0	0	0	7	22	25
ENSG00000003056	0	0	0	8	25	26
ENSG00000003096	0	0	0	5	5	8
ENSG00000003249	0	0	0	0	5	0
ENSG00000003393	0	0	0	0	4	2
ENSG00000003400	0	7	0	12	2	8
ENSG00000003402	3	6	0	4	0	12
ENSG00000003756	0	2	0	2	0	2
ENSG00000003987	0	0	0	0	0	2
ENSG00000003989	0	0	0	0	4	0
ENSG00000004059	0	0	0	6	9	11
ENSG00000004139	2	0	2	3	17	10
ENSG00000004142	0	0	8	11	28	38
ENSG00000004455	0	2	0	20	49	108
ENSG00000004478	0	0	2	2	4	23
ENSG00000004660	0	0	0	0	6	9
ENSG00000004700	2	0	11	14	26	43
ENSG00000004864	0	0	0	2	8	12
ENSG00000004897	0	0	4	8	34	88
ENSG00000004961	0	0	0	0	0	8
ENSG00000004975	0	0	0	2	7	16
ENSG00000005007	0	0	2	0	19	18
ENSG00000005020	0	0	0	2	4	11
ENSG00000005022	0	0	2	9	9	17
ENSG00000005073	0	0	0	0	4	0
ENSG00000005100	0	0	3	8	35	67
ENSG00000005156	0	0	0	0	2	0
ENSG00000005175	0	0	0	0	0	2
ENSG00000005187	2	2	0	2	2	0
ENSG00000005189	0	0	0	4	5	26
ENSG00000005194	0	0	2	12	6	17
ENSG00000005206	0	0	2	4	3	0
ENSG00000005238	0	0	0	0	0	4
ENSG00000005302	0	0	0	2	2	8
ENSG00000005339	0	0	0	0	2	11
ENSG00000005436	0	0	4	4	2	58
ENSG00000005469	0	0	0	0	0	4
ENSG00000005486	0	0	0	9	9	18
ENSG00000005700	0	0	0	2	8	6
ENSG00000005801	0	2	0	0	2	8
ENSG00000005810	0	0	2	0	2	11
ENSG00000005812	0	0	0	2	8	34
ENSG00000005882	0	0	0	0	2	0
ENSG00000005889	0	2	0	10	15	9
ENSG00000005893	8	0	10	16	15	29
ENSG00000006007	2	0	2	4	17	36
ENSG00000006015	0	0	0	0	2	0
ENSG00000006016	0	4	0	0	2	0
ENSG00000006025	0	0	0	0	0	2
ENSG00000006042	0	0	0	4	3	4
ENSG00000006062	0	0	0	0	9	6
ENSG00000006125	0	0	20	51	88	185
ENSG00000006125	0	0	20	51	2	185
ENSG00000006125	0	0	20	51	88	13
ENSG00000006125	0	0	20	51	2	13
ENSG00000006125	0	0	3	51	88	185
ENSG00000006125	0	0	3	51	2	185
ENSG00000006125	0	0	3	51	88	13
ENSG00000006125	0	0	3	51	2	13
ENSG00000006125	0	0	20	2	88	185
ENSG00000006125	0	0	20	2	2	185
ENSG00000006125	0	0	20	2	88	13
ENSG00000006125	0	0	20	2	2	13
ENSG00000006125	0	0	3	2	88	185
ENSG00000006125	0	0	3	2	2	185
ENSG00000006125	0	0	3	2	88	13
ENSG00000006125	0	0	3	2	2	13
ENSG00000006194	0	0	2	0	2	4
ENSG00000006327	0	2	0	0	24	28
ENSG00000006432	0	0	2	0	11	12
ENSG00000006451	0	0	0	0	0	2
ENSG00000006453	0	0	0	5	6	2
ENSG00000006459	0	0	3	7	4	6
ENSG00000006530	0	0	5	9	16	9
ENSG00000006576	0	0	0	0	15	11
ENSG00000006607	0	4	0	0	11	18
ENSG00000006625	0	0	0	2	4	9
ENSG00000006625	0	0	0	2	2	9
ENSG00000006638	2	0	0	0	0	0
ENSG00000006652	0	0	0	0	4	6
ENSG00000006695	0	0	0	0	0	8
ENSG00000006704	0	0	2	0	0	0
ENSG00000006715	50	23	58	45	59	53
ENSG00000006740	0	0	0	0	2	2
ENSG00000006744	0	0	5	8	12	17
ENSG00000006757	0	0	0	0	4	0
ENSG00000006831	0	0	8	15	69	104
ENSG00000007047	0	5	2	3	8	9
ENSG00000007047	0	5	2	3	3	6
ENSG00000007047	0	5	2	3	3	2
ENSG00000007047	0	5	2	3	3	9
ENSG00000007047	0	5	2	3	4	2
ENSG00000007047	0	5	2	3	8	6
ENSG00000007047	0	5	2	3	4	6
ENSG00000007047	0	5	2	3	8	2
ENSG00000007047	0	5	2	3	4	9
ENSG00000007168	0	0	2	7	22	65
ENSG00000007202	0	0	0	0	4	3
ENSG00000007237	0	0	0	0	0	2
ENSG00000007314	0	0	0	2	0	0
ENSG00000007341	0	0	0	3	2	11
ENSG00000007372	0	0	0	5	0	6
ENSG00000007392	0	0	0	6	12	16
ENSG00000007402	0	0	0	0	2	0
ENSG00000007541	0	0	3	4	3	0
ENSG00000007545	0	0	8	5	5	8
ENSG00000007866	0	0	0	0	0	9
ENSG00000007923	0	0	2	5	27	7
ENSG00000007944	0	0	0	0	14	14
ENSG00000007968	3	0	2	4	22	31
ENSG00000008086	0	0	0	0	2	6
ENSG00000008128	0	0	0	0	0	2
ENSG00000008130	66	63	79	76	106	77
ENSG00000008256	2	0	0	4	8	4
ENSG00000008277	0	0	0	0	0	4
ENSG00000008282	0	0	0	6	13	21
ENSG00000008283	0	0	0	2	2	5
ENSG00000008294	36	27	17	38	28	81
ENSG00000008300	0	0	5	4	7	16
ENSG00000008311	0	0	0	6	6	10
ENSG00000008324	2	0	0	0	0	0
ENSG00000008441	0	0	0	0	2	0
ENSG00000008513	0	0	0	0	0	4
ENSG00000008710	0	0	0	0	0	2
ENSG00000008735	0	0	0	2	11	10
ENSG00000008838	0	0	0	0	2	0
ENSG00000008869	0	0	0	0	0	4
ENSG00000008952	0	0	0	7	9	19
ENSG00000008988	7	4	5	18	6	24
ENSG00000009307	0	2	3	4	28	73
ENSG00000009335	2	0	4	2	52	114
ENSG00000009413	0	0	0	0	0	3
ENSG00000009780	0	0	0	0	2	4
ENSG00000009830	0	0	3	8	15	28
ENSG00000009844	0	0	7	22	40	129
ENSG00000009950	0	0	0	0	0	4
ENSG00000009954	0	2	12	34	63	111
ENSG00000010017	0	0	0	0	0	4
ENSG00000010072	0	0	0	2	14	31
ENSG00000010165	0	0	0	0	0	2
ENSG00000010219	0	0	0	0	0	5
ENSG00000010244	2	0	0	7	11	27
ENSG00000010270	0	0	0	0	2	5
ENSG00000010292	2	0	0	4	10	26
ENSG00000010295	0	0	2	0	0	2
ENSG00000010310	0	0	0	0	2	0
ENSG00000010319	0	0	0	0	0	2
ENSG00000010322	0	0	0	0	0	5
ENSG00000010361	0	0	2	12	12	20
ENSG00000010404	2	0	0	0	7	3
ENSG00000010539	0	0	0	0	0	6
ENSG00000010671	0	0	0	0	2	0
ENSG00000010803	0	0	0	5	14	11
ENSG00000010810	0	0	0	0	0	2
ENSG00000011007	0	0	7	8	22	15
ENSG00000011009	0	0	6	0	26	4
ENSG00000011021	0	0	0	3	10	20
ENSG00000011028	0	0	0	2	0	0
ENSG00000011052	0	0	2	4	25	31
ENSG00000011052	0	0	2	4	2	31
ENSG00000011052	0	0	2	4	2	6
ENSG00000011052	0	0	2	4	25	6
ENSG00000011052	0	0	2	18	25	31
ENSG00000011052	0	0	2	18	2	31
ENSG00000011052	0	0	2	18	2	6
ENSG00000011052	0	0	2	18	25	6
ENSG00000011105	0	0	0	0	7	0
ENSG00000011114	0	0	0	5	0	11
ENSG00000011143	0	0	0	0	3	3
ENSG00000011198	0	0	0	0	0	5
ENSG00000011258	0	0	0	4	19	31
ENSG00000011275	0	0	0	4	11	3
ENSG00000011295	0	0	0	4	12	41
ENSG00000011304	0	0	6	9	56	20
ENSG00000011376	0	0	0	2	2	6
ENSG00000011405	0	0	5	6	10	39
ENSG00000011426	0	0	0	0	2	16
ENSG00000011451	0	0	0	0	3	0
ENSG00000011454	0	0	0	0	8	22
ENSG00000011478	5	14	4	7	6	2
ENSG00000011485	0	0	0	0	0	2
ENSG00000011523	0	0	4	2	8	24
ENSG00000011566	0	0	2	0	0	2
ENSG00000012048	2	0	0	0	5	9
ENSG00000012061	0	0	0	2	0	8
ENSG00000012174	0	0	0	2	10	18
ENSG00000012232	0	0	0	0	12	7
ENSG00000012660	2	0	3	6	21	47
ENSG00000012822	0	0	0	3	6	14
ENSG00000012963	0	0	0	21	36	49
ENSG00000012983	0	0	0	0	6	15
ENSG00000013016	0	0	0	0	2	0
ENSG00000013275	0	0	0	0	6	3
ENSG00000013288	0	0	0	2	2	2
ENSG00000013364	0	2	0	0	0	0
ENSG00000013374	0	0	0	0	5	12
ENSG00000013375	2	0	0	0	8	19
ENSG00000013503	0	0	0	0	4	3
ENSG00000013523	0	0	0	0	11	13
ENSG00000013561	0	0	2	5	31	53
ENSG00000013563	0	0	0	0	2	2
ENSG00000013573	0	0	0	2	11	20
ENSG00000013583	0	0	0	0	0	2
ENSG00000013810	0	0	0	0	5	6
ENSG00000014123	0	2	0	0	2	0
ENSG00000014138	4	6	16	18	34	34
ENSG00000014216	0	0	0	0	3	0
ENSG00000014824	0	0	2	0	8	23
ENSG00000014919	2	11	3	35	19	45
ENSG00000015153	0	0	0	0	2	5
ENSG00000015171	0	0	0	0	19	36
ENSG00000015475	0	0	0	0	3	7
ENSG00000015479	0	0	0	0	8	28
ENSG00000015532	0	0	2	0	8	6
ENSG00000015568	0	0	0	10	23	86
ENSG00000015676	0	0	2	4	19	22
ENSG00000016082	0	0	3	0	0	2
ENSG00000016391	0	0	2	2	5	0
ENSG00000016864	0	0	0	0	0	2
ENSG00000017260	0	0	0	0	2	2
ENSG00000017797	2	0	0	0	4	2
ENSG00000018189	0	0	0	0	7	12
ENSG00000018408	0	0	3	5	9	14
ENSG00000018510	2	0	0	7	10	20
ENSG00000018610	90	127	147	167	186	166
ENSG00000018869	0	0	0	0	2	0
ENSG00000019144	0	0	0	2	6	9
ENSG00000019549	0	0	0	0	2	3
ENSG00000019995	0	0	0	2	7	8
ENSG00000020129	0	0	0	4	5	2
ENSG00000020181	0	0	0	0	3	4
ENSG00000020256	0	0	0	0	0	4
ENSG00000020577	0	0	2	0	5	0
ENSG00000020633	0	0	0	0	0	2
ENSG00000020922	11	15	12	22	22	5
ENSG00000021355	0	0	0	2	0	0
ENSG00000021574	0	0	0	2	3	4
ENSG00000022267	2	0	27	58	52	89
ENSG00000022277	0	0	4	7	6	22
ENSG00000022840	0	0	2	2	2	3
ENSG00000023041	0	0	2	15	8	32
ENSG00000023191	0	0	0	2	6	6
ENSG00000023228	25	56	41	85	54	62
ENSG00000023287	0	0	0	0	0	2
ENSG00000023318	0	0	0	0	0	5
ENSG00000023516	2	0	0	3	19	40
ENSG00000023608	0	0	5	4	7	15
ENSG00000023734	0	0	13	59	40	109
ENSG00000023909	2	0	0	0	0	4
ENSG00000024048	0	0	0	0	4	4
ENSG00000024526	0	0	0	0	6	69
ENSG00000024862	0	0	2	4	7	15
ENSG00000025039	2	0	2	0	7	19
ENSG00000025156	0	0	2	22	26	34
ENSG00000025293	0	0	0	6	8	31
ENSG00000025770	0	0	0	2	0	2
ENSG00000025772	2	2	0	6	20	12
ENSG00000025796	0	0	0	0	12	20
ENSG00000025800	3	0	10	2	22	65
ENSG00000026025	0	2	0	6	8	37
ENSG00000026103	0	0	0	0	0	2
ENSG00000026652	0	0	0	5	5	4
ENSG00000027075	2	0	0	0	0	0
ENSG00000027697	2	0	0	2	2	12
ENSG00000028203	0	0	0	0	6	9
ENSG00000028310	0	0	0	0	0	2
ENSG00000028528	0	0	2	3	0	0
ENSG00000029153	4	9	6	10	12	25
ENSG00000029363	6	0	27	45	63	145
ENSG00000029364	0	0	9	15	16	51
ENSG00000029534	0	0	0	0	0	2
ENSG00000029725	0	0	0	4	4	50
ENSG00000029993	0	0	2	7	13	21
ENSG00000030066	0	0	0	2	3	9
ENSG00000030110	0	0	2	4	15	36
ENSG00000031003	0	2	0	0	4	22
ENSG00000031691	0	0	0	0	0	4
ENSG00000031698	0	0	0	2	4	8
ENSG00000031823	0	0	3	5	2	4
ENSG00000032219	0	0	0	3	9	27
ENSG00000032389	0	0	6	9	4	11
ENSG00000033011	5	2	4	2	3	10
ENSG00000033050	0	0	8	6	11	27
ENSG00000033100	0	0	0	0	0	2
ENSG00000033122	0	0	0	0	0	4
ENSG00000033170	0	0	2	2	4	3
ENSG00000033178	0	2	4	0	12	38
ENSG00000033627	0	0	3	3	4	16
ENSG00000033800	0	0	0	3	2	4
ENSG00000033867	2	0	3	2	4	4
ENSG00000034152	0	0	0	0	3	0
ENSG00000034713	2	0	0	0	3	31
ENSG00000035141	0	0	13	42	73	145
ENSG00000035403	0	0	8	24	34	64
ENSG00000035499	0	0	0	0	2	0
ENSG00000035681	0	0	0	0	2	0
ENSG00000035687	0	0	0	0	0	2
ENSG00000035862	0	0	0	0	6	6
ENSG00000035928	0	0	9	11	20	36
ENSG00000036054	0	0	0	2	4	19
ENSG00000036257	0	0	0	0	0	2
ENSG00000036549	2	0	3	0	14	20
ENSG00000036672	0	0	0	0	0	6
ENSG00000037042	0	0	0	2	6	7
ENSG00000037280	3	0	5	11	13	20
ENSG00000037474	0	0	0	2	10	4
ENSG00000037637	0	0	0	0	2	0
ENSG00000037757	100	147	127	147	132	127
ENSG00000037965	0	0	0	0	0	2
ENSG00000038210	0	0	0	4	2	7
ENSG00000038274	0	0	0	0	0	8
ENSG00000038358	0	0	2	0	13	3
ENSG00000038382	0	0	0	3	0	2
ENSG00000038427	0	0	0	2	0	0
ENSG00000038532	0	0	0	5	6	4
ENSG00000039123	0	0	0	0	2	2
ENSG00000039319	0	0	0	0	0	4
ENSG00000039560	0	0	0	2	3	15
ENSG00000039650	0	0	0	0	4	0
ENSG00000040199	0	0	4	5	26	30
ENSG00000040275	0	0	0	2	4	32
ENSG00000040341	2	0	0	2	2	2
ENSG00000040487	2	7	4	5	7	10
ENSG00000040531	0	2	2	0	2	2
ENSG00000040633	0	0	0	0	2	0
ENSG00000040933	0	0	0	0	0	11
ENSG00000041357	0	0	6	23	34	38
ENSG00000041802	0	0	2	0	4	7
ENSG00000041880	0	0	0	2	0	2
ENSG00000041988	2	0	0	4	11	13
ENSG00000042088	0	0	3	3	0	3
ENSG00000042286	0	0	0	0	0	2
ENSG00000042429	0	0	0	0	2	4
ENSG00000042429	0	0	0	0	4	4
ENSG00000042445	0	0	3	16	9	25
ENSG00000042753	0	0	0	0	2	0
ENSG00000043093	0	0	0	0	4	4
ENSG00000043143	0	0	0	0	2	0
ENSG00000043355	0	0	0	0	0	2
ENSG00000043514	2	0	0	0	2	9
ENSG00000044115	0	0	3	3	7	9
ENSG00000044446	0	0	0	0	3	2
ENSG00000044459	0	0	0	0	0	6
ENSG00000044524	0	0	0	0	0	2
ENSG00000044574	0	0	0	6	2	2
ENSG00000046604	2	0	2	2	16	32
ENSG00000046647	0	0	0	0	0	2
ENSG00000046651	2	0	0	2	4	8
ENSG00000046653	0	0	2	0	0	5
ENSG00000047056	0	0	0	0	5	10
ENSG00000047188	0	0	7	19	12	57
ENSG00000047230	0	0	0	5	2	7
ENSG00000047249	0	0	0	0	3	0
ENSG00000047315	0	2	0	0	0	0
ENSG00000047346	0	0	0	0	0	2
ENSG00000047410	0	0	2	0	0	2
ENSG00000047578	0	0	0	0	0	3
ENSG00000047621	2	0	0	0	7	38
ENSG00000047634	0	0	0	0	20	18
ENSG00000047662	0	0	0	2	0	0
ENSG00000047849	2	0	0	10	34	41
ENSG00000047932	0	0	7	34	32	89
ENSG00000048028	0	5	0	2	11	16
ENSG00000048140	0	0	2	3	10	9
ENSG00000048342	0	0	0	0	2	2
ENSG00000048392	0	0	0	0	6	25
ENSG00000048405	0	0	0	0	0	2
ENSG00000048471	0	0	3	2	5	4
ENSG00000048544	2	16	7	21	16	45
ENSG00000048649	0	0	0	0	4	13
ENSG00000048707	0	0	0	0	4	0
ENSG00000048740	0	0	0	0	2	6
ENSG00000048828	4	0	0	0	2	10
ENSG00000048991	0	0	0	3	8	21
ENSG00000049130	0	2	0	2	0	10
ENSG00000049167	0	2	6	0	2	7
ENSG00000049239	3	0	8	15	7	2
ENSG00000049245	0	0	10	12	17	34
ENSG00000049249	0	0	0	2	0	0
ENSG00000049449	2	0	0	7	26	45
ENSG00000049449	2	0	0	7	26	6
ENSG00000049541	23	43	32	70	41	104
ENSG00000049618	0	0	0	0	3	3
ENSG00000049656	0	0	3	0	2	0
ENSG00000049759	0	0	0	0	2	2
ENSG00000049883	0	0	0	0	2	11
ENSG00000050130	0	0	0	0	2	18
ENSG00000050165	0	0	0	0	0	2
ENSG00000050393	32	9	22	24	29	19
ENSG00000050405	0	2	0	0	0	5
ENSG00000050426	0	0	2	15	10	20
ENSG00000050438	0	0	0	0	0	4
ENSG00000050748	0	0	2	6	23	46
ENSG00000050767	0	0	0	2	0	0
ENSG00000051108	0	0	2	6	17	19
ENSG00000051180	0	0	0	2	9	18
ENSG00000051341	0	0	0	0	6	17
ENSG00000051596	0	2	3	5	33	34
ENSG00000051620	0	0	2	9	4	9
ENSG00000052723	2	6	0	16	19	15
ENSG00000052749	0	0	4	14	21	8
ENSG00000052795	0	0	0	0	4	11
ENSG00000052802	0	5	0	0	14	33
ENSG00000052841	2	0	0	2	5	23
ENSG00000052850	0	0	0	0	2	2
ENSG00000053254	0	0	9	2	12	13
ENSG00000053371	0	0	0	2	0	12
ENSG00000053372	10	30	28	20	37	52
ENSG00000053770	0	2	0	0	0	0
ENSG00000054116	0	0	0	0	0	2
ENSG00000054118	0	0	0	3	5	7
ENSG00000054148	0	0	3	2	6	5
ENSG00000054267	0	0	0	0	4	4
ENSG00000054277	0	0	2	0	7	4
ENSG00000054282	0	0	0	0	0	5
ENSG00000054392	0	0	0	2	0	0
ENSG00000054523	0	0	2	6	28	16
ENSG00000054598	2	0	0	4	12	18
ENSG00000054611	0	0	0	2	0	0
ENSG00000054690	0	0	0	3	2	12
ENSG00000054793	0	0	2	2	2	4
ENSG00000054965	0	0	17	18	30	39
ENSG00000054967	0	0	0	4	14	6
ENSG00000054983	0	0	0	0	0	4
ENSG00000055044	2	0	0	0	0	6
ENSG00000055070	0	0	31	68	200	149
ENSG00000055130	0	0	2	0	5	5
ENSG00000055147	0	0	0	0	2	0
ENSG00000055163	0	0	0	2	4	3
ENSG00000055208	0	0	0	4	18	54
ENSG00000055211	2	2	2	2	2	13
ENSG00000055332	55	13	113	108	61	65
ENSG00000055483	0	0	0	2	18	33
ENSG00000055609	0	0	0	0	3	10
ENSG00000055732	0	0	0	0	0	12
ENSG00000055917	0	4	10	7	8	19
ENSG00000055950	0	0	2	6	14	16
ENSG00000056097	0	0	18	42	69	135
ENSG00000056487	0	0	0	6	7	13
ENSG00000056586	0	0	0	10	29	68
ENSG00000056998	0	0	2	2	2	9
ENSG00000057019	0	0	0	0	2	2
ENSG00000057252	2	0	4	20	4	13
ENSG00000057294	0	0	0	0	0	2
ENSG00000057608	0	0	0	9	19	48
ENSG00000057663	0	0	4	7	9	27
ENSG00000057704	0	0	0	0	2	5
ENSG00000057757	0	0	3	13	41	60
ENSG00000057935	0	0	0	5	0	0
ENSG00000058056	0	0	0	0	0	2
ENSG00000058063	0	0	0	3	2	6
ENSG00000058091	0	0	0	0	7	4
ENSG00000058262	0	0	10	15	63	35
ENSG00000058272	2	0	0	3	11	59
ENSG00000058600	0	0	0	0	2	2
ENSG00000058668	0	2	0	0	4	4
ENSG00000058673	2	0	9	11	42	78
ENSG00000058799	0	0	0	0	7	7
ENSG00000058804	0	0	0	0	9	5
ENSG00000059122	0	0	0	2	2	2
ENSG00000059145	0	0	0	0	8	5
ENSG00000059573	0	0	0	2	8	16
ENSG00000059728	0	0	2	5	3	15
ENSG00000059728	0	0	2	5	3	2
ENSG00000059758	0	0	0	0	0	11
ENSG00000059804	0	0	0	0	0	4
ENSG00000060069	0	0	0	0	3	0
ENSG00000060138	0	0	12	24	57	88
ENSG00000060140	0	0	0	0	2	0
ENSG00000060237	0	0	6	4	27	56
ENSG00000060339	2	0	0	7	26	68
ENSG00000060656	0	0	7	0	17	11
ENSG00000060688	0	0	0	0	0	5
ENSG00000060749	0	0	6	11	31	46
ENSG00000060762	0	0	0	0	5	7
ENSG00000060971	0	0	0	0	3	3
ENSG00000060982	0	2	8	10	8	8
ENSG00000061273	0	0	0	0	9	5
ENSG00000061455	0	0	0	0	2	6
ENSG00000061676	0	0	0	4	0	14
ENSG00000061794	0	0	4	12	29	70
ENSG00000061918	0	0	0	3	2	10
ENSG00000061938	0	0	2	0	0	0
ENSG00000061987	0	0	0	0	2	8
ENSG00000062194	0	0	0	2	5	26
ENSG00000062485	0	0	8	23	51	85
ENSG00000062582	0	0	6	22	30	33
ENSG00000062598	0	0	0	2	5	9
ENSG00000062650	0	0	0	0	7	12
ENSG00000062716	0	0	0	2	10	17
ENSG00000062725	0	0	2	6	7	29
ENSG00000063046	0	0	21	89	53	151
ENSG00000063177	0	0	2	7	7	2
ENSG00000063244	3	4	3	5	4	5
ENSG00000063245	0	0	0	0	3	0
ENSG00000063322	0	0	5	8	12	4
ENSG00000063438	0	0	0	0	0	2
ENSG00000063587	0	4	6	8	14	10
ENSG00000063601	0	0	0	3	22	23
ENSG00000063660	0	0	0	0	9	2
ENSG00000063761	0	0	0	0	0	2
ENSG00000063978	0	0	0	0	29	37
ENSG00000064012	2	2	0	2	4	5
ENSG00000064102	0	0	0	5	2	0
ENSG00000064115	0	0	0	2	0	7
ENSG00000064199	0	0	2	0	0	0
ENSG00000064225	0	0	0	2	0	0
ENSG00000064313	0	0	2	2	12	29
ENSG00000064393	0	0	6	5	30	25
ENSG00000064419	0	2	0	0	14	17
ENSG00000064489	2	0	0	0	2	2
ENSG00000064490	0	0	3	0	0	0
ENSG00000064601	0	0	0	0	5	0
ENSG00000064607	0	0	0	8	12	15
ENSG00000064651	0	0	0	0	0	3
ENSG00000064652	0	2	3	4	4	7
ENSG00000064666	0	0	0	2	4	6
ENSG00000064703	0	0	0	0	2	6
ENSG00000064726	2	0	0	2	26	92
ENSG00000064763	0	0	0	0	2	0
ENSG00000064933	0	0	0	2	0	0
ENSG00000064961	0	0	0	0	25	2
ENSG00000064995	0	0	4	5	10	14
ENSG00000064999	0	0	5	6	15	11
ENSG00000065000	0	0	2	2	34	17
ENSG00000065029	0	0	0	0	0	6
ENSG00000065054	0	0	7	0	0	3
ENSG00000065060	2	0	3	2	17	8
ENSG00000065135	2	0	2	4	7	24
ENSG00000065150	0	0	27	48	44	128
ENSG00000065154	0	0	0	4	0	2
ENSG00000065183	0	3	0	3	0	7
ENSG00000065243	0	0	0	0	7	17
ENSG00000065308	0	0	0	2	0	4
ENSG00000065320	0	0	6	4	14	4
ENSG00000065328	0	0	2	4	8	28
ENSG00000065413	0	0	0	0	0	7
ENSG00000065457	0	0	2	0	0	2
ENSG00000065491	0	0	2	0	5	22
ENSG00000065526	0	0	3	2	14	11
ENSG00000065548	0	2	2	6	13	54
ENSG00000065559	0	0	3	6	16	54
ENSG00000065613	0	0	3	2	5	15
ENSG00000065615	0	0	0	2	0	3
ENSG00000065665	0	0	0	0	0	7
ENSG00000065802	0	0	0	5	19	13
ENSG00000065809	0	0	0	4	10	9
ENSG00000065833	0	0	0	0	2	5
ENSG00000065882	0	0	0	0	2	5
ENSG00000065883	0	0	0	0	0	7
ENSG00000065911	0	2	14	16	86	99
ENSG00000065923	6	2	0	12	6	2
ENSG00000065970	0	0	0	2	0	7
ENSG00000065978	5	6	4	2	2	28
ENSG00000065989	0	0	0	0	2	0
ENSG00000066027	0	0	0	2	0	8
ENSG00000066044	2	2	2	2	20	32
ENSG00000066084	0	0	0	0	2	4
ENSG00000066117	2	0	4	19	35	34
ENSG00000066135	0	0	0	4	22	28
ENSG00000066136	0	0	2	0	21	19
ENSG00000066230	0	0	0	0	3	0
ENSG00000066248	0	0	0	0	8	3
ENSG00000066279	0	0	0	0	0	2
ENSG00000066322	0	0	0	0	2	0
ENSG00000066422	0	0	0	0	12	11
ENSG00000066427	7	2	0	7	11	0
ENSG00000066455	0	0	0	4	0	10
ENSG00000066557	0	0	10	33	25	61
ENSG00000066583	0	0	0	2	0	3
ENSG00000066629	2	0	0	0	2	0
ENSG00000066654	0	2	0	3	11	29
ENSG00000066697	0	0	0	0	2	8
ENSG00000066739	0	0	0	7	9	19
ENSG00000066777	0	0	0	2	8	12
ENSG00000066827	0	0	0	0	0	2
ENSG00000066855	0	2	2	5	6	6
ENSG00000066926	4	0	0	2	13	9
ENSG00000066933	0	0	0	0	8	13
ENSG00000067064	0	0	3	2	5	6
ENSG00000067082	0	2	2	3	8	25
ENSG00000067141	0	0	0	0	0	4
ENSG00000067167	0	0	0	9	14	31
ENSG00000067177	2	0	0	2	0	6
ENSG00000067191	0	0	0	2	2	0
ENSG00000067208	0	0	0	0	2	7
ENSG00000067221	0	2	0	5	4	4
ENSG00000067225	0	2	401	631	458	469
ENSG00000067248	0	0	0	0	0	6
ENSG00000067369	0	2	2	2	0	0
ENSG00000067533	0	0	0	0	0	2
ENSG00000067560	4	0	28	46	51	122
ENSG00000067596	0	0	5	18	15	10
ENSG00000067606	0	0	0	0	0	4
ENSG00000067704	0	0	0	2	2	20
ENSG00000067840	0	0	5	2	3	0
ENSG00000067900	0	0	0	2	2	20
ENSG00000067955	0	0	0	2	7	13
ENSG00000068024	0	0	0	0	0	4
ENSG00000068028	0	0	2	12	34	52
ENSG00000068078	0	0	0	0	2	0
ENSG00000068097	0	0	4	0	6	0
ENSG00000068120	0	0	0	0	2	0
ENSG00000068137	0	0	2	0	0	0
ENSG00000068305	2	0	2	7	16	55
ENSG00000068308	0	2	2	6	20	39
ENSG00000068323	2	0	0	9	17	42
ENSG00000068354	0	0	0	0	0	4
ENSG00000068366	0	0	2	0	2	10
ENSG00000068383	0	0	0	0	0	4
ENSG00000068394	0	0	3	10	12	25
ENSG00000068438	0	0	0	4	0	7
ENSG00000068489	80	83	113	136	110	157
ENSG00000068615	0	0	0	0	0	4
ENSG00000068650	3	0	0	2	13	2
ENSG00000068654	8	8	30	26	24	18
ENSG00000068697	0	0	0	2	19	37
ENSG00000068724	0	0	0	0	0	8
ENSG00000068745	0	0	0	2	4	3
ENSG00000068796	0	0	2	12	29	34
ENSG00000068878	0	0	2	0	0	12
ENSG00000068885	0	0	0	0	6	13
ENSG00000068903	0	0	0	0	6	2
ENSG00000068912	0	0	0	2	0	4
ENSG00000068971	0	0	0	7	2	0
ENSG00000069011	0	0	0	0	2	0
ENSG00000069020	0	0	2	3	3	7
ENSG00000069188	0	0	0	0	0	2
ENSG00000069248	0	0	5	14	31	57
ENSG00000069275	20	4	111	226	265	511
ENSG00000069329	0	0	2	8	21	27
ENSG00000069345	0	0	0	0	3	3
ENSG00000069482	2	0	0	0	2	2
ENSG00000069493	6	0	0	4	5	6
ENSG00000069509	0	0	0	0	0	2
ENSG00000069667	0	0	0	0	2	5
ENSG00000069702	0	0	0	0	0	4
ENSG00000069849	0	0	0	3	15	32
ENSG00000069869	0	0	0	0	0	4
ENSG00000069956	0	0	0	0	4	4
ENSG00000069966	0	0	0	0	6	0
ENSG00000069974	3	0	4	4	0	7
ENSG00000069998	0	0	0	0	4	2
ENSG00000070010	0	0	0	0	0	3
ENSG00000070018	0	0	2	0	0	6
ENSG00000070061	0	0	4	7	18	34
ENSG00000070081	0	0	0	0	0	4
ENSG00000070087	0	0	0	2	53	80
ENSG00000070087	0	0	0	2	53	14
ENSG00000070087	0	0	0	2	11	14
ENSG00000070087	0	0	0	2	11	80
ENSG00000070087	0	0	0	6	53	80
ENSG00000070087	0	0	0	6	53	14
ENSG00000070087	0	0	0	6	11	14
ENSG00000070087	0	0	0	6	11	80
ENSG00000070159	0	0	6	6	4	0
ENSG00000070182	0	0	0	0	2	0
ENSG00000070214	0	0	0	4	2	11
ENSG00000070269	2	0	2	8	10	25
ENSG00000070366	0	0	4	2	8	12
ENSG00000070367	0	0	0	3	10	13
ENSG00000070404	0	0	2	0	3	4
ENSG00000070413	0	0	9	2	28	21
ENSG00000070423	0	0	0	0	4	0
ENSG00000070444	0	0	3	0	4	3
ENSG00000070476	0	0	0	0	8	13
ENSG00000070495	0	0	0	4	9	12
ENSG00000070614	2	0	2	5	31	12
ENSG00000070669	0	0	0	0	2	20
ENSG00000070718	2	0	0	2	2	11
ENSG00000070756	0	0	28	93	53	119
ENSG00000070759	0	0	0	0	0	3
ENSG00000070761	0	0	0	0	0	13
ENSG00000070770	0	0	2	13	29	21
ENSG00000070778	0	0	0	0	4	2
ENSG00000070785	0	0	0	0	0	2
ENSG00000070814	0	0	3	2	0	5
ENSG00000070831	0	0	6	14	51	74
ENSG00000070950	0	0	7	7	28	62
ENSG00000070961	0	0	0	0	0	2
ENSG00000071051	0	3	2	2	4	4
ENSG00000071054	0	0	0	5	3	11
ENSG00000071073	0	2	0	2	0	0
ENSG00000071082	0	2	3	7	2	11
ENSG00000071127	2	0	0	2	20	18
ENSG00000071189	2	0	0	2	0	0
ENSG00000071205	0	0	0	2	0	0
ENSG00000071242	0	0	0	10	2	14
ENSG00000071242	0	0	0	10	8	5
ENSG00000071242	0	0	0	10	2	5
ENSG00000071242	0	0	0	10	8	14
ENSG00000071243	0	0	0	7	12	32
ENSG00000071246	0	0	0	0	2	0
ENSG00000071537	0	0	2	0	11	6
ENSG00000071539	0	0	0	3	16	16
ENSG00000071553	0	0	4	15	21	37
ENSG00000071564	0	0	4	8	2	8
ENSG00000071626	0	0	4	7	35	22
ENSG00000071655	0	0	0	2	48	4
ENSG00000071794	0	0	4	11	20	49
ENSG00000071859	0	0	2	3	12	0
ENSG00000071889	0	0	0	4	7	2
ENSG00000071967	0	0	0	0	2	4
ENSG00000071994	0	0	7	14	12	30
ENSG00000072041	0	0	0	3	2	2
ENSG00000072042	0	0	6	4	45	114
ENSG00000072062	0	0	0	0	7	7
ENSG00000072071	0	0	0	2	5	2
ENSG00000072121	0	0	0	0	6	13
ENSG00000072133	0	0	0	0	0	7
ENSG00000072134	0	0	0	0	12	10
ENSG00000072135	0	0	0	0	2	6
ENSG00000072210	0	0	3	6	2	11
ENSG00000072274	0	0	16	36	20	58
ENSG00000072310	0	0	0	2	0	0
ENSG00000072364	0	0	2	6	27	68
ENSG00000072401	0	0	0	0	0	4
ENSG00000072415	0	2	0	0	2	0
ENSG00000072501	0	0	7	38	55	72
ENSG00000072506	0	0	0	4	12	9
ENSG00000072518	2	0	10	10	21	9
ENSG00000072571	0	0	0	8	5	12
ENSG00000072609	0	0	0	0	2	12
ENSG00000072682	0	0	0	0	2	0
ENSG00000072736	0	0	0	0	12	31
ENSG00000072756	0	0	2	0	0	0
ENSG00000072803	0	0	17	17	42	56
ENSG00000072840	0	0	0	0	0	2
ENSG00000072849	0	0	0	2	6	15
ENSG00000072864	4	4	2	0	2	16
ENSG00000072954	0	0	0	0	2	0
ENSG00000072958	0	0	5	5	14	13
ENSG00000073008	31	32	10	31	33	47
ENSG00000073060	0	0	0	0	12	0
ENSG00000073111	0	0	0	7	10	13
ENSG00000073150	0	0	0	0	7	0
ENSG00000073350	0	0	0	0	4	0
ENSG00000073417	0	0	0	0	4	7
ENSG00000073536	0	0	0	2	11	11
ENSG00000073578	0	0	3	8	25	51
ENSG00000073584	2	4	2	5	17	41
ENSG00000073598	0	2	0	0	0	0
ENSG00000073605	0	0	0	0	0	2
ENSG00000073614	0	0	2	0	8	27
ENSG00000073670	0	0	2	4	0	0
ENSG00000073712	0	0	0	4	10	29
ENSG00000073792	2	0	0	0	2	19
ENSG00000073803	2	2	0	4	2	4
ENSG00000073849	0	0	0	0	2	0
ENSG00000073921	0	0	34	54	59	148
ENSG00000073969	0	0	2	22	49	92
ENSG00000074054	0	0	0	5	4	15
ENSG00000074071	0	0	3	0	4	0
ENSG00000074201	0	2	16	29	47	89
ENSG00000074219	0	0	0	0	2	0
ENSG00000074266	0	0	0	0	2	0
ENSG00000074319	0	0	0	2	6	14
ENSG00000074356	0	0	7	11	18	19
ENSG00000074527	0	0	0	0	2	0
ENSG00000074590	0	0	2	6	0	2
ENSG00000074603	2	0	0	4	2	11
ENSG00000074657	0	0	0	0	0	3
ENSG00000074695	0	0	34	68	63	110
ENSG00000074696	0	0	14	44	63	138
ENSG00000074755	2	0	2	0	15	0
ENSG00000074800	2	2	46	57	88	92
ENSG00000074842	2	0	8	4	18	18
ENSG00000075043	0	0	0	0	0	2
ENSG00000075089	0	0	0	0	0	3
ENSG00000075131	2	2	12	5	2	7
ENSG00000075142	0	0	2	0	3	6
ENSG00000075151	0	0	0	2	2	5
ENSG00000075223	0	0	0	0	2	0
ENSG00000075234	0	0	0	0	3	5
ENSG00000075239	0	0	2	0	2	3
ENSG00000075240	0	0	0	0	0	2
ENSG00000075275	0	0	0	0	0	2
ENSG00000075292	0	0	0	2	13	15
ENSG00000075303	0	0	0	0	2	5
ENSG00000075336	0	0	0	0	5	6
ENSG00000075340	0	0	9	8	3	9
ENSG00000075391	0	0	0	0	0	3
ENSG00000075407	2	0	3	0	2	4
ENSG00000075413	0	0	2	2	4	11
ENSG00000075415	22	38	32	20	24	45
ENSG00000075420	0	0	0	0	13	6
ENSG00000075426	0	0	0	2	8	2
ENSG00000075539	0	0	0	0	0	2
ENSG00000075568	0	0	0	0	2	8
ENSG00000075618	0	0	4	0	5	2
ENSG00000075624	2	0	26	46	103	139
ENSG00000075643	5	6	9	8	2	2
ENSG00000075711	0	0	0	0	2	9
ENSG00000075785	0	0	0	3	6	15
ENSG00000075856	0	0	10	24	18	30
ENSG00000075975	0	0	0	0	2	14
ENSG00000076003	0	0	0	2	5	13
ENSG00000076053	0	0	0	0	2	5
ENSG00000076067	0	0	0	0	2	0
ENSG00000076108	0	0	0	4	13	23
ENSG00000076248	2	0	2	8	37	36
ENSG00000076321	0	0	0	0	2	0
ENSG00000076351	2	0	0	8	5	12
ENSG00000076382	0	0	0	0	0	2
ENSG00000076513	2	0	2	12	15	32
ENSG00000076554	0	0	2	15	10	9
ENSG00000076604	0	0	0	0	0	6
ENSG00000076685	0	0	2	11	17	25
ENSG00000076706	0	0	2	3	7	11
ENSG00000076716	0	0	0	0	2	4
ENSG00000076770	0	0	0	0	4	7
ENSG00000076864	0	0	0	0	0	2
ENSG00000076928	0	0	0	0	6	0
ENSG00000076984	0	0	3	9	17	0
ENSG00000077044	0	0	2	2	2	0
ENSG00000077147	0	0	16	37	31	49
ENSG00000077152	0	0	3	6	16	39
ENSG00000077157	3	3	9	11	33	48
ENSG00000077232	0	0	2	4	4	27
ENSG00000077235	0	0	10	2	12	0
ENSG00000077238	0	0	0	0	0	2
ENSG00000077254	0	2	0	9	33	48
ENSG00000077312	0	0	0	0	0	2
ENSG00000077348	0	0	0	0	0	2
ENSG00000077380	0	0	2	2	2	0
ENSG00000077458	0	0	0	0	0	8
ENSG00000077463	0	2	0	0	0	2
ENSG00000077514	0	0	0	3	5	20
ENSG00000077522	0	0	0	0	0	2
ENSG00000077549	0	0	2	4	8	19
ENSG00000077684	0	0	0	2	8	13
ENSG00000077713	0	0	0	2	0	0
ENSG00000077721	2	0	3	14	17	35
ENSG00000077782	0	0	0	0	6	8
ENSG00000077942	0	0	2	2	2	8
ENSG00000077943	0	0	0	0	0	2
ENSG00000078043	0	0	0	0	0	2
ENSG00000078070	0	0	0	0	0	3
ENSG00000078081	0	2	0	0	0	0
ENSG00000078114	0	0	0	3	0	0
ENSG00000078124	9	7	2	6	17	16
ENSG00000078140	0	0	5	14	20	37
ENSG00000078142	0	0	0	0	0	2
ENSG00000078177	0	0	0	0	2	0
ENSG00000078237	0	0	0	2	9	20
ENSG00000078246	0	7	6	4	2	6
ENSG00000078246	0	7	6	4	2	24
ENSG00000078246	0	7	6	6	2	24
ENSG00000078246	0	7	6	6	2	24
ENSG00000078246	0	7	6	4	2	24
ENSG00000078246	0	7	6	4	2	6
ENSG00000078246	0	7	6	6	2	6
ENSG00000078246	0	7	6	6	2	6
ENSG00000078304	2	0	0	5	14	10
ENSG00000078369	0	0	9	36	88	146
ENSG00000078399	0	2	2	6	19	30
ENSG00000078399	0	2	2	6	19	7
ENSG00000078403	0	0	0	0	4	15
ENSG00000078618	0	0	0	2	11	55
ENSG00000078668	0	0	0	2	2	0
ENSG00000078687	0	0	0	0	4	0
ENSG00000078699	0	9	14	11	21	4
ENSG00000078747	0	0	0	3	19	33
ENSG00000078795	2	0	0	0	0	0
ENSG00000078804	0	0	0	2	7	11
ENSG00000078808	2	0	0	0	0	0
ENSG00000078900	0	0	0	0	2	2
ENSG00000078902	0	0	0	2	14	9
ENSG00000078967	0	0	0	0	5	0
ENSG00000079134	0	0	0	2	6	49
ENSG00000079150	0	0	0	0	0	2
ENSG00000079156	0	2	0	0	2	6
ENSG00000079215	0	0	4	3	0	7
ENSG00000079246	0	0	4	6	13	35
ENSG00000079277	0	0	5	4	10	11
ENSG00000079277	0	0	5	4	10	11
ENSG00000079313	0	0	0	0	6	0
ENSG00000079332	2	0	0	2	4	15
ENSG00000079335	0	0	0	2	2	6
ENSG00000079387	4	2	0	2	7	26
ENSG00000079432	0	0	0	0	0	10
ENSG00000079459	0	0	0	0	2	0
ENSG00000079616	0	0	0	0	2	0
ENSG00000079739	0	0	2	34	9	36
ENSG00000079785	0	0	0	0	2	2
ENSG00000079805	0	0	7	7	12	4
ENSG00000079819	0	0	0	3	4	24
ENSG00000079931	0	0	0	0	2	2
ENSG00000079950	0	0	0	0	4	18
ENSG00000079974	4	2	2	4	5	4
ENSG00000079999	0	0	0	0	0	2
ENSG00000080189	0	0	0	0	2	0
ENSG00000080200	0	0	0	0	2	0
ENSG00000080298	0	0	0	0	2	8
ENSG00000080345	14	7	43	22	11	17
ENSG00000080371	0	0	4	2	3	20
ENSG00000080503	0	0	0	0	0	15
ENSG00000080546	0	0	7	29	23	64
ENSG00000080603	0	0	0	0	12	8
ENSG00000080802	0	0	0	0	16	45
ENSG00000080815	0	0	0	3	7	7
ENSG00000080819	0	0	0	4	0	3
ENSG00000080822	2	0	0	5	8	27
ENSG00000080823	0	0	0	0	2	2
ENSG00000080824	10	2	4	11	169	412
ENSG00000080839	4	3	2	5	8	58
ENSG00000080854	0	0	0	2	0	2
ENSG00000080986	0	2	0	0	0	0
ENSG00000081014	0	0	0	2	4	14
ENSG00000081019	0	0	0	0	4	13
ENSG00000081026	0	0	0	2	0	2
ENSG00000081059	0	0	0	3	3	5
ENSG00000081087	0	7	12	7	8	49
ENSG00000081154	0	0	2	4	27	54
ENSG00000081177	0	0	0	5	4	8
ENSG00000081181	0	0	0	0	2	6
ENSG00000081307	0	0	0	0	2	5
ENSG00000081320	2	2	0	0	2	0
ENSG00000081377	0	0	0	0	10	7
ENSG00000081386	0	2	0	0	0	4
ENSG00000081665	0	0	0	0	2	2
ENSG00000081760	0	0	2	2	10	9
ENSG00000081791	2	0	2	0	2	2
ENSG00000081853	0	0	0	0	2	0
ENSG00000082068	0	0	0	2	0	0
ENSG00000082146	0	0	2	2	10	24
ENSG00000082153	0	0	7	14	65	101
ENSG00000082212	0	0	0	2	6	7
ENSG00000082213	0	0	0	0	0	4
ENSG00000082258	0	4	0	2	12	45
ENSG00000082269	0	0	0	0	5	6
ENSG00000082397	0	0	2	4	6	6
ENSG00000082458	0	0	4	10	11	7
ENSG00000082497	0	0	0	0	0	8
ENSG00000082516	0	0	0	2	2	9
ENSG00000082641	2	0	10	18	31	23
ENSG00000082684	0	0	0	0	0	2
ENSG00000082701	0	0	0	0	3	15
ENSG00000082781	0	0	0	0	2	0
ENSG00000082805	0	0	0	0	19	14
ENSG00000082898	0	0	0	0	2	27
ENSG00000082996	0	0	0	0	2	2
ENSG00000083093	0	0	0	2	5	2
ENSG00000083099	3	5	29	29	24	36
ENSG00000083168	0	0	0	0	2	13
ENSG00000083290	0	0	0	0	0	2
ENSG00000083312	0	0	4	8	45	89
ENSG00000083444	0	0	0	0	0	6
ENSG00000083457	0	0	2	0	0	10
ENSG00000083520	2	4	0	9	13	19
ENSG00000083535	0	0	0	0	4	28
ENSG00000083635	0	0	0	0	5	2
ENSG00000083642	0	0	2	0	4	4
ENSG00000083720	0	0	4	9	14	28
ENSG00000083799	0	0	0	0	4	6
ENSG00000083807	0	0	0	0	0	2
ENSG00000083812	0	0	2	0	2	4
ENSG00000083817	0	0	0	0	0	2
ENSG00000083838	0	0	7	6	3	6
ENSG00000083844	8	13	2	2	2	19
ENSG00000083845	0	0	0	5	2	2
ENSG00000083896	0	0	0	0	14	22
ENSG00000083937	0	2	0	3	7	34
ENSG00000084070	0	0	0	0	2	4
ENSG00000084072	0	0	0	0	6	7
ENSG00000084073	0	0	4	2	2	13
ENSG00000084090	0	4	12	8	35	43
ENSG00000084093	0	0	2	0	4	13
ENSG00000084112	2	0	0	6	6	4
ENSG00000084207	0	3	0	0	0	0
ENSG00000084234	0	0	6	23	48	48
ENSG00000084444	0	2	0	3	2	0
ENSG00000084463	0	0	0	0	4	12
ENSG00000084623	3	12	15	20	9	35
ENSG00000084628	0	0	0	0	5	2
ENSG00000084652	0	0	5	20	53	47
ENSG00000084693	0	0	0	0	0	9
ENSG00000084710	0	0	2	0	2	2
ENSG00000084731	0	0	0	2	0	0
ENSG00000084733	2	0	0	6	31	33
ENSG00000084754	0	0	11	18	24	49
ENSG00000084764	0	0	0	2	8	14
ENSG00000085063	0	0	4	6	13	34
ENSG00000085185	0	0	0	0	2	0
ENSG00000085224	0	0	0	0	7	4
ENSG00000085231	0	0	3	2	15	38
ENSG00000085274	0	0	0	0	2	9
ENSG00000085365	2	0	0	12	15	33
ENSG00000085382	0	0	0	0	2	4
ENSG00000085415	0	0	0	0	5	6
ENSG00000085433	0	0	0	2	7	7
ENSG00000085449	0	0	4	0	5	16
ENSG00000085491	0	0	4	20	18	46
ENSG00000085511	0	0	0	0	3	0
ENSG00000085514	0	0	0	0	2	2
ENSG00000085563	0	0	0	0	0	2
ENSG00000085662	0	0	0	2	4	2
ENSG00000085719	0	0	0	0	5	15
ENSG00000085721	0	0	0	5	18	56
ENSG00000085733	0	0	0	2	7	3
ENSG00000085788	0	0	2	5	18	16
ENSG00000085831	0	0	0	2	0	0
ENSG00000085832	0	0	0	3	2	15
ENSG00000085840	2	0	3	9	14	7
ENSG00000085872	0	0	2	0	21	8
ENSG00000085978	0	0	0	0	2	0
ENSG00000085982	0	0	0	2	0	0
ENSG00000085998	0	0	0	4	15	11
ENSG00000085999	0	0	2	0	2	6
ENSG00000086015	0	0	0	0	9	11
ENSG00000086061	0	2	0	3	49	67
ENSG00000086062	0	0	4	4	7	5
ENSG00000086065	0	0	4	8	5	18
ENSG00000086102	0	4	6	18	26	53
ENSG00000086189	0	0	0	2	0	8
ENSG00000086200	0	0	0	0	17	19
ENSG00000086232	0	0	2	2	2	5
ENSG00000086289	0	0	0	0	3	5
ENSG00000086300	0	0	0	2	0	2
ENSG00000086475	0	0	3	7	6	3
ENSG00000086504	2	0	0	0	2	2
ENSG00000086544	0	2	0	0	0	3
ENSG00000086589	0	0	0	0	2	15
ENSG00000086598	0	0	0	9	14	42
ENSG00000086619	0	0	0	7	9	15
ENSG00000086666	0	0	0	0	2	0
ENSG00000086712	0	0	2	7	35	56
ENSG00000086758	0	0	0	0	0	5
ENSG00000086827	0	0	0	4	13	35
ENSG00000086848	2	0	0	0	2	10
ENSG00000087053	0	0	4	3	3	8
ENSG00000087074	0	0	0	0	4	0
ENSG00000087077	2	0	0	4	14	13
ENSG00000087085	0	2	0	0	0	0
ENSG00000087086	0	0	2	7	6	16
ENSG00000087087	0	0	0	0	0	3
ENSG00000087111	0	0	19	26	55	65
ENSG00000087152	0	0	4	11	29	26
ENSG00000087157	0	0	0	4	7	3
ENSG00000087206	0	0	0	0	0	3
ENSG00000087253	2	0	0	0	0	0
ENSG00000087263	0	0	0	0	5	8
ENSG00000087266	0	4	4	4	16	8
ENSG00000087269	57	67	72	100	104	105
ENSG00000087274	0	0	7	13	16	30
ENSG00000087299	14	4	4	17	14	36
ENSG00000087301	0	0	0	0	0	7
ENSG00000087302	0	0	6	16	27	52
ENSG00000087338	2	0	3	2	0	7
ENSG00000087365	0	0	0	0	2	4
ENSG00000087448	0	2	0	0	15	0
ENSG00000087460	4	4	20	56	58	140
ENSG00000087470	0	0	0	4	11	15
ENSG00000087502	0	0	0	0	4	13
ENSG00000087586	0	0	0	0	2	15
ENSG00000087589	0	0	0	2	0	0
ENSG00000087903	0	0	4	9	6	7
ENSG00000087995	26	23	31	36	28	37
ENSG00000088035	0	0	0	0	0	6
ENSG00000088179	0	0	0	0	3	10
ENSG00000088205	2	0	0	0	4	12
ENSG00000088247	2	2	20	20	85	28
ENSG00000088256	0	0	2	4	23	2
ENSG00000088280	0	0	0	0	2	4
ENSG00000088305	0	0	0	0	2	6
ENSG00000088325	0	0	3	9	17	50
ENSG00000088356	0	0	0	0	2	2
ENSG00000088367	0	0	0	0	0	7
ENSG00000088387	0	0	0	0	0	2
ENSG00000088451	0	0	0	0	0	5
ENSG00000088538	0	0	0	0	0	4
ENSG00000088543	0	0	2	0	2	0
ENSG00000088682	0	0	0	0	0	5
ENSG00000088766	0	0	0	2	4	37
ENSG00000088808	0	2	0	0	0	2
ENSG00000088812	0	0	2	0	0	6
ENSG00000088832	0	2	2	14	24	46
ENSG00000088833	0	0	0	2	5	13
ENSG00000088854	0	0	0	3	2	25
ENSG00000088876	0	0	0	3	6	10
ENSG00000088888	70	73	128	75	91	84
ENSG00000088899	0	0	0	2	0	0
ENSG00000088930	0	0	0	0	0	2
ENSG00000088986	0	0	0	2	4	0
ENSG00000089006	0	2	11	24	57	109
ENSG00000089022	2	0	0	4	4	4
ENSG00000089050	6	18	13	6	30	36
ENSG00000089053	0	0	0	2	0	0
ENSG00000089057	0	0	2	2	7	4
ENSG00000089060	0	0	0	0	3	0
ENSG00000089063	0	0	6	8	22	24
ENSG00000089091	0	0	0	0	2	0
ENSG00000089094	0	0	0	0	7	4
ENSG00000089123	0	0	0	0	2	6
ENSG00000089154	0	0	0	0	4	10
ENSG00000089157	0	0	0	0	0	5
ENSG00000089159	0	0	0	0	2	0
ENSG00000089195	0	0	0	0	0	10
ENSG00000089220	2	0	2	6	11	19
ENSG00000089234	0	0	0	0	9	35
ENSG00000089248	0	2	26	32	41	50
ENSG00000089289	0	0	0	2	0	3
ENSG00000089335	2	0	0	4	18	65
ENSG00000089351	0	0	0	0	2	0
ENSG00000089486	2	0	18	46	71	72
ENSG00000089597	0	0	23	17	47	21
ENSG00000089685	0	0	16	31	69	82
ENSG00000089693	0	0	3	4	12	10
ENSG00000089723	0	0	0	0	0	2
ENSG00000089737	0	0	0	0	0	2
ENSG00000089775	2	0	3	2	4	2
ENSG00000089818	0	0	0	2	6	0
ENSG00000089820	0	0	0	0	2	2
ENSG00000089876	0	0	0	2	6	10
ENSG00000089902	0	0	0	4	9	14
ENSG00000089916	5	0	5	7	9	19
ENSG00000090020	0	0	0	0	2	0
ENSG00000090054	0	0	0	2	4	13
ENSG00000090060	0	0	9	13	42	110
ENSG00000090061	0	0	0	4	7	34
ENSG00000090097	0	0	5	4	9	4
ENSG00000090097	0	0	5	4	9	6
ENSG00000090097	0	0	2	3	9	6
ENSG00000090097	0	0	5	4	9	4
ENSG00000090097	0	0	5	4	9	6
ENSG00000090097	0	0	5	3	9	4
ENSG00000090097	0	0	5	3	9	4
ENSG00000090097	0	0	5	3	9	6
ENSG00000090097	0	0	5	3	9	6
ENSG00000090097	0	0	2	4	9	4
ENSG00000090097	0	0	2	4	9	4
ENSG00000090097	0	0	2	4	9	6
ENSG00000090097	0	0	2	4	9	6
ENSG00000090097	0	0	2	3	9	4
ENSG00000090097	0	0	2	3	9	4
ENSG00000090097	0	0	2	3	9	6
ENSG00000090238	0	0	0	0	0	2
ENSG00000090263	4	0	2	5	4	8
ENSG00000090266	0	0	0	2	2	2
ENSG00000090266	0	0	0	2	2	9
ENSG00000090273	0	0	2	0	5	4
ENSG00000090316	0	0	0	0	4	0
ENSG00000090372	0	0	0	2	19	8
ENSG00000090376	0	0	0	4	0	0
ENSG00000090382	0	0	0	0	0	2
ENSG00000090432	0	2	0	0	3	2
ENSG00000090470	2	0	3	10	8	22
ENSG00000090487	0	0	2	0	0	2
ENSG00000090565	0	0	2	0	5	0
ENSG00000090581	0	0	0	0	0	2
ENSG00000090612	2	0	2	0	7	9
ENSG00000090615	10	14	13	23	19	37
ENSG00000090621	0	0	0	0	2	2
ENSG00000090686	0	0	0	0	4	2
ENSG00000090776	0	0	3	3	0	2
ENSG00000090857	0	0	2	0	9	15
ENSG00000090861	0	0	0	0	5	11
ENSG00000090863	0	0	0	4	0	4
ENSG00000090889	0	0	0	2	2	22
ENSG00000090905	0	0	0	0	13	69
ENSG00000090924	8	0	2	0	0	5
ENSG00000090971	0	0	2	4	10	8
ENSG00000090989	0	0	0	0	0	6
ENSG00000091009	0	0	2	4	8	29
ENSG00000091039	0	0	6	9	6	15
ENSG00000091127	0	0	0	0	0	2
ENSG00000091129	0	0	0	3	0	0
ENSG00000091140	0	0	8	27	22	2
ENSG00000091157	0	0	0	0	2	0
ENSG00000091317	0	0	0	0	4	18
ENSG00000091409	0	0	0	0	2	0
ENSG00000091436	0	0	0	2	2	13
ENSG00000091527	0	0	16	37	63	83
ENSG00000091542	0	2	5	17	38	50
ENSG00000091592	0	0	0	0	2	6
ENSG00000091622	0	0	0	0	0	4
ENSG00000091651	11	14	0	9	25	12
ENSG00000091656	0	0	0	0	0	2
ENSG00000091732	0	0	0	2	0	5
ENSG00000091844	0	0	0	0	2	2
ENSG00000091947	0	0	4	7	20	35
ENSG00000092036	0	0	2	0	0	4
ENSG00000092068	0	0	0	0	2	0
ENSG00000092094	0	0	0	0	0	2
ENSG00000092108	0	0	0	0	4	7
ENSG00000092140	0	0	0	0	2	8
ENSG00000092148	0	0	0	0	0	6
ENSG00000092199	2	4	8	25	54	73
ENSG00000092201	0	0	2	5	27	53
ENSG00000092203	0	0	10	11	23	45
ENSG00000092330	0	0	0	2	5	5
ENSG00000092421	0	0	0	0	2	0
ENSG00000092439	4	2	16	21	5	17
ENSG00000092445	0	0	0	2	2	7
ENSG00000092470	0	2	2	4	6	18
ENSG00000092531	0	0	2	2	0	11
ENSG00000092621	0	0	4	21	33	33
ENSG00000092820	0	0	0	0	6	2
ENSG00000092841	0	0	0	0	0	2
ENSG00000092847	0	0	0	2	16	10
ENSG00000092853	4	6	8	7	7	15
ENSG00000092871	0	0	2	10	7	2
ENSG00000092871	0	0	2	10	7	12
ENSG00000092871	0	0	2	2	7	2
ENSG00000092871	0	0	2	2	7	12
ENSG00000092931	4	0	0	3	0	2
ENSG00000092978	0	0	0	2	10	24
ENSG00000093000	0	0	0	4	18	32
ENSG00000093010	0	0	0	0	4	2
ENSG00000093144	0	2	0	0	2	2
ENSG00000093167	0	0	0	0	0	5
ENSG00000093183	0	0	0	0	17	34
ENSG00000093217	2	2	0	2	2	0
ENSG00000094631	0	0	0	0	2	0
ENSG00000094804	4	20	12	24	39	61
ENSG00000094880	0	2	2	2	16	24
ENSG00000094914	0	0	0	0	3	5
ENSG00000094916	0	5	13	19	44	72
ENSG00000094975	0	0	5	12	24	39
ENSG00000095015	0	0	0	0	0	7
ENSG00000095066	0	0	0	5	18	4
ENSG00000095139	2	9	14	21	54	98
ENSG00000095203	0	0	0	0	0	3
ENSG00000095209	0	0	0	4	2	23
ENSG00000095319	2	0	0	2	19	11
ENSG00000095321	0	0	0	0	0	2
ENSG00000095397	0	0	0	0	0	2
ENSG00000095485	31	61	75	153	121	158
ENSG00000095539	2	0	2	0	0	0
ENSG00000095564	0	0	2	6	6	30
ENSG00000095574	0	0	0	0	8	8
ENSG00000095585	0	0	2	0	0	0
ENSG00000095752	0	0	0	0	0	3
ENSG00000095787	0	3	2	10	32	92
ENSG00000095794	0	0	0	0	0	2
ENSG00000095906	0	0	0	0	4	0
ENSG00000096060	0	0	9	11	26	38
ENSG00000096063	0	0	23	32	49	93
ENSG00000096070	0	2	0	3	6	8
ENSG00000096080	2	0	0	7	2	6
ENSG00000096093	0	0	5	6	2	0
ENSG00000096384	0	2	0	0	8	18
ENSG00000096401	0	4	6	2	2	14
ENSG00000096433	0	0	2	0	0	0
ENSG00000096654	0	0	2	0	5	4
ENSG00000096717	0	0	0	0	2	8
ENSG00000096746	2	0	2	2	16	41
ENSG00000096872	0	0	0	0	2	4
ENSG00000097007	0	0	0	2	16	5
ENSG00000097021	0	0	3	2	8	2
ENSG00000097033	0	0	15	9	41	65
ENSG00000097046	2	2	0	2	20	24
ENSG00000099139	0	0	0	0	0	4
ENSG00000099194	0	4	44	154	299	266
ENSG00000099203	0	0	0	4	7	0
ENSG00000099204	0	0	6	9	20	39
ENSG00000099246	0	0	0	7	8	32
ENSG00000099250	0	0	0	0	2	0
ENSG00000099256	0	0	5	10	9	9
ENSG00000099284	0	0	0	2	0	0
ENSG00000099290	0	0	0	0	7	11
ENSG00000099326	0	0	0	0	2	0
ENSG00000099331	0	0	0	2	0	0
ENSG00000099341	0	0	9	15	27	17
ENSG00000099364	0	0	0	0	7	4
ENSG00000099385	0	0	0	0	2	7
ENSG00000099622	0	0	16	33	71	66
ENSG00000099624	0	0	0	0	5	0
ENSG00000099783	0	3	0	2	3	7
ENSG00000099800	0	0	0	2	2	0
ENSG00000099804	0	0	0	0	4	0
ENSG00000099810	0	0	0	0	12	15
ENSG00000099814	0	0	0	0	4	0
ENSG00000099817	0	0	4	5	26	2
ENSG00000099849	0	0	0	0	5	0
ENSG00000099864	0	0	2	2	0	0
ENSG00000099875	2	0	4	2	15	7
ENSG00000099889	0	0	4	0	2	2
ENSG00000099899	0	0	4	12	16	12
ENSG00000099901	0	0	2	0	4	0
ENSG00000099904	0	0	0	0	2	3
ENSG00000099910	0	2	0	3	0	0
ENSG00000099917	0	0	3	6	6	8
ENSG00000099940	0	0	4	0	2	13
ENSG00000099942	0	5	10	33	50	103
ENSG00000099949	0	0	11	28	31	33
ENSG00000099954	0	0	0	0	5	2
ENSG00000099956	0	2	0	0	2	0
ENSG00000099968	0	0	2	21	33	68
ENSG00000099974	0	0	2	0	2	2
ENSG00000099977	0	0	0	0	0	2
ENSG00000099991	0	0	0	0	6	0
ENSG00000099995	0	0	6	13	16	48
ENSG00000099999	0	0	0	4	0	0
ENSG00000100003	0	0	0	0	0	2
ENSG00000100014	0	0	4	11	36	27
ENSG00000100023	0	0	0	5	13	4
ENSG00000100027	0	0	0	0	2	0
ENSG00000100028	51	56	110	125	116	92
ENSG00000100029	0	0	2	3	6	8
ENSG00000100030	0	0	3	18	49	139
ENSG00000100034	2	0	3	0	10	15
ENSG00000100036	0	0	0	2	0	0
ENSG00000100038	0	0	2	2	7	0
ENSG00000100068	0	0	0	0	0	2
ENSG00000100075	0	0	2	2	8	12
ENSG00000100077	6	2	6	13	21	20
ENSG00000100083	0	0	7	9	7	7
ENSG00000100084	0	0	3	7	19	14
ENSG00000100084	0	0	3	7	18	4
ENSG00000100084	0	0	4	7	19	14
ENSG00000100084	0	0	3	7	18	14
ENSG00000100084	0	0	3	7	19	4
ENSG00000100084	0	0	4	7	18	4
ENSG00000100084	0	0	4	7	18	14
ENSG00000100084	0	0	4	7	19	4
ENSG00000100092	0	0	0	4	6	7
ENSG00000100099	0	0	0	0	7	9
ENSG00000100104	0	0	0	2	2	15
ENSG00000100105	0	0	4	3	12	19
ENSG00000100106	0	0	0	0	3	2
ENSG00000100109	0	2	2	0	10	7
ENSG00000100124	0	0	0	6	5	7
ENSG00000100129	2	0	2	6	9	16
ENSG00000100138	0	0	0	7	4	17
ENSG00000100139	9	0	2	6	9	0
ENSG00000100142	0	0	2	0	2	3
ENSG00000100151	0	0	0	0	5	0
ENSG00000100154	0	0	0	0	7	7
ENSG00000100162	0	0	0	0	2	0
ENSG00000100167	0	0	6	11	12	16
ENSG00000100201	2	4	34	84	61	163
ENSG00000100206	0	0	0	3	0	2
ENSG00000100207	0	0	0	2	0	5
ENSG00000100209	0	8	0	5	6	21
ENSG00000100211	0	0	0	2	2	21
ENSG00000100216	0	2	2	2	8	5
ENSG00000100219	2	0	16	48	119	232
ENSG00000100220	0	0	13	19	26	57
ENSG00000100221	2	4	19	21	42	66
ENSG00000100225	0	0	0	4	4	17
ENSG00000100226	0	0	4	5	28	13
ENSG00000100227	0	0	12	37	69	91
ENSG00000100228	0	2	0	0	0	0
ENSG00000100234	0	0	0	2	3	3
ENSG00000100239	0	0	0	0	2	8
ENSG00000100241	0	0	0	0	0	3
ENSG00000100242	0	0	2	6	4	40
ENSG00000100242	0	0	2	6	36	40
ENSG00000100242	0	0	18	6	36	16
ENSG00000100242	0	0	18	13	36	16
ENSG00000100242	0	0	2	13	36	16
ENSG00000100242	0	0	2	6	4	16
ENSG00000100242	0	0	2	6	36	16
ENSG00000100242	0	0	18	6	4	40
ENSG00000100242	0	0	18	6	4	16
ENSG00000100242	0	0	18	6	36	40
ENSG00000100242	0	0	18	13	4	40
ENSG00000100242	0	0	18	13	4	16
ENSG00000100242	0	0	18	13	36	40
ENSG00000100242	0	0	2	13	4	40
ENSG00000100242	0	0	2	13	4	16
ENSG00000100242	0	0	2	13	36	40
ENSG00000100243	0	0	11	4	14	4
ENSG00000100246	0	0	2	6	4	16
ENSG00000100258	0	0	3	7	9	2
ENSG00000100263	0	0	0	2	6	2
ENSG00000100266	0	0	0	7	0	8
ENSG00000100280	0	0	10	14	25	18
ENSG00000100284	0	0	0	7	5	6
ENSG00000100292	0	0	0	0	5	2
ENSG00000100294	0	0	0	0	2	0
ENSG00000100296	0	0	2	2	2	4
ENSG00000100297	0	0	0	2	6	12
ENSG00000100299	0	4	4	4	3	0
ENSG00000100300	0	0	0	0	0	2
ENSG00000100302	0	0	0	0	2	2
ENSG00000100304	0	0	16	13	59	27
ENSG00000100307	0	0	0	0	2	4
ENSG00000100316	2	0	0	2	2	5
ENSG00000100320	0	0	5	16	37	73
ENSG00000100321	0	0	0	2	0	4
ENSG00000100324	0	0	2	2	16	4
ENSG00000100325	0	0	0	5	2	0
ENSG00000100330	0	0	3	6	14	22
ENSG00000100335	2	0	0	7	20	35
ENSG00000100344	4	2	0	0	2	0
ENSG00000100345	0	0	15	10	34	57
ENSG00000100348	0	0	12	5	20	34
ENSG00000100350	65	56	95	103	120	124
ENSG00000100353	0	0	0	0	0	2
ENSG00000100354	0	0	0	0	4	20
ENSG00000100359	0	0	3	5	7	9
ENSG00000100364	0	0	0	0	2	8
ENSG00000100372	0	0	0	0	5	9
ENSG00000100376	6	8	12	20	6	15
ENSG00000100379	0	0	3	0	6	6
ENSG00000100380	0	0	16	11	40	83
ENSG00000100393	0	0	9	10	4	21
ENSG00000100395	0	0	7	5	27	15
ENSG00000100399	0	0	0	2	0	0
ENSG00000100401	0	2	10	0	45	11
ENSG00000100403	0	0	19	27	44	40
ENSG00000100410	0	2	5	10	2	13
ENSG00000100412	0	0	2	6	13	6
ENSG00000100413	6	2	5	0	4	0
ENSG00000100417	0	0	7	4	6	14
ENSG00000100418	10	13	15	16	56	55
ENSG00000100422	0	6	0	4	14	21
ENSG00000100425	0	0	0	0	4	0
ENSG00000100426	0	0	4	7	11	6
ENSG00000100429	0	0	2	0	0	0
ENSG00000100439	0	0	0	0	7	13
ENSG00000100441	2	0	2	8	6	8
ENSG00000100442	0	0	0	5	11	27
ENSG00000100445	0	0	3	8	5	21
ENSG00000100461	0	2	4	0	7	3
ENSG00000100462	0	2	0	2	0	11
ENSG00000100473	0	4	0	0	3	11
ENSG00000100478	22	36	2	13	20	26
ENSG00000100483	0	0	0	0	5	16
ENSG00000100485	0	0	0	0	4	0
ENSG00000100503	0	0	2	0	0	14
ENSG00000100504	0	0	0	2	5	10
ENSG00000100505	0	0	0	0	2	0
ENSG00000100522	73	69	93	139	131	150
ENSG00000100523	0	0	0	2	0	0
ENSG00000100526	0	0	0	2	0	0
ENSG00000100528	0	0	0	13	13	13
ENSG00000100554	0	0	3	4	2	18
ENSG00000100564	0	2	4	7	10	33
ENSG00000100568	0	0	0	0	6	12
ENSG00000100575	0	0	0	0	0	4
ENSG00000100578	3	5	2	12	0	2
ENSG00000100580	0	0	0	2	4	50
ENSG00000100591	0	0	0	0	5	2
ENSG00000100592	0	0	0	0	2	4
ENSG00000100596	0	0	0	2	6	10
ENSG00000100600	0	0	0	0	2	9
ENSG00000100601	0	0	0	0	4	10
ENSG00000100603	0	0	4	28	15	46
ENSG00000100605	0	0	2	2	9	0
ENSG00000100612	0	0	0	0	2	4
ENSG00000100614	0	2	0	5	11	22
ENSG00000100625	2	2	0	0	0	9
ENSG00000100626	0	0	0	0	6	2
ENSG00000100629	0	0	0	0	2	0
ENSG00000100632	0	0	2	0	0	8
ENSG00000100644	0	0	0	2	7	32
ENSG00000100647	0	0	0	0	2	2
ENSG00000100664	2	2	4	18	115	197
ENSG00000100697	0	0	0	0	4	23
ENSG00000100711	0	0	0	0	4	8
ENSG00000100714	2	0	4	13	19	38
ENSG00000100722	2	0	5	0	4	8
ENSG00000100726	0	0	6	4	12	2
ENSG00000100731	0	0	0	0	0	4
ENSG00000100744	0	0	0	0	2	7
ENSG00000100764	2	2	7	2	11	24
ENSG00000100784	0	0	0	0	2	2
ENSG00000100796	0	0	0	0	2	10
ENSG00000100804	0	0	11	17	16	21
ENSG00000100811	2	0	26	25	47	75
ENSG00000100813	0	0	0	3	12	9
ENSG00000100815	0	0	2	0	11	0
ENSG00000100823	0	0	9	13	25	38
ENSG00000100836	0	0	2	0	8	12
ENSG00000100836	0	0	2	0	8	4
ENSG00000100836	0	0	3	0	8	12
ENSG00000100836	0	0	3	0	8	4
ENSG00000100852	0	0	0	0	2	10
ENSG00000100865	0	0	0	0	2	0
ENSG00000100888	0	0	0	0	3	4
ENSG00000100889	0	0	0	0	0	4
ENSG00000100890	8	8	29	30	17	29
ENSG00000100897	0	0	2	0	3	6
ENSG00000100916	0	2	0	2	10	14
ENSG00000100934	2	2	3	4	11	18
ENSG00000100938	0	0	0	5	8	24
ENSG00000100941	0	0	6	5	7	4
ENSG00000100968	0	0	0	4	5	2
ENSG00000100982	0	0	0	0	0	2
ENSG00000100983	0	0	2	0	3	2
ENSG00000100991	0	0	0	2	0	7
ENSG00000100994	0	2	2	7	37	14
ENSG00000100997	0	0	2	2	5	3
ENSG00000101003	66	148	73	178	136	324
ENSG00000101017	0	0	0	2	0	0
ENSG00000101019	2	2	4	0	15	8
ENSG00000101057	0	0	2	3	8	6
ENSG00000101079	0	0	0	4	4	15
ENSG00000101084	0	0	0	0	4	2
ENSG00000101084	0	0	0	0	4	2
ENSG00000101084	0	0	0	0	4	3
ENSG00000101084	0	0	0	0	4	3
ENSG00000101098	0	0	0	0	15	16
ENSG00000101109	43	39	47	71	66	93
ENSG00000101126	0	0	0	4	16	19
ENSG00000101138	0	0	0	0	2	0
ENSG00000101144	0	0	0	0	0	5
ENSG00000101146	0	0	0	4	6	7
ENSG00000101150	0	0	18	29	58	51
ENSG00000101152	0	0	5	2	29	24
ENSG00000101158	0	0	0	0	12	7
ENSG00000101160	0	0	0	0	2	3
ENSG00000101166	0	0	0	3	7	10
ENSG00000101189	0	0	0	0	6	24
ENSG00000101190	0	0	2	0	0	0
ENSG00000101191	0	0	0	0	6	8
ENSG00000101193	0	0	10	8	17	21
ENSG00000101199	0	0	0	0	5	0
ENSG00000101210	0	0	0	0	3	0
ENSG00000101216	0	0	6	0	10	8
ENSG00000101220	0	0	0	0	17	4
ENSG00000101224	0	0	0	0	4	9
ENSG00000101236	6	0	7	0	6	0
ENSG00000101246	2	0	0	2	0	0
ENSG00000101247	0	0	0	0	0	2
ENSG00000101255	0	2	6	10	7	13
ENSG00000101265	0	0	0	4	0	0
ENSG00000101266	0	0	10	11	13	48
ENSG00000101290	0	0	0	14	10	24
ENSG00000101294	0	0	3	4	0	0
ENSG00000101310	0	0	2	2	8	24
ENSG00000101311	0	0	0	0	0	2
ENSG00000101331	0	0	0	0	2	0
ENSG00000101333	0	0	0	0	2	0
ENSG00000101337	0	0	0	5	4	20
ENSG00000101346	0	3	5	11	66	39
ENSG00000101347	0	0	19	22	48	48
ENSG00000101350	2	0	2	8	4	39
ENSG00000101353	0	0	0	3	0	0
ENSG00000101361	2	2	0	2	5	13
ENSG00000101363	0	0	0	0	8	5
ENSG00000101365	0	0	9	18	20	36
ENSG00000101367	0	0	2	6	17	24
ENSG00000101400	0	0	0	0	4	0
ENSG00000101407	0	0	0	3	8	7
ENSG00000101412	0	0	9	20	98	112
ENSG00000101413	0	0	5	5	37	63
ENSG00000101417	3	0	2	2	2	2
ENSG00000101421	0	0	4	2	13	5
ENSG00000101439	0	0	0	0	0	2
ENSG00000101444	0	0	21	66	51	97
ENSG00000101445	0	0	0	0	0	2
ENSG00000101447	0	0	0	0	2	0
ENSG00000101452	0	0	0	0	3	11
ENSG00000101457	2	0	0	0	2	6
ENSG00000101473	0	0	0	0	2	0
ENSG00000101474	0	2	0	2	11	14
ENSG00000101493	2	0	0	0	0	2
ENSG00000101544	0	3	4	6	11	26
ENSG00000101546	0	0	2	4	4	2
ENSG00000101557	0	2	0	0	5	12
ENSG00000101558	0	0	0	0	0	11
ENSG00000101574	0	0	0	0	0	2
ENSG00000101577	0	0	0	6	0	5
ENSG00000101596	0	2	2	0	0	18
ENSG00000101608	0	0	0	0	3	6
ENSG00000101638	0	0	0	0	0	2
ENSG00000101639	0	0	0	2	0	9
ENSG00000101654	0	0	0	0	12	26
ENSG00000101665	0	0	0	0	5	0
ENSG00000101695	15	4	27	16	24	16
ENSG00000101752	0	2	6	4	11	41
ENSG00000101782	0	0	3	20	31	110
ENSG00000101811	0	0	0	0	4	0
ENSG00000101843	0	0	0	2	8	15
ENSG00000101844	0	0	0	0	0	3
ENSG00000101846	0	0	0	0	0	2
ENSG00000101849	0	0	6	4	10	13
ENSG00000101856	0	2	25	46	21	61
ENSG00000101868	0	0	0	0	4	5
ENSG00000101871	2	0	0	2	8	8
ENSG00000101882	8	15	6	14	5	4
ENSG00000101888	0	0	0	0	0	4
ENSG00000101901	0	0	0	0	2	7
ENSG00000101911	0	0	0	0	0	13
ENSG00000101928	0	0	0	2	0	2
ENSG00000101935	0	2	0	0	9	14
ENSG00000101940	2	0	0	2	0	0
ENSG00000101945	0	0	3	0	8	2
ENSG00000101966	12	20	12	37	35	18
ENSG00000101972	0	0	0	0	6	25
ENSG00000101974	0	0	0	0	6	9
ENSG00000102003	0	0	8	9	11	22
ENSG00000102007	0	0	0	0	0	2
ENSG00000102024	0	2	26	48	80	140
ENSG00000102030	0	0	0	0	2	2
ENSG00000102034	0	0	0	3	11	17
ENSG00000102054	0	0	2	6	11	24
ENSG00000102078	0	0	15	18	7	29
ENSG00000102081	0	0	0	2	15	37
ENSG00000102096	0	0	0	0	0	3
ENSG00000102098	0	6	0	4	3	10
ENSG00000102100	0	2	0	0	2	10
ENSG00000102103	2	2	0	0	0	0
ENSG00000102119	0	0	0	2	2	7
ENSG00000102125	0	0	6	17	12	13
ENSG00000102144	2	2	100	166	111	253
ENSG00000102144	2	2	100	166	3	253
ENSG00000102144	2	2	100	166	111	2
ENSG00000102144	2	2	100	166	3	2
ENSG00000102158	75	72	237	369	196	282
ENSG00000102172	0	0	0	3	2	2
ENSG00000102178	0	2	4	4	26	19
ENSG00000102181	2	0	7	11	41	11
ENSG00000102189	0	0	0	0	2	7
ENSG00000102218	0	0	0	7	5	17
ENSG00000102221	0	0	2	4	7	9
ENSG00000102225	0	0	8	12	27	20
ENSG00000102226	0	0	0	0	2	3
ENSG00000102230	0	0	0	0	0	4
ENSG00000102241	2	0	0	0	2	4
ENSG00000102265	0	0	0	6	0	3
ENSG00000102302	0	0	2	0	2	2
ENSG00000102309	0	2	0	2	0	2
ENSG00000102317	41	38	39	58	64	56
ENSG00000102349	0	4	0	0	0	0
ENSG00000102359	0	0	0	0	0	2
ENSG00000102362	0	0	0	0	2	0
ENSG00000102384	0	0	0	0	0	2
ENSG00000102385	0	0	0	0	0	4
ENSG00000102387	0	0	0	0	0	5
ENSG00000102393	0	0	0	2	0	0
ENSG00000102401	0	0	0	0	9	22
ENSG00000102409	0	0	4	11	17	23
ENSG00000102471	0	0	11	29	21	75
ENSG00000102531	0	0	2	4	17	50
ENSG00000102543	0	0	0	0	0	2
ENSG00000102554	0	0	2	0	0	9
ENSG00000102572	0	0	0	0	5	12
ENSG00000102580	0	0	10	6	9	11
ENSG00000102595	0	0	0	4	0	2
ENSG00000102606	0	0	2	3	4	6
ENSG00000102710	0	0	0	0	0	2
ENSG00000102743	2	2	8	11	6	8
ENSG00000102753	0	0	2	5	36	42
ENSG00000102760	0	0	0	0	0	4
ENSG00000102763	0	0	0	0	0	4
ENSG00000102780	2	0	0	0	6	11
ENSG00000102781	0	0	0	0	6	14
ENSG00000102786	0	0	0	0	2	0
ENSG00000102804	0	0	0	0	2	7
ENSG00000102805	2	0	0	0	2	2
ENSG00000102858	0	0	0	2	9	2
ENSG00000102870	0	0	0	12	27	48
ENSG00000102882	0	0	0	0	8	2
ENSG00000102893	0	0	0	2	4	15
ENSG00000102897	0	0	5	15	28	30
ENSG00000102898	0	0	4	0	9	8
ENSG00000102901	0	0	5	6	15	15
ENSG00000102908	0	0	2	16	15	43
ENSG00000102910	26	24	18	35	14	39
ENSG00000102921	0	2	0	0	8	7
ENSG00000102931	0	0	0	2	34	34
ENSG00000102967	0	0	0	5	0	2
ENSG00000102974	0	0	0	0	10	10
ENSG00000102978	0	0	37	75	64	123
ENSG00000102984	0	0	0	0	2	0
ENSG00000102996	0	0	0	0	2	0
ENSG00000103005	0	0	0	0	3	0
ENSG00000103018	0	0	10	26	24	39
ENSG00000103021	0	0	0	0	0	3
ENSG00000103023	0	0	0	0	0	2
ENSG00000103024	0	0	0	0	0	2
ENSG00000103034	0	0	3	0	4	2
ENSG00000103035	0	0	0	2	13	26
ENSG00000103037	0	0	2	2	5	2
ENSG00000103042	0	0	3	0	6	0
ENSG00000103043	0	2	0	0	0	0
ENSG00000103047	0	0	0	0	4	2
ENSG00000103051	0	0	2	10	10	43
ENSG00000103061	0	0	4	13	11	34
ENSG00000103064	0	0	5	2	22	17
ENSG00000103066	0	0	2	0	5	0
ENSG00000103067	0	0	0	0	0	2
ENSG00000103091	0	0	0	0	2	2
ENSG00000103111	0	0	2	2	5	4
ENSG00000103111	0	0	2	2	8	4
ENSG00000103111	0	0	2	2	5	2
ENSG00000103111	0	0	2	2	8	2
ENSG00000103121	0	0	0	0	0	5
ENSG00000103126	0	0	0	2	4	0
ENSG00000103152	0	0	2	0	2	2
ENSG00000103160	2	0	0	4	2	7
ENSG00000103168	0	0	0	0	0	2
ENSG00000103187	0	0	8	9	12	10
ENSG00000103194	0	2	0	2	18	17
ENSG00000103199	20	19	5	18	18	14
ENSG00000103202	0	0	0	0	7	22
ENSG00000103222	0	0	0	0	2	8
ENSG00000103226	0	2	0	8	15	12
ENSG00000103245	0	0	2	0	3	2
ENSG00000103248	0	0	0	0	2	5
ENSG00000103249	0	0	0	0	9	0
ENSG00000103257	2	0	21	9	88	22
ENSG00000103264	0	0	2	0	7	2
ENSG00000103266	0	0	45	23	62	11
ENSG00000103274	0	0	0	0	2	0
ENSG00000103275	0	0	0	3	10	0
ENSG00000103319	5	2	6	8	13	12
ENSG00000103326	0	0	4	0	15	0
ENSG00000103335	0	0	0	2	0	0
ENSG00000103342	7	0	5	10	23	39
ENSG00000103351	0	0	0	2	5	7
ENSG00000103353	0	0	7	10	39	58
ENSG00000103356	0	0	0	0	0	2
ENSG00000103356	0	0	0	0	0	8
ENSG00000103363	0	0	0	2	0	3
ENSG00000103365	2	5	16	27	25	78
ENSG00000103365	2	5	16	27	25	2
ENSG00000103381	0	0	0	0	0	2
ENSG00000103404	2	0	0	0	0	4
ENSG00000103415	0	0	2	0	2	2
ENSG00000103423	0	0	0	6	26	18
ENSG00000103426	0	0	0	3	0	0
ENSG00000103429	4	6	0	18	26	36
ENSG00000103449	0	0	0	0	0	4
ENSG00000103485	0	0	3	0	2	3
ENSG00000103494	0	0	0	2	0	0
ENSG00000103495	2	4	106	138	216	190
ENSG00000103496	0	0	0	0	0	2
ENSG00000103502	0	0	5	4	5	0
ENSG00000103507	0	0	0	0	3	3
ENSG00000103510	0	0	0	4	0	0
ENSG00000103512	0	0	0	3	9	8
ENSG00000103540	0	0	2	4	16	30
ENSG00000103544	0	0	3	0	4	2
ENSG00000103549	0	2	10	25	54	50
ENSG00000103550	25	10	26	36	32	31
ENSG00000103591	0	0	4	7	23	48
ENSG00000103599	0	0	0	0	0	2
ENSG00000103647	0	0	0	0	0	4
ENSG00000103653	0	0	2	0	0	0
ENSG00000103671	0	0	0	0	2	6
ENSG00000103723	0	0	2	0	2	4
ENSG00000103740	0	0	2	2	0	0
ENSG00000103769	0	0	0	9	2	14
ENSG00000103811	0	0	0	0	0	2
ENSG00000103852	0	0	0	0	0	2
ENSG00000103855	0	0	6	13	20	35
ENSG00000103932	0	0	0	3	0	12
ENSG00000103942	5	2	2	14	2	0
ENSG00000103966	0	0	0	3	4	5
ENSG00000103978	0	0	0	0	7	8
ENSG00000103994	0	2	0	6	8	21
ENSG00000104059	0	0	0	0	2	0
ENSG00000104067	0	0	0	0	0	5
ENSG00000104129	0	0	2	0	0	0
ENSG00000104131	2	2	0	2	12	26
ENSG00000104133	0	0	0	0	2	10
ENSG00000104140	0	0	0	0	2	0
ENSG00000104142	0	0	0	2	0	2
ENSG00000104154	0	2	2	4	2	4
ENSG00000104164	2	0	0	4	2	11
ENSG00000104177	0	0	0	4	7	15
ENSG00000104218	0	0	0	0	0	4
ENSG00000104219	0	0	0	0	0	11
ENSG00000104221	0	0	0	0	6	13
ENSG00000104228	0	0	2	3	13	17
ENSG00000104231	0	2	0	0	6	26
ENSG00000104290	0	0	0	6	0	2
ENSG00000104313	0	0	0	0	0	6
ENSG00000104320	0	0	2	2	4	8
ENSG00000104325	0	0	0	2	0	0
ENSG00000104331	0	0	0	9	15	20
ENSG00000104341	0	0	9	35	31	66
ENSG00000104343	2	0	2	2	4	8
ENSG00000104356	0	0	0	0	0	4
ENSG00000104361	0	0	0	2	0	0
ENSG00000104365	0	0	0	5	16	16
ENSG00000104368	0	0	2	2	0	2
ENSG00000104369	0	0	0	0	0	3
ENSG00000104375	0	0	3	0	4	5
ENSG00000104381	0	0	0	2	4	16
ENSG00000104388	0	0	5	8	13	48
ENSG00000104408	0	0	0	0	0	5
ENSG00000104419	0	0	5	17	11	8
ENSG00000104442	0	0	0	2	4	24
ENSG00000104447	0	0	0	2	2	0
ENSG00000104472	2	5	3	12	21	19
ENSG00000104497	0	0	0	0	0	3
ENSG00000104517	0	0	0	0	4	7
ENSG00000104522	0	0	0	0	2	3
ENSG00000104524	0	0	0	2	11	4
ENSG00000104529	0	0	8	23	19	12
ENSG00000104626	0	0	2	0	6	2
ENSG00000104635	0	0	0	13	13	15
ENSG00000104643	0	0	0	0	19	22
ENSG00000104660	0	0	0	0	0	4
ENSG00000104679	0	0	0	0	2	0
ENSG00000104687	22	30	42	57	24	31
ENSG00000104691	0	0	0	4	11	8
ENSG00000104695	0	0	0	0	5	20
ENSG00000104722	0	0	0	0	0	2
ENSG00000104723	0	0	0	0	0	10
ENSG00000104728	0	0	0	0	0	4
ENSG00000104731	0	2	0	0	4	8
ENSG00000104738	44	74	149	539	368	665
ENSG00000104756	2	0	0	2	10	27
ENSG00000104763	0	2	0	0	0	0
ENSG00000104765	0	0	0	4	9	24
ENSG00000104805	0	0	14	20	18	18
ENSG00000104812	0	0	0	0	2	7
ENSG00000104824	0	0	0	4	18	52
ENSG00000104825	0	0	0	0	0	2
ENSG00000104835	0	0	0	0	2	0
ENSG00000104853	0	0	0	0	2	0
ENSG00000104866	0	0	2	0	8	6
ENSG00000104880	0	0	5	0	8	6
ENSG00000104881	0	0	0	4	3	3
ENSG00000104884	0	4	0	0	4	9
ENSG00000104885	0	0	0	0	10	2
ENSG00000104886	0	2	0	7	15	7
ENSG00000104889	0	0	0	0	0	2
ENSG00000104892	0	0	0	0	2	0
ENSG00000104904	0	0	0	0	4	5
ENSG00000104915	0	0	0	0	4	0
ENSG00000104936	0	0	0	0	0	2
ENSG00000104951	0	2	15	20	34	36
ENSG00000104957	0	0	4	0	12	8
ENSG00000104960	0	0	3	5	18	8
ENSG00000104964	0	2	2	5	17	4
ENSG00000104967	0	0	0	0	0	2
ENSG00000104969	2	0	11	12	57	19
ENSG00000104973	0	0	0	0	4	9
ENSG00000104976	0	0	0	0	2	0
ENSG00000104979	0	0	0	0	0	2
ENSG00000104980	0	0	0	0	2	0
ENSG00000105011	0	0	0	4	9	18
ENSG00000105058	0	0	44	50	73	98
ENSG00000105063	0	0	0	0	0	7
ENSG00000105072	0	0	0	2	2	0
ENSG00000105085	0	0	0	0	7	0
ENSG00000105127	0	2	2	2	5	6
ENSG00000105137	0	0	0	0	0	2
ENSG00000105171	0	0	0	2	0	2
ENSG00000105173	0	0	0	0	0	2
ENSG00000105176	0	0	0	7	2	11
ENSG00000105185	0	0	0	0	4	6
ENSG00000105186	0	0	2	3	7	8
ENSG00000105193	0	0	10	38	36	34
ENSG00000105197	42	26	92	74	68	51
ENSG00000105202	0	0	0	8	4	7
ENSG00000105220	0	7	7	15	16	24
ENSG00000105221	0	0	0	0	6	2
ENSG00000105229	0	0	2	0	4	0
ENSG00000105245	0	0	0	0	0	2
ENSG00000105248	0	0	0	2	3	0
ENSG00000105254	0	0	2	5	6	9
ENSG00000105281	2	0	36	43	90	91
ENSG00000105298	0	0	8	0	5	0
ENSG00000105323	5	4	4	6	36	43
ENSG00000105325	0	0	0	0	0	2
ENSG00000105327	0	0	2	0	2	0
ENSG00000105329	2	0	2	3	0	2
ENSG00000105339	0	0	0	0	0	2
ENSG00000105341	0	0	0	0	11	0
ENSG00000105355	0	0	0	9	4	12
ENSG00000105357	0	0	0	0	7	6
ENSG00000105364	0	0	3	0	6	4
ENSG00000105372	29	43	36	44	41	47
ENSG00000105373	0	0	0	0	0	3
ENSG00000105393	0	0	7	26	29	40
ENSG00000105397	2	0	0	0	2	0
ENSG00000105401	0	0	0	0	0	2
ENSG00000105402	0	0	2	0	2	3
ENSG00000105404	0	0	2	0	8	0
ENSG00000105429	0	0	2	2	18	14
ENSG00000105438	0	0	6	27	26	37
ENSG00000105443	2	0	0	0	3	0
ENSG00000105447	6	10	7	21	19	26
ENSG00000105483	0	0	0	2	4	7
ENSG00000105486	0	0	0	0	0	2
ENSG00000105497	0	0	0	0	4	0
ENSG00000105514	0	0	2	0	0	2
ENSG00000105520	0	0	0	2	7	18
ENSG00000105538	0	0	2	0	0	0
ENSG00000105556	0	0	0	0	3	0
ENSG00000105568	2	4	10	5	23	18
ENSG00000105576	0	0	0	4	43	30
ENSG00000105583	0	0	7	13	9	18
ENSG00000105612	0	0	0	0	14	19
ENSG00000105617	0	0	0	5	0	0
ENSG00000105618	0	0	0	0	6	0
ENSG00000105641	0	0	0	0	0	2
ENSG00000105647	0	0	2	2	10	2
ENSG00000105656	0	0	0	0	7	5
ENSG00000105662	0	0	0	0	0	3
ENSG00000105669	0	0	0	0	2	0
ENSG00000105671	0	0	0	0	0	4
ENSG00000105676	0	0	0	0	2	0
ENSG00000105677	0	0	7	15	7	10
ENSG00000105696	0	0	0	2	2	2
ENSG00000105698	0	0	2	0	0	5
ENSG00000105700	0	0	0	4	12	17
ENSG00000105701	0	0	4	7	7	4
ENSG00000105705	0	0	0	0	2	0
ENSG00000105708	0	0	0	0	0	2
ENSG00000105722	0	0	0	2	5	10
ENSG00000105723	0	0	0	0	2	0
ENSG00000105738	0	0	0	2	0	0
ENSG00000105750	0	0	0	2	0	0
ENSG00000105771	0	0	2	2	16	4
ENSG00000105778	0	0	4	5	23	48
ENSG00000105784	0	0	0	0	2	8
ENSG00000105792	0	0	0	0	0	3
ENSG00000105793	16	4	8	21	24	27
ENSG00000105808	4	2	4	2	2	4
ENSG00000105810	0	0	0	0	2	2
ENSG00000105819	0	0	0	0	2	3
ENSG00000105821	0	0	0	0	4	2
ENSG00000105835	0	0	0	2	0	0
ENSG00000105849	0	0	0	0	8	14
ENSG00000105854	0	0	0	0	0	3
ENSG00000105856	0	0	0	0	0	2
ENSG00000105865	0	0	0	0	0	3
ENSG00000105866	0	0	0	3	2	17
ENSG00000105875	0	0	0	2	2	8
ENSG00000105879	2	0	0	0	2	18
ENSG00000105880	0	2	0	0	0	0
ENSG00000105887	2	0	47	139	166	265
ENSG00000105926	0	0	0	2	0	6
ENSG00000105928	0	0	0	0	0	3
ENSG00000105939	0	2	7	8	16	23
ENSG00000105948	0	2	0	2	4	12
ENSG00000105963	0	0	0	0	3	0
ENSG00000105968	78	55	85	92	113	110
ENSG00000105971	0	0	0	0	0	2
ENSG00000105976	0	2	4	4	4	2
ENSG00000105983	0	0	0	2	7	21
ENSG00000105993	0	0	4	2	32	48
ENSG00000105997	2	2	0	4	5	2
ENSG00000105997	2	2	0	2	5	21
ENSG00000105997	2	2	0	4	5	21
ENSG00000105997	2	2	0	4	3	21
ENSG00000105997	2	2	0	4	3	2
ENSG00000105997	2	2	0	2	5	2
ENSG00000105997	2	2	0	2	3	2
ENSG00000105997	2	2	0	2	3	21
ENSG00000106004	2	2	0	4	5	21
ENSG00000106006	0	0	0	2	3	0
ENSG00000106012	0	0	4	7	6	6
ENSG00000106031	0	0	0	0	0	2
ENSG00000106049	0	0	0	4	5	14
ENSG00000106052	0	0	0	0	11	13
ENSG00000106070	0	0	0	4	4	13
ENSG00000106077	9	9	4	14	11	12
ENSG00000106080	0	2	0	0	3	5
ENSG00000106086	0	0	3	2	8	2
ENSG00000106089	0	0	0	0	2	4
ENSG00000106105	0	0	0	0	0	9
ENSG00000106144	0	2	6	8	31	46
ENSG00000106153	0	0	8	24	20	48
ENSG00000106211	0	0	0	4	2	0
ENSG00000106236	0	0	0	0	0	3
ENSG00000106244	0	0	2	0	2	4
ENSG00000106245	0	0	0	3	9	0
ENSG00000106246	0	0	0	2	2	0
ENSG00000106258	0	0	0	0	0	6
ENSG00000106261	0	0	2	6	4	23
ENSG00000106263	0	0	0	0	28	8
ENSG00000106266	0	0	0	0	2	2
ENSG00000106290	0	0	0	0	2	0
ENSG00000106299	0	0	2	3	17	65
ENSG00000106305	0	0	0	0	2	0
ENSG00000106328	0	0	0	6	9	11
ENSG00000106344	0	5	4	11	8	7
ENSG00000106346	0	0	0	0	0	3
ENSG00000106351	0	0	0	0	2	0
ENSG00000106355	0	0	2	0	5	18
ENSG00000106367	0	0	0	0	4	0
ENSG00000106392	0	0	0	2	3	5
ENSG00000106397	0	0	0	0	3	2
ENSG00000106399	0	2	0	0	0	0
ENSG00000106400	0	0	0	4	3	9
ENSG00000106404	0	0	0	0	2	0
[truncated: 8,072 more rows]
