# Supplementary material for: Detection of transcriptome-wide microRNA–target interactions in single cells with agoTRIBE
Source: Nat Biotechnol. 2023 Sep 21;42(8):1296–302. doi: 10.1038/s41587-023-01951-0 (PMC11324520; doi:10.1038/s41587-023-01951-0)
Supplement: Supplementary file 7 — Overview of HEK-293T single cells. Cell ID, agoTRIBE or control, Seurat-inferred cell state, reads mapping to Linker sequence. [file 41587_2023_1951_MOESM7_ESM.xlsx]

## Sheet: Sheet1
Table 5: Overview of the single cells - Cell ID, agoTRIBE or control. Seurat inferred cell state, reads mapping to Linker sequence
Cell_ID	Case	reads mapping to Linker sequence	Seurat infered cell cycle Phase
AACGTGACAA+ACTCCTTGGC	agoTRIBE	312	G2M
AACGTGACAA+CCATGGTCGA	agoTRIBE	277	G2M
AACGTGACAA+CCGCCTCTAT	agoTRIBE	233	G2M
AACGTGACAA+CGGTTACGAG	agoTRIBE	235	S
AACGTGACAA+CGTGTTATGA	agoTRIBE	93	G1
AACGTGACAA+GAAGATTAGC	agoTRIBE	150	G1
AACGTGACAA+GAATTCGGTA	agoTRIBE	1024	G2M
AACGTGACAA+GAGGAGACGT	agoTRIBE	322	G1
AACGTGACAA+GAGGCGACTA	agoTRIBE	703	S
AACGTGACAA+GGACAATTGG	agoTRIBE	279	G1
AACGTGACAA+GGCATGATGG	agoTRIBE	250	S
AACGTGACAA+GGCTATAATC	agoTRIBE	48	S
AACGTGACAA+TAATCGGCCA	agoTRIBE	2084	G2M
AACGTGACAA+TCATTGCACG	agoTRIBE	318	G2M
AACGTGACAA+TGAAGCTTCG	agoTRIBE	246	S
AACGTGACAA+TTACGATAGG	agoTRIBE	176	G2M
AACGTGACAA+TTAGCTGGAA	agoTRIBE	553	G1
AACGTGACAA+TTCGACCGGT	agoTRIBE	49	S
AACGTGACAA+TTGAGAGACA	agoTRIBE	1090	G2M
AACGTGACAA+TTGTGTGCGT	agoTRIBE	278	G2M
AACGTGACAA+TTGTGTTGGA	agoTRIBE	657	S
AGCTCCACTG+ACTCCTTGGC	agoTRIBE	1020	G1
AGCTCCACTG+CCATGGTCGA	agoTRIBE	119	G1
AGCTCCACTG+CCGCCTCTAT	agoTRIBE	26	G1
AGCTCCACTG+CCGGTACAAT	agoTRIBE	152	G2M
AGCTCCACTG+CCTCGTAAGT	agoTRIBE	1801	G1
AGCTCCACTG+CGATTCTGCC	agoTRIBE	48	G2M
AGCTCCACTG+CGGTTACGAG	agoTRIBE	272	S
AGCTCCACTG+CGTGTTATGA	agoTRIBE	61	S
AGCTCCACTG+GAAGATTAGC	agoTRIBE	55	S
AGCTCCACTG+GAATTCGGTA	agoTRIBE	140	S
AGCTCCACTG+GGACAATTGG	agoTRIBE	81	S
AGCTCCACTG+TAATCGGCCA	agoTRIBE	84	G2M
AGCTCCACTG+TAGTAACAGG	agoTRIBE	24	G1
AGCTCCACTG+TCCAAGGAGA	agoTRIBE	297	G1
AGCTCCACTG+TGAAGCTTCG	agoTRIBE	75	S
AGCTCCACTG+TGGTGGTTGA	agoTRIBE	138	G1
AGCTCCACTG+TTACGATAGG	agoTRIBE	217	G1
AGCTCCACTG+TTCACTGGCC	agoTRIBE	8	G1
AGCTCCACTG+TTGTGTGCGT	agoTRIBE	145	S
AGCTCCACTG+TTGTGTTGGA	agoTRIBE	155	G1
CGATGACTCC+ACTCCTTGGC	agoTRIBE	12	G1
CGATGACTCC+CCATGGTCGA	agoTRIBE	46	S
CGATGACTCC+CCTCGTAAGT	agoTRIBE	258	S
CGATGACTCC+CGATTCTGCC	agoTRIBE	209	G1
CGATGACTCC+CGGTTACGAG	agoTRIBE	20	G1
CGATGACTCC+CGTGTTATGA	agoTRIBE	95	S
CGATGACTCC+GAATTCGGTA	agoTRIBE	261	S
CGATGACTCC+GAGGAGACGT	agoTRIBE	514	G1
CGATGACTCC+GAGGCGACTA	agoTRIBE	157	G1
CGATGACTCC+GGACAATTGG	agoTRIBE	227	G1
CGATGACTCC+GGCTATAATC	agoTRIBE	182	S
CGATGACTCC+TAATCGGCCA	agoTRIBE	52	G1
CGATGACTCC+TAGTAACAGG	agoTRIBE	431	S
CGATGACTCC+TCATTGCACG	agoTRIBE	97	G1
CGATGACTCC+TCCAAGGAGA	agoTRIBE	243	G1
CGATGACTCC+TGAAGCTTCG	agoTRIBE	55	G1
CGATGACTCC+TGGACCGAAC	agoTRIBE	14	G1
CGATGACTCC+TTACGATAGG	agoTRIBE	157	S
CGATGACTCC+TTAGCTGGAA	agoTRIBE	44	G1
CGATGACTCC+TTCACTGGCC	agoTRIBE	136	S
CGATGACTCC+TTCGACCGGT	agoTRIBE	218	G1
CGATGACTCC+TTCTTCGGCG	agoTRIBE	149	S
CGATGACTCC+TTGTGTGCGT	agoTRIBE	163	G2M
CGATGACTCC+TTGTGTTGGA	agoTRIBE	77	S
CGGAATCCAA+CCATGGTCGA	agoTRIBE	172	G1
CGGAATCCAA+CCGCCTCTAT	agoTRIBE	193	G2M
CGGAATCCAA+CCGGTACAAT	agoTRIBE	285	S
CGGAATCCAA+CCTCGTAAGT	agoTRIBE	173	S
CGGAATCCAA+CGGTTACGAG	agoTRIBE	219	S
CGGAATCCAA+CGTGTTATGA	agoTRIBE	129	G2M
CGGAATCCAA+GAAGATTAGC	agoTRIBE	339	G1
CGGAATCCAA+GAGGCGACTA	agoTRIBE	352	G1
CGGAATCCAA+GGCATGATGG	agoTRIBE	625	G2M
CGGAATCCAA+GGCTATAATC	agoTRIBE	241	S
CGGAATCCAA+TAGTAACAGG	agoTRIBE	1179	G1
CGGAATCCAA+TCATTGCACG	agoTRIBE	644	G1
CGGAATCCAA+TCCAAGGAGA	agoTRIBE	232	S
CGGAATCCAA+TCGGTGCAAG	agoTRIBE	1116	G1
CGGAATCCAA+TGGACCGAAC	agoTRIBE	15	G1
CGGAATCCAA+TGGTGGTTGA	agoTRIBE	345	G1
CGGAATCCAA+TTACGATAGG	agoTRIBE	19	S
CGGAATCCAA+TTAGAGGAAC	agoTRIBE	631	S
CGGAATCCAA+TTAGCTGGAA	agoTRIBE	515	S
CGGAATCCAA+TTCACTGGCC	agoTRIBE	202	S
CGGAATCCAA+TTCTTCGGCG	agoTRIBE	321	S
CGGAATCCAA+TTGTGTGCGT	agoTRIBE	184	S
CGGAATCCAA+TTGTGTTGGA	agoTRIBE	159	G1
CGGTAACGGT+ACTCCTTGGC	agoTRIBE	21	S
CGGTAACGGT+CCATGGTCGA	agoTRIBE	523	S
CGGTAACGGT+CCGCCTCTAT	agoTRIBE	104	S
CGGTAACGGT+CCGGTACAAT	agoTRIBE	74	G1
CGGTAACGGT+CCTCGTAAGT	agoTRIBE	66	G1
CGGTAACGGT+CGTGTTATGA	agoTRIBE	125	S
CGGTAACGGT+GAATTCGGTA	agoTRIBE	181	S
CGGTAACGGT+GAGGAGACGT	agoTRIBE	94	S
CGGTAACGGT+GAGGCGACTA	agoTRIBE	231	S
CGGTAACGGT+GGACAATTGG	agoTRIBE	124	S
CGGTAACGGT+GGCTATAATC	agoTRIBE	436	S
CGGTAACGGT+TAATCGGCCA	agoTRIBE	328	G1
CGGTAACGGT+TAGTAACAGG	agoTRIBE	509	G2M
CGGTAACGGT+TCATTGCACG	agoTRIBE	11	G1
CGGTAACGGT+TCCAAGGAGA	agoTRIBE	30	G1
CGGTAACGGT+TCGGTGCAAG	agoTRIBE	61	S
CGGTAACGGT+TGAAGCTTCG	agoTRIBE	13	G1
CGGTAACGGT+TGGTGGTTGA	agoTRIBE	125	S
CGGTAACGGT+TTACGATAGG	agoTRIBE	83	G1
CGGTAACGGT+TTAGAGGAAC	agoTRIBE	77	G1
CGGTAACGGT+TTAGCTGGAA	agoTRIBE	331	G2M
CGGTAACGGT+TTCACTGGCC	agoTRIBE	170	S
CGGTAACGGT+TTCTTCGGCG	agoTRIBE	89	G2M
CGGTAACGGT+TTGTGTGCGT	agoTRIBE	78	G2M
CGGTAACGGT+TTGTGTTGGA	agoTRIBE	148	S
CGGTTGAACG+ACTCCTTGGC	agoTRIBE	89	S
CGGTTGAACG+CCATGGTCGA	agoTRIBE	96	G1
CGGTTGAACG+CCGCCTCTAT	agoTRIBE	27	G2M
CGGTTGAACG+CCTCGTAAGT	agoTRIBE	133	S
CGGTTGAACG+CGATTCTGCC	agoTRIBE	117	G2M
CGGTTGAACG+CGGTTACGAG	agoTRIBE	115	G1
CGGTTGAACG+CGTGTTATGA	agoTRIBE	34	G2M
CGGTTGAACG+GAAGATTAGC	agoTRIBE	94	G1
CGGTTGAACG+GAATTCGGTA	agoTRIBE	521	G1
CGGTTGAACG+GAGGAGACGT	agoTRIBE	98	S
CGGTTGAACG+GAGGCGACTA	agoTRIBE	107	S
CGGTTGAACG+GGACAATTGG	agoTRIBE	22	G1
CGGTTGAACG+GGCTATAATC	agoTRIBE	68	G2M
CGGTTGAACG+TAGTAACAGG	agoTRIBE	357	G2M
CGGTTGAACG+TCATTGCACG	agoTRIBE	63	G1
CGGTTGAACG+TCGGTGCAAG	agoTRIBE	87	G1
CGGTTGAACG+TGGACCGAAC	agoTRIBE	151	G1
CGGTTGAACG+TGGTGGTTGA	agoTRIBE	306	G1
CGGTTGAACG+TTACGATAGG	agoTRIBE	21	G1
CGGTTGAACG+TTAGAGGAAC	agoTRIBE	20	G1
CGGTTGAACG+TTAGCTGGAA	agoTRIBE	50	G2M
CGGTTGAACG+TTCACTGGCC	agoTRIBE	73	S
CGGTTGAACG+TTCGACCGGT	agoTRIBE	47	G2M
CGGTTGAACG+TTCTTCGGCG	agoTRIBE	275	G2M
CGGTTGAACG+TTGAGAGACA	agoTRIBE	476	S
CGGTTGAACG+TTGTGTGCGT	agoTRIBE	158	S
CGGTTGAACG+TTGTGTTGGA	agoTRIBE	730	G1
GACTAGGTCC+ACTCCTTGGC	agoTRIBE	72	S
GACTAGGTCC+CCATGGTCGA	agoTRIBE	129	S
GACTAGGTCC+CCTCGTAAGT	agoTRIBE	184	G1
GACTAGGTCC+CGATTCTGCC	agoTRIBE	618	S
GACTAGGTCC+CGGTTACGAG	agoTRIBE	211	G1
GACTAGGTCC+CGTGTTATGA	agoTRIBE	27	G1
GACTAGGTCC+GAAGATTAGC	agoTRIBE	266	G2M
GACTAGGTCC+GAATTCGGTA	agoTRIBE	2667	S
GACTAGGTCC+GAGGAGACGT	agoTRIBE	581	G1
GACTAGGTCC+GAGGCGACTA	agoTRIBE	195	G1
GACTAGGTCC+GGACAATTGG	agoTRIBE	49	S
GACTAGGTCC+GGCTATAATC	agoTRIBE	57	G1
GACTAGGTCC+TAATCGGCCA	agoTRIBE	223	S
GACTAGGTCC+TAGTAACAGG	agoTRIBE	500	S
GACTAGGTCC+TCATTGCACG	agoTRIBE	296	S
GACTAGGTCC+TCGGTGCAAG	agoTRIBE	17	G2M
GACTAGGTCC+TGAAGCTTCG	agoTRIBE	48	G2M
GACTAGGTCC+TGGACCGAAC	agoTRIBE	785	S
GACTAGGTCC+TGGTGGTTGA	agoTRIBE	187	G1
GACTAGGTCC+TTACGATAGG	agoTRIBE	157	G1
GACTAGGTCC+TTAGAGGAAC	agoTRIBE	276	S
GACTAGGTCC+TTCTTCGGCG	agoTRIBE	499	G2M
GACTAGGTCC+TTGAGAGACA	agoTRIBE	810	G1
GACTAGGTCC+TTGTGTGCGT	agoTRIBE	41	G1
GAGTTAGAAC+ACTCCTTGGC	agoTRIBE	1473	G2M
GAGTTAGAAC+CCGGTACAAT	agoTRIBE	37	G2M
GAGTTAGAAC+CCTCGTAAGT	agoTRIBE	938	G1
GAGTTAGAAC+CGTGTTATGA	agoTRIBE	55	G1
GAGTTAGAAC+GAAGATTAGC	agoTRIBE	153	G1
GAGTTAGAAC+GAATTCGGTA	agoTRIBE	287	S
GAGTTAGAAC+GAGGAGACGT	agoTRIBE	18	G1
GAGTTAGAAC+GAGGCGACTA	agoTRIBE	188	G2M
GAGTTAGAAC+GGACAATTGG	agoTRIBE	156	G2M
GAGTTAGAAC+GGCTATAATC	agoTRIBE	79	G1
GAGTTAGAAC+TAATCGGCCA	agoTRIBE	131	G1
GAGTTAGAAC+TAGTAACAGG	agoTRIBE	165	S
GAGTTAGAAC+TCATTGCACG	agoTRIBE	228	G1
GAGTTAGAAC+TCCAAGGAGA	agoTRIBE	96	G1
GAGTTAGAAC+TCGGTGCAAG	agoTRIBE	196	G1
GAGTTAGAAC+TGAAGCTTCG	agoTRIBE	368	S
GAGTTAGAAC+TGGACCGAAC	agoTRIBE	226	G1
GAGTTAGAAC+TGGTGGTTGA	agoTRIBE	282	G1
GAGTTAGAAC+TTAGCTGGAA	agoTRIBE	34	G1
GAGTTAGAAC+TTCGACCGGT	agoTRIBE	68	G1
GAGTTAGAAC+TTGAGAGACA	agoTRIBE	182	S
GAGTTAGAAC+TTGTGTGCGT	agoTRIBE	327	S
GAGTTAGAAC+TTGTGTTGGA	agoTRIBE	825	G2M
GCGTTACAGA+ACTCCTTGGC	agoTRIBE	291	S
GCGTTACAGA+CCGCCTCTAT	agoTRIBE	273	S
GCGTTACAGA+CCGGTACAAT	agoTRIBE	428	G1
GCGTTACAGA+CCTCGTAAGT	agoTRIBE	498	S
GCGTTACAGA+CGATTCTGCC	agoTRIBE	470	G1
GCGTTACAGA+GAATTCGGTA	agoTRIBE	92	S
GCGTTACAGA+GAGGAGACGT	agoTRIBE	582	S
GCGTTACAGA+GAGGCGACTA	agoTRIBE	39	S
GCGTTACAGA+GGACAATTGG	agoTRIBE	75	G1
GCGTTACAGA+GGCTATAATC	agoTRIBE	263	S
GCGTTACAGA+TAATCGGCCA	agoTRIBE	135	S
GCGTTACAGA+TAGTAACAGG	agoTRIBE	80	S
GCGTTACAGA+TCATTGCACG	agoTRIBE	73	S
GCGTTACAGA+TCCAAGGAGA	agoTRIBE	278	S
GCGTTACAGA+TGAAGCTTCG	agoTRIBE	138	G2M
GCGTTACAGA+TTACGATAGG	agoTRIBE	2885	G1
GCGTTACAGA+TTAGAGGAAC	agoTRIBE	156	G2M
GCGTTACAGA+TTCACTGGCC	agoTRIBE	23	G1
GCGTTACAGA+TTCGACCGGT	agoTRIBE	48	G1
GCGTTACAGA+TTCTTCGGCG	agoTRIBE	364	G2M
GCGTTACAGA+TTGAGAGACA	agoTRIBE	2600	G1
GCGTTACAGA+TTGTGTTGGA	agoTRIBE	279	G1
TAAGGAGAAG+ACTCCTTGGC	agoTRIBE	409	G1
TAAGGAGAAG+CCATGGTCGA	agoTRIBE	251	S
TAAGGAGAAG+CCGGTACAAT	agoTRIBE	132	S
TAAGGAGAAG+CGATTCTGCC	agoTRIBE	104	G1
TAAGGAGAAG+CGGTTACGAG	agoTRIBE	1066	G1
TAAGGAGAAG+CGTGTTATGA	agoTRIBE	347	S
TAAGGAGAAG+GAAGATTAGC	agoTRIBE	108	S
TAAGGAGAAG+GAATTCGGTA	agoTRIBE	503	S
TAAGGAGAAG+GAGGAGACGT	agoTRIBE	386	S
TAAGGAGAAG+GAGGCGACTA	agoTRIBE	530	S
TAAGGAGAAG+GGACAATTGG	agoTRIBE	124	G1
TAAGGAGAAG+GGCATGATGG	agoTRIBE	541	G1
TAAGGAGAAG+TCATTGCACG	agoTRIBE	151	G1
TAAGGAGAAG+TCCAAGGAGA	agoTRIBE	601	G2M
TAAGGAGAAG+TCGGTGCAAG	agoTRIBE	85	S
TAAGGAGAAG+TGGTGGTTGA	agoTRIBE	543	S
TAAGGAGAAG+TTACGATAGG	agoTRIBE	266	G1
TAAGGAGAAG+TTAGAGGAAC	agoTRIBE	35	S
TAAGGAGAAG+TTAGCTGGAA	agoTRIBE	120	S
TAAGGAGAAG+TTGTGTGCGT	agoTRIBE	461	S
TAAGGAGAAG+TTGTGTTGGA	agoTRIBE	283	S
TAAGGTGCGG+CCATGGTCGA	agoTRIBE	300	S
TAAGGTGCGG+CCGGTACAAT	agoTRIBE	272	S
TAAGGTGCGG+CCTCGTAAGT	agoTRIBE	46	G1
TAAGGTGCGG+CGATTCTGCC	agoTRIBE	32	G2M
TAAGGTGCGG+GAAGATTAGC	agoTRIBE	68	G1
TAAGGTGCGG+GAATTCGGTA	agoTRIBE	297	S
TAAGGTGCGG+GGACAATTGG	agoTRIBE	234	S
TAAGGTGCGG+GGCATGATGG	agoTRIBE	185	G1
TAAGGTGCGG+TAATCGGCCA	agoTRIBE	78	G1
TAAGGTGCGG+TCCAAGGAGA	agoTRIBE	50	G1
TAAGGTGCGG+TCGGTGCAAG	agoTRIBE	45	G1
TAAGGTGCGG+TGGACCGAAC	agoTRIBE	190	S
TAAGGTGCGG+TGGTGGTTGA	agoTRIBE	180	G1
TAAGGTGCGG+TTACGATAGG	agoTRIBE	355	S
TAAGGTGCGG+TTAGAGGAAC	agoTRIBE	59	S
TAAGGTGCGG+TTAGCTGGAA	agoTRIBE	234	G1
TAAGGTGCGG+TTCTTCGGCG	agoTRIBE	283	S
TAAGGTGCGG+TTGAGAGACA	agoTRIBE	913	S
TAAGGTGCGG+TTGTGTGCGT	agoTRIBE	28	G1
TACAGGACAA+ACTCCTTGGC	agoTRIBE	315	S
TACAGGACAA+CCGGTACAAT	agoTRIBE	75	S
TACAGGACAA+CGATTCTGCC	agoTRIBE	350	G2M
TACAGGACAA+CGTGTTATGA	agoTRIBE	13	G1
TACAGGACAA+GAAGATTAGC	agoTRIBE	57	S
TACAGGACAA+GAATTCGGTA	agoTRIBE	239	G1
TACAGGACAA+GAGGAGACGT	agoTRIBE	146	S
TACAGGACAA+GGACAATTGG	agoTRIBE	9	G1
TACAGGACAA+GGCATGATGG	agoTRIBE	1060	G1
TACAGGACAA+TAATCGGCCA	agoTRIBE	865	S
TACAGGACAA+TAGTAACAGG	agoTRIBE	640	S
TACAGGACAA+TCATTGCACG	agoTRIBE	114	G1
TACAGGACAA+TCCAAGGAGA	agoTRIBE	530	G1
TACAGGACAA+TGAAGCTTCG	agoTRIBE	67	G1
TACAGGACAA+TGGACCGAAC	agoTRIBE	183	G2M
TACAGGACAA+TGGTGGTTGA	agoTRIBE	68	S
TACAGGACAA+TTAGAGGAAC	agoTRIBE	385	S
TACAGGACAA+TTAGCTGGAA	agoTRIBE	653	G2M
TACAGGACAA+TTCACTGGCC	agoTRIBE	328	S
TACAGGACAA+TTCGACCGGT	agoTRIBE	56	G1
TACAGGACAA+TTCTTCGGCG	agoTRIBE	181	G1
TACAGGACAA+TTGTGTGCGT	agoTRIBE	35	G1
TACAGGACAA+TTGTGTTGGA	agoTRIBE	433	S
TAGACCGTTG+ACTCCTTGGC	agoTRIBE	323	G1
TAGACCGTTG+CCGCCTCTAT	agoTRIBE	688	G2M
TAGACCGTTG+CCGGTACAAT	agoTRIBE	309	G1
TAGACCGTTG+CGGTTACGAG	agoTRIBE	290	S
TAGACCGTTG+GAAGATTAGC	agoTRIBE	330	S
TAGACCGTTG+GAATTCGGTA	agoTRIBE	219	S
TAGACCGTTG+GGACAATTGG	agoTRIBE	109	S
TAGACCGTTG+GGCATGATGG	agoTRIBE	151	S
TAGACCGTTG+GGCTATAATC	agoTRIBE	61	S
TAGACCGTTG+TAGTAACAGG	agoTRIBE	111	G2M
TAGACCGTTG+TCCAAGGAGA	agoTRIBE	243	S
TAGACCGTTG+TGAAGCTTCG	agoTRIBE	411	S
TAGACCGTTG+TGGACCGAAC	agoTRIBE	58	G1
TAGACCGTTG+TGGTGGTTGA	agoTRIBE	514	G1
TAGACCGTTG+TTACGATAGG	agoTRIBE	91	G1
TAGACCGTTG+TTAGAGGAAC	agoTRIBE	306	S
TAGACCGTTG+TTAGCTGGAA	agoTRIBE	815	G1
TAGACCGTTG+TTCGACCGGT	agoTRIBE	367	G1
TAGACCGTTG+TTCTTCGGCG	agoTRIBE	101	S
TAGACCGTTG+TTGAGAGACA	agoTRIBE	64	G1
TAGTAGGACA+ACTCCTTGGC	agoTRIBE	661	G2M
TAGTAGGACA+CCATGGTCGA	agoTRIBE	279	G1
TAGTAGGACA+CCGCCTCTAT	agoTRIBE	289	S
TAGTAGGACA+CCGGTACAAT	agoTRIBE	154	S
TAGTAGGACA+CCTCGTAAGT	agoTRIBE	1142	S
TAGTAGGACA+CGATTCTGCC	agoTRIBE	379	G1
TAGTAGGACA+CGGTTACGAG	agoTRIBE	409	G1
TAGTAGGACA+CGTGTTATGA	agoTRIBE	73	S
TAGTAGGACA+GAAGATTAGC	agoTRIBE	265	G1
TAGTAGGACA+GAATTCGGTA	agoTRIBE	77	G1
TAGTAGGACA+GAGGAGACGT	agoTRIBE	173	S
TAGTAGGACA+GAGGCGACTA	agoTRIBE	292	G1
TAGTAGGACA+GGCATGATGG	agoTRIBE	291	G1
TAGTAGGACA+TAATCGGCCA	agoTRIBE	54	G2M
TAGTAGGACA+TAGTAACAGG	agoTRIBE	302	S
TAGTAGGACA+TCATTGCACG	agoTRIBE	138	G1
TAGTAGGACA+TCCAAGGAGA	agoTRIBE	266	G1
TAGTAGGACA+TCGGTGCAAG	agoTRIBE	33	G1
TAGTAGGACA+TGAAGCTTCG	agoTRIBE	286	G1
TAGTAGGACA+TGGACCGAAC	agoTRIBE	462	G1
TAGTAGGACA+TGGTGGTTGA	agoTRIBE	386	S
TAGTAGGACA+TTACGATAGG	agoTRIBE	237	S
TAGTAGGACA+TTAGAGGAAC	agoTRIBE	197	G1
TAGTAGGACA+TTAGCTGGAA	agoTRIBE	99	G2M
TAGTAGGACA+TTCACTGGCC	agoTRIBE	475	G1
TAGTAGGACA+TTCTTCGGCG	agoTRIBE	42	S
TAGTAGGACA+TTGAGAGACA	agoTRIBE	642	G1
TAGTAGGACA+TTGTGTGCGT	agoTRIBE	1332	S
TAGTAGGACA+TTGTGTTGGA	agoTRIBE	322	G1
TCACCACATA+ACTCCTTGGC	agoTRIBE	52	G2M
TCACCACATA+CCATGGTCGA	agoTRIBE	97	G1
TCACCACATA+CCGCCTCTAT	agoTRIBE	132	S
TCACCACATA+CCGGTACAAT	agoTRIBE	146	G1
TCACCACATA+CCTCGTAAGT	agoTRIBE	775	G1
TCACCACATA+CGATTCTGCC	agoTRIBE	231	G1
TCACCACATA+CGGTTACGAG	agoTRIBE	103	S
TCACCACATA+CGTGTTATGA	agoTRIBE	204	S
TCACCACATA+GAATTCGGTA	agoTRIBE	233	S
TCACCACATA+GAGGAGACGT	agoTRIBE	260	G1
TCACCACATA+GGACAATTGG	agoTRIBE	441	G1
TCACCACATA+GGCATGATGG	agoTRIBE	75	G2M
TCACCACATA+GGCTATAATC	agoTRIBE	83	S
TCACCACATA+TAGTAACAGG	agoTRIBE	304	G2M
TCACCACATA+TCATTGCACG	agoTRIBE	139	S
TCACCACATA+TCCAAGGAGA	agoTRIBE	11	G1
TCACCACATA+TCGGTGCAAG	agoTRIBE	271	G1
TCACCACATA+TGAAGCTTCG	agoTRIBE	208	S
TCACCACATA+TGGACCGAAC	agoTRIBE	466	G1
TCACCACATA+TTACGATAGG	agoTRIBE	88	G1
TCACCACATA+TTAGAGGAAC	agoTRIBE	133	S
TCACCACATA+TTCGACCGGT	agoTRIBE	626	G1
TCACCACATA+TTCTTCGGCG	agoTRIBE	157	G1
TCACCACATA+TTGAGAGACA	agoTRIBE	821	G1
TCACCACATA+TTGTGTTGGA	agoTRIBE	440	S
TGAGCCTTCT+CCATGGTCGA	agoTRIBE	395	G1
TGAGCCTTCT+CCGCCTCTAT	agoTRIBE	68	G1
TGAGCCTTCT+CCTCGTAAGT	agoTRIBE	303	S
TGAGCCTTCT+CGATTCTGCC	agoTRIBE	282	S
TGAGCCTTCT+CGGTTACGAG	agoTRIBE	55	G1
TGAGCCTTCT+CGTGTTATGA	agoTRIBE	66	G2M
TGAGCCTTCT+GAAGATTAGC	agoTRIBE	64	S
TGAGCCTTCT+GAATTCGGTA	agoTRIBE	649	S
TGAGCCTTCT+GAGGAGACGT	agoTRIBE	57	G1
TGAGCCTTCT+GAGGCGACTA	agoTRIBE	58	G1
TGAGCCTTCT+GGACAATTGG	agoTRIBE	52	S
TGAGCCTTCT+GGCATGATGG	agoTRIBE	73	G1
TGAGCCTTCT+GGCTATAATC	agoTRIBE	130	G1
TGAGCCTTCT+TAGTAACAGG	agoTRIBE	32	G1
TGAGCCTTCT+TGAAGCTTCG	agoTRIBE	422	G1
TGAGCCTTCT+TGGACCGAAC	agoTRIBE	114	G2M
TGAGCCTTCT+TTAGAGGAAC	agoTRIBE	186	G1
TGAGCCTTCT+TTAGCTGGAA	agoTRIBE	165	S
TGAGCCTTCT+TTCACTGGCC	agoTRIBE	387	G2M
TGAGCCTTCT+TTCGACCGGT	agoTRIBE	280	S
TGAGCCTTCT+TTCTTCGGCG	agoTRIBE	980	S
TGAGCCTTCT+TTGAGAGACA	agoTRIBE	198	G1
TGAGCCTTCT+TTGTGTGCGT	agoTRIBE	119	G1
TGAGCCTTCT+TTGTGTTGGA	agoTRIBE	417	S
TGAGGTTGTA+ACTCCTTGGC	agoTRIBE	190	G1
TGAGGTTGTA+CCATGGTCGA	agoTRIBE	380	S
TGAGGTTGTA+CCTCGTAAGT	agoTRIBE	205	S
TGAGGTTGTA+CGATTCTGCC	agoTRIBE	522	S
TGAGGTTGTA+GAAGATTAGC	agoTRIBE	16	G1
TGAGGTTGTA+GAATTCGGTA	agoTRIBE	451	G1
TGAGGTTGTA+GAGGAGACGT	agoTRIBE	47	G1
TGAGGTTGTA+GAGGCGACTA	agoTRIBE	143	G1
TGAGGTTGTA+GGCTATAATC	agoTRIBE	243	S
TGAGGTTGTA+TAGTAACAGG	agoTRIBE	1367	G2M
TGAGGTTGTA+TCATTGCACG	agoTRIBE	227	G1
TGAGGTTGTA+TCCAAGGAGA	agoTRIBE	156	G2M
TGAGGTTGTA+TCGGTGCAAG	agoTRIBE	23	G1
TGAGGTTGTA+TGAAGCTTCG	agoTRIBE	46	G2M
TGAGGTTGTA+TGGACCGAAC	agoTRIBE	170	G1
TGAGGTTGTA+TGGTGGTTGA	agoTRIBE	511	S
TGAGGTTGTA+TTACGATAGG	agoTRIBE	64	S
TGAGGTTGTA+TTAGAGGAAC	agoTRIBE	502	G1
TGAGGTTGTA+TTAGCTGGAA	agoTRIBE	258	S
TGAGGTTGTA+TTCGACCGGT	agoTRIBE	1178	G1
TGAGGTTGTA+TTCTTCGGCG	agoTRIBE	980	G2M
TGAGGTTGTA+TTGAGAGACA	agoTRIBE	740	S
TGAGGTTGTA+TTGTGTGCGT	agoTRIBE	124	S
TGTAAGTCAC+ACTCCTTGGC	control	2	G1
TGTAAGTCAC+CCATGGTCGA	agoTRIBE	141	G1
TGTAAGTCAC+CCGGTACAAT	agoTRIBE	70	G1
TGTAAGTCAC+CCTCGTAAGT	control	0	G2M
TGTAAGTCAC+CGATTCTGCC	agoTRIBE	60	S
TGTAAGTCAC+CGGTTACGAG	control	0	G1
TGTAAGTCAC+GAAGATTAGC	control	1	G1
TGTAAGTCAC+GAATTCGGTA	control	0	G1
TGTAAGTCAC+GAGGAGACGT	control	0	G2M
TGTAAGTCAC+GAGGCGACTA	control	0	G1
TGTAAGTCAC+GGACAATTGG	agoTRIBE	1483	G1
TGTAAGTCAC+GGCATGATGG	control	0	G1
TGTAAGTCAC+TAGTAACAGG	agoTRIBE	609	S
TGTAAGTCAC+TCATTGCACG	control	1	G1
TGTAAGTCAC+TCCAAGGAGA	control	1	G2M
TGTAAGTCAC+TCGGTGCAAG	control	0	G1
TGTAAGTCAC+TGAAGCTTCG	agoTRIBE	17	G2M
TGTAAGTCAC+TGGACCGAAC	agoTRIBE	1627	G1
TGTAAGTCAC+TTACGATAGG	agoTRIBE	251	S
TGTAAGTCAC+TTAGCTGGAA	agoTRIBE	490	S
TGTAAGTCAC+TTCACTGGCC	control	1	G2M
TGTAAGTCAC+TTCGACCGGT	agoTRIBE	345	G1
TGTAAGTCAC+TTGTGTTGGA	control	0	G1
TGTGGTGCTA+ACTCCTTGGC	control	0	G1
TGTGGTGCTA+CCATGGTCGA	agoTRIBE	393	S
TGTGGTGCTA+CCGGTACAAT	agoTRIBE	134	S
TGTGGTGCTA+CCTCGTAAGT	control	1	G2M
TGTGGTGCTA+CGATTCTGCC	agoTRIBE	70	G1
TGTGGTGCTA+CGGTTACGAG	control	1	G1
TGTGGTGCTA+CGTGTTATGA	agoTRIBE	12	G1
TGTGGTGCTA+GAATTCGGTA	control	0	G1
TGTGGTGCTA+GAGGAGACGT	control	0	G1
TGTGGTGCTA+GAGGCGACTA	control	0	G1
TGTGGTGCTA+GGACAATTGG	agoTRIBE	68	S
TGTGGTGCTA+GGCATGATGG	control	0	G1
TGTGGTGCTA+TAGTAACAGG	agoTRIBE	577	G1
TGTGGTGCTA+TCATTGCACG	control	0	G1
TGTGGTGCTA+TCCAAGGAGA	control	1	G1
TGTGGTGCTA+TCGGTGCAAG	control	0	G1
TGTGGTGCTA+TGAAGCTTCG	agoTRIBE	94	G1
TGTGGTGCTA+TGGACCGAAC	agoTRIBE	210	G1
TGTGGTGCTA+TGGTGGTTGA	control	2	G1
TGTGGTGCTA+TTACGATAGG	agoTRIBE	737	S
TGTGGTGCTA+TTAGCTGGAA	agoTRIBE	36	G1
TGTGGTGCTA+TTCACTGGCC	control	0	G1
TGTGGTGCTA+TTCGACCGGT	agoTRIBE	206	G1
TGTGGTGCTA+TTCTTCGGCG	agoTRIBE	355	G2M
TGTGGTGCTA+TTGAGAGACA	agoTRIBE	158	S
TGTGGTGCTA+TTGTGTTGGA	control	0	G1
TTATGGTGGT+CCATGGTCGA	agoTRIBE	38	G1
TTATGGTGGT+CCGCCTCTAT	agoTRIBE	275	G1
TTATGGTGGT+CCTCGTAAGT	agoTRIBE	640	S
TTATGGTGGT+CGGTTACGAG	agoTRIBE	47	G1
TTATGGTGGT+CGTGTTATGA	agoTRIBE	1454	G1
TTATGGTGGT+GAATTCGGTA	agoTRIBE	284	G1
TTATGGTGGT+GAGGAGACGT	agoTRIBE	279	G1
TTATGGTGGT+GAGGCGACTA	agoTRIBE	235	S
TTATGGTGGT+GGACAATTGG	agoTRIBE	14	G1
TTATGGTGGT+GGCTATAATC	agoTRIBE	99	S
TTATGGTGGT+TAATCGGCCA	agoTRIBE	144	S
TTATGGTGGT+TAGTAACAGG	agoTRIBE	951	G1
TTATGGTGGT+TCCAAGGAGA	agoTRIBE	790	S
TTATGGTGGT+TGAAGCTTCG	agoTRIBE	183	S
TTATGGTGGT+TGGACCGAAC	agoTRIBE	1385	G1
TTATGGTGGT+TTAGAGGAAC	agoTRIBE	424	G1
TTATGGTGGT+TTAGCTGGAA	agoTRIBE	1082	S
TTATGGTGGT+TTCGACCGGT	agoTRIBE	249	S
TTATGGTGGT+TTCTTCGGCG	agoTRIBE	366	S
TTATGGTGGT+TTGAGAGACA	agoTRIBE	333	S
TTATGGTGGT+TTGTGTGCGT	agoTRIBE	370	G1
TTATGGTGGT+TTGTGTTGGA	agoTRIBE	329	S
TTGGAGCAAT+ACTCCTTGGC	agoTRIBE	1823	S
TTGGAGCAAT+CCATGGTCGA	agoTRIBE	1250	S
TTGGAGCAAT+CCGCCTCTAT	agoTRIBE	394	G2M
TTGGAGCAAT+CCGGTACAAT	agoTRIBE	256	G2M
TTGGAGCAAT+CCTCGTAAGT	agoTRIBE	937	S
TTGGAGCAAT+CGATTCTGCC	agoTRIBE	119	S
TTGGAGCAAT+CGGTTACGAG	agoTRIBE	261	S
TTGGAGCAAT+CGTGTTATGA	agoTRIBE	170	G2M
TTGGAGCAAT+GAAGATTAGC	agoTRIBE	471	G1
TTGGAGCAAT+GAATTCGGTA	agoTRIBE	118	G1
TTGGAGCAAT+GAGGAGACGT	agoTRIBE	50	G1
TTGGAGCAAT+GAGGCGACTA	agoTRIBE	1001	G1
TTGGAGCAAT+GGACAATTGG	agoTRIBE	73	S
TTGGAGCAAT+GGCATGATGG	agoTRIBE	23	G2M
TTGGAGCAAT+GGCTATAATC	agoTRIBE	271	S
TTGGAGCAAT+TAATCGGCCA	agoTRIBE	785	S
TTGGAGCAAT+TAGTAACAGG	agoTRIBE	517	G2M
TTGGAGCAAT+TCATTGCACG	agoTRIBE	314	S
TTGGAGCAAT+TCCAAGGAGA	agoTRIBE	238	S
TTGGAGCAAT+TCGGTGCAAG	agoTRIBE	338	G1
TTGGAGCAAT+TGAAGCTTCG	agoTRIBE	56	G1
TTGGAGCAAT+TGGACCGAAC	agoTRIBE	331	G2M
TTGGAGCAAT+TTACGATAGG	agoTRIBE	486	S
TTGGAGCAAT+TTAGAGGAAC	agoTRIBE	539	S
TTGGAGCAAT+TTAGCTGGAA	agoTRIBE	293	G1
TTGGAGCAAT+TTCACTGGCC	agoTRIBE	130	S
TTGGAGCAAT+TTCTTCGGCG	agoTRIBE	231	S
TTGGAGCAAT+TTGAGAGACA	agoTRIBE	54	G1
TTGGAGCAAT+TTGTGTGCGT	agoTRIBE	551	G1
TTGGAGCAAT+TTGTGTTGGA	agoTRIBE	68	G1
TTGGTGACGC+CCATGGTCGA	agoTRIBE	182	S
TTGGTGACGC+CCGGTACAAT	agoTRIBE	54	G1
TTGGTGACGC+CCTCGTAAGT	agoTRIBE	340	G2M
TTGGTGACGC+CGATTCTGCC	agoTRIBE	690	G2M
TTGGTGACGC+CGTGTTATGA	agoTRIBE	225	S
TTGGTGACGC+GAAGATTAGC	agoTRIBE	94	G2M
TTGGTGACGC+GAATTCGGTA	agoTRIBE	427	S
TTGGTGACGC+GAGGAGACGT	agoTRIBE	154	S
TTGGTGACGC+GAGGCGACTA	agoTRIBE	176	S
TTGGTGACGC+GGACAATTGG	agoTRIBE	284	G1
TTGGTGACGC+GGCATGATGG	agoTRIBE	82	G1
TTGGTGACGC+TAATCGGCCA	agoTRIBE	201	G2M
TTGGTGACGC+TCATTGCACG	agoTRIBE	259	G1
TTGGTGACGC+TCGGTGCAAG	agoTRIBE	517	G1
TTGGTGACGC+TGAAGCTTCG	agoTRIBE	443	S
TTGGTGACGC+TGGACCGAAC	agoTRIBE	304	S
TTGGTGACGC+TGGTGGTTGA	agoTRIBE	63	G2M
TTGGTGACGC+TTACGATAGG	agoTRIBE	679	G2M
TTGGTGACGC+TTAGCTGGAA	agoTRIBE	582	S
TTGGTGACGC+TTCACTGGCC	agoTRIBE	35	S
TTGGTGACGC+TTCGACCGGT	agoTRIBE	211	G1
TTGGTGACGC+TTCTTCGGCG	agoTRIBE	336	G1
TTGGTGACGC+TTGTGTGCGT	agoTRIBE	483	S
TTGGTGACGC+TTGTGTTGGA	agoTRIBE	113	G1
TTGTGGTTCG+ACTCCTTGGC	agoTRIBE	1322	S
TTGTGGTTCG+CCATGGTCGA	agoTRIBE	706	S
TTGTGGTTCG+CCGCCTCTAT	agoTRIBE	193	G1
TTGTGGTTCG+CCGGTACAAT	agoTRIBE	250	S
TTGTGGTTCG+CCTCGTAAGT	agoTRIBE	173	S
TTGTGGTTCG+CGTGTTATGA	agoTRIBE	240	S
TTGTGGTTCG+GAAGATTAGC	agoTRIBE	65	G1
TTGTGGTTCG+GAATTCGGTA	agoTRIBE	647	G1
TTGTGGTTCG+GAGGCGACTA	agoTRIBE	227	G1
TTGTGGTTCG+GGACAATTGG	agoTRIBE	80	S
TTGTGGTTCG+GGCTATAATC	agoTRIBE	109	G1
TTGTGGTTCG+TAATCGGCCA	agoTRIBE	417	G1
TTGTGGTTCG+TAGTAACAGG	agoTRIBE	23	G1
TTGTGGTTCG+TCATTGCACG	agoTRIBE	270	S
TTGTGGTTCG+TCGGTGCAAG	agoTRIBE	176	G2M
TTGTGGTTCG+TGAAGCTTCG	agoTRIBE	22	G1
TTGTGGTTCG+TGGACCGAAC	agoTRIBE	145	G2M
TTGTGGTTCG+TTACGATAGG	agoTRIBE	490	S
TTGTGGTTCG+TTAGAGGAAC	agoTRIBE	66	G1
TTGTGGTTCG+TTAGCTGGAA	agoTRIBE	196	S
TTGTGGTTCG+TTCACTGGCC	agoTRIBE	43	G2M
TTGTGGTTCG+TTCGACCGGT	agoTRIBE	375	G1
TTGTGGTTCG+TTGAGAGACA	agoTRIBE	41	G1
TTGTGGTTCG+TTGTGTGCGT	agoTRIBE	62	G1
TTGTGGTTCG+TTGTGTTGGA	agoTRIBE	656	S
TTGTTACTCC+CCATGGTCGA	agoTRIBE	121	G2M
TTGTTACTCC+CCGGTACAAT	agoTRIBE	57	S
TTGTTACTCC+CCTCGTAAGT	agoTRIBE	415	G2M
TTGTTACTCC+CGATTCTGCC	agoTRIBE	233	G1
TTGTTACTCC+GAATTCGGTA	agoTRIBE	436	G1
TTGTTACTCC+GAGGAGACGT	agoTRIBE	366	G1
TTGTTACTCC+GAGGCGACTA	agoTRIBE	996	G2M
TTGTTACTCC+GGACAATTGG	agoTRIBE	281	G2M
TTGTTACTCC+GGCATGATGG	agoTRIBE	88	G1
TTGTTACTCC+GGCTATAATC	agoTRIBE	415	S
TTGTTACTCC+TAATCGGCCA	agoTRIBE	370	S
TTGTTACTCC+TAGTAACAGG	agoTRIBE	469	G2M
TTGTTACTCC+TCATTGCACG	agoTRIBE	151	S
TTGTTACTCC+TCGGTGCAAG	agoTRIBE	138	S
TTGTTACTCC+TGAAGCTTCG	agoTRIBE	140	G1
TTGTTACTCC+TGGACCGAAC	agoTRIBE	322	S
TTGTTACTCC+TGGTGGTTGA	agoTRIBE	84	G1
TTGTTACTCC+TTACGATAGG	agoTRIBE	191	S
TTGTTACTCC+TTAGAGGAAC	agoTRIBE	1048	G1
TTGTTACTCC+TTAGCTGGAA	agoTRIBE	179	S
TTGTTACTCC+TTCACTGGCC	agoTRIBE	63	G2M
TTGTTACTCC+TTCGACCGGT	agoTRIBE	1183	S
TTGTTACTCC+TTGAGAGACA	agoTRIBE	175	G2M
