# Supplementary material for: Detection of transcriptome-wide microRNA–target interactions in single cells with agoTRIBE
Source: Nat Biotechnol. 2023 Sep 21;42(8):1296–302. doi: 10.1038/s41587-023-01951-0 (PMC11324520; doi:10.1038/s41587-023-01951-0)
Supplement: Supplementary file 8 — Expression value for all genes for quality control-processed HEK-293T single cells. [file 41587_2023_1951_MOESM8_ESM.csv]

Table6: Expression value for all genes for quality control processed cells
(Multi-mapping reads and/or reads overlapping more than one feature (genes in our case), were accounted for by using a fractional assignment (-M -O --fraction))
Gene ID	AACGTGACAA+ACTCCTTGGC	AACGTGACAA+CCATGGTCGA	AACGTGACAA+CCGCCTCTAT	AACGTGACAA+CGGTTACGAG	AACGTGACAA+CGTGTTATGA	AACGTGACAA+GAAGATTAGC	AACGTGACAA+GAATTCGGTA	AACGTGACAA+GAGGAGACGT	AACGTGACAA+GAGGCGACTA	AACGTGACAA+GGACAATTGG	AACGTGACAA+GGCATGATGG	AACGTGACAA+GGCTATAATC	AACGTGACAA+TAATCGGCCA	AACGTGACAA+TCATTGCACG	AACGTGACAA+TGAAGCTTCG	AACGTGACAA+TTACGATAGG	AACGTGACAA+TTAGCTGGAA	AACGTGACAA+TTCGACCGGT	AACGTGACAA+TTGAGAGACA	AACGTGACAA+TTGTGTGCGT	AACGTGACAA+TTGTGTTGGA	AGCTCCACTG+ACTCCTTGGC	AGCTCCACTG+CCATGGTCGA	AGCTCCACTG+CCGCCTCTAT	AGCTCCACTG+CCGGTACAAT	AGCTCCACTG+CCTCGTAAGT	AGCTCCACTG+CGATTCTGCC	AGCTCCACTG+CGGTTACGAG	AGCTCCACTG+CGTGTTATGA	AGCTCCACTG+GAAGATTAGC	AGCTCCACTG+GAATTCGGTA	AGCTCCACTG+GGACAATTGG	AGCTCCACTG+TAATCGGCCA	AGCTCCACTG+TAGTAACAGG	AGCTCCACTG+TCCAAGGAGA	AGCTCCACTG+TGAAGCTTCG	AGCTCCACTG+TGGTGGTTGA	AGCTCCACTG+TTACGATAGG	AGCTCCACTG+TTCACTGGCC	AGCTCCACTG+TTGTGTGCGT	AGCTCCACTG+TTGTGTTGGA	CGATGACTCC+ACTCCTTGGC	CGATGACTCC+CCATGGTCGA	CGATGACTCC+CCTCGTAAGT	CGATGACTCC+CGATTCTGCC	CGATGACTCC+CGGTTACGAG	CGATGACTCC+CGTGTTATGA	CGATGACTCC+GAATTCGGTA	CGATGACTCC+GAGGAGACGT
ENSG00000000003	52	105	79	104	111	58	46	83	59	49	50.5	41	49	53	100	87	20	88	156	37.5	117.5	36	126.5	78	51	189	107	11	28	31	59	11	35	57	49	19	49	40	45	21	117	67	39	111	87	45	97	141	94
ENSG00000000005	0	0	0	0	0	0	0	0	0	0	0	0	0	0	0	0	0	0	0	0	0	0	0	0	0	0	0	0	0	0	0	0	0	0	0	0	0	0	0	0	0	0	0	0	0	0	0	0	0
ENSG00000000419	67	126	64	55	53	53	19	34	52	52	50	86	59.5	63	52	101	93.5	14	56	107	93	54	57	104.67	31	128	43	16	34	27	73	26	1	54	63	62	32	50	47	64	135	29	57	107	47	48	71	101	67
ENSG00000000457	39	37.5	69	36	0	19	26	0	59	8.05	52	21.5	5	26	40	35	61	39	17	90	55	0	6	0	37	9	9	15	4	17	25	7	23	2	11	34	4	0	20	17	2	1	37	30	1	26	39	62	50
ENSG00000000460	91	67	193	85	15	49	26	8	71	52	55	116	60	59	82	88	75	93	41	148	121	33	30	3	34	7	23	20	23	49.5	62.5	20	90	33	30	50.5	10	4	37	82	17	8	79	106.5	25	3	97	78	88
ENSG00000000938	0	0	0	0	0	0	0	0	0	0	0	0	0	0	0	0	0	0	0	0	0	0	0	0	0	0	0	0	0	0	0	0	0	0	0	0	0	0	0	0	0	0	0	0	0	0	0	0	0
ENSG00000000971	0	0	0	0	0	0	0	0	0	0	0	0	0	0	0	0	0	0	0	0	0	0	6.42	0	0	0	4.5	0	0	0	0	0	0	0	0	0	0	0	0	0	0	0	0	0	5	0	0	0	0
ENSG00000001036	75	166.5	68	87	145	53	20	129.5	42	68	80	36	9	62	82.5	141	54	81.5	122	22	90	40	100.5	53	0	6	26.5	35	23	35.5	83.5	17	1	132.5	81	25	31	11	8	41	100	67	39.5	111.5	103	72	30	98.5	89.5
ENSG00000001084	10	14	16	0	63	5	7	11	0	9	8	8	3	5	0	12	13	0	25	21	12	11	11	28	11	10	31	8	5	5	21	7	2	25	4	2	19	18	0	12	10	10	24	17	31	4	10	0	50
ENSG00000001167	0	0	33	5	23	0	0	44	0	0	0	0	0	5	0	7	0	0	36	4	36	0	2	0	0	0	33	1	3	12	0	0	0	8	0	0	9	0	0	5	17.5	11	10	10	17	7	0	0	0
ENSG00000001460	21	0	22	47	10	9	7	44	11	25	16	0	8	21	13	38	0	2	8	20	12.5	0	9	5	4	0	1	13	13	4	24	12	5	11	10	23	12	6	6	0	5	6	0	23	7	7	25	25	21
ENSG00000001461	15	0	19	9	11	15	12	20	8	9	37	0	11	30	14	48.5	61	35	16	77	64	8	18	14	27	13	3	0	12	0	21	5	16	13	15	10	2	1	15	18	35	25	2	27	0	28.5	33	8	4
ENSG00000001497	71	94	140	136	68	33	7	35	25	95	29	117	3	34	112	93	50	117	38	80.5	113	76	82	21	39	10	91	5	9	28	48	13	2	55	26	45	8	60	37	28	61.5	43	123	140.5	17	49	87	150.5	2
ENSG00000001561	0	1.5	0	1	0	6	0	25	0	0	9	0	2	0	33	10	12	14	25	6	0	0	12	0	4	0	0	7	6	0	10	2	2	5	2	3	0	3	12	0	2	9	7	12	0	6	21	12	0
ENSG00000001617	0	0	0	0	0	0	0	0	0	0	0	0	0	0	0	1	0	0	4	0	0	0	0	0	0	1	0	0	0	0	0	0	0	0	0	0	6	1	0	0	0	0	0	2	0	0	0	0	0
ENSG00000001626	0	0	0	0	0	0	0	0	0	0	0	0	6	0	0	0	0	0	0	0	0	0	0	0	0	0	0	0	0	0	0	0	0	0	0	0	0	0	1	1	0	0	0	0	0	0	0	0	0
ENSG00000001629	27	36	33	26	43	6	0	72	31	36	34	17	0	23	27	38	16	11	78	61.5	108	5	47	6	8	22	24	15	13	8	11	4.5	38	2	43	0	17	16	1	28	50	17	27	25	34	14	22	1	9
ENSG00000001630	25.5	23.17	16.67	16.33	14.5	8.5	0	7.17	16	6.75	5.83	5.83	7.67	8.67	22	16.83	28.75	29.67	18.54	22.83	29.29	14.17	18.17	15.17	23.5	12.33	6.5	4.5	4.5	7.5	20.67	3.33	0	21.5	7.67	6.83	10.67	7.17	18.33	11.33	51.08	37.5	37	27.17	15.67	7.58	26.67	8	16.83
ENSG00000001631	26	19.5	49	11.5	22.5	32.5	0.5	14.5	26	61.5	19.5	0.5	41.5	38.5	16	28	40	21	36.75	66.5	23	2	19.5	13	26.5	9	11.5	10.5	10.5	21.5	13	12.25	9	23	31.5	10	7.75	0.5	12.5	25.5	25.75	14	23.5	28	27	21.5	14.5	12	41.5
ENSG00000002016	39	16	96	31	14	13	66	35	16	18	31	42	0	36	103	22.5	77	38	34	130	126	13	5	5.5	34	12.5	13	27.5	10	26	38	23	0	12	14	13	4	0	2	10	28.5	2.5	68	65.5	0	1	57	94	120
ENSG00000002079	5	0	0	0	0	0	0	0	0	0	0	0	3	2	0	0	0	0	7	13	0	0	7	0	0	0	2	0	0	0	0	1	0	2	0	2	0	0	0	3	3	0	0	4	0	0	0	3	0
ENSG00000002330	84	106.17	37	62	14	10	18	40	18	2	10	34	32	29	21	42	94	58	64.5	14	9	23	63	24	11	13	50	28	5	20	72	2	3	50	40	28	28	54	30	10	13	6	91	59	70	28	24	26	39
ENSG00000002549	3	30	12.5	20	55	0	0	16	8	10	11	4	20	0	1	27	39	0	11	9	32	46	31	53	0	0	30	34	3	8	27	14	0	35	0	0	12	17	0	10	74	46	68	74	26	50	8	0	50.5
ENSG00000002586	39	85	50	27	94	1	40.5	45	22.5	28	27	11	8	33	18	25	84	46	146.5	26	91	29	129.5	62	25	26	105	27	15	19	35	3	11	60	25.5	16	30	85.5	16	40	49	67	67	98	117	60.5	37	10	7
ENSG00000002587	0	0	0	0	0	0	0	0	0	0	0	0	0	0	0	0	0	0	0	0	0	0	0	0	0	0	0	0	0	0	0	0	0	0	0	0	0	0	0	0	0	0	0	0	0	0	0	0	0
ENSG00000002726	0	0	0	0	0	0	0	0	0	0	0	0	0	0	0	0	0	0	0	0	0	0	0	0	0	0	0	0	0	0	0	0	0	0	0	0	0	0	0	0	0	0	0	0	0	0	0	0	0
ENSG00000002745	0	0	0	0	0	0	0	0	0	0	0	0	0	0	0	0	0	0	0	1	0	0	0	0	0	0	0	0	0	0	0	1	0	0	0	0	0	0	0	0	0	0	5	1	0	0	0	0	0
ENSG00000002746	1	0	0	0	0	0	0	0	0	0	0	0	0	0	0	0	0	0	0	0	13	0	0	0	0	0	0	0	0	0	0	0	0	0	0	0	0	0	0	0	0	0	0	0	2	1	0	0	0
ENSG00000002822	63	35.25	51	51.5	4	21.5	0	9	51.5	17.5	12	24.5	22	27	72	26.5	58.5	30.5	10.5	45.25	7	10	6.5	32.5	15	5.5	22.5	11.5	5.5	8.5	47	9	0	20.5	23	28	9.5	1	26.75	24.5	22.5	12.5	78.75	60.75	9	13.5	18.5	41	60.5
ENSG00000002834	9	22	0	13	34	4	5	6	16	0	1	0	19	1	5	22	0	34	58	33	0	0	7	5	4	19	4	6	4	4	30	0	1	1	0	5	0	18	12	20	20	0	31	16.5	24	0	0	6	19
ENSG00000002919	88	88	38	71	23	46	19	57	9	18	46.5	21	7	44	57	54	81	28	105	0	106	13	29	18	15	8	55	17	14	18	75	6	12	9	5	10	6	6	49	25	15	0	35	52	18	20	17	38	90
ENSG00000002933	0	0	0	0	0	0	0	0	0	0	0	0	0	0	0	0	0	0	0	0	0	0	0	0	0	0	0	0	0	0	0	0	0	0	0	0	0	0	0	0	0	0	0	0	0	0	0	0	0
ENSG00000003056	87.5	84.5	67.17	94.83	31	58	122.5	60.33	89.5	74.33	16	91	20	88.17	122	90.33	54	112.5	47.5	79.5	99	37.83	64.33	125.33	34	19.83	62	26.5	10	28.5	91.5	22	0	22	50	33	19	0	53.5	57.33	106	101.83	44	135.83	38.5	21	117.5	49.5	72
ENSG00000003096	18	0	34	11	9	7	16	13	0	0	9	0	0	3	34	12	31	0	13	0	0	0	0	14	5	7	20	0	6	2	0	0	0	5	16	0	0	1	0	5	0	0	0	24	19	0	42	17	4
ENSG00000003137	0	2	0	0	0	0	0	0	0	0	0	0	0	0	0	24	0	0	15	0	0	0	2	0	0	0	4	0	0	0	0	0	0	0	0	0	1	0	0	0	3	0	0	2	4	0	0	0	10
ENSG00000003147	6	4	0	11	22	0	0	0	0	19	14	0	0	0	0	22	0	4	13	0	15	0	19	0	9	0	19	0	5	0	13	0	0	15	0	0	6	0	0	30	17	2	12	20	4	19	0	14	19
ENSG00000003249	7	22	0	1	5	15	27	0	18	0	0	12	10	2	2	0	3	15	15	61	8	1	1	0	0	0	0	7	1	4	4	0	1	0	1	0	3	0	3	19	24	2	45	14	10	8	15	15	15
ENSG00000003393	45	74	45	62	23	18	36	35	66	30	33	4	16	28	45	48	54	10	45	26	59	0	23	47	3	33	6	10	4	13	20	12	78	9	38	21	1	40	14	59	4	4	15	54	12	12	19	17	38
ENSG00000003400	0	11	0	0	34	3	0	0	0	1	3	0	40	2	0	8	1	8	34	0	0	0	15	9	3	35	3	1	0	7	10	2	0	3	11	6	0	0	1	0	0	0	48	5	0	0	0	13	8
ENSG00000003402	19	90	2	24	23	42	62.33	25	46.5	14	16	61	60.5	14	43	63.5	25	20	72	23	50.5	0	17.5	0	2	53.5	10	13	9	20	17	6	0	28	57.5	27	0	47	11	45.5	25	8	30	66	18	22	22	62.94	12
ENSG00000003436	8	18	9	2	4	9	17	50	0	0	14	0	0	3	9	36	34	4	41	0	18	2	0	12	14	13	3	1	3	6	0	3	11	14	0	11	0	0	11	19	0	8	22	28	1	0	0	10	17
ENSG00000003509	31	25	28	48	46	4	40	0	5	13	28	11	33	34	51.5	48	11	34	84	8	72	2	8	36.5	2	56	28	4	11	15	2	12	25	27	0	44	10	0	14	29	14	14	24	38	29	6	3	58	16
ENSG00000003756	270.5	490.5	379.5	197	118	168	241.5	178.5	233.5	298.25	147	234.5	178	242	294	294	200.5	260	349	228.5	388.75	48	143.5	32	115	117	131	121	94.5	115	182	110.5	214	95.5	189	83.5	37.5	65.5	165	87	141.5	66.5	1.5	328.42	113.5	38.5	200	223	389.83
ENSG00000003987	2.5	3	0	9	0	2	2	0	3	2	0	0	0	0	0	1	0	1	1	0	0	0	0	16.5	0	0	1	3	10	1	0	2	0	0	0	0	0	0	4	5	0	1	0	2	3	0	3	0	0
ENSG00000003989	0	0	2	0	10	0	0	0	0	0	0	0	0	2	0	0	4	0	0	0	0	0	0	0	0	0	6	0	0	0	0	4	0	0	0	0	0	0	0	0	15	1	0	1	0	0	13	0	0
ENSG00000004059	35	72.5	26.5	22.5	80	42	0	10.5	48.5	34.5	32	24.5	99.5	24	26	53	99	45	61	75.5	26.5	28.5	97.5	30.5	7	5.5	73	18	6	17	50	9.5	11	26.25	14	9.5	28	70	29	36	69.5	52	88.5	106	71.25	40	21.5	50.25	12.5
ENSG00000004139	22.5	19	7	18	50	10	0	8	9	15	19	1	16	17	14	31	44	17	0	82.5	2	28.5	42.5	18.33	0	7	19.83	14.5	2	18	11	4	35	22.5	7	6.33	4	0	1	19	18.33	29	8	38	15	5	17	0	14
ENSG00000004142	83	158	113	107	80	109	27	44	74	35	76	65	165	32	150	62	81	278.5	119.5	133	14	24	42	56.5	28	28	53	22	10	22	64	10	74	30	57	38	13	4	24	73	84	44	282.5	125	33	50	69	125	115
ENSG00000004399	0	0	2	0	4	0	0	9	0	0	1	0	0	0	0	4	8	0	6	0	0	0	12	5	0	0	3	0	0	0	0	0	0	3	0	0	1	0	0	0	9	6	0	3	3	0	0	0	0
ENSG00000004455	244	408.5	309.17	270.5	327.5	257.83	202	261.5	145	128.5	146.5	223.83	144	201.83	514.33	272.5	194	265.83	199.5	317.33	381	392.75	164.5	177.5	125	162	185.5	77.5	119	102.5	321.17	134	124	214.83	181	181.5	95.5	151	141	184.5	309.67	147.5	349.83	387.5	114.5	236.5	301.33	254	281
ENSG00000004468	0	0	0	0	0	0	2	0	0	0	0	0	0	0	0	0	0	0	0	0	0	0	0	0	0	0	0	0	0	0	0	0	0	0	0	0	0	0	0	0	0	0	16	1	0	2	0	0	0
ENSG00000004478	56.5	136	108	60	149	60	78	248.5	75	26	49	98	46	20	58	177.5	195	76	125	31	41	250.5	94	83	42	350.67	156	68	7	25	53	14	0	79	74	52	78	74	68	41	187	92	116	143	104	65.5	45	37	45
ENSG00000004487	18	12	15	28	37	6	5	7	29	0	1	0	24	27	9	36	6	22	7	27	50	19	1	7	5	9	7	14	0	0	12	7	14	13	6	6	2	2	0	0	42	13	0	37.5	10	14	22	3.5	16
ENSG00000004534	108.5	226	140	105	78.5	65.5	156.5	218.5	140.5	56.25	96	120	70	126	102	161.5	100	103.5	218.5	62.5	172.25	32	55.5	21	47	24	39	62.5	26.5	47	70	62.5	85.5	56.5	52.5	41.5	32.5	17.5	69	55	123	49.5	0.5	142.75	52.5	49.5	103	125	109.33
ENSG00000004660	0	7	1	0	9	0	5.5	3	0	0	13	0	0	0	0	1	24	0	1	17	8	8	0	0	0	0	0	1	0	0	0	0	0	0	0	0	1	0	0	2	11	0	1	8	7	40	0	0	2
ENSG00000004700	80	95	25	40	40	25	140	59.5	23	28	51.5	59	82.67	57	89	117	57	115.5	106.5	49	68	25	38	63	10.5	7	7	32	16.5	19	54	8	0	42	36	29	11	0	29	56	25	18	87	86.5	76	6.5	34.5	67	45
ENSG00000004766	25	33	40	19	27	32	0	36	23	15	26	2	2	13	0	25	34	13	10	19	26	0	29.5	0	14	17	6	2	5	9	21	17	0	25	26	5	1	7	8	11	21	8	0	17	3	15	21	15	7
ENSG00000004776	0	0	0	0	0	0	0	0	1	0	0	0	0	0	0	0	0	0	0	0	0	0	0	0	0	0	0	0	0	0	0	0	0	0	0	0	0	0	0	0	0	0	0	0	0	0	0	0	0
ENSG00000004777	4	0	7	0	0	6	0	4	0	0	1	3	0	0	1	10	10	6	0	4	9	0	1	0	0	0	1	0	0	0	5	1	0	1	2	0	0	0	1	0	0	0	2	3	0	0	4	0	0
ENSG00000004779	109	97	78	101	123	57	19	108	88	61	62	57	58	89	104	101	73	91	95	133	146	61	108	88	57	69	67	44	19	44	81	28	151	95	63.5	48	51	30	63	52	144	108	108	154	99	115	87	66	74
ENSG00000004799	2	0	1	6	0	0	0	0	0	0	0	0	0	0	0	7	0	3	0	5	0	0	0	5	0	0	0	0	0	2	0	0	0	0	0	0	0	0	0	0	0	0	15	2	4	0	0	0	0
ENSG00000004809	0	0	0	0	0	0	0	0	0	0	0	0	0	0	0	0	0	0	0	0	0	0	0	0	0	0	0	0	0	0	0	0	0	0	0	0	0	0	0	0	0	0	0	0	0	0	0	0	0
ENSG00000004838	7	0	0	6	8	0	0	0	7	0	0	0	0	1	0	0	0	0	0	0	0	0	0	1	0	0	0	0	2	2	1	0	0	0	0	0	3	0	0	0	3	7	0	0	0	0	0	0	0
ENSG00000004846	0	0	0	0	0	0	0	0	0	0	0	0	0	0	0	0	0	0	0	0	0	0	0	0	0	0	0	0	0	0	0	0	0	0	0	0	0	0	0	0	0	0	0	0	0	0	0	0	0
ENSG00000004848	0	0	0	0	0	0	0	0	0	0	0	0	0	0	0	0	0	0	0	0	0	0	0	0	0	0	0	0	2	0	0	0	0	0	0	0	0	0	0	0	0	0	0	0	0	0	0	0	0
ENSG00000004864	51	99.5	62.5	26	27	49	0	0	51	52	30	31	15	17	16	45	76	21	85	34.5	92.5	18	60	65	24	15	28.5	21	1	23	17	32	2	44	19	34.5	2	16	20	19	60	50.5	26	56.5	18	35	44	35	48
ENSG00000004866	38	47	23.5	4	15	20.5	0	10.5	19	32.67	36	68	7	13.83	0.5	23.5	34.67	43.67	44	39.5	39	8	9	5	0.5	13	17	13.5	6.5	7	38	17.5	0	27	48	5.5	24	49.75	15.5	36	67.5	21.5	51	47.75	16	29	62.5	16.67	47
ENSG00000004897	158	308.5	138.5	236	109	87	25	38	56	163	68	27	39	125.5	92	246.5	128	116	123.5	92	78	18	34	86.67	135	62	94	30	26	44	94	42.25	77	65	45	45	16	12	24	70	55	33	91	86	55	32.33	124	97	128
ENSG00000004939	0	0	0	0	0	0	0	0	0	0	0	0	0	0	0	0	0	0	0	0	0	0	0	0	0	0	0	0	0	0	0	0	0	0	0	0	0	0	0	0	0	0	0	0	0	0	0	0	0
ENSG00000004948	0	0	0	0	0	0	0	0	0	0	0	0	0	0	0	0	0	0	0	0	0	0	0	0	0	0	0	0	0	0	0	0	0	0	0	0	0	0	0	0	0	0	0	0	0	0	0	0	0
ENSG00000004961	121.67	123	72	116	99.5	62	76	23	124.5	116	45	104	112	76	147	103	116	123	28	156.5	103	97.5	39	62	35	65	74	28	29	49	87	12	38	31	87.67	37	19	1	32	67	34	36	145	113	50	39	75	156.5	2
ENSG00000004975	36	10	46	25	21	12	0	9	6	19	9	20	11	11	43	28	6	43	32	28	9	8	5	1	0	0	10	1	1	8	10	7	30	16	1	10	2	16	1	4	31	4	18	49	14	2	19	11	32
ENSG00000005001	0	0	0	0	0	0	0	0	0	0	0	0	0	0	0	0	0	0	0	0	0	0	0	0	0	0	0	0	0	0	0	0	0	0	0	0	0	0	0	0	0	0	0	0	0	0	0	0	0
ENSG00000005007	70	122	81	81	88	50	99	36	58	44	33	80	72	53	67	100	75	61	96	34	61	61	33	41	39	44	69	42	19	19	79	14	2	49	66	13	42	44	69	19	105.5	5	121	108	61	31	39	50	81
ENSG00000005020	29	20	14	16	0	11	0	29	7	8	6	0	47	18	19	8	19	18	65	21	9	2	48	0	23	5	12	7	1	8	37	0	7	14	13	20	0	13	4	7	5	51.5	12	24	20	8	19	46	10
ENSG00000005022	185.5	344	317	306.5	347	229	253	186.5	224.5	168	249	223	364.5	180.33	327.17	212	284.5	294.5	405.08	301.5	368.2	301	317.33	251.5	86	137.5	353.33	108	117	158	277.5	78.5	58.33	201	242	99	209.83	212.7	192.5	100	409.75	284.5	351.5	407.87	277	289.5	135	272	308.5
ENSG00000005059	22	8	6	1	11	0	20	37	6	3	14	0	0	2	27	6	45	9	2	43	6	1	13	23	5	14	15	6	6	0	11	5	0	21	5	0	5	5	2	20	31	6	36	22	25	0	0	0	0
ENSG00000005073	7	6	6	1	21	0	0	0	27	0	3	0	0	1	18	0	5	34	12	0	1	7	0	0	0	3	3	0	0	0	16	1	0	2	0	0	1	32	5	1	36	0	16	12	14	7	3	0	15
ENSG00000005075	72.06	134.41	105.2	67.36	114.39	75.09	0.33	86.92	78.73	38.65	31.82	63.31	61.85	65.87	53.91	81.73	102.91	69.91	103.53	87.26	129.58	20.5	88.07	44.28	27.42	103.67	70.09	33.62	8.12	37.43	55.16	9.65	15.5	56.55	62.88	43.22	71.24	63.18	47.67	29.77	80.69	32.02	112.72	131.03	64.39	69.24	52.12	59.94	58.35
ENSG00000005100	39	58	16	96	16	13	12.5	0	20	17	21	39	43	48	55	19	83	58	9	56.5	64.5	12	38	41.5	30	16	34	9	11	13	41	9	37	17	28	17	45	33	8	25	89.5	26	70	66	19	63	35	60	55
ENSG00000005102	0	0	0	0	0	0	0	0	0	0	0	0	0	0	0	0	0	0	0	0	0	0	0	0	0	0	0	0	0	0	0	0	0	0	0	0	0	0	0	0	0	0	0	0	0	0	0	0	0
ENSG00000005108	0	0	0	0	0	0	0	0	0	0	0	0	0	0	0	0	0	0	0	0	0	0	0	0	0	0	0	0	0	0	0	0	0	0	0	0	0	0	0	0	0	0	0	0	0	2	0	0	0
ENSG00000005156	9	16	33	59	0	2	0	6	1	5	15	11	0	3	1	8	0	19	7	0	29	17.5	8	1	6	1	12	3	13	2	9	0	1	6	30	4	2	28	2	5	11	22	18	25	4	15	0	20	16
ENSG00000005175	57.5	53.5	50	96	23.5	33	90	53.5	37	63	44	76.5	23	46	74	61.5	56	88.5	58	64	57	6	46	108	48	40	39.5	23	35	22	35	17.5	0	42	29.5	35.5	43.5	74	12	63.5	70.75	13.5	58	61	48	49	46	25	66
ENSG00000005187	17	1	9	6	1	2	2	0	6	9	17	2	1	12	2	15	6	3	4	21	16	3	1	11	12	3	0	5	5	1	6	4	2	1	2	9	0	0	2	13	1	0	7	1	4	1	9	18	9
ENSG00000005189	35	46	153	33	40	1	36	0	1	11	41	15	107	42	41	32	67	71	66	191.5	13	12	10	6	7	2	29	35	10	18	71	9	0	20	1	20	19	0	7	3	11	3	137	32	23	26	31.5	43	16
ENSG00000005194	114.5	140	120	99	125.5	106	18	78	125.5	23	76	101	17	99.5	110	66	68	134	131	78	69	44	67	21.5	16	32	86	22	29.5	47	150.5	27	85	73	88	64	18	23	72	26	87	46	204	154	94	120	65	57	87
ENSG00000005206	41	31.5	12.5	9	11	13.5	55.17	0.5	8	23	15.5	0	15	18.5	11.5	34.5	50	0	46.5	29	23.5	1	21	1.58	10	0	6	8.5	0	10	14	3.5	0	9.5	6.5	4.5	7.5	1	4.5	8	12	7.5	22	28	9.5	11	4	31.5	21.5
ENSG00000005238	0	0	0	0	0	10	0	0	0	0	0	0	0	0	0	5	0	0	0	0	0	0	0	0	0	0	0	0	0	1	0	0	16	0	0	3	2	4	0	0	0	0	0	6	0	0	1	0	0
ENSG00000005243	15	0	19	0	3	0	0	0	4	7	9	0	0	10.5	11.5	15.5	1	0	0	34.5	10	0	0	0	0	0	0	0	1	0	0	5	0	0	14	10	1	0	0	2	1	0	0	10.5	0	0	0	26	6
ENSG00000005249	0	1	0	0	20	0	0	0	0	0	0	0	0	0	0	0	0	7	2	0	0	0	5	0	0	4	0	10	0	0	0	0	0	0	0	0	6	0	0	0	14	0	0	1	0	0	0	0	0
ENSG00000005302	16	30	0	8	11	0	10	16	18	4	5	8	11	13	17	33	39	18	27	23	10	10	27	42	27	0	26	4	1	27	8	2	2	14	3	2	1	19	3	10	15	4	4	25	6	39	9	16	20
ENSG00000005339	58	25	85	64	48	29	19	53	41	65	18	55	4	68	36	98	13	64.5	68	84.5	71	6	79	50	20	33	50	38	18	35	19	17	52	56	36	20	3	28	40	19	109	29.5	63	78	64	15	12	86	54
ENSG00000005379	0	0	0	0	0	0	0	0	0	0	0	0	0	0	0	0	0	0	0	0	0	0	0	0	0	0	0	0	0	0	0	0	0	0	0	0	0	0	0	0	0	0	0	0	0	0	0	0	0
ENSG00000005381	0	0	0	0	0	0	0	0	0	0	0	0	0	0	0	0	0	0	0	0	0	0	0	2	0	0	0	0	0	0	0	0	0	0	0	0	0	0	0	0	0	0	0	0	0	1	0	0	0
ENSG00000005421	0	0	0	0	0	0	0	0	0	0	0	0	0	0	0	0	0	0	0	0	0	0	0	0	0	0	0	0	0	0	0	0	0	0	0	0	0	0	0	0	0	0	0	0	0	0	0	0	0
ENSG00000005436	42	40	32	33	37	21	12	4	3	9	32	52	5	46	67	32	1	35	5	4	62	1	11	17	31	13	3	6	13	16	11	21	16	21	12	13	5	2	10	14	21	16	22	41	19	25	19	14	10
ENSG00000005448	43	90.17	12	20	45	50	13	24	15	28	41	0	4	0	47	27	5	152	62	53	68	6	139	47.5	7	1	77	27	2	4	114	11	0	11	0	1	16	0	12	38	87	48	117.33	140	126	26	72.5	18	71
ENSG00000005469	13	11	1	11	14	3	0	1	10	5	5	18	44.5	8	17	3	0	15	6	12	12	0	23	9	0	1	9	2	3	7	31	5	0	2	20	0	6	5	4	0	5	0	25	12	11	0	4	0	25
ENSG00000005471	0	17	0	0	1	0	0	0	0	0	0	0	0	0	0	1.25	0	3	0	0	21	0	1	4	0	0	0	0	1	0	0	0	0	0	0	0	0	0	0	0	0	0	26	0	9	6.25	0	1	1.75
ENSG00000005483	113	160	84	63	46	26	0	14	58	66	30	112.5	40	70	60.5	78	184	41	79.5	61	166	13	63	106	70	139.5	22	82	27	10	69	12	55	15	95	33	17	56	71	41	90.67	24	37	79	89	42	73	40	46
ENSG00000005486	316.5	69	185	122	31	242.83	2	156	140	138	62	184	109	215.33	290.5	67	338	156	207	229	178	8	147	60	73	65	110	52	53	98	275	29	12	53	143	132	27	1	105	45	65	31	325	212.67	89	40	146	200	262
ENSG00000005513	0	0	0	0	0	0	0	0	0	0	2	0	0	0	0	0	6	0	0	0	0	0	0	0	0	3	0	1	0	0	0	0	0	0	0	0	4	0	0	0	2	0	0	0	0	0	0	0	0
ENSG00000005700	20	40	60.5	55	12	7	2	0	0	57	29	30	1	20	9	32.5	5	18	34	25	75	7	13	0	20	19	20	13	0	11	0	7	37	22	2	6	2	0	18	0	27	39	24	30	7	6	18	3	7
ENSG00000005801	104	130	77	82	72	69	57	107	72	117.5	91	34	106	69	93	133	69	96	67	46	88	6	57	56	65	107.5	41	38	54	28	50	20	75	51	37	47	33	0	31	69	52	22	253	94.5	26	39	118.17	68	102
ENSG00000005810	85	74	159.5	99	101	149	23	79.5	122.5	125.5	128	63.5	53	249.67	154.5	119	114.5	85	120	169	195	12	56	33	150	45	51.5	38.5	23	84	96	22	50	38	131	52	9	4	43	42	67	118.5	1	164.5	65.5	20	207	59	93
ENSG00000005812	58	77	108	46	39	41	39	124	51	59	40	62	23	103	148	100	84	18	55	140	89	31	56	52	28	87	22	36	28	16	12	26	18	35	39	20	15	17	4	89	78	58	0	87	37	6	74	61.5	28
ENSG00000005844	0	0	0	0	0	0	0	0	0	0	0	0	0	0	0	0	0	0	0	0	0	0	0	1	0	0	0	0	0	0	0	0	0	0	0	0	0	0	0	0	0	0	10	0.12	0	0	0	0	0
ENSG00000005882	4	52	0	0	16	0	0	0	2	0	6	22	8	0	0	13	1	42	21	2	3	0	51	4	0	2	9	0	0	7	8	0	0	6	0	11	4	0	19	10	14	8	30	23	30	0	0	0	18
ENSG00000005884	0	0	0	0	0	0	0	0	0	0.25	0	0	88.5	0	0	5	0	0	8	0	0	0	0	0	0	0	3	0	0	0	0	0	0	0	0	0	0	0	1	0	0	0	4	2	0	1	0	5	6
ENSG00000005889	52.5	40	85.5	47	23	31	44	17.5	49	52	31	34.5	12	29	33	96	27	27	75	42.5	114.5	13	59.5	9	35.5	38	42	23	23.5	8	4	13	9.5	33	40.5	15.5	8.5	0	22	13.5	55.5	9	6	50	20	31	19	10.5	58.5
ENSG00000005893	101.5	84	96	102	68	65	39	42	73.5	91	36	45	4	36	70	139.5	38	21	158	20	76	17	100	130	22	22	29	33	24	26	105.5	6	16	53	33	33	42.5	63	49.5	15	90	83	35.5	90	55.5	15	124.5	64.5	61
ENSG00000005961	0	10	0	0	0	1	0	0	0	0	1	0	0	0	0	1	16	0	0	18	54	3	27	0	0	0	4	0	0	0	0	0	2	0	7	0	0	10	0	0	0	0	25	0	6	10	0	0	0
ENSG00000005981	0	0	0	0	0	0	0	0	0	0	0	0	0	0	0	0	0	0	0	0	0	0	0	0	0	0	0	0	0	0	0	0	0	0	0	0	0	0	0	0	0	0	0	0	0	0	0	0	0
ENSG00000006007	43	79	69	80	135	45	66	0	49.5	23	31	48	31	53	75	28	45	90	85	147	20	43.5	49.5	22	33	54	66	22	31	48	22	15	38	71	52	17	54	67	6	13	121	68	187.67	118	65.5	79	63	65	78
ENSG00000006015	2	41	17	5	27.5	2	0	40	0	2	14	0	5	5	0	0	34	23	44	14	37	0	49	3	4	0	43	13	1	9	4	0	0	11	34	0	30	1	0	0	18	9	42	25	39	23	5	4	16
ENSG00000006016	4	2	7	2	1	0	1	2	6	0	2.5	4	2	1	5	0	2	8	4	7	1	0	9	4	0	3.33	0	2	1	1	5	0	0	5	0	2	13	0	11	0	3.2	9	4	11.8	0	7	0	1	3
ENSG00000006025	0	0	0	4	0	0	0	0	0	0	8	0	26	1	1	4	10	3	27	4	0	0	6	14	0	0	8	0	6	0	16	2	0	1	5	9	2	0	15	11	4	2	62	9	0	11	0	1	0
ENSG00000006042	11	25	11	19	45	5	0	33	34	1	43	0	0	10	0	22	43	85	43	5	94	1	65	16	3	1	65	9	6.5	4	16	7	1	16	51	0	36	25	10	36	37	54	112	62	5	41	34	28	2
ENSG00000006047	0	0	0	0	0	0	0	0	0	0	0	0	0	0	0	0	0	2	0	0	0	0	0	0	0	0	0	0	0	0	0	0	0	0	4	0	0	0	0	0	0	0	0	0	0	0	0	0	0
ENSG00000006059	0	0	0	0	0	0	0	0	0	0	0	0	0	0	0	0	0	0	0	0	0	0	0	0	0	0	0	0	0	0	0	0	0	0	0	0	0	0	0	0	0	0	0	0	0	0	0	0	0
ENSG00000006062	10	19	23	9	10.5	6	0	6	1	1	10	0	11	0	1	18	29	16	32	4	0	12	3	0	3	0	5	0	0	1	14	0	2	2	13	3	0	0	2	5	0	8	44.33	12	20	5	6	0	15
ENSG00000006071	0	0	0	0	0	7	3	0	0	0	3	0	0	0	0	1	2	0	0	0	2	0	2	13	0	0	0	0	6	0	0	0	0	7	0	0	5	0	2	3	0	1	10	12	0	3	0	6	16
ENSG00000006116	0	0	0	0	0	0	0	0	0	0	0	0	0	0	0	0	0	0	0	0	0	0	0	0	0	0	0	0	0	0	0	0	0	0	0	0	0	0	0	0	0	0	0	0	0	0	0	0	0
ENSG00000006118	0	0	3	0	8	7	0	4	0	1	0	4	2	0	8	6	0	3	4	9	11	1	18	13	0	0	3	0	1	0	4	0	0	0	10	0	0	0	0	2	4	2	5	3	0	7	0	8	0
ENSG00000006125	50	109	32	56.5	75	27	48	6	43.5	15	40	46	55.5	58.5	37	37	10	110.5	59	112	18	11	13	35	12	31	32	1	18	18	11	1	99	29	41	39.5	1	21	27	23	28	29	30	89	18	20	28	54	29
ENSG00000006128	0	0	0	11	0	0	0	14	0	0	0	0	0	0	0	0	0	0	0	0	0	0	0	0	0	0	0	0	7	0	0	0	0	0	0	0	0	0	0	13	0	0	0	1	0	0	0	0	0
ENSG00000006194	5	1	10	3	31	5	0	8	6	17	8	0	25	16	23	10	7	21	0	0	73	0	2	22	0	11	2	7	9	0	10	0	0	3	8	10	7	24	4	0	30	2	10	13	10	13	13	0	0
ENSG00000006210	0	0	0	0	0	0	0	0	0	0	0	0	0	0	0	0	0	0	0	0	0	0	0	0	0	0	0	0	0	0	0	0	0	0	0	0	0	0	0	0	0	0	0	0	0	0	0	0	0
ENSG00000006282	19	12	46	15	9	0	13	1	0	10	8	0	0	12	10	12	28	52	19	10	0	0	19	0	8	0	13	17	7	1	13	1	16	7	20	0	7	0	13	15	15	13	62.5	21	5	4	14	0	14
ENSG00000006283	0	0	0	0	0	0	0	0	0	0	0	0	3	0	0	0	0	0	0	6	0	0	0	0	0	0	0	0	0	0	0	0	0	0	0	0	0	0	0	1	0	0	29	0	0	0	0	0	0
ENSG00000006327	117	13	226.5	59	7.5	90	62	80	3	64	75	33	65.5	7	0	94	134	53	140.5	44	67.5	45	3	19	0	5	18	46	13	0	146.5	13	0	38	29	13	1	157	44	125	81	8	102	171	73	4	0	1	136.5
ENSG00000006377	0	3	0	5	0	0	0	2	0	14	0	0	0	0	23	0	0	0	0	2	0	0	0	0	0	14	0	0	0	0	0	0	0	1	0	0	0	0	0	0	0	3	0	4	1	0	3	0	0
ENSG00000006432	17	23	1	7	14	3	7	0	11	0	15	2	16	13	9	1	21	42	15	0	20	3	17	3	0	0	6	2	8	0	11	6	74	12	6	1	4	0	6	7	10	17	0	32	1	8	5	10	17
ENSG00000006451	43	56	26.5	45	49.5	49	0	47	16	22	31	50	45	55.75	56.67	38.5	79	125.17	27.5	97	26.5	35.5	26	17	22	46	27	10	18.5	14	57	6	35	53	47	8	4	44	28	23	36.5	28.67	60.5	85	4	14	57	45	51
ENSG00000006453	14	35	28	17	18	6	0	0	10	29	21	0	41	16	14	14	45	18	14	2	14	17	24	7	5	6	1	6	10	6	36	4	0	14	56	5	22	1	20	6	43.5	5	109	26	16	14	0	59	34
ENSG00000006459	33	34	13	44	16	39	0	0	20	34	3	0	18	20	32	22	39	40	2	27	41	4	11	9	20	45	0	4	5	11	20	0	10	12	40	0	1	0	15	30	13	1	10	31	8	5	16	27	36
ENSG00000006468	5	0	1	7	0	0	0	0	0	0	2	0	0	0	8	12	0	14	6	0	0	0	8	0	0	0	0	0	0	0	0	0	0	0	0	0	0	9	0	0	0	0	0	0	0	0	0	0	0
ENSG00000006530	35.5	25	74.5	23	40.5	30.5	0	70.5	23	16.5	26	11.5	0	26	31	27	51	36	52	19	73.5	8	63	20.5	15.5	0.5	22.5	19	7	16.5	17.5	8	0	46	43.5	5.5	8	5	13	11	16.5	23.5	23	65.83	35.5	15.5	28.5	78	76.5
ENSG00000006534	5	0	0	0	7	0	0	10	4	1	17	0	0	0	0	0	0	0	9	0	3	0	11	0	1	0	5	1	0	0	0	0	0	3	0	2	4	0	0	0	7	4	4	7	7	2	1	4	0
ENSG00000006555	0	0	0	0	0	0	0	0	0	0	0	0	1	0	0	0	0	0	0	0	0	0	0	0	0	0	0	0	0	0	0	0	0	0	0	0	0	0	0	0	0	0	0	0	0	3	0	0	0
ENSG00000006576	36	67	29	39	15	29	0	24	4	15	2	0	4	24	35	14	21	42	28	4	34	4	41	17	31	29	15	0	1	3	25	1	37	28	1	14	5	20	4	21	26	8	33	27	5	0	22	9	45.5
ENSG00000006606	0	0	0	0	0	0	0	0	0	0	0	0	0	0	0	7	0	0	10	0	0	0	0	0	0	0	0	0	0	0	0	0	0	3	0	0	0	0	0	0	0	0	3	1	0	0	0	0	0
ENSG00000006607	38	38	46	55	21	13	17	14	2	28	23	15	42	23	4	44	27	4	27	3	8	3	16	23	44	13	19	3	11	3	12	2	47	13	17	9	8	0	2	17	13	55	4	45	33	1	19	8	18
ENSG00000006611	0	3	7	12	0	0	0	0	0	0	5	0	7	1	0	0	0	0	4	0	0	0	0	0	0	0	6	0	0	0	0	0	0	0	0	0	0	0	0	0	0	0	15	0	1	4	0	0	16
ENSG00000006625	8.5	82.42	94	60.75	86	14	0	22	14	19.5	34	12.5	23.5	24	95.5	33.5	71	53.5	59.5	46	69.5	34.5	28.75	78.5	25	2	65.5	18.5	15	26	48.5	19	12.5	53.17	17.5	17	51.17	44	2.5	22	111	28	75.17	94.67	33.5	40.5	46.5	45	22.5
ENSG00000006634	96	113	75	41	50.5	17	0	18	24	21.5	9	16	0	34	79	56	44	70	7	44	152	6.5	5	9	63	64	18	25	16	8.5	17.5	3	0	14	12	2.5	7	20	20	14	28	24.5	45	45	0	19	80.5	27	35
ENSG00000006638	0	0	0	0	0	0	0	0	0	0	0	0	6	0	0	0	0	0	0	0	0	0	7	0	0	0	0	0	0	0	0	0	0	0	0	0	0	0	0	0	8	3	1	1	0	0	0	0	1
ENSG00000006652	132.5	64.83	86	28.67	31.33	17.83	1	77.17	123.5	83.08	94.75	118.58	60.33	72.67	63.5	127.17	173.17	94.25	85.67	120.92	81.83	63.25	14.5	66.5	55.67	91.08	36.5	29.17	75.17	26.33	48.5	55.17	23.83	107.67	42.92	87.83	62.67	26	42.17	72.58	194.08	25.5	86	96.75	10.67	28.83	76.5	57.33	157.54
ENSG00000006659	0	0	0	0	0	0	0	0	0	0	0	0	0	0	0	0	0	0	0	0	0	0	0	0	0	0	0	0	0	0	0	0	0	0	0	0	0	0	0	0	0	0	0	0	0	0	0	0	0
ENSG00000006695	122.5	37	94	97	31.5	43	58.5	33	10	46	43	12	33	51	59	68.5	57	65	47	44	60.5	24	11	39	18	52	9	3	15	5	42	1	54	18.5	23	12	14	29	16	28	88	1	89	64.5	12	53.5	56	57	64
ENSG00000006704	36	7	53	24	8	45	0	17	22	16	6	1	1	8	5	38	103	19	13	33	24	8	16	1	3	19	0	12	15	3	13	2	0	16	39	0	1	17	14	11	6	9	14	29	8	3	16	0	21
ENSG00000006712	98	104	154.5	137	51	111	64	137	108	61	51	120	0	68	41	103	60	28	122	16	144	131	26	4	25	28	102	38	35	26	106	22	0	33	40	25	35	30	71	34	160.5	12.5	51	138	78	57	16	101	190.5
ENSG00000006715	37	20	20	59	12	43	1	15	97	33	41	17	0	76	16	35	54	76	74	25	79	6	19	24	18	0	10	17	8	33	10	3	43	10	12	59	5	23	8	74.5	11	33	49	61	50	10	81	40	56
ENSG00000006740	5	2	1	0	15	0	0	0	0	1	11	0	0	0	0	11	7	1	24	12	0	4	12	13	0	0	3	0	2	2	0	0	0	3	0	0	0	33	0	1	15	9	8	6	12	7	9	0	3
ENSG00000006744	13	100	40.5	57	128	26	19	20	9	50	34	18	7	31	42	13	54.5	78	116	26	83	60	20	56	8	58	55	16	3	37	62	6	27	36	18	22	22	1	15	16	44	26	51	67	23	81	23	69	47
ENSG00000006747	0	0	0	0	0	0	0	0	0	0	0	0	0	0	0	3	0	0	0	0	0	0	0	0	5	0	0	0	0	0	0	0	0	0	0	0	0	0	0	0	0	0	0	0	0	0	0	0	0
ENSG00000006756	0	0	0	0	0	0	0	0	0	0	7	0	0	0	0	0	0	0	0	0	0	0	0	0	0	0	0	0	0	0	0	0	0	0	0	0	0	0	0	4	0	0	0	0	0	0	0	0	0
ENSG00000006757	41	0	17	0	21	0	0	0	39.5	0	9	4	34	2	4	2	5	0	0	3	10	0	6	15	2	7	7	5	2	6	21	0	0	13	34	0	0	0	0	3	7	5	0	21	34	10	51	31	0
ENSG00000006788	0	0	0	0	0	0	0	0	0	0	0	0	1	0	0	0	0	0	0	0	0	0	0	0	0	0	0	0	0	0	0	0	0	0	0	0	0	0	0	0	0	0	0	0	0	0	0	0	0
ENSG00000006831	35	93	24	63	54	8	153.5	48	28	9	52	40.5	39	61	57	52	51	15	83	33	56.5	17	10	7	18	3	38	13	18	0	42	9	0	38	43	0	18	53	23	28	78	31	28	42	64	0	26	29	77
ENSG00000006837	10	1	0	1.5	7	0	0	0	17.75	10.5	4	0	6	5	0	0	39	1.5	0	23.5	1	1	0	4	4	0	2	5	0	0	0	3	18	1	0	8.5	2	0	0	5.5	1	0	10.5	12.5	4	0	6	8.5	1
ENSG00000007001	0	0	0	0	0	0	0	0	0	0	0	0	0	0	0	0	0	0	8	0	0	0	0	0	0	0	0	0	0	0	0	0	0	0	0	0	0	0	0	0	0	0	0	0	0	0	0	0	0
ENSG00000007038	0	0	0	0	0	0	0	0	0	0	0	0	0	0	0	0	0	0	0	0	0	0	0	0	0	0	0	0	0	0	0	0	0	0	0	0	0	0	0	0	0	0	0	0	0	0	0	0	0
ENSG00000007047	11	10	15.5	26.83	7	11.5	9.67	0	10.5	13	3	2	2	5.5	1.5	17	22.62	0	14	1	14.5	6	10	0.5	1	0	10	4.5	1	3	3.5	0	0	2	7	4	6	2	16.5	5.17	3	6.5	17.5	22	9	3.5	5.5	2.5	21.5
ENSG00000007062	0	0	0	0	0	0	0	0	0	0	0	0	0	0	0	0	0	0	0	0	0	0	0	0	0	0	0	0	0	0	0	0	0	0	0	0	0	0	0	0	0	0	0	0	0	0	0	0	0
ENSG00000007080	87	136.5	92	79.5	138	30	23	40	48.5	13	66	60	37	46	86	29	117	87	111	104.5	111	16	127	34	39	35	144	58	17	49	85	17	2	83	57	48	58	39	42.5	34	93	86	167	178.5	96	110.5	45	103.5	89
ENSG00000007129	0	0	0	0	0	0	0	0	0	0	0	0	0	0	0	0	0	0	0	0	0	0	0	0	0	0	0	0	0	0	0	0	0	0	0	0	0	0	0	0	0	0	0	0	0	0	0	0	0
ENSG00000007168	143	206	191.5	209	60	233	125	147	144	138	90	117	53	195	109	125	73	167.5	143	48.5	173	39	86	34	83.5	36	106.5	69	41	63	116	37	181	30	130	54	51.5	42	74	70.5	105	21	88	152.5	64	38	57	100	146
ENSG00000007171	0	0	0	0	0	0	0	0	0	0	0	0	0	0	0	0	0	0	0	0	0	0	2.5	0	0	0	3	0	0	0	0	0	0	0	0	0	0	0	0	0	0	5	0	0	0	2	0	0	0
ENSG00000007174	0	0	0	0	0	0	0	0	0	0	0	0	0	0	0	0	0	0	0	0	0	0	0	0	0	0	0	0	0	0	0	0	0	0	0	0	0	0	0	0	0	1	0	0	0	0	0	0	0
ENSG00000007202	5	62	8	41	25	10	0	4	2	2	15	0	18	5	23	9	27	36	22	2	30	7	6	5	3	7	31	5	0	9	2	5	58	5	0	3	4	0	9	12	17	38	25	34	21	24	3	4	16
ENSG00000007216	0	0	0	0	0	0	0	0	0	0	0	0	0	0	0	0	0	0	0	0	0	0	0	0	0	0	0	0	0	0	0	0	0	0	0	0	0	0	0	0	0	0	0	0	0	0	0	0	0
ENSG00000007237	0	24	0	0	0	0	0	0	0	0	1	0	46	0	0	0	0	0	0	0	0	0	0	0	0	0	4	3	0	0	0	0	0	0	0	0	1	18	0	0	0	0	0	2	1	3	0	0	0
ENSG00000007255	16	9	0	0	33	4	13	0	0	6	7	0	0	12	4	4	18	3	33	19	14	6	29	21	1	0	30	5	0	0	0	5	0	20	2	11	0	10	0	3	38	8	8	22	18	40	14	19	36
ENSG00000007264	0	0	0	0	9	0	0	0	0	0	3	0	0	0	0	0	0	0	0	0	0	0	0	0	0	11	3	0	0	0	0	0	0	0	0	0	0	0	0	0	6	3	9	3	0	0	0	0	0
ENSG00000007306	0	0	0	0	0	0	0	0	0	0	0	0	0	0	0	0	0	0	0	0	0	0	0	0	0	0	0	0	0	0	0	0	0	0	0	0	0	0	0	0	0	0	0	0	0	0	0	0	0
ENSG00000007312	0	0	0	0	0	0	0	1	0	0	0	0	0	0	0	0	0	0	0	0	0	0	0	0	0	0	0	0	0	0	0	0	0	0	0	0	0	0	0	0	0	0	0	0	0	0	0	0	0
ENSG00000007314	0	0	1	2	0	3	0	0	0	1	0	0	0	0	0	0	0	0	0	0	8	0	0	0	0	0	0	0	0	0	31	0	0	0	0	0	0	0	10	0	0	0	0	0	0	0	0	0	0
ENSG00000007341	102	41	74	68	29	37	61	28	98	62.5	39	0	39	61	40	56	58	52	31	96	148	4	10	11	21	43	18	22	14	17	65	26	20	46	69	21	33	5	2	36	52	29	17	83	6	13	40	126	132
ENSG00000007350	0	0	0	0	0	0	0	0	0	0	0	0	0	0	0	0	0	0	0	0	0	0	0	0	0	0	0	0	0	0	0	0	0	8	0	0	0	0	0	0	0	0	4	0	6	0	0	0	0
ENSG00000007372	57	41	68	5	49	18.07	55	16	0	5	33	0	16	30	3	62	20	12	94	32	12.11	31	37	7	30	31	21	2	9	20	47	7	0	29	3	0	14	20	19	9	102	2	29	58	26	27	16	1	8
ENSG00000007376	3	0	0	1	8	28	0	0	8	0	5	7	0	1	25	0	30	45	18	0	22	10	33	20	0	9	0	0	0	0	27	0	0	5	0	5	5	0	5	5	11	12	19	19	4	3	17	0	16
ENSG00000007384	1	16	0	1	0	15	0	0	38	19	4	9	17	11	1	21	8	57	0	24	35	0	5	0	3	28	0	15	1	0	16	0	19	5	0	10	0	4	24	14	0	0	22	21	6	0	1	32	19
ENSG00000007392	118	57	156	106	42	76	41	98	136	57	47	116	77	73.5	42	81	121	61	89	16	132	47	45	12	20	25	29	84	12	65	62	28	118	40	68	27	43	36	41	45	55	44.5	36	114.5	46	58	59	132	202
ENSG00000007402	1	0	1	1	5	2	1	4	11	0	13	1	1	0	0	8	2	0	3	0	18	0	6	3	4	0	4	1	2	0	0	0	4	1	0	0	0	0	0	8	11	0	0	4	4	0	3	0	0
ENSG00000007516	2	1	1	0	3	0	0	0	0	0	4	0	1	2	0	1	1	0	0	1	0	0	1	0	0	1	1	2	6	0	4	1	3	1	0	0	1	0	1	0	1	5	3	0	5	3	0	3	0
ENSG00000007520	9	10	1	0	21	2	2	3	0	0	9	0	5	18	1	7	6	3	3	2	9	0	11	0	8	2	13	18	0	3	15	0	21	5	1	5	7	0	21	2	13	12	32	21	9	4	2	12	1
ENSG00000007541	67	0	77	121	36	56	7	22	4	9	20	7	11	25	54	31	69	20	21.5	27	14	7	30	4	10	5.5	9	15	5.5	11	59.5	5	20	22	41	10	0	0	10.5	6	30	10.5	50.5	75	5	10	21.5	51	14
ENSG00000007545	20.5	34	33	15	8	52.5	25	40.5	16	7	22	13	66	21	38	49	58	41	50	1	20.5	18	14	54	24	17.5	14	20.5	4	20	10	18	54	18.5	1	3	14	22	12.5	10.5	52.5	3.5	47.5	46.5	14	10	16.5	53	45
ENSG00000007866	0	8	13	11	1	40	0	9	0	0	6	7	41	5	2	17	1	27	0	9	11	30	9	17	0	0	0	13	0	0	6	0	0	4	11	3	4	15	13	1	7	0	89	15	10	0	4	34	13
ENSG00000007908	0	0	0	0	0	0	0	0	0	0	0	0	0	0	0	0	0	0	0	0	0	0	0	0	0	0	0	0	0	0	0	0	0	0	0	0	0	0	0	0	0	0	0	0	0	0	0	0	0
ENSG00000007923	59	63.5	111	37	38	87	40	19	57.5	78.5	52	43	27	28	44.5	39	39	23	64	75	93	28	14	9	45	41	22	11	6	38	55	18	28	65	27	24	15	21	10	32	50	64	0	83	48	38	23	77	72.5
ENSG00000007933	0	0	0	0	0	0	0	0	0	3	0	0	0	0	0	0	0	0	0	0	0	0	0	0	0	0	0	0	0	0	0	0	0	0	0	0	0	0	0	0	0	0	0	0	0	0	0	0	0
ENSG00000007944	11	35	25	22	6	13	16	21	0	4	23	21	44	11	6	38	4	32.5	24	31	14	60	8	0	15.5	99	20	7	1	22	25	0	1	9	0	0	44	26	4	11	17	1	75	22	2	12	55	9	55
ENSG00000007952	0	0	1	1	0	0	0	0	0	0	0	0	0	0	0	1	0	0	0	1	0	0	0	0	0	0	0	0	0	0	0	0	0	0	0	0	0	0	0	0	0	1	0	1	0	3	0	0	0
ENSG00000007968	57	35	148.5	23	22	23	4	32	58.5	19	7	107	30	31	146.5	132.5	39	95.5	21	21	41	48.5	6	0	3	0	11	24	19	21	81	40	0	35	25	7	19	18	3	66	107.5	6	1	103	23	5	86	42	16
ENSG00000008018	209.5	301.5	163	149.5	224	137	161	326	221.5	145	113	125	221	194	198	189	263	216	223	226.5	252	143.5	241	143	125	186	141	136	58	112	191	54.5	203	203.5	165	128	107	138	138.5	177.5	178	148	196	272.5	158	137.5	163	214	205
ENSG00000008056	0	3.5	0	9	0	1	0.5	0	0	0	0	0	3	0	0	0	0	0	0	0	0	0	0	0	0	1	0	0	0	0	0	0	0	0	0	0	0.5	0	0	0	0	0	4.5	0	0	0	0.5	0	0
ENSG00000008083	18	27	4	24	25	9	8.5	20	28	8	7	0	23	7	5	28	35.5	5	87	22	8	16.5	96	13	17	9	18	4	0	3	16	5	3	12	13	3	2	4	1	21	23	17	42	29.5	38	13	18	5	12
ENSG00000008086	4	8	3	5	16	11	12	0	7	13	3	15.5	43	2	11	3	27.5	15	1	35	52.5	0	0	12	13	11	1	4	4	0	3	0	1	3	0	4	0	0	0	7	0	0	2	9	12	2	28	14	2
ENSG00000008118	0	0	0	0	0	0	0	0	0	0	0	0	0	0	0	0	0	0	0	0	0	0	0	0	0	0	0	0	0	0	0	0	0	0	0	0	0	0	0	0	0	0	0	0	0	0	0	0	0
ENSG00000008128	32.96	65.13	36.37	24.9	17.67	23.17	37.36	13.53	26.26	11.08	27.65	24.67	16.24	42.07	49.04	21.83	25.97	26.44	32.07	31.28	27.44	14.67	24.32	14	10.36	26.31	16.89	7.97	4.06	10.03	33.81	5.78	23.86	12.99	17.67	18.42	19.39	18.07	17.03	12.97	28.43	7.22	0	44.93	26.92	36.89	33.1	22.08	58.34
ENSG00000008130	21.5	20.5	14.5	33.5	41.5	5.5	1.5	29.5	70.5	14.5	6.5	59.5	0	41	103.67	42.5	22	22	2.5	5.5	38.5	2.5	14.5	3	13.5	10	21	13	6	2.5	42.5	3.5	26	10.5	12.5	27	8.5	13.5	12.5	0	9.5	10	0	78.67	16.5	56.5	47.5	29	75
ENSG00000008196	0	0	0	0	0	0	0	0	0	0	0	0	0	0	0	0	0	0	0	0	0	0	0	0	0	0	0	0	0	0	0	0	0	0	0	0	0	0	0	0	0	0	0	0	0	0	0	0	0
ENSG00000008197	0	0	0	0	0	0	0	0	0	0	0	0	0	0	0	0	0	0	0	0	0	0	0	0	0	0	0	0	0	0	0	0	0	0	0	0	0	0	0	0	0	0	0	0	0	0	0	0	0
ENSG00000008226	16.5	34	6	12	16	7	6	0	13	8.5	9	4	4	0	10	9.5	12	18.5	36	0	10	1	14	1	7	1	7	8	2	3	10	0	7	20	3	1	4	1	4	3	3	6	0	11	0	4	2	5	12
ENSG00000008256	3	29	7	18	30	16	1	7	28	0	4	12	0	17	0	24	47	25	38	11	8	10	10	10	11	25	3	10	2	3	19	2	0	1	0	5	17	0	17	5	22	10	12	23	0	8	8	21	15
ENSG00000008277	0	17	7	1	0	2	0	0	1	7	16	0	0	0	3	13	14	0	11	17	7	0	0	18	0	0	6	0	0	2	2	0	0	0	0	0	1	0	0	4	0	5	7	12	3	3	0	0	0
ENSG00000008282	52	61	59	22	48.5	39.5	0	34	0	36	17	40	29.5	18	45	76	11	18	60	67	56	24	91	27	21	25	23	9	17	22.5	19	16	1	67	24	10	25	11	9	12	94	56	51.5	46	45	19	49	31	73
ENSG00000008283	0	71	0	15	16	0	21	0	20	0	5	0	0	0	1	9	10	54	6	0	0	0	21	0	0	0	7	3	0	5	11	1	0	1	8	0	1	0	17	4	30	43	0	17	7	6	9	5	0
ENSG00000008294	85	111	136	109	34	51	0	48	111	95	60	65	1	82	84	201	100	49	157	15.5	63	71	53	61	45	50	31	28	43	27	16	11	154	30.5	30	69	22	26	17	41	31	49	52	81	28	29	56	53	154.5
ENSG00000008300	25	43	30	18	22	45	24	8	45	18	19	3	9	50	20	51.5	99	18	28	28	51	4	5	8	11	3	4	12	9	29	35	4	37	6	44	4	3	1	14	12	21	12	0	65	30	0	34	27	20
ENSG00000008311	31	13	31	3	15	0	0	4	26	43	33	11	15	15	12	61	10	0	14	19	29	0	26	5	23	37	16	15	9	10	31	11	17	17	4	15	6	1	1	16	22	44	27	29	4	22	35	22	49
ENSG00000008323	0	0	0	0	0	0	0	0	0	0	0	0	0	0	0	0	0	0	0	0	0	0	0	0	0	0	0	0	0	0	0	0	0	0	0	0	0	0	0	0	0	0	0	0	0	0	0	0	0
ENSG00000008324	64	94	84	91	87	101	28	95	69	23	63	47	14	79	91	140.67	23	33	67	111	65.5	107.5	61	36	22	48	44	40	7	32	56	17	49	30	41	37	29	77	23	69	104.5	52	0	83	54	33	103	35	56
ENSG00000008382	1	0	1	0	1	0	0	0	0	0	0	0	0	0	1	0	0	4	12	0	0	0	1	0	0	0	6	0	0	0	0	0	0	2	0	3	3	27	4	2	0	13	0	9	0	1	0	0	0
ENSG00000008394	1	0	0	0	0	0	0	0	1	0	0	0	0	0	0	0	0	0	12	0	12	0	0	0	0	0	5	0	0	0	0	1	0	15	0	0	0	0	0	0	0	11	0	14	0	0	8	0	0
ENSG00000008405	79	49	42	55	51	52	63	44	42	83	24	43	67	21	36	72.5	60	22	35	76	73	11	12	18	13	93	34	5	15	10	13	13	0	21	19	24	19	21	10	34	104	18	15	70	23	24	43	52	21
ENSG00000008438	0	0	0	0	0	0	0	0	0	0	0	0	0	0	0	0	0	0	0	0	0	0	0	0	0	0	0	0	0	0	0	0	0	0	0	0	0	0	0	0	0	0	0	0	0	0	0	0	0
ENSG00000008441	0	0	0	0	0	0	0	0	3	0	0	1	0	0	1	3	0	1	11	1	0	0	1	0	0	0	0	0	0	0	0	0	0	0	1	0	0	3	0	1	1	6	1	0	3	3	0	0	1
ENSG00000008513	0	0	0	0	0	0	0	2	0	0	0	0	0	0	0	0	0	0	0	7	0	0	0	0	0	0	0	0	0	0	0	0	0	0	0	0	0	0	0	0	7	0	12	2	0	0	0	0	0
ENSG00000008516	3	0	5	0	0	0	0	0	0	1	4	0	0	0	0	4	0	0	0	1	10	0	5	0	0	0	0	0	0	0	0	0	0	2	0	0	0	0	0	0	0	6	0	3	0	0	0	2	1
ENSG00000008517	0	0	0	0	0	0	0	0	0	0	1	0	19.5	0	0	0	0	0	12.5	17.5	0	0	4	0	0	0	0	0	7.5	0	0	0	0	0	0	0	0	0	0	4	0	0	89.17	0	13	0	0	0	0
ENSG00000008710	3.39	0	19	21.33	3.11	16.33	5.57	8.33	0	5.09	0.29	0	8.14	9.3	10.53	28.22	3.2	0	28.1	3	3.07	3	11.2	3	6	0	12	6	2	16.3	33	2	0	14.17	0	1	0.11	0	3.22	0	12	9.11	16.8	27.14	14.09	15	12.1	0.1	1
ENSG00000008735	29	16	12	13	3	27	54	12	7	8	7	12	20	8	12	8	24	48	4	29	73	5	2	5	15	8	15	13	9	7	45.5	2	0	6	19	10	1	0	29	42	7	12	0	45	18	5	29	2	44
ENSG00000008838	20	25	70	35	39	55	1	53	1	1	21	37	1	19	0	33	43	48	101	27	108	1	32	6	2	2	58	5	10	15	0	8	21	26	27	0	6	0	8	11	50	32	35	28	7	28	24	24	37
ENSG00000008853	2	5	0	2	1	7	18	0	2	4	5	0	18	0	0	3	13	2	1	6	3	0	1	1	0	0	0	1	0	1	0	0	2	5	15	0	0	1	0	1	1	0	0	10	4	1	0	10	6
ENSG00000008869	25	17	1	19	19	26	0	47	12	0	7	41	6	31	0	9	7	23	35	0	0	15	10	7	9	12.5	22	2	4	7	8	1	18	15	0	0	0	0	7	6	1	14	12	22	16	0	15	5	31
ENSG00000008952	127	114	122	138	200.5	51	80	130	88	120	90	79	37	97	57	162	160	25.5	171	78.5	127.5	132	100	70	32	165.5	76	64	29	39	85	25	75	66	35	71.5	50	150.5	98.5	46	184	71	0	151	69	97	149	98	123
ENSG00000008988	154.99	246.46	186.29	141.43	193.91	147.39	217.27	232.96	190.38	143.07	163.17	173.6	185.81	165.91	203.15	246.94	199.18	259.4	252.54	147.3	228.41	185.04	186.07	146.98	92.33	242.13	167.98	120.53	70.48	77.92	135.23	68.14	202.41	201.22	172.87	96.2	138.03	122.48	104.75	149.68	224.13	179.82	171.33	228.29	166.11	167.5	117.48	195.05	222.03
ENSG00000009307	314	310	275	356	241.5	295.5	190.5	256	154	205	164	333.5	126.5	216	411	257.5	427	126	292.17	262	343	236.5	308	252	185.5	189.5	204.5	158	80	114	229	77.5	183	174	200	86	85.5	121	68.67	160	300	134.5	146.5	399.67	195.5	202.5	208	220	364
ENSG00000009335	68	181	75	85	51	72	0	46	38	115.5	63	74	92	97	104	114.5	79	56	110	114	115	20	48.5	63	103.5	40.5	40	47.5	37	46	86	27	33	24	79	27	17	9	19	56	104.5	38	106.5	151	74	22	111	52	97
ENSG00000009413	129	184.5	98	164	45	91	76	42.25	73	217	50	175	45	119	131	87	143	104	117	150	56	3.14	50	55	150	59.5	55	20	24	40	71	31	88	38	99	41	8	0	29	41	52	56	91	89	39	36.2	89	58	162
ENSG00000009694	0	6	0	0	0	0	0	0	0	0	12	0	0	0	0	16	6	0	0	0	0	1	0	0	0	0	0	0	1	0	0	0	1	0	0	0	0	0	1	0	0	0	0	0	0	3	0	0	0
ENSG00000009709	0	0	0	0	0	0	0	0	0	0	0	0	0	0	0	0	0	0	1	0	0	0	0	0	0	0	0	0	2	0	0	0	0	0	0	0	0	0	0	0	0	0	0	0	0	0	0	0	0
ENSG00000009724	1	0	3	0	7	6	1	4	0	5	8	0	1	3	0	3	4	0	2	6	3	9	1	2	0	0	0	5	0	0	0	0	0	3	11	1	5	1	0	0	5	3	0	2	0	3	0	2	4
ENSG00000009765	0	0	0	0	0	0	0	0	0	0	0	0	0	0	0	0	0	0	0	0	0	0	0	0	0	0	0	0	0	0	0	0	0	0	0	0	0	0	0	0	0	0	0	0	0	0	0	0	0
ENSG00000009780	19	8	29	44	40	8	69	0	34	10	26	26	2	30	13	28	49	11	46	36	39	12	20	15	27	56	16	21.5	16	3	18	21	7	15	29	20	29	25	14	18	46	4	11	44	3	25	22.5	5	9
ENSG00000009790	5	17	0	9	0	0	0	0	0	0	0	0	0	0	2	0	4	0	0	0	10	0	0	0	0	0	0	0	0	3	0	0	0	6	0	7	0	0	0	1	1	0	0	1	1	0	0	10	0
ENSG00000009830	11	24	30	3	15	15	17	6	0	14	1	8	1	19	2	11	30	1	7	1	20	0	17	0	0	2	1	13	11	0	26	2	0	12	22	0	4	0	3	3	24	11	27	29	3	8	7	0	24
ENSG00000009844	99	205.17	162	165	91.5	110	83	74	132	22	89	136	116.5	86.5	157	246	134.5	175.67	100.5	132	163	59	64	90	92	96.5	40	25	26	84	101	46	84	78	98	72.5	45	73	97	109.5	141	7	123.5	150	49	55	126.5	166	143
ENSG00000009950	9	18	0	6	3	20	0	0	0	0	3	0	14	2	0	24	10.75	6.5	14	29	5	0	5	2	0	9	9	5	2	1.5	3	2	0	16	5	0	13	8	5	0	7	13	35	14	0	5	0	5	12
ENSG00000009954	104.5	135	117	112.5	57.5	97.5	0	91	68	141.5	99.5	161	43	148	184	145	181	153	112	179	274	25	135	55	72	123	95	90.5	41.5	61	97	43	69.5	102	77	54	15	35	49	32	161	72	41	178	121	51	38	117.5	162
ENSG00000010017	59	73	64	70	64	18	26	76	41	32	21	0	70.5	46	37	25	59	91.5	80	107	63	20	36	48	25	60	25	9	17	21.5	61	6	61	27	20	10	29	27	26	15	66.5	45	71	83	44	17	64	36	47
ENSG00000010030	0	26.5	0	0	0	0	0	0	0	0	0	0	0	0	0	0	0	0	0	0	0	0	0	0	0	0	0	0	0	0	0	0	0	0	0	0	0	0	0	0	0	0	0	0	0	0	0	0	0
ENSG00000010072	79	94	25	154	65	65	90	10	55	49	44	50	83.33	44	155	27	42	142	76	72	105	58	25	14	93	79.5	33	19	15	27	89	32	26	26	40	23	10	1	12	46	93	20	68	107	54	58	107	91.5	85
ENSG00000010165	60	80.5	75	60	88	13	42	6	83	2	12	53	28	28	14	21	89	39	9	9	111	43	31	32	20	21	13	8	1	22	27	1	25.5	25	40	11	22	0	12	28	68	23	38	58	62.5	73	10	58	59
ENSG00000010219	50.5	68.5	34	28.5	36	48.5	16.5	13.5	23.5	35	20	36	22	62.5	21.5	53	10	67.5	42	41	36.5	16.5	16	23.5	29.5	20.5	22	6	12	23	36.5	13.75	0	26.5	12	20.5	18	21.5	27.5	24.5	19.5	23.5	25.5	64.5	11	11.75	32.5	48	54
ENSG00000010244	190.5	374.17	234.17	196.92	114	156.67	31	111.67	147.67	104.23	91.33	140.83	83.17	97.67	143.17	133.67	167.5	106	141.33	171.5	268.83	115.33	77.17	90.42	70.33	107.92	143.17	24	75.33	47.83	104.5	81.17	173	60.17	80.83	114	28	59.33	139.33	82.17	253.17	91.5	204.5	197.67	43	62.17	91	143.83	83.92
ENSG00000010256	202.5	371	180	185	324.17	114	66	288.17	149.5	42	118.5	129.5	136.5	200.5	209.5	179.5	224.67	233	338	227.5	323.5	29	238.5	19	105	101	234.5	124	50	124	203.67	17	193	139	108	65	35	66	97	78	185.5	125	27	312.5	256.5	75.5	159.5	206	171
ENSG00000010270	54	101	55.5	55	48	78	0	73	18	30	31	12	24	19	33	16	16	20	89.67	41	22.5	12	54	21	3	24	19	13	15	30	11	14	31	53	21	23	12	18	7	18.5	58	18	43	34	37	13	35	7	50
ENSG00000010278	0	2	0	0	2	6	25	0	0	0	2	0	0	0	0	19	13	11	62.5	14	10	14	61	8	0	18	0	0	0	0	2	0	0	28	1	0	7	26	6	13	19	4	0	28	21	4	1	0	0
ENSG00000010282	0	0	0	0	0	0	4	0	0	0	0	0	0.5	0	0	1	0	0	0	0	0	0	0	0	0	0	0	0	0	0	0	0	0	0	0	0	0	0	0	2	0	0	0	1.5	0	0	0	0	0
ENSG00000010292	195.5	423	76	38	65	9	187.67	25	106	43	9	109	103.5	63	133	298	84	53	78	76	59	47	54	21	53	30	93	16.5	0	11	6	15	0	86	17	51	17	8	7	37	69	22	21	105.5	67	29	29	33.5	68
ENSG00000010295	12.5	61	11.5	6	7	3	19	32	33	0	0	0	1	3	8	53.5	18.5	24	32	8	64	0	25.5	5	2	8	9	6	7	7	9	3	0	3	5	3	5	0	1	11	20	1	45	23.5	10	9	15.5	12	24
ENSG00000010310	0	0	0	0	0	0	0	24	0	0	0	0	0	0	0	0	7	0	29	0	0	0	0	0	0	0	0	0	1	0	12	0	0	2	0	0	0	0	2	0	1	0	26	0	0	0	15	0	0
ENSG00000010318	0	6	0	0	14	0	0	18.5	0	0	0	0	1	6	0	5	1	13	9	3	0	0	0	0	0	0	3	0	0	0	0	0	0	1	0	0	0	11	0	0	4	12	0	5	0	1	0	0	0
ENSG00000010319	0	0	2	0	18	0	0	0	0	0	0	0	0	0	0	0	7	0	0	0	0	0	0	0	0	0	0	0	0	0	0	0	0	0	0	0	0	0	0	0	0	0	0	0	0	0	0	0	0
ENSG00000010322	115	97	75	191	19	115	19	132	66	41	49	82	66.5	125	152	112	112	34	120	44	92	17	47	25	45	24	37	14	6	53	111	19	21	27	85	76	12	37	32	16	42.5	28	0	142	23	26	59	132	104
ENSG00000010327	0	1	0	2	0	0	0	1	0	0	1	1	0	0	1	0	0	0	0	0	1	0	0	0	0	0	0	2	0	0	1	0	1	0	1	0	0	1	0	0	0	2	0	1	0	0	0	0	0
ENSG00000010361	107.5	35	46.5	115.5	38	14	116.5	16	5	10	28	65	26.5	28	67.5	42	45	152	63	111	118	18	43	17.5	5	5	62	19	2	46	115	30	0	50	109.5	52	32	14	7	12	80	2	69	117	17	51	10	76	154
ENSG00000010379	0	0	0	0	0	0	9	0	0	7	9	0	0	2	0	0	11	0	0	13	1	0	0	0	0	1	0	0	0	0	0	0	0	0	0	0	0	0	0	0	0	0	0	0	0	0	0	0	0
ENSG00000010404	28	2.5	13	25.5	14.5	25.83	12	0	8.5	3.5	21.33	0	4.5	0	7	12.5	5	30	23.33	0	1	7	27.5	11.75	0	14	11.83	0	3.5	0.5	50.5	0	0	17.5	14.5	22	0	0.5	6.5	9	18.5	7.5	4.5	25	10.5	10.5	9.5	0	26.5
ENSG00000010438	0	0	0	0	0	0	0	0	0	0	0	0	0	0	0	0	0	0	0	0	0	0	0	1	0	0	0	1	0	0	0	0	0	0	0	0	0	0	0	0	0	0	0	0	0	6	0	0	0
ENSG00000010539	45	56	25	51	14	77.5	34	23	120	55	35	55	29	43	51	67	53	46	32	24	47	0	30	5	39	71	8	27	18	15	24	36	93	14	44	29	6	27	22	42	23	1	61.5	73	10	18	104	55	40
ENSG00000010610	0	0	0	0	0	0	0	0	0	0	0	0	0	0	0	0	0	0	0	0	0	0	0	0	0	0	0	0	0	0	0	0	0	0	0	0	1	0	0	0	0	0	0	0	0	0	0	0	0
ENSG00000010626	12.5	7	0.5	16	3	6	35.5	11.5	5	0	0	0	1.5	20	12	4	8.5	8	24	23	1	14	0	5	23	0	19	0	0	4	25	1	0	0	3	5	7.83	0	1	1	0.5	0	1	7	18	11	10	14	18
ENSG00000010671	0	0	0	0	0	0	15	0	0	0	0	0	2.5	0	0	0	0	1	0	0	0	0	0	0	0	0	0	0	0	0	0	0	0	0	0	0	0	0	0	0	0	0	0	0.5	0	0	0	12	0
ENSG00000010704	0	0	0	0	0	0	0	0	0	0	0	0	0	0	0	0	0	0	0	0	0	0	0	0	0	0	0	0	0	0	0	0	0	0	0	0	0	0	0	0	0	0	0	0	0	0	0	0	0
ENSG00000010803	33	15	37	26	13	19	21	8	22	23	18	20	6	38	22	14	47	26	13	56	72.67	13	5	23	7	11	16	19	13	4	39	9	27	20	31	19	9	5	17	22	3	20	0	71	15	0	6	17	26
ENSG00000010810	70	119.5	34	51	86	65	31	71.5	54	78.5	13	40	50	67	44	62	77	42	81	25	154.5	8	25	30	13	43	19	39	20	43	68	10.5	0	37	52	18	19	42	34	76	92	46	36	70	27	15	33	69	62.5
ENSG00000010818	14	0	16	6	3	8	29	2	49	7	15	1	0	11	3	23	54	8	5	12	29	0	9	1	16	15	4	2	5	1	12	2	37	5	30	0	0	6	5	8	29	6	6	27	9	3	1	0	33.5
ENSG00000010932	0	0	0	0	0	0	0.25	0	0	0	0	0	0	1	0	0	0	0	0.5	0	0	0	0	0	0	0	0	0	0	0	0	0	0	0	0	0	1	0.11	0	0	1	0	0	0	0	0	0	0	0
ENSG00000011007	66	95	127	91	150	25	103.5	70	48	56	37	94	45	52	92	82	33	90	29	42	93	85	39.5	50	25	68	53	46	21	36	19	23	79	70	41	34	61.5	12	5	36	138	41	1	72	37	94.5	49	67	61.25
ENSG00000011009	28.75	6	50.92	50.25	62.25	6	4.25	1.25	0	9.5	16	4	21.5	13.58	23.75	16.5	36	36.5	50.75	25.83	77	28.75	34.89	48	0	0	38	4.5	6	0	21	6.75	16.25	18.75	29	14	12.5	16	39.25	9.25	49.58	12.5	0	61.17	33.58	34.75	29.5	26.08	29.5
ENSG00000011021	36.5	24	5	45	28	10	0	6	57	30	16	9	21	11	8	28	81.83	23	19	46	33	7	9	12	13	14	7	8	5	2	24	14	112	3	14	11	0	8	15	3	8	10	0	46	20	5	21	21	1
ENSG00000011028	0	1	0	1	4	16	11	0	0	0	8	0	14	0	1	3	14	31	0	9	23	0	0	4	2	6	4	0	0	2	9	0	0	4	0	0	3	3	5	8	0	5	9	10	11	2	4	0	2
ENSG00000011052	88.5	226	143.53	120.83	285	118.75	24.75	101.25	99.08	74.08	160.47	63.08	141.21	85.92	103.08	103.67	208.28	173.17	138.25	171.39	270.5	161.92	176.67	175.08	37.08	108.92	201.19	108.33	43.83	63.83	99.17	72.58	126.17	140.58	145.58	54.83	147.62	119.5	54.25	73.83	235.87	204.67	185.69	269.17	136.67	268.53	71.42	126.08	112.44
ENSG00000011083	0	0	0	0	0	0	0	0	0	0	0	0	0	0	0	0	0	0	0	0	0	0	0	0	0	0	0	0	0	0	0	0	0	0	0	0	0	0	0	0	0	0	0	0	0	0	0	0	0
ENSG00000011105	4	12	0	7	3	1	0	4	0	1	0	0	0	1	0	0	14	0	17	6	0	0	0	0	0	0	2	0	1	2	0	0	0	0	0	5	0	0	0	0	11	0	23	12	0	8	3	2	1
ENSG00000011114	9.5	5.5	10.5	21.5	18	8.5	14.5	0	11.5	18.5	8.5	22	4.5	19.5	4.5	9.5	0.5	0	25.25	10.5	38.5	2	3	4	16	3.5	7.5	1.5	2	0	5	2.5	60	3	4	3	7	0	0	1	8	10.5	3	8	5	0	9.5	9.5	11
ENSG00000011132	14	1	0	8	0	9	0	3	0	0	3	9	7	6	5	17	15	2	24	8	12	3	14	0	0	0	3	17	2	2	0	2	0	0	20	5	2	0	7	1	8	1	13	17	7	0	25	8	0
ENSG00000011143	92	64	45	36	36	40	0	0	71	4	18	41	0	52	64	65	9	119	47	14	57	0	8	12	15	0	33	4	14	17	43	17	16	31	45	35	12	0	0	37	15	36	42	80	14	60	30	118	60
ENSG00000011198	20	58	40	61	99	60	63	80	38	19	44	95	24	36	73	54	12	98	95.5	21	79	32	27	14	28	23	15	8	27	39	6	17	81	8	40	28	43	79	25	5	132.5	25	0	56	22	15	31	34	72
ENSG00000011201	0	0	0	0	0	0	0	0	0	0	0	0	0	0	0	0	0	0	0	0	0	0	0	0	0	0	0	0	0	0	0	0	0	0	0	0	0	0	0	0	0	0	0	0	0	0	0	0	0
ENSG00000011243	132	246.5	106	126	13	63	68	0	16	39	10	28	134.5	63	184.67	145	181	110	50.5	29	58.5	55	91	105.5	40	105.5	23	31	45	31	143	14	26	79	100.5	69	56	44	13	20	99	15	74	20	54	25	42	44	17
ENSG00000011258	9	25	12	2	12	0	0	13	16	19	15	3	7	32	0	9	6	9.5	18	6	9	3	4	11	3	6	13	2	0	0	2	2	68	3	0	6	0	0	2	15	10	8	20	7	8	0	0	18	33
ENSG00000011260	74	128	82	83	51	70	51	0	78	6	45.5	19	5	42	143	67.5	124.5	80	59	74	99.5	27	3	10	16.5	28	73	50	42	31	82	38	26	49	86.5	32	16	80.5	44	36	53	47	110	72.5	28	55	25	41	99
ENSG00000011275	38.5	99.5	28	43	25	6	0	37	18	7	24.5	7	0	48	36	59.5	0	65	104.5	11	70.5	17	42	7	24	30.5	39.5	37.5	7	4	54	4	0	34.5	8	6	12.5	26	24	29	30	17	115	63	12	44	74.5	44	70.5
ENSG00000011295	49	78.5	86.82	106.5	132	60	138.5	67	46	69	65.5	16	80.5	71.5	33	146.5	81	55.5	96	74	107	27	62	42.5	12	9	44	47.5	28	30	21	15	64.5	53.5	64.5	30	21	28	14	60.5	114.5	17	95	94.5	49.5	37	61.5	34.5	36
ENSG00000011304	50	107	104.5	53	66	45	82	34	49	57	42.5	42	106	29	82	72	109	27	85	72	98	53	68	5	12	49	70	66	12	21	58	12	4	26	42	23	50	44	24.5	23	135	48	64	124	48	49	49	59	84
ENSG00000011332	16	30	10	6	4	12	26	0	0	6	15	2	12	4	5	27	2	8	7	5	1	0	2	0	4	1	0	0	0	3	27	1	0	2	0	2	0	1	9	3	6	0	38	18	0	4	23	10.5	0
ENSG00000011347	0	0	0	0	2	0	0	0	1	0	4	0	4	0	0	0	0	0	0	0	0	0	0	0	0	0	0	0	0	0	0	0	0	0	0	0	0	0	0	0	0	0	2	3	0	0	0	0	0
ENSG00000011376	52	60	68	10	34	24	0	27	49	14	30	3	0	10	4	52	23	22	23	50	76	18	57	0	11	11	21	12	2	12	23	7	37	14	0	7	0	51	19	5	43	29	0	35.5	28	1	19	61	33
ENSG00000011405	63	60	99	103	42.5	58.5	12	61	73	119	33	25	50	65	57	57	49	30	58	97	56	17	34	60	71	55	23	12	19	22	31	14	85	41	16	19	3	23	35.5	38	95	17	90	58	41	25.25	21	58	12
ENSG00000011422	21	47	0	41	11	76	39	0	26	21	22	1	15	25	12	29	35	27	37	0	15	3	47	15	7	23	5	27	17	8	18	4	0	6	49	9	7	84	63	7	0	12	49	43	35	23	7	24	45
ENSG00000011426	123	236.5	122.5	46	49	14	0	82	67	41	25	67	68	78	46	319.5	121	61	127	280.5	21.5	24	32	33	102.5	49	97	32	20	35	33	35	45	39	17	18	25	66	24	43	86.5	18	64	84.5	45	58	41	23	78
ENSG00000011451	2	19	1	7	5	1	6	2	8	6	3	14	25	8	11	8	2	7	10	5	33	1	4	1	0	1	0	5	0	1	11	0	0	4	0	0	4	0	10	1	2	5	16	23	11	0	1	0	1
ENSG00000011454	140	116	53	96	38	78	19	95	84.5	131	45	71	63	99.5	78	101.5	112.5	79.5	46	101.33	147	11	56	21	39.5	41	44	37	38	24	47	24	27.5	18	53	48.5	9	32	48	32	55	22	0	83	49.5	26	95.25	89	142
ENSG00000011465	0	0	0	0	0	0	0	0	0	0	0	0	0	0	0	0	0	0	0	0	0	0	0	0	0	0	0	0	0	0	0	0	0	0	0	0	0	0	0	0	0	0	0	0	0	0	0	0	0
ENSG00000011478	0	1	1	5	0	0	0	5	0	0	6	0	0	0	0	0	0	0	0	0	0	0	5	0	0	0	4	3	0	0	0	1	0	0	0	0	3	0	0	0	8	1	0	1	7	3.5	0	0	0
ENSG00000011485	14	36	63.5	51	73.5	13	3	7	24	18	23	16	12.5	28	18	17	46	118.5	47.5	61	29	18	28	0	2	11.5	69	24.5	2	11	24	6	0	30	16	1	47	1	36	20	75	11	39	40	35	20	34	68	57.5
ENSG00000011523	31	62	14	59	25	52	87	4	46.5	24	34	44	54	51	67	33	88.5	58	59	33	20	20	4	21	28	6	12	21	9	10	61	26	12	18	2	16	11	14	19	23	14	10	33	57	9	34	40	44	50
ENSG00000011566	15	30	17	16	2	2	20	22	10	15	9	1	0	57	32	27	11	8	2	1	47	4	0	13	9	0	5	1	0	3	1	4	18	9	12	7	0	11	0	15	0	0	2	19	7	0	3	4	0
ENSG00000011590	0	1	0	0	0	0	0	0	0	0	0	0	0	0	0	0	0	0	0	0	0	0	0	0	0	0	0	0	0	0	0	0	0	0	0	0	0	0	0	0	0	0	0	0	0	0	0	0	0
ENSG00000011600	0	0	0	0	0	0	0	0	0	0	0	0	0	0	0	0	0	0	0	0	0	0	0	0	0	0	0	0	0	0	0	0	0	0	0	0	0	0	0	0	0	0	0	0	0	0	0	0	0
ENSG00000011638	0	0	0	5	0	0	0	24	0	0	7	0	38	0	0	0	1	31	1	0	0	0	10	0	0	0	3	0	1	0	0	0	0	5	0	3	0	0	8	4	4	0	85.5	13	0	0	3	11	0
ENSG00000011677	1	1	0	9	0	0	0	0	0	0	0	0	0	0	0	1	0	0	0	0	0	0	0	0	0	0	0	0	0	0	0	0	0	0	0	0	0	0	0	0	0	0	0	0	0	0	0	0	0
ENSG00000012048	101.67	18	166	154	43	112.2	22	176	119	164.5	131.33	7	37	85.08	191	164	115.5	91	106	26	203.5	3	33.5	28	6	8	77	69	78	62	113	66	89.33	60.33	120	157	14.5	3.33	7	125	64.5	84	112	150.5	106.5	10.5	88	87	42.5
ENSG00000012061	38	27	86	58	72	32	64	4	74.5	38	39	21.5	42	59	47	37	35	50	74	27	166.5	39	25	1	12	19	69	47	20	4	42	17	1	33	58	5	48	56	56	18	79.5	25	30	95	89	54	10	80	44
ENSG00000012124	0	0	0	0	0	0	0	0	0	0	0	0	0	0	0	0	0	0	0	0	0	0	0	0	0	0	0	0	0	0	0	0	0	0	0	0	0	0	0	0	0	0	0	0	0	0	0	0	0
ENSG00000012171	4	0	4	11.5	0	0	0	0	21	0	5	0	1	4	0	21	10	6	2	21	5.5	5	0	0	4	0	1	5	1	5	10	0	10	5	8	0	3	0	0	13	6	5	0	9	10	4	4	1	10
ENSG00000012174	17	7	42	25.5	35.5	4	32	3	18	29	14.5	5.5	10	26	22.5	35.5	33	4	12	42	36	5	33	10.5	5	7	19	7.5	0	11	7	8	0	16	18	2	0	29	6	30.5	21	30	6	26.5	5	15	26	14	25
ENSG00000012211	5	22	25	1	0	0	1	0	0	0	2	0	28	7	0	4	1	0	33	28	0	1	0	0	0	2	4	8	3	0	0	1	0	0	0	11	6	0	1	18	16	1	1	10	0	0	0	0	9
ENSG00000012223	0	0	0	0	0	0	0	0	0	0	0	0	0	0	0	0	0	0	0	0	0	0	0	0	0	0	0	0	0	0	0	0	0	0	0	0	0	0	0	0	0	0	0	1	0	0	0	0	0
ENSG00000012232	17	3	17	23	1	1	11	33	0	0	2	0	8	1	0	0	4	10	19	15	4	0	32	1	0	0	14	0	4	3	10	1	0	0	1	2	2	1	0	0	29	1	0	16	1	2	0	17	7
ENSG00000012504	0	0	0	0	0	0	0	0	0	0	0	0	0	0	0	0	0	0	0	0	0	0	0	0	0	0	0	0	0	0	0	0	0	0	0	0	0	0	0	0	0	0	0	0	0	0	0	0	0
ENSG00000012660	43	83	93	32	117	20	1	86	15	66	54	48	12	25	75	153.5	73	47	120.5	73.5	56	65	58	63	3	143.33	55	16	39	32	52	23	26	76	27	29	36	153	28	32	139	104.5	76	103	45	34	92	18	79
ENSG00000012779	0	0	0	0	0	0	0	0	0	0	0	0	0	0	0	0	0	0	0	0	0	0	0	0	0	0	0	0	0	0	0	0	0	0	0	0	0	0	0	0	0	0	6.5	2.5	0	0	0	0	0
ENSG00000012817	0	0	0	0	0	0	0	0	0	0	0	0	0	0	0	0	0	0	0	0	0	0	0	0	0	0	0	0	0	0	0	0	0	0	0	0	0	0	0	0	0	0	0	0	0	0	0	0	0
ENSG00000012822	20	40	16.5	18	16	14	20	60	4	21	11	32	0	28	5	26	38.5	24	44	0	39	28	36	1	13	3	14	10	1	7	1	15	0	18	23	9	0	0	10	7	31	5	6	57	34	1	20	28	54
ENSG00000012963	26.75	7.83	49	31.25	21	15.5	42.25	5.25	20.75	0	6.5	9.75	12.25	13.25	27.75	66.25	12.5	7	21.25	16.75	42.5	17.5	14	3.75	5.25	5	17.5	8.5	6	2	7.5	13.75	9.75	24	9	2	12.75	0	2.75	5.5	41.33	12.75	9.75	26.5	11.5	0.5	8.5	8.75	53.5
ENSG00000012983	32	18	19	53.5	6	21	21	24.5	0	26	18	20	2	16	11	28	1	7.5	8	0	29	0	25	43	36	0	23	10	8	4	7	2	46	12	13	0	6	1	5	5	41	31	19	36	8	6	22	4	12
ENSG00000013016	0	0	0	2	0	0	0	0	0	0	0	0	0	0	0	7	0	0	0	0	16	0	7	0	0	0	0	0	0	5	0	0	0	0	0	0	0	0	7	0	0	3	4	3	0	0	0	0	0
ENSG00000013275	134	187	146	145	113	91	151	27	125	54	81	119	185	93	155	129	134	114	147	122	124	134	60.5	127	31	73	82	52.5	34	73	104	15	23	71	57	43	49	134.5	96	60	190	52	221	178.5	66	61	79	110	207.5
ENSG00000013288	0	0	8	4	7	7	0	1	7	0	2	1	0	17	0	12	18	0	6	0	1	2	12	6	0	0	7	3	1	7	6	0	4	9	0	2	0	0	0	8	13	30	5	12	13	6	7	5	29
ENSG00000013293	0	0	0	0	0	0	0	0	0	0	0	0	0	0	0	0	0	0	0	0	0	0	0	0	0	0	0	0	0	0	0	0	0	0	0	0	0	0	0	0	0	0	0	0	0	0	0	0	0
ENSG00000013297	0	0	0	0	0	0	0	0	0	0	0	0	0	0	0	0	0	0	0	0	0	0	0	0	0	0	0	0	0	0	0	0	0	0	0	0	0	0	0	0	0	0	0	0	0	0	0	0	0
ENSG00000013306	54	96	77	42	151	77	31	27	46	13	76	54	108	23	33	53	167	155	101	134.5	87	56	91.5	59	12	42	111	37	16	8	57.5	39	76	86	29	10	15	40	41	27	83	84	222.5	141	91.5	51.5	27	41	121
ENSG00000013364	0	1	10	0	0	0	0	0	1	0	0	0	17.5	0.5	0	2	13.5	0	0	32	22	9.5	7	13	0	8	3.5	0	0	5	1	0	0	0	0	0	4	6	0	0	22	0.5	6	0	1.5	6	0	0	2
ENSG00000013374	85	202	131	70	98	66.5	1	40	50	131.5	68	62	0	58	99	92	45	91	83	51	127.5	46	67	85	21	63	52	39	24	29	78	12	0	61	73	31	11	35	49	56.5	84	66	47	113	54.5	60	79	72	119.5
ENSG00000013375	5	25	41	42	41.5	6	19	2	56	50	102.5	26	13	3	14	50	12	46	56	46	8	1	24	112.67	23	8	3	21	1	5	10	8	22	105.5	17	0	15	57	38	17	82	27	77	132	40.5	28	43	50	45
ENSG00000013392	17	14	1	15	2	27	0	0	16	2	10	0	0	11	0	8	0	0	11	4	13	0	4	2	0	18	5	0	2	1	7	0	0	40	0	2	0	0	1	9	23	3	18	32.5	22	7	5	3	0
ENSG00000013441	200	227.5	250	154	43	156	193	125	128	179	139	158	106	217	116	223	192	117	155	132.5	119	158	50	151	70	367.5	49	99	88	90	93	98	222.5	95	121	94	153.5	29	93	81	235.5	11	79	170	54	95	97	110	235
ENSG00000013503	10	48	15	24	24	47	20	9	0	17	38	0	25	12	13	19	11	30	24	22	62	0	9	22	0	9	15	10	0	3	16	9	0	7	2	11	3.5	0	5	8	17	6	4	33	22	1	4	23	59
ENSG00000013523	48	11	24.5	20.5	1	21	32.5	0	8	2	20	8	14	19.5	21	13.5	41	31	18.5	21.5	7.5	4	23	0	13	0	0	3	1.5	14.5	8	3.5	1	18.5	10	7	3.5	0	0	4	17	7	15.5	28	5	0	11.5	17.5	54.5
ENSG00000013561	56.5	99	87	47	9	56	66.5	25	89.5	37	57	50	6	44	43	80	15	76	26	24	95	22	13	54	65.5	22	8.5	27	26	20	53	16	47	44	43	19	8	1	58	17	15	0	69	61	22	7	35	32	65.5
ENSG00000013563	14	7	6	11	22	0	0	0	0	41	21	0	0	6	2	0	19	18	51	12	21	0	52	3	2	0	9	12	2	4	13	1	0	3	0	6	19	6	5	0	26	7	2	26	26	18	6	14	22
ENSG00000013573	80.83	39.83	107	113.83	33.5	100.33	113.33	11	5	64.83	80	116.17	60.17	32	96.37	119	55.5	127	100.83	107.5	174.25	24.33	35.33	12	10.83	17.5	32.17	27.5	16.33	20.83	98.07	37.83	0	83	68.67	19.67	23	0	25.67	35.5	96.33	50	102.17	112.33	53.5	17	77	152.32	123.67
ENSG00000013583	8	24	18	36	19	3	19	0	16	12	13	35	19	4	5	15	23	47.5	64	42	16	13	18	12	5	58	41	18	6	1	4	0	0	24	4	9	17	9	8	17	2	0	32	38	33	15	11	9	11
ENSG00000013588	0	2	0	0	0	0	1	20	0	1	0	0	10	0	0	24.5	0	0	0	0	0	5	0	0	0	0	0	0	0	0	0	0	0	4	0	0	0	10.5	0	0	13	6	1	6	8	1	0	0	0
ENSG00000013619	0	0	0	0	0	0	0	0	0	0	0	0	0	0	0	1	0	0	0	0	0	0	1	1	0	0	0	0	0	0	0	0	0	1	0	0	0	0	0	0	3	2	0	1	0	0	0	0	0
ENSG00000013725	0	0	0	0	0	0	0	0	0	0	0	0	0	0	0	0	0	0	0	0	0	0	0	1	0	0	0	0	0	0	0	0	0	0	0	1	0	0	0	0	0	0	0	0	0	0	0	0	0
ENSG00000013810	147.5	377.5	49	15.5	37.5	20	69	28	30	10	7	7	65	38	26.5	206	51	48	28.5	21.5	15	19	28	25	115	17.5	24	12	2	14	18	12	50	42	0	24	34.5	77.5	3	10	36	13	42.5	59.5	1	87	36	2.5	17
ENSG00000014123	41.5	15	42	100	59	0	1	37	2	64	71	17	13	87	66	34	46	34	31	1	90	1	59	28	20	35	17	15	33	28	11	23	50	44.5	23	28	18	7	16	28	17	29	11	49.5	9	23	49	18	25
ENSG00000014138	128	108.5	109.67	116	40	41	21.33	44	65.17	32.5	35.5	96.75	7.75	61.5	185.75	53	44	90.5	92	12.33	67.25	2	68.75	10.5	17.5	0	39.5	24.5	15	57.25	116.25	14.5	27.75	70.75	40.5	35.75	8.5	22.25	19	51.75	53	24.5	177	162.75	67	15.5	70.75	140	91.5
ENSG00000014164	8	7	5.5	18	0	15.5	18.5	5.5	6	4.5	4	4.5	23	13	0	1	1	32.5	0.5	13.5	5	2	0.5	0	2	7.5	6	0.5	2	6.5	4.5	0.5	2	15.5	1	5	3	2	8.5	2	5.5	0	5	9.5	11	17	4	25.5	0
ENSG00000014216	14	30	0	11	31	11	11	9	0	5	8	0	31	14	7	30	0	16	62	20	18	18	58	0	0	6	16	12	0	11	13	1	2	39	1	9	3	0	23	7	18	7	114	38	16	13	20	0	18
ENSG00000014257	0	0	0	0	0	0	0	0	0	0	0	0	0	0	0	0	0	0	0	0	10	0	0	0	0	0	0	0	0	0	0	1	0	0	4	4	0	0	0	0	0	0	0	1	0	0	0	1	1
ENSG00000014641	199	270.67	98	123	182	114	112.5	113	144	64	60	119	120	111	206.5	178	194.5	154.5	176	216.5	111.5	57	214	107	73	60	148	58	44	56	77	49	153	177	88	110	156	194.67	81	80	191	108	132.5	226.75	135	118.5	175	59	122
ENSG00000014824	123	102.5	60	85	40	42	100.5	60	134	59	36	102	56	69	96	81	36	53	45	86	125	14	41.67	108	56	41	28	16	27	25	93	47	39	64	15	35	15	0	36	31	76.5	35	0	98	50	11	68	77	93
ENSG00000014914	2	12	0	4	1	0	5	0	3	2	0	0	1	0	0	5	0	0	10	0	0	0	0	0	0	0	5	0	5	0	13	0	0	5	0	5	0	2	38	9	4	0	2	4	0	0	4	0	16
ENSG00000014919	72	64	89.25	76	30	25.5	3	44	41	16	41	64	5	73	75.33	48.25	52.5	62.5	88	39	43	3	8.5	32.5	19	25.5	26.5	22.5	6	22	48.75	8	58.5	32	29	38	5	1	9.5	17.5	18	26.75	17	100.5	36.5	16.5	31	62.5	39
ENSG00000015133	0	0	1	0	1	0	0	0	0	0	8	0	0	0	0	2	1	0	20	1	0	0	0	0	3	0	0	0	3	4	0	0	0	1	0	0	0	0	0	0	7	10	10	2	11	0	0	0	0
ENSG00000015153	39	35	2	15	36	14	125	8	53	42	33	47	27	13	88	38	74	57	74	39	44	28	8	72	23	17	4	16	7	10	12	25	0	16	23	21	30	0	41	44	57	15	1	47	10	16	71	30	25
ENSG00000015171	18	34	24	29	11	24	47	19	0	14	10	0	32	66	6	19	23	6	44	22	3	15	17	17	50	19	22	0	13	4	15	0	0	5	24	0	3	34	22	19	24	3	1	23	16	9	19	45	7
ENSG00000015285	0	0	0	0	0	0	0	0	3	0	2	0	0	0	0	0	0	0	0	0	0	0	0	0	0	0	0	0	0	0	0	0	0	1	0	0	0	0	0	0	0	0	0	0	0	0	0	0	0
ENSG00000015413	0	0	0	0	0	0	1	0	0	0	0	0	0	0	0	13	11	0	0	0	0	0	0	0	0	0	0	0	0	0	0	0	0	0	0	0	0	0	0	0	0	0	0	4	0	0	0	0	0
ENSG00000015475	9	18.5	19	1	56	21	15	41	1	5	14	0	24	1	1	15	44	0	50	36	17	2	3	15	2	0	25	17	1	3	8.5	7	2	25	0	0	4	0	11	17	42	61	0	59	13	7	1	0	0
ENSG00000015479	134.96	185	189.17	142.17	131.5	132.58	49.5	70.5	104.17	128.75	92.04	141	72.83	71.83	244.67	154.42	80.33	120.92	98.39	133.58	189.92	104.11	75.67	97.88	110.25	112.75	76.5	68.75	59.5	32	93	49	160.83	74.5	109.5	82.33	42.25	87.33	37.25	85.75	171.67	63.75	58.17	155	66.08	44.75	116.83	163	124.08
ENSG00000015520	1	0	0	0	0	0	0	0	21	0	1	0	16.5	8	0	7	0	0	0	12	0	2	0	18.5	0	1	0	9	0	0	0	0	0	0	0	1	15	0	0	18	0	0	2	0	1	7	1	0	0
ENSG00000015532	4	8	11	42	23	15	9	1	6	14	6	0	10	1	16	3	7	4	28	8	26	10	11	8	4	12	14	3	3	3	11	0	0	0	11	6	13	0	11	3	25	6	20	12	8	5	4	5	8
ENSG00000015568	43.29	62.81	41.16	81.3	9.41	29.18	66.02	34.94	6.2	39.37	18.85	17.91	4.35	62.84	30.36	58.14	37.09	21.55	42.83	39.47	41.54	12.1	16.88	15.99	50.63	34.22	14.22	18.27	9.2	6.78	14.32	6	12.4	31.44	16.26	8.52	5.9	5.95	21.65	11.65	14.93	15.87	28.77	36.66	7.57	7.82	20.95	8.03	41.38
ENSG00000015592	0	0	0	0	0	0	225	0	20	0	0	0	12.5	0	0	0	0	0	0	7.5	0	0	0	2	0	0	0	0	0	0	0	0	0	0	0	0	7	0	0	0	5	0	0	0	0	0	0	0	0
ENSG00000015676	83.5	83	55	44	66	14	1	26	16	32	54.5	35	33	67	58	25	52	9	101	56.5	45	18	25	24	10	4	51	34	5	15	17	7	15	40	57	4	10	17	29	5	30	17	27	47	25	9	58	32	15
ENSG00000016082	0	0	0	0	15	0	0	0	0	0	0	0	0	0	11	0	0	0	16	0	12	0	8	0	0	15	0	0	0	0	7	0	0	0	0	0	0	0	0	0	0	1	21	3	17	0	13	0	0
ENSG00000016391	0	0	5	0	11	0	0	0	0	0	0	0	43	5	7	13	0	1	20	0	20	6	10	15	0	0	1	14	0	0	8	0	0	19	0	1	0	0	0	0	55	16	0	17	16	7	9	6	17
ENSG00000016402	0	0	0	0	0	0	0	0	0	0	0	0	0	0	0	0	0	0	0	0	0	0	0	0	0	0	0	0	0	0	0	0	0	0	0	0	0	0	0	0	0	0	0	0	0	0	0	0	0
ENSG00000016490	0	0	0	0	0	0	0	0	0	0	0	0	0	0	0	0	0	0	0	0	0	0	0	0	0	0	0	0	0	0	0	0	0	0	0	0	0	0	0	0	0	0	0	0	0	0	0	0	0
ENSG00000016602	0	0	0	0	0	0	0	0	0	0	0	0	0	0	0	0	0	0	0	0	0	0	0	0	0	0	0	0	0	0	0	0	0	0	0	0	0	0	0	0	0	0	0	0	0	0	0	0	0
ENSG00000016864	30	32	14	23	61	46	26	27	8	56	13	26	110	37	8	59	37	56	86	69	71	24.5	5	9	5	11	15	22	15	11	29	10	47	29	21	25	20	9	12	13	104.5	38	0	56	36	10.5	49	22	12
ENSG00000017260	31	33	64	9	28	34	33	35	9	10	24	18	34	33	115.5	25	89	14	110	14	78	8	23	6	32	121	20	12	15	11	16	3	55	20	7	23	12	0	5	11	19	26	0	34	18	11	21	8	15
ENSG00000017427	0	0	0	0	0	0	0	0	0	0	0	0	0	0	0	0	0	0	0	0	2	0	0	0	4	0	0	0	0	0	0	0	0	0	0	0	0	0	0	0	0	0	0	0	0	0	0	1	0
ENSG00000017483	0	0	0	0	0	0	0	0	0	0	0	0	0	4	0	0	0	0	0	21	0	0	0	0	5	0	0	0	0	0	0	0	0	0	0	0	0	0	0	0	0	0	0	1	0	0	0	0	0
ENSG00000017797	22	26.5	1.5	12.67	18.5	7.5	0	10.5	11.5	20.5	8	12.5	5.5	23.5	23.5	9	13	32.83	27	3	7.5	6	9	1	9	10.5	23.5	6	0	1	7	0	0	10	0.5	5	3.5	23	15	4	17.5	31	0.5	25.5	24	27	11.5	30.5	0
ENSG00000018189	8	43	64	40	25	40	188.5	67	5	87.5	19	0	45	106	45	49	11	59	90	31	129	13	25	6	2	22	19	0	50	47	39	9	13	39	37	35	9	23	22	44	48	44	13	62	37	14	16	43	88
ENSG00000018236	0	4	0	0	0	0	0	0	0	4	2	0	13	0	0	0	0	13	1	8	0	0	7	0	0	0	0	0	0	0	0	0	0	0	0	0	0	0	0	0	0	0	2	0	2	0	0	0	0
ENSG00000018280	0	0	0	0	0	0	0	0	0	0	0	0	0	0	0	0	0	1	0	0	0	0	0	4	0	0	1	0	3	0	0	0	0	0	0	0	2	0	0	0	0	0	0	0	0	0	0	0	0
ENSG00000018408	0	3	25	14	28	7	25	10	13	41	2	10	35	11	2	33	8	29	8	24	8	10	5	11	7	5	7.5	0	6	18	0	0	0	5	3	8	3	0	6	9	9	1	0	24	7	3.5	5.5	27	1
ENSG00000018510	30	50.5	38	39	27	20	23	58	29.75	35	8	0.5	25	9	31.5	41	25	8	34	41	34	3	19	18	35.5	20	23	43	10.5	9	5	9	22	31	17	3.5	7	1	21	14	21.5	13	0.5	53	3	14	31	20	23.5
ENSG00000018607	0	0	0	0	0	0	0	0	0	0	0	0	0	0	0	0	0	0	0	0	0	0	0	0	0	0	0	0	0	0	0	0	0	0	0	0	0	0	0	0	0	0	0	0	0	0	0	0	0
ENSG00000018610	49	81	75	30	82	9	48	31	22	11	12	43	13	42	51	24	21	4	18.5	20	97	19.5	22	29	24	66	57	15	6	27	47	1	19	8	2.5	13	10	30	8	15	40	32	27	69	8	26	17	34	100
ENSG00000018625	0	0	0	0	0	0	0	0	0	0	0	0	0	0	0	0	0	0	0	0	0	0	0	0	0	0	0	0	0	0	0	0	0	0	0	0	1	0	0	0	0	0	0	0	0	2	0	0	0
ENSG00000018699	46	77	51	88.5	17	28	41	37	39	33	28	27	0	32	45	32	145.5	29	28.5	76	104.5	27	8	4	36	25	13	18	17	19	72	7	22	13	18.5	18	26	46	33	24	32	18	25	59	6	14	52	21	54
ENSG00000018869	4	43	0	2	0	0	19	0	9	0	16	0	22	19	39	15	27	6	2	0	60	15	21	0	4	13	0	10	7	3	1	1	0	6	3	0	1	22	4	0	9	1	10	8	0	8	2	10	17
ENSG00000019102	0	0	7	0	0	0	0	2	0	0	0	0	0	1	0	0	0	0	0	0	0	0	0	0	0	0	0	0	0	0	0	0	0	0	0	3	0	0	0	0	0	1	0	0	0	1	0	0	0
ENSG00000019144	10	19	0	0	10	0	13	7	7	1	11	0	9	3	0	4	6	34	35	0	0	8	28	0	16	0	10	0	5	3	7	0	1	3	0	0	0	0	5	2	13	0	37	25	15	0	0	6	13
ENSG00000019169	0	0	0	0	0	0	0	0	0	0	0	0	0	0	0	0	0	0	0	0	0	0	0	0	0	0	0	0	0	0	0	0	0	0	0	0	0	0	0	0	0	0	0	0	0	0	0	0	0
ENSG00000019186	0	0	0	0	0	0	0	0	0	0	0	0	0	0	0	0	0	0	0	0	0	0	0	0	0	0	0	0	0	0	0	0	0	0	0	0	0	0	0	0	0	0	0	0	0	0	0	0	0
ENSG00000019485	8	4	0	0	0	0	13	0	0	1	0	0	4	0	0	0	0	12	11	5	0	0	0	0	0	0	0	0	0	0	6	0	0	0	1	2	0	0	0	0	6	0	24	3	3	0	0	0	0
ENSG00000019505	0	0	0	0	0	0	0	0	0	0	0	0	0	0	0	0	0	0	0	0	0	0	0	0	0	0	1	0	0	0	0	0	0	0	0	0	0	0	0	0	0	0	0	0	0	0	0	0	0
ENSG00000019549	0	11	48	15	0	8	1	13	0	0	53	12	1	0	0	38	1	0	5	0	0	8	4	0	0	0	94	7	0	2	0	10	0	2	111	7	16	0	0	0	42	0	39	8	13	0	1	8	2
ENSG00000019582	8	4	5	7	2	2	2	1	3	0	0	0	0	0	4	1	3	3	2	2	10	12	1	2	0	2	0	2	0	2	5	2	8	2	0	1	3	0	0	0	10	2	3	3	0	4	3	3	4
ENSG00000019991	0	0	0	0	0	0	0	0	0	0	0	0	0	0	0	0	0	0	0	0	0	0	0	0	0	0	0	0	0	0	0	0	0	0	0	0	0	0	0	0	0	0	0	0	0	0	0	0	0
ENSG00000019995	57	41	31.5	96	27	24	88	70	50	46	16	61.5	42.5	86	16	59.5	54.5	18.5	82	1.5	48	15	27	16	39	32	46.5	20	24.5	2	6	14	12	12	16	9	19.5	9	22	21	68	25	1	47.5	31	38	30	16	71
ENSG00000020129	65	30	94.67	116.5	53.5	73	28	65	23	47	35	16	9	45	16	44.5	184.17	9	31.5	23.5	85.5	46	51.5	15.5	19	8	61.61	29	6	23.5	82.25	21.5	1	41	18	21	3	9	9	36	67	22	0	84	34	38	1	29	91
ENSG00000020181	20	43	20	20	14	16	24	19	15	0	5	3	5	11	6	6	4	23	40	9	24	0	7	1	4	19	12	6	4	3	14	3	3	5	0	4	4	0	2	8	5	4	13	20	1	0	9	19	8
ENSG00000020219	0	0	0	0	0	0	0	0	0	0	0	0	0	0	0	0	0	0	0	0	0	0	0	0	0	0	0	0	0	0	0	0	0	0	0	0	0	0	0	0	0	0	0	0	0	0	0	0	0
ENSG00000020256	8	33	14	32	43	30	0	0	5	0	10	15	0	0	26	19	29	4	5	0	19	22	6	0	4	10	7	4	9	12	26	0	4	10	13	0	23	0	0	1	10	8	19	14	29	3	10	7	9
ENSG00000020426	83	144	54.5	80.75	43.5	82.5	53.5	4	108.83	50.5	71	77.5	71	73	121.5	109.75	77.5	75.5	89.5	101	80	40	37	60	93.83	80.5	24.25	18.5	28.5	26.5	68	19.5	89.5	46.5	48.5	61	7	51	44	53.5	71.5	32.5	44.5	101.5	26	45	94.75	105.5	74
ENSG00000020577	0	2	23	16	1	1	2	0	0	7	24	2	10	0	0	10	77	12	11	0	12	0	8	9	8	0	0	0	11	0	0	7	0	5	24	0	2	0	5	2	1	8	1	7	0	9	26	0	0
ENSG00000020633	0	0	3	4	0	7	0	0	0	0	2	0	3	0	0	2	4	5	2	11	0	0	0	1	0	0	2	0	0	0	0	0	0	1	0	0	2	0	10	1	1	11	0	7	3	0	1	0	0
ENSG00000020922	36	75	49.5	39	42	22	74	20	47	47	39	75	61.5	51	93	44.5	45	35	60	73	141	17	26	54	14	25	31	48	12	25	57	36	24	24	26.5	28.5	17	16	27	41	72	34	110	78	26	10	64	145	60
ENSG00000021300	0	11	0	0	5	0	0	9	0	0	8	0	0	0	0	0	0	1	15	0	0	0	20	0	0	0	16	0	2	0	0	0	0	0	0	0	0	24	0	0	0	0	29	0	16	6	1	0	0
ENSG00000021355	18	12.5	45	13	27	35	9	15	0	7	10	0	0	30	0	92	17	20	84	12	19	5	15	0	0	6	6	11	12	8	5	6	0	16	7	3	1	16	0	7	4	0	0	19	6	0	4	38.5	17
ENSG00000021461	0	0	0	0	0	0	0	0	0	0	0	0	1	0	0	0	0	0	0	0	0	0	0	1	0	0	0	0	0	0	0	0	0	0	0	0	0	0	0	0	0	0	0	0	0	2	0	0	0
ENSG00000021488	0	0	0	0	0	0	1	0	1	0	0	0	15	1	0	0	5.5	0	0	19	0	0	0	2	3	0	0	0	0	0	0	0	0	0	0	0	0	0	0	0	5	0	0	0	0	0	0	0	0
ENSG00000021574	0	5	12	22	30	9	7	0	0	13	1	0	11	4	3	22	1	1	1	11	1	0	21	5	10	3	8	0	5	3	1	1	11	4	13	2	2	0	6	11	5	17	1	10	1	2	0	0	0
ENSG00000021645	0	4	2	0	4	0	0.08	0.05	0	0	0	0	0	0	0	0	0	1	0	0	0	0	14	0	0	0	6	0	0	0	6	0	0	0.15	0	0	0	1	0	0	14	3	7	3	0	0	0	0	0
ENSG00000021762	1.5	1	3	0	0	0	0	0	0	1	0	0	0	2	0	2	0	13	1	7	0	0	2	0	0	0	0	0	3	1	0	1	0	0	14	0	0	0	0	4	0	0	9	3	9	0	0	0	29
ENSG00000021776	55	35	48	45	30	17	49.5	34	30	19	2	19	19	39	40	31	50	33	18	31	41	2	12	19	10	14	13	13.5	6	10	3	1	16.5	21	20	26	10	1	12	9	49	17	33	35	12	9	39	12	10
ENSG00000021826	5	5	3	14	0	0	0	1	0	0	4	0	0	12	6	1	7	7	3	0	0	0	35	0	6	0	5	2	0	0	6	0	1	9	0	0	6	0	3	0	1	13	0	16	0	0	24	1	0
ENSG00000021852	0	0	0	0	0	0	0	0	0	0	0	0	0	0	0	0	0	0	0	0	0	0	0	0	0	0	0	0	0	0	0	0	0	0	0	0	0	0	0	0	0	0	0	0	0	0	0	0	0
ENSG00000022267	34	35	40	44	110	51.5	1	20	14	15	28	11	7	8	138	34	74	69	66	16	5	26	233	25	38	78	86	19	28	24	56	0	33	37	39	24	50	122.5	60	33	211	57.5	13	93	78.5	67	41	24	64
ENSG00000022277	119	202	117.5	123	149.25	69	21.5	126.5	136	80.75	40	109	106.5	44.5	150	143	145.5	126.5	78.33	101.5	71	49	110.25	62	31	59	60	52.5	24.5	75	142.5	24.5	38.5	61	47.5	75	48	24.5	41.5	59.5	77	19	118.5	141.5	78.5	57.5	91	169	98
ENSG00000022355	0	0	0	0	0	0	0	0	0	0	0	0	0	0	0	0	0	0	0	0	0	0	0	0	0	0	0	0	0	0	0	0	0	0	0	0	0	0	0	0	0	0	0	0	0	0	0	0	0
ENSG00000022556	0	0	0.04	0	0	0	0.04	0.04	0	0	0	0	0	0.02	0	0.03	0	0	0	0	0.03	0.03	0.04	0	0	0	0	0	0	0	0	0	0	0	0	0	0.03	0	0	0	0.04	0	0	0.07	0	0	0	0	0.03
ENSG00000022567	2	16	0	0	0	0	1	0	0	3	0	0	0	0	14	0	12	0	8	19	0	0	0	0	0	5	2	0	0	0	8	0	21	1	0	0	0	0	2	0	0	1	8	1	0	0	0	0	0
ENSG00000022840	110.5	178	89	113	94	54	109.5	55	12	65.5	21	28	44.5	90.5	134	102.5	21	70.5	26	49	50	39	70	18	55	33	33	14	20	37	81	9	0	41	55	56.5	6	15	84.5	9	68.5	29.5	30	120.5	24	59	87	59	33
ENSG00000022976	22	69	31	46	4	12	0	0	0	8	24	0	1	19	44	10	10	0	18	20	33	3	12	0	18	16	5	1	7	12	7	3	1	36	11	2	5	0	0	18	52	14	11	23	0	4	0	18	31
ENSG00000023041	63	155.5	134.5	168	43	134.5	95	2	24	46	66	101	47	94	284	86	127	133.5	92.5	82	201.5	31.5	38	57	52	47	40	42	36	48	77	14	66.5	60	24	67	22	23	35.5	66	63	16	109.5	129	14	63	155	57.5	81
ENSG00000023171	5	0	0	0	14	7	7	0	0	0	1	0	6	0	0	9	0	1	9	0	3	0	7	0	0	0	4	0	0	1	0	0	0	1	0	0	5	0	0	1	4	0	4	0	11	0	0	4	0
ENSG00000023191	96.5	69.5	107.67	57	93.5	70	25	51	46	32	30.5	71	42	65.5	50.5	35.5	89.5	71	93.5	77	98.5	14.5	37.75	0.5	14.5	36	61.5	25.5	7	57	41.5	22	0.5	23.5	34.5	50.5	12.5	7.5	18.5	27.5	34.5	16.5	237.75	112	43.5	13.25	58.5	69.5	90.25
ENSG00000023228	132	105.5	150	159	56.5	104	170.5	83	103	58	77.5	182	19	76.5	212	115.5	114	46	123	73	205.33	32	94	29.5	46	18	81	93.5	37.5	55.5	130.5	46	114	61	84.5	38	8	1	58	46	56	38.5	61.5	168	81.5	50.5	154	94	126
ENSG00000023287	46	99	40	41	9	14	81	39	58	63	20	39	16	44	24	105	37	35.5	53	41	15	31	46	47	160	9	28	22	11	6	12	11	65	28	44	19	17	13	36	27	11	52	21	58	51	3	4	32.5	57
ENSG00000023318	31	77	32	27	37	26	0	74	20	7	47	24	27	49	16	53	27	1	54	9	46	51	23	52	18	18	22	12	8	8	56	8	16	86	23.5	30	9	27	7	32	74	68	0	50	15.5	4	19	15	40
ENSG00000023330	170	216	98	215	76	210.5	106.5	94.5	280.5	93	63	206	115	154	279	125	126.5	157	122.5	107	203	34	60	12	59	48	29	29	42	47	176	17	185	35	108	95.5	40	89	99	68	75	35	0	226.5	23	7	79.5	201.5	127
ENSG00000023445	0	2	0	0	0	0	0	0	8	0	0	0	0	0	0	0	0	0	0	0	0	0	0	0	0	0	0.25	0	0	0	0	0	0	0	0	0	0	0	0	0	0	0	0	0	0	0	0	0	0
ENSG00000023516	51	84	20	154	33	76	20	6	9	86	10	9	8	99	138	59	15	13	74.5	62	117	13	1	31	19	17	30	22	27	20	25	38	26	25	16	41	5	12	13	22.5	30	1	0	46	43	7	51	31	32
ENSG00000023572	60.5	22	80	22	47	62	80	49.5	10	67	46.5	32	35	31	55	69.5	28.5	87.5	56.5	76.5	23	20	47.5	36	53	19	30.5	16.5	47.5	22	59.5	16	34.5	52	44.5	36	34	31	28.5	66	86.5	29	7	80	41	33.5	51	24	66.5
ENSG00000023608	57	59.5	21	36.75	22.5	35	18.5	4	36.5	9	23.5	18.5	27	20.5	27.5	42.5	34.5	10	9.5	13	52.5	8.5	9	78.5	42	26.5	6	5	12.5	9	22	2.5	76	4.5	23.5	13	14	1	7	14.5	13	4.5	10.5	42	2	22	42	15	23
ENSG00000023697	85	67	21	41	11	34	21	5	44	25	34	81	7	68	127	74	46	87	40	9	30	29	16	38	13	15	17	40	43	36	47	16	0	43.5	50	40	8	64	20	39	27	3	66	107	36	36	33	142	89
ENSG00000023734	175	194.5	124.5	104.5	174.5	136	274.5	44	188	112	137	174.5	161	118	160.5	132	188	167.5	63	208.5	136.5	202	143	125	100.5	114.5	65	82	74	44	133.75	58.5	0	138.5	96	121	79	107	96.75	112.5	194	99	122.5	200.5	57	110.5	181.83	116	181
ENSG00000023839	0	5	0	1	0	0	0	0	0	0	0	0	0	0	0	0	0	0	0	35	0	0	0	14	1	0	0	0	0	0	0	1	0	0	0	0	0	0	0	0	2	0	0	1	10	0	0	0	0
ENSG00000023892	0	15	0	0	0	0	0	0	0	0	2	0	0	0	0	0	0	2	1	0	0	8	0	0	0	0	0	0	2	3	0	0	34	2	1	0	0	18	0	3	0	0	5	2	0	8	0	0	0
ENSG00000023902	5	2	7	0	6	2	0	0	20	4.5	26	0	0.5	1	6	23	31	14	9	0	8	19	2	2	10	18	13	6	2	3	12	3	1	13	1	0	30.5	0	19	2	11	3	1	20	10	11	2	6	27
ENSG00000023909	4	19	4	8	12	7	27	76	0	0	3	3	21.5	16	13	16.5	3	28.5	42	51	0	0	7	0	16	3	13	10	1	0	3	0	0	2	7	1	8	17.58	1	9	47	8	13	16	15	5	6	3	0
ENSG00000024048	66	70	72	40	59	106	66	25	30	100	21	51	15	58	37	76.5	54	32	56.5	79	53	9	18	23	35	69	26	8	17	11	23	17	103	47	16	15	14	4	35	20	55	36	65	57.5	10	2	15.5	46.5	62
ENSG00000024422	0	0	0	0	2	0	0	0	0	0	0	0	0	0	0	2	0	3	6	0	13	0	0	0	0	0	4	0	1	0	0	0	0	1	0	0	0	0	0	0	0	0	15	0	0	0	0	0	0
ENSG00000024526	321.5	454.83	92.33	60	83	57	217.33	6	82.5	94.5	20	46.33	56	140	172	442.25	61	115	84	172.33	55	17.25	78	47	429.58	19	40.33	20	11	27.25	32.5	21	54.5	32	43	50.67	18	0	30	59.75	63.5	10	62	68	21	103	76.25	7	30.5
ENSG00000024862	56	160	5	17	93	52	125	151.5	153	63	80	117	23	79	101.5	109	146	73	94	59	116	31	39	39	10	57	29	40	24	23	48	31	53	52	51	24	13	28	52	58	61	18	92	69	40	32	42	105	132
ENSG00000025039	15	44	30	26	33	51	22	0	17	20	18	33	14	13	17	29	69	45	38	40	22	1	9	19	24	16	14	20	5	18	35	0	12	14	24	12	5	29	17	21	43	11	41	32	32	29	22	37	17
ENSG00000025156	138	176	102	65	29	71	26	133	117	80	46	49	90	72	136	129	78	18	58	109	111	61	30	45	43	26	15	42	38	43	90	37	53	42	76	26	22	29	61	46	129.5	9	70	105	22	24	177	81	83
ENSG00000025293	81	103	89	69	73	86	8	55	105.67	57	43	38	5	64	32	72	13	34	42	12	106	77	68	43	40	33	51	19.5	21	39	76	48	23	45	37	80	31	141.5	14	53	96.5	33	32	110	36.5	27	71	135.5	104
ENSG00000025423	11	20.5	14	9	18	9	15	23	6	6	23	22	42	24	18	22	37	45	33.5	8	35	27	16	4	5	10	4	4	5	13	10	7	0	20	4	7	15	3	1	39	16	31	17	38	6	13	7	18	9
ENSG00000025434	79.75	1	36.5	30	11	18	45.62	0	20	17	27	4	67.5	19	28	10	41	6	31	0	95.5	2	12	10	8	4	20	7	5	24	31	8	0	1	37	13	5	13	5	30	0	9	13	45	1	5.5	0	46.5	27
ENSG00000025708	0	7	5	0	0	0	0	0	0	0	1	0	0	0	0	0	13.5	0	0	0	0	12	11.5	0	0	15	6	0	0	0	0	0	0	0	0	0	1.5	0	3	0	10	13	0	11.5	17	0	0	0	0
ENSG00000025770	139.5	112.5	157.33	84.5	31	79.5	61.5	80.5	109.5	19	47.5	114.5	127.5	103	206	75	110.5	116	95.5	88	192.5	25.5	63	27	50.5	35	112	51	11	45	122.5	30.5	47	59	107	55.5	31.5	56	63.5	51.5	132.5	15	0	210	65	17	112	129	158
ENSG00000025772	120	169	67	71	48	51	150	5	26	10	20	78	104	66	142	176.5	182.5	141	47	109	49.5	67.5	65	25	61	84	62	54	22	56	48	17	27	86	106	40	49	60	37	65	84	34	113	161.67	55	31	74.5	72	89.5
ENSG00000025796	197.5	224.5	92	130.5	9	99	33.5	25	97.5	117.5	115	101	152	102.5	135	58	175.5	141.5	106	146	172	41	115	119.5	109	83.5	34	34	52	50.5	89	10	118	134.5	34	38.5	44.5	25	8	57	111.5	100	126.5	175	28	67	144.5	121	119
ENSG00000025800	335.25	204.5	305	203.5	152	188	294	179.5	186.08	151	105	179.5	223.5	144	209	229	315	148	215	117	164	141.5	111	129	86	276.5	147	88.5	62	62	151.5	49.5	46	68.5	141.5	100.67	78.5	14	81.5	91.5	213.5	72	137	223	91.5	104	117	204.5	125
ENSG00000026025	289	171	232	186	145	76	267.5	122	60	98	179.5	52.5	128	81.5	84	193	182	104	529.5	150.5	290	133	362.5	123.5	23	100	293.5	163	56	18	274.5	112	108.5	108	188	29	145	361.5	83	146	281	233	5	260	424	307.5	64	148	236
ENSG00000026036	4.5	19.5	4.5	18	0	17.5	0	4	0.5	0.5	1	5	6	2.5	3	3.5	2.5	1	14.83	12.5	19.5	0	11	0	0.5	0	7.67	0	2	5	1	2.5	1.5	2	2	4	1	1	1.5	1.5	7.5	0	3	11.5	4	3	0.5	3	16
ENSG00000026103	0	147.5	4	0	0	77	159	0	98	55	10	110	251.5	35	35	3	0	125	1	220.33	0	0	0	13	2	0	9	0	0	30	9	0	0	28.5	138	1	3	0	5	15	0	3	83	56	0	6	37	179	65
ENSG00000026297	0	3.5	12	0	1	0	0.5	0	1.5	0	0	0	3.5	5.33	4.17	0	10.17	0	4	0	0	3.25	14	0	7	0	7.5	3.83	0	3	0	9	0	2	0	6	0.5	0	0	0.5	11	27	0	11	2	0	0	0	0.5
ENSG00000026508	0	8	0	0	0	0	0	0	0	0	0	0	0	0	0	0	0	0	0	0	0	0	0	0	0	0	0	0	0	0	0	0	0	0	0	0	0	0	0	0	0	0	5	0	0	0	0	0	0
ENSG00000026559	3	0	8	0	5	0	41	9	0	0	0	0	12	0	0	0	12	0	0	0	17	0	0	0	0	0	5	0	1	0	0	0	0	4	0	0	0	2	3	3	5	2	21	1	12	0	0	0	0
ENSG00000026652	74	67	4	56	7	79	10	1	31	56	18	2	12	74	1.07	100	51	26	16	10.05	60	18	9	7	47	10	0	10	8	10	33	9	23.5	8	5	24	0	0	4	33	35	69	27	42	5	9	66	53	50
ENSG00000026751	0	0	0	0	0	0.25	0	0	0	0	0	0	0	0	0	0	0	0	0	0	0	0	0	0	0	0	0	0	0	0	0	0	0	0	0	0	0	0	0	0	0	0	0	0	0	0	0	0	0
ENSG00000026950	4	1.25	4	0	1.83	0	14	0	14.25	16	8.5	0	0	7	0	1.25	0	0	0.33	14	13.95	0	4	0	14	5.42	2.33	2	0	0	0	3	0	0	7	0	0	0	0	0	0	0	0	5	5.33	0.58	0.12	10	11
ENSG00000027001	19	11	33	17	21	0	2	3	15	2	28	3	2	5	27	2	11	26	13	32.5	30	23	11	8	15.5	0	8	25.5	3.5	8	11	6	0	12	14	4	5	29	0	0	0	0	0	34	19	6	0	4	1
ENSG00000027075	0	0	0	0	0	8.5	0	0	2	0	0	9	35	0	0	1	0	0	6	5	0	0	10.5	0	1	0	0	0	3.5	0	0	0	0	0	0	0	0	0	0	0	0	0	3	1	6	0	0	13.5	0
ENSG00000027644	0	0	0	0	0	0	2	0	0	0	0	0	0	0	0	0	1	0	0	0	0	0	0	0	0	0	0	1	0	0	2	0	0	0	0	0	0	0	0	0	0	0	0	0	0	0	0	0	0
ENSG00000027697	54	53	79	21	38.5	25	26	51.5	50	36	14	41	6	20	20	7	16	15	12	38	80	14	24	48	35	37	12	16	13	22	32	14	50	2	50	15	20	21	13	43	196	16	49	72.5	11	0	82	4	89
ENSG00000027847	7	27	9	24	22	6	21.5	14	2.5	0	9	23	22	0	9.5	17	3	31	22	3	34	0	40	9	6.5	0	18	2	2	3	28	0	19	18	21	2	2	0	2	6	0	5	2	26	42	7	0	8	11
ENSG00000027869	0	13	0	1	11	0	0	0	0	1	0	0	0	0	0	2	23	0	0	17	29	0	0	0	0	0	0	0	0	0	0	0	0	0	20	0	3	0	0	0	0	0	0	9	7	15	0	2	1
ENSG00000028116	10	1	17	75	5	1	16	29	21	48	27	1	0	32	13	45	9	13	38	3	70	5	13	11	19	1	16	12	18	6	13	6	0	11	12	11	2	8	4	6	31	5	15	33	14	24	24	8	46
ENSG00000028137	0	0	0	0	0	0	0	0	0	0	0	0	0	0	0	0	0	0	0	0	0	0	0	0	0	0	0	0	0	0	0	0	0	0	0	0	0	0	0	0	0	0	0	0	0	0	0	0	0
ENSG00000028203	80	57	20	35	74	35	101	98.5	42	29	29	59	36	52	68	71	49	78	97	101	84	17	62	29	6	23	45	16	21	30	29	39	0	33	38.5	31	24	3	49	37	76	4	46.5	59	22	20	82	80	40
ENSG00000028277	0	0	0	0	0	0	7	0	0	0	0	0	0	0	0	7	0	2	0	3	0	7	0	8	1	0	0	0	0	0	2	3	0	0	0	0	0	0	0	0	2	0	0	3	0	0	0	0	20
ENSG00000028310	4	23	29.67	36	30.56	19	12	36.5	5	5	2	30	28	13	69.17	18	36.5	43	25	39.5	7	8.5	11	1	13	0	17	15	6	7.5	53.5	6	29.5	4	12	19.5	15	14	7.5	1	21	15	31.83	43	21	0	22	0	7.78
ENSG00000028528	43	5	82	42	76	20	52	48	23	57	32	22	13	56.5	23	64	18	0	46	52	83	21	43	8	17	0	21	8	12	19	21	13	3	23	3	20	23	59	3	9	58	33	6	69	28	36	55	29.5	23
ENSG00000028839	85.5	121	92.5	77.5	69	64	52	91.5	64	67.5	38	35	52.5	43.5	88.5	73.5	20	101.75	82.5	63.5	60.5	91	17	122.5	12.5	64	20.5	47.5	19	16.5	55	17	69.5	57.5	25	32	24.5	42	16	62	94.08	9.5	57.5	65	7.5	37.75	78	54.5	73
ENSG00000029153	8	1	6	40	22	3	24	0	15	0	1	0	0	5	13	17	16	1	11	6	8	14	1	19	0	0	8	1	4	0	16	10	0	12	9	0	0	0	5	13	13	3	8	21	1	1	25.06	0	0
ENSG00000029363	250	358.5	333.5	375.5	116.5	122	149	229.17	162.5	307.33	236.5	228	81.5	227.5	366.5	365.5	228	162.5	285	202	382	87	192.5	103.5	150.5	233	89	136.67	94.5	124	97.5	73	179	129.5	187.5	84.5	128.5	40.17	117	107	323.33	127	172	239	98.5	116.5	190	234	312.83
ENSG00000029364	69	61	49	62	29	72.5	66	40	39.5	22	23	31	45	50	92.5	94	48	74.25	89	48.5	69	19	56	12.5	24	54	44.5	13	15.5	22	29	20	79	30	28	49.5	18	27	29	35	77	17	14.5	69.5	27	53	36	52	44.5
ENSG00000029534	0	0	0	0	0	0	7	0	0	0	0	16	40	0	0	0	0	0	0	9	0	0	0	0	0	9	0	0	6	8	0	0	0	1	28	0	0	0	0	0	0	0	38	6	1	0	0	13	0
ENSG00000029559	0	0	0	0	0	0	0	0	0	0	0	0	0	0	0	0	0	0	0	0	0	0	0	0	0	0	0	0	0	0	0	0	0	0	0	0	0	0	0	0	0	0	0	0	0	0	0	0	0
ENSG00000029639	102.5	117.5	50.5	55	63	11	33	7	24.5	61	82.5	6	56	51	30	32	51	64	84	31	81.5	5	29	33	12	18	20	22.5	11	30	61.5	28	20.5	18	12	68	33	15	31	32	42	56.5	79	75	17	6	29	114	60
ENSG00000029725	52	106	147	108	45	99.5	34	53	37	41	37	14	31	59	64	65	107	75	60	90	108	27	11	18	56	25	38	30	21	9	22	10	93	31	18	34	14	19	21	29	23	12	36	59	9	42	91	96	83
ENSG00000029993	30	47	25	21	137	0	13	13	25	0	4	31	43	21	0	34	12	58	89.83	24	27	35.5	142.5	60.5	3	16	98.5	41.5	10	3	1	6	4	50	5	2.5	30	78	12	0	154	87.5	33	66	57	93	0	0	20
ENSG00000030066	118	141	126	153.67	75	58	68	26	145.5	105.5	42	186	63	98	186	142	33	52	79	93	187	37.5	29	12	59	74	37	62	47	39	85.5	21	98	77	52	43	12	59	74	80	114.5	62.5	213	152.17	27	6	64.5	132	84
ENSG00000030110	62.5	88	63.33	87.5	58	103	29.5	17.5	13	18	14.5	25	68.5	37.5	96	54.5	90.5	118	83	72.33	26	58	19	23	20.5	19.83	26	0	6	28.5	50	1	21	40	87	11	23.5	7.5	21	38.5	37.5	20.5	153	119.5	26.5	63	48	90	110.5
ENSG00000030304	0	0	0	0	0	0	0	0	0	0	0	0	0	0	0	0	0	0	0	0	0	0	0	0	0	0	0	0	0	0	0	0	0	0	0	0	0	0	0	0	0	0	0	0	0	0	0	0	0
ENSG00000030419	0	6	0	0	0	0	0	0	5	0	1	0	0	6	1	0	20	3	0	12	0	0	0	0	4	11	0	0	2	0	1	0	0	0	0	0	0	0	0	0	0	0	0	0	0	0	1	0	0
ENSG00000030582	17	122	32	3	126.5	20	70	31	25	7	31	20	164	5	13	36.5	33	17	150	12	3	0	86	70	7	26	133	8	0	4	0	1	24	7	0	16	22	1	11	13	56	48	176	83.5	143.5	9	7	19	6
ENSG00000031003	76	67	62	64	52	53	34	87	38	78	53	18	49	48	47	99	49	51	75	104	55	0	12	20	33	62	34	17	32	20	15	24	96	20	61	22	5	0	26	48	27	17	52	58	41	8	81	39	65
ENSG00000031081	0	0	1	0	9	0	0	2	1	0	0	0	0	3	0	4	3	8	0	5	3	0	0	4	0	4	0	0	0	0	0	0	0	8	5	0	0	0	0	2	0	0	0	1	0	0	0	0	2
ENSG00000031691	42	26	36	19	73.5	8	38	44	36	67	6	39	87.5	17	44.5	63	65	31	41	134	18	57	19	90	1	41	22	5	4	16	60	53	33	37	5	58	21	91.5	11	89	72	0	55	64	16	1	87	68.5	39
ENSG00000031698	550.5	477	517.5	340	97	450	558.67	548	366	356	286.5	360.5	359.67	329.5	357	262.5	478	339	334.5	360	514.5	193.83	147	134	211	119	130	221	126	210	387	115	77	233	355	217	111	164	138	262	367.17	50	125	489.5	126	141	268	515.67	592.5
ENSG00000031823	102	100	78	63	88	68	50	58.5	74.5	41.33	27	42.5	24	42	62	35	53	30	64	32	61.5	34	22	10	32	37	36	19	6	33.5	66.5	18	0	37	21	16	5	46.5	30	14	65	12	76	82	48	72.5	40	60.5	47
ENSG00000032219	114.5	110	56	122	30	47	162	1	69	57	30	74	76	97	88	83	77	37	49	93	100	24	44	67	134	75	1	31	6	37	37	15	132	21	42.5	69	36	51	7	56	22	14	29	77	19	28	73	1	31
ENSG00000032389	62	71	29	86	83	48	50	79	32	12	29	33	63	43	48	68	52.5	11	66	90	27	26	43	21	0	16	25	41	12	24.5	48	12	54	25	19	37	32	15	23	18	45	14	48	59	16	60	13	44	58
ENSG00000032444	0	22	0	9	14.5	0	17	6	8	0	8	0	0	3	0	10	0	0	2	3	0	0	7	0	0	0	25.5	7	0	1	10	0	0	1	1	0	0	0	5	7.5	3	0.5	22	3.5	3	0	0	0	1
ENSG00000032742	45	8	9	33	5	33	0	26	0	29	10	12	0	21	64	39	23	5	31	0	55	1	17	40	47	0	9	17	36	1	14	19	21	42	13	6	2	0	0	7	8	0	0	22	11	0	15	13	2
ENSG00000033011	19	20	9	24	17	21	0	5	2	8	3	1	0	20	25	6	19	25.75	19.5	1	25	5	8	1	4	5	4	3	1	5	2	3	33	5	14.5	4	1	0	4	12	23	29	56	39	13	9.2	0	18.5	18
ENSG00000033030	70	171	100	29	48	38	173	64	35	32	26	86	33	60	22	110	95	11	108	8	120	17	24	39	22	39	16	49	14	20	31	15	0	21.25	43	17	22	54	23	45	52	9	43	72	17	40	72	64	83
ENSG00000033050	48.5	97	84.5	83.5	122	81.83	0	75	79.83	45.5	17	77	107.17	64.5	147.5	44	93.75	44.5	51	146.67	134	24.5	23	20.33	30.5	15.5	78	21.33	13	36.75	66.5	24	0	50.5	47.5	15	17.5	17.5	46	54	98.5	66	69	123	29.5	82.5	43.5	39.5	65.5
ENSG00000033100	16	46	17	34.5	2	5	0	25	9	16	7.5	14.5	49.5	8	37	34.5	36	29.5	19	34.5	21.5	1.5	23	0	1	4	4	2	3	5	12.5	5.5	17.5	10.5	27.5	0	0	0	25	13	50.5	8	22	47	15.5	0	11.5	12	22.5
ENSG00000033122	0	2	0.25	1	0	1	1	0.25	0	1	0	1	9	4	5	2	0	0	3	3	6	7	4	1	0	9	5	0	0	0	5	0	0	3	2	0	6	0	0	0	9	6	0	3	1	0	0	0	0
ENSG00000033170	1	6.33	7.5	8	25	7	5	22	0	1	5	0	1	4	2	22	14.5	14	28	42	12.2	0.5	17	0	0	0	15.33	0	7.5	6	0	0.33	0	5	5.5	0	5	0	1	0	4	5	7	13	4	4	0	0	7
ENSG00000033178	106	118	98	40	1	80	28	51	63	79	67	72	64	94	117	99	39	37	61	110	78	9	36	26	39	44	25	22	6	38	55	32	86	49	39	56	11	28	27	27	44	49	18	87	30	0	37	75	28
ENSG00000033327	0	0	0	0	0	0	1	6	1	9	0	0	0	1	5	9	17	11	13	21	55	1	0	0	0	19	2	0	0	0	3	3	0	5	5	0	0	0	1	8	25	2	0	6	2	4	2	1	0
ENSG00000033627	97	74	59	81.5	56.5	128	26	11	39.5	18.5	27	20.5	24	52	52	48	69	62.5	154	25	272	11	26	18	9	39	36	4.5	15	19	64	7	68	14	44.5	37	6	0	9	60.5	33.5	38.5	81	74.5	73	11	28	36	73.5
ENSG00000033800	40	116	56.5	53	17	38	51	20	28	9	10	49	0	51	8	33	103	40	66	52	20	37	33	9.5	24	21.5	34	23	10	8	23	13	13	11	24	16	7	0	38	23	52	8	4	54	46	30	59	27	18
ENSG00000033867	4	16	0	7	8	3	0	0	0	9	14	0	0	5	41	7	0	0	20	14	0	0	0	1	18	0	0	11	1	1	0	6	27	0	18	0	0	1	0	0	9	14	0	12	5	0	2	0	15
ENSG00000034053	0	0	0	2	4	0	0	0	0	0	0.5	0	1.5	0	0	1	0	3.5	0	0	0	0	5	0	0	0	3	0	0.5	0	0	0	0	2.5	0	0	0	5	7.5	0	1	3.5	5	6.5	0.5	2.5	0	0	0
ENSG00000034152	9	66.5	12	18	28	0	12	15	0	0	0	0	25.5	0	0	18	3	11	21	0	0	7	5	28	5	14.5	5	0	1	3	1	0	13	2	0	0	29	19	0	2	31	2	15	12	7	11	0	1	2
ENSG00000034239	0	0	0	0	0	0	0	0	0	0	0	0	0	0	0	0	0	0	0	0	0	0	0	0	0	0	0	0	0	0	0	0	0	0	0	0	0	0	0	0	0	0	0	0	0	0	0	0	0
ENSG00000034510	17	48	61	18	153.5	11	47	65	20	5	41	28	65	5	12	41	33	73	160.5	35	46	80	193	88.5	7	70	141.5	51	11	11	40	16	22	37	63	9	86	138	61	49	87	132	75	128	136	86.5	28	7	81
ENSG00000034533	22	0	45.5	32	17	45	37	26	13	36	27	11	0	27	21	21	19	7	37	24	29	2	23	0	14	26	13	12	12	23	63	27	17	11	25	33	1	0	9	31	22	15	0	38	3	0	5	18	81
ENSG00000034677	18	25	12	12	25	31	22	9	5	20	9	10	0	25	26	27	18	22	9	0	3	0	28	31	2	0	8	29	4	8	27	5	55	14	0	7	0	2	19	7	3	2	7	14	9	0	16	7	11
ENSG00000034693	69	44	56.5	26	30	17	0	28	18.67	0.5	15.5	0	34	50.5	31	18	45	28.5	50.5	54	43.5	9.5	6.5	45	25	13	20.5	7	13.5	35.5	20.5	18	33.5	23	9	68.5	15.5	24.5	3	34.5	69	12	26	58.5	32	30	38.5	24.5	81.5
ENSG00000034713	100	93.5	46	84	113.5	78	35.5	94	16	70	40	8	72	55.5	32	82.5	51	54	110	104.5	127	57	123	87.5	22	47	80	82	28	32	97	36.5	43.5	102	116.5	64	39	45	20	27	109.5	69	57	102	96	60	54	70.5	105
ENSG00000034971	0	0	0	0	0	0	0	0	0	0	0	0	0	0	0	0	0	0	0	0	0	0	0	0	0	0	0	0	0	0	0	0	0	0	0	0	0	0	0	0	0	0	0	0	0	0	0	0	0
ENSG00000035115	10	0	6	6	0	0	0	2	9	13	2	0	0	6	11	9	5	0	0	30	0	0	0	5	0	0	1	0	0	2	1	9	7	2	2	2	0	0	3	3	0	13	1	9	6	3	8	0	16
ENSG00000035141	116.5	73.75	51	123.67	157	53	43	47.5	5	67.5	75	29	29	51	17	84	45	42.5	153	101.5	289	138	48	78.5	25	66	104	19	44	29	105	40	28	99	33	68	99	33	5	36	213.75	77	139.67	128	69	104	78	24	79
ENSG00000035403	37	43.5	56	109	43.5	36	101	54	12	36	17	29	16	66	47	28	174	30	100.5	19	19	9	47	94	40	25	104	10	33	21	16	16	71	51	13	32	2	79	49.5	9	78	47	47	66	94.5	23.5	59.5	28	18
ENSG00000035499	9	21	17	4	0	0	21	0	0	20	8	12	0	12	0	58	0	0	1	0	29	0	0	0	17	0	15	12	3	5	0	0	1	14	11	0	0	0	0	0	11	37	8	21	0	24	8	1	23
ENSG00000035664	0	0	0	2	0	0	0	0	0	0	0	0	0	0	0	3	0	0	1	0	0	0	0	0	0	0	0	0	0	0	0	0	0	0	0	0	0	0	0	0	2	0	0	0	0	0	0	0	0
ENSG00000035681	12	0	33	33	7	5	12	0	0	17	32	0	7	15	0	7	28	25	25	7	15	1	33	29	5	0	12	17	13	0	24	7	15	5	12	0	9	1	0	0	25	8	13	29.5	1	8	15	14	34
ENSG00000035687	72.5	81	61.5	89	45.5	65	108.5	6	26	42.5	29	12.5	66.5	57.5	38.5	47.5	91.5	34	91	101	112	46	45.5	31	20.5	46.5	72	27	20	27.5	13.5	6.5	6	17	26	22.5	20.5	3.5	38.5	67.5	70.5	54.5	30	82.5	38.5	36	89.5	49	44.5
ENSG00000035720	0	0	0	0	9	0	0	8	1	0	0	0	0	0	0	0	0	0	0	0	0	0	0	0	0	0	0	0	0	0	0	0	0	0	0	0	0	0	0	0	0	0	0	0	0	0	0	0	0
ENSG00000035862	0	16	14	6	2	0	0	4	0	0	2	0	0	0	0	4	0	5	15	0	2	0	15	7	0	5	2	0	1	0	0	0	0	0	1	0	2	0	1	0	0	4	7	4.5	7.5	12	7	0	3.5
ENSG00000035928	109.5	82	76	124	100	68	92	104	57	79	74.5	124	70	70	186.5	70	101	46	37	85	98.12	66	85	82	59	92	64	31	13	44	66	32	23	93	31	38	18	62	40	72	93	73	0	163	38	40	126	181	87.5
ENSG00000036054	79	36	36.5	57.5	6	46	61	17	99	67	38.5	116.5	89.5	91.5	11	83	73.5	41	67.5	50	116	11	45	19	24	35	23	23.5	19	26	23	24	110	34	45	61	33	46	29	20	90.5	17	0	51	30	6	124	50	30
ENSG00000036257	40	110.67	11	76	26	64	37	79	55.5	47	33	109	76	44	76	82	58	54	20	48.5	22	24	44	0	47	111.67	17	7	15	41	13	6	100.5	30	91	45.5	29	34	33	63	67.5	20	47	85	6	20	24	56	60.5
ENSG00000036448	0	0	0	0	4	0	0	0	0	0	2.5	0	0	0	0	0	0	0	0	0	0	0.09	0	0	0	0	0	0	0	0	0	0	0	0	0	0.5	0	0	0	0	0	0	0	1.5	0	0	0	0	0
ENSG00000036473	0	0	0	0	0	0	0	0	0	0	0	0	0	0	0	0	0	0	0	0	0	0	0	0	0	0	0	0	0	0	0	0	0	0	0	0	0	0	0	0	0	0	0	0	0	0	0	0	0
ENSG00000036530	0	0	0	0	0	0	22	0	0	0	0	0	0	1	0	3	1	0	0	0	0.5	0	4	0	0	0	0	0	0	0	0	0	0	0	0	0	0	0	0	0	1	0	0	0	0	0	0	0	0
ENSG00000036549	85	57.5	91	72	52	86	68	33	119.5	46	42	45	39	81	100	57	16	39	49	100.5	27	23	28	56	91	48	26	15	28	29	49	29	194.5	24	54	57	18	1	14	27	69	35	39	72	25	20	75	69	136
ENSG00000036565	0	0	0	0	0	0	0	0	0	0	0	0	0	0	0	0	0	0	0	0	0	0	0	0	0	0	0	0	0	0	0	0	0	0	0	0	0	0	0	0	0	0	0	0	0	0	0	0	0
ENSG00000036672	6	6	2	7	16	0	0	4	4	0	0	0	4	0	1	29	9	14	6	11	16	18	0	0	2	4	1	2	1	5	31	2	19	2	0	1	1	0	12	3	8	6	17	19	0	1	13	0	2
ENSG00000036828	0	0	0	0	0	0	0	0	0	0	0	0	0	0	0	0	0	0	0	0	0	0	0	0	0	0	0	0	0	0	0	0	0	0	0	0	0	0	0	0	0	0	0	0	0	0	0	0	0
ENSG00000037042	40.75	42.17	40.17	32.67	9.58	42.25	5	16.75	9.25	20.37	10.42	14	11.5	13.42	44.58	16	2.5	34	68.83	4.5	28	6.25	65.92	9	39.5	22	42.08	8.75	19.33	12.5	39.25	4	35.5	9.25	25.92	33	8.5	5	15	40	29.08	10	110.25	42.5	9.17	19.25	29	27.58	63.08
ENSG00000037241	69.5	221.17	55	54	84	25	72.5	101.67	87.5	27	47	67	126.5	52	145.5	38.5	71.33	65	85	91.17	78	38	104.5	52.5	25	44	59.5	36	10.5	42.5	47.5	8	122.5	45	50	21	51.75	79.75	19	47	69.5	72.5	63	134	67.5	116.42	71	54	54.5
ENSG00000037280	18	5	14	8	8	7	51	6	29	14	19	7	7	9	62	23	81	40	24	27	41	32	16	14	9	0	18	1	4	10	38	20	12	28	9	7	22	0	13	38	41	18	38	65	30	33	2	33	82
ENSG00000037474	32.5	57	58	47	44	42	48	26	29	42	24	30	43	32	91	62	63	15	34.5	60	60	23	18	24	51	17	35	15	7	19	22	17	7	17	22	23	19	3	21	16	80	16	45	90	11	54	60	14	35
ENSG00000037637	70	195.33	75.5	55	7	29	55	62	86.5	51	29	53.5	69	79.5	30	58	40	31	60	56	76	7	22	0	27	14	22	10	16	10	61	11	50	65	19	31	10	16	36	26	40	9	0	102.5	14	6	35	62	64.5
ENSG00000037749	16	67.5	6	16	33	2	9	7	6	9	2	0	1	15	3	18	7	2	6	17	11	5	17	11	10	0	5	8	0	5	13	1	11	12	4	2	5	0	3	30	19	5	11	9	8	10	25	11	3
ENSG00000037757	4	36	11	19	83	6	40	6	6	2	8	1	0	1	19	31	32	10	27	68	32	0	10	21	5	0	5	2	2	4	44	1	0	20	5	2	7	0	4	18	21	15	55	21	13	10	14	12	14
ENSG00000037897	4	0	44	34.5	3	2.5	0	1	0	4.5	4	32.5	6	0	13.5	1	2	0	0	14.5	24	1	0	0	6	0	7	16	11	0	27	4.5	0	11	1	2.5	0	0	5.5	25	9.5	9.5	10	21	16.5	15.5	15.5	1	13
ENSG00000037965	0	0	0	6	9	0	2	0	1	12	0	4	0	0	3	2	3	8	7	4	0	0	7	0	1	12	8	1	0	2	8	0	0	3	7	0	3	1	0	10	5	15	17	6	30.33	8	4	0	0
ENSG00000038002	138	77	111	114	15	53	29	37	87	87	51	92.5	23	103	68	84	16	60	86	57	68.5	8	1	25	13	24	33	15	38	73	111.5	14	1	32.5	55	28	43	0	36	62.5	25	20	18	89.5	1	15	43	40	114
ENSG00000038210	14	4	25	12.5	44	12	13	1	5	13	5	17	10	8	0	24.5	3	4.5	37	4	1.5	14	2	4	0	0	4	8	9	1	0	0	2	15	3	10	5	0	0	0	8	0	0	15	13	2	0	0	36
ENSG00000038219	50.5	117	26	105	47	43	28	69	14	43	71	51	29	74	90	75	16	56	28	48.67	77	26	39	32	141	12	40.5	35	10	17	23	7	229	16	17	56	14	0	13	22	48	19	42	58	82	15	49	55	34
ENSG00000038274	44.5	111	69	45	89.5	16	87	28	85	82	45	53	83	60	51	59.5	39	118	44	126	100	34	38	18	12	60	26	23	5	13	23	22	40.5	45	22	4	22	40	26	45	37	4	44	59	16	15	27	75	33
ENSG00000038295	0	0	0	0	0	0	0	0	0	0	2	0	0	0	0	0	7	0	0	0	0	0	0	0	0	0	0	0	0	0	0	0	0	0	3	0	0	0	0	0	0	0	0	0	0	0	0	0	0
ENSG00000038358	22	29.5	25	27.5	5.5	1	10	13.5	0	8	6	8	5.5	16	17	15.5	38	15	28	52.5	27	17	35.5	1.5	6	7	10.5	3.5	9.5	9	14.5	0	43	14.5	19.5	9.5	4.5	3	26.25	3.5	33.5	8.5	16.5	47.5	28.5	5	20	26	47
ENSG00000038382	23	23	11	30	30	30	0	36	0	26	15	8	1	10	3	22	56	30	40	10	45	34	28	26	9	36	16	7	8	10	23	5	17	14	21	1	1	12	11	17	31	10	42	30	16	9	12	8	8
ENSG00000038427	0	10	6	0	25	0	0	1	0	0	0	0	38	0	6	0	0	50	0	44	5	0	86	0	3	1	6	0	0	2	4	0	23	4	36	0	1	11	0	17	18	39	32	6	15	2	13	20	0
ENSG00000038532	11	24	17	22	3	12	5	13	46	15	15	17	9	4	8	52	26	0	19	25	12	2	11	4	20	0	37	13	8	10	36	2	13	7	32	6	0	0	31	16	26	1	5	21	8	0	31	31	21
ENSG00000038945	0	0	0	0	0	0	0	0	0	0	0	0	0	0	0	0	0	0	0	0	0	0	0	0	0	0	0	0	0	0	0	0	0	0	0	0	0	0	0	0	0	0	0	0	0	0	0	0	1
ENSG00000039068	0	0	0	0	0	0	0	0	5	0	0	0	3	0	0	0	0	0	3	3	0	0	0	0	0	0	0	0	0	0	0	0	0	0	0	0	0	0	0	0	0	0	3	0	0	0	0	0	0
ENSG00000039123	78	105	34	87	13	72	66	23	134.5	87	38	96	51	72	119.5	60	111	52	44.5	77.5	111.5	13	16	37	42	22	32	21	33	69	88.5	30	75	86.5	40	20	30	0	41	68	24.5	31	37.5	103	16	32	80	64	68
ENSG00000039139	0	0	0	0	0	0	0	0	0	0	0	0	0	0	0	0	0	0	0	0	0	0	0	0	0	0	0	0	0	0	0	0	0	0	0	0	0	0	0	0	0	0	0	0	0	0	0	0	0
ENSG00000039319	52	13	77	69	14	31	19	37	50	77	35	13	20	51	11	58	21	16	53	68	83	6	16	31	41	25	28	26	28	6	40	0	57	22	6	16	11	0	0	13	30	21	38	45	21	0	5	8	58
ENSG00000039523	7	4	1	1	4	14	0	12	1	7	1	0	17	7	0	22	18	10	8	1	16	0	18	10	6	0	18	2	2	5	26	2	1	11	0	0	6	0	13	0	34	0	0	25	4	10	7	2	0
ENSG00000039537	0	0	0	0	0	0	0	0	0	0	0	0	0	0	0	0	0	0	0	0	0	0	0	0	0	0	0	0	0	0	0	0	0	0	0	0	0	0	0	0	0	0	0	0	0	0	0	0	0
ENSG00000039560	0	20	15	33	6	0	17	0	0	24.5	23	0	0	8	0	4	24.5	10	13	23.5	13	17	18	12.5	0	0	10	5	7	5	27	0	7.5	8	0	0	0	34	0	13	37	7	24	14	5	1	16	0	0
ENSG00000039600	0	0	6	0	0	0	14.5	0	26	5	4	0	6	0	0	0	0	0	0	28	0	9	0	0	0	0	0	0	0	0	2	0	20	4	0	2	0	0	0	1	0	0	16	3	0	0	0	0	29.5
ENSG00000039650	33	66.5	32	32	20.5	39	13	79.5	5	13	24	27	0	13	25	36	43.5	109	100.5	33.5	22	54	16.75	23	3	10.5	33	9.5	6	3	67.5	5	0	35.5	12	23	17.5	3.5	22	22	84	13.5	108.5	78.5	51	0	21.5	33	25.5
ENSG00000039987	0	0	0	0	0	0	0	0	1	0	0	0	0	0	0	0	1	0	0	0	0	2	0	2	0	0	0	0	0	0	0	0	0	0	0	0	0	15	0	0	0	0	0	0	0	3	0	0	0
ENSG00000040199	6	27	24	28	21	18	10	19	5	24	17	4	29	22	4	37	30	18	2	4	29	1	43	0	2	14	31	11	6	0	11	12	4	1	40	1	6	9	9	6	30	12	13	17	40	19	7	1	43
ENSG00000040275	204	161	126.5	103	144	53.5	107.5	78	88	122	56	84	71	77	68	196.5	67	41	99	136.5	99	42	65	85	127	23	49	43	5	63	8	54	62	53	81	66.5	94	69	8	24	115	91	36	98	40	88	68	101	101.5
ENSG00000040341	6.5	12.5	5	6	21.5	6	15.5	2.5	1	17.25	10	9	5	8.5	2.5	1.5	65.33	0	31	6.5	11	15	10	22.5	1.5	18.5	20	3	2.5	1	4.5	7	1	3.5	0	15	1	0	0	21.5	10	12.5	6	18.5	27	4	17	0	0
ENSG00000040487	46	23	45	67	8	14	9	10	3	41	31	7	17	6	60	78	38	27	109	36	11	17	15	1	2	0	21	42	17	6	42	6	13	27.5	31	16	15	19	22	27	11	1	0	69	36	8	17	40	132
ENSG00000040531	19	3	13	30	12	30	6	39	44	27	3	17	0	2	12	6	8	32	54	4	31	14	35	0	4	0	25	14	0	4	10	8	12	25	25	32	0	4	0	12	9	11	14	49	30	24	19	14	23
ENSG00000040608	0	0	0	0	8	0	0	4	0	0	0	0	0	0	0	0	0	0	2	0	0	0	5	0	0	0	0	0	0	0	0	0	0	0	0	0	1	0	0	0	0	0	0	0	0	10	0	0	0
ENSG00000040633	34	80	30	36	26	38	1	37	58	20	31	10	28	29	32	14	71	45	25	17	40	9	14	13	6	70	37	6	7	4	30	7	8	10	10	7	7	6	37	14	48	13	15	50	15	37	18	4	24
ENSG00000040731	0	0	0	0	0	0	0	0	0	0	0	0	0	0	0	0	0	1	0	0	0	0	24	0	0	0	0	0	0	0	0	0	0	0	8	0	0	0	0	0	0	0	1	1	0	0	0	5	0
ENSG00000040933	16	11	9	33	15	12	13	0	10	5	7	0	0	9	12	0	3	0	29	11	44	2	9	0	2	8	19	19	0	1	8	0	0	9	10	0	4	0	0	1	19	28	2	24	7	0	0	2	1
ENSG00000041353	0	0	0	0	0	0	0	0	0	0	0	0	0	0	0	0	0	0	0	0	0	0	0	0	0	0	0	0	0	0	0	0	0	0	0	0	0	0	0	0	0	0	0	0	0	0	0	0	0
ENSG00000041357	166.5	302.67	104	151.67	262.67	115	174.5	231	195.5	71	129	127	139	124	208	137	227	134	286.5	232	173.5	117	244.67	129	101	86.5	193.5	110	84	54.5	159.5	48.5	154.5	158.5	96	100.5	82	118.5	130	125.5	208.67	196	110.5	224	245.33	143.5	163.5	150.5	161
ENSG00000041515	0	0	0	0	0	0	0	0	0	0	0	0	0	0	0	0	0	0	0	0	0	0	0	0	0	0	0	0	0	0	0	0	0	0	0	0	0	0	0	0	0	0	0	0	0	0	0	0	0
ENSG00000041802	54	114	88	83	145	35	56	9	5	72	54	8	68	37	113	61	39.5	80	63	81	128	18	10	27	29	62	44	8	9	31	32	6	105	11	26	37	7	49	48	22	32	11	0	74	35	16	32	82	71
ENSG00000041880	19	8	28	10	7	22	0	41	0	0	0	10	0	50	45	21	0	10	15	24	0	0	18	0	0	0	0	0	0	4	2	0	0	10	16	5	10	0	2	0	6	7	0	17	0	7	0	0	26
ENSG00000041982	0	0	0	0	0	0	0	6	0	0	0	0	0	0	0	0	0	0	0	0	0	4	0	0	0	0	0	0	0	0	0	0	0	0	0	0	0	0	0	0	0	0	0	0	0	0	0	0	0
ENSG00000041988	105	68.5	83	114	43	116.5	55.5	80	31	78	32	41	34	52	31	55	54	129	78	38	111	61.5	42	4	50	35	35	49	16	22	79	10	7	47	42	26	18	9	24	34	26	46	0	126	22	57	31	108	74
ENSG00000042062	2	1	3	0	0	0	0	0	0	0	0	0	0	0	0	3	0	0	1	0	0	8	0	0	0	0	1	1	0	0	0	0	0	0	0	1	0	0	0	0	0	0	0	1	0	0	0	0	0
ENSG00000042088	51	8	104	11	35	6	0	0	31	13	4	23	21	6	62	34	64	15	8	26	39	7	22	3	26	14	13	13	11	0	16	11	29	10	11	2	18	5	11	11	26	11	40	33	20	8	18	48	23
ENSG00000042286	0	10	0	0	0	0	1	0	1.5	0	0	0	1	3.5	0	1	0	0	34	17	1	3	12.5	0	6	0	0	0	1	0	26	4	0	0	0	4.5	0	0	1	15	0	0	11	10	7	0	0	5	0
ENSG00000042304	0	0	0	0	0	0	0	0	0	0	0	0	0	0	0	0	0	1	0	0	0	0	0	0	0	0	0	0	0	0	0	0	0	0	0	0	0	0	0	0	0	0	0	0	0	0	0	0	0
ENSG00000042317	42	95.17	25	47	16	29	1	0	11	1	23	45	10	23	11	14	4	24	24	0	57	0	14	8	8	17	6	11	0	6	14	12	58	3	29	2	1	0	0	27	0	0	8	31	10	0	14	85	23
ENSG00000042429	29.5	55.5	46	26.5	16.5	1.5	11	0	0	10.5	20	37	6.5	7	25.5	29.5	6.5	8.5	11	9.5	30	22.5	5	2.5	10.5	5.5	6.5	14	0	5	5	2	6	13	7	3.5	19.33	20.67	4.5	2.5	37.67	2.5	13	23	42.5	2	5	12	24
ENSG00000042445	33	59	15	46	29	31	123	0	45	31	28	57	116	37	4	4	7	65	26	112	35	18	9	25	19	0	7	0	8.5	13	18	1	5	23	79	6	4	0	5	17	38	8	77	91	14	4	30	120	19
ENSG00000042493	23	0	13.5	5	0	16	16.5	30	0	0	0	0	5	14	0	38	5.5	0	26.5	7.5	9	3	9	0	7	2	15	4	0	1	6	0	0	15.5	24.5	9	12	0	0	27	19	6	18	29	36	16	7	36	24
ENSG00000042753	125.5	138.17	84	144.67	115.17	97.5	160	79	81.5	50.5	91	173.5	85.5	74	181.83	114.5	195.5	93.5	122	92	104.5	96	111	64	33	40	147	51.5	34	58	133	28	7	115.5	27	52	61.5	91.33	69	94.5	169	74.33	149	160.5	110.5	106.5	39.5	137.5	127.5
ENSG00000042781	2	0	0	0	0	0	0	0	0	0	0	0	0	0	0	0	0	0	0	0	0	0	0	0	0	0	3	0	0	0	0	0	0	0	0	0	0	0	0	0	0	0	0	0	0	0	0	0	0
ENSG00000042813	0	0	0	0	0	0	0	0	0	0	0	0	0	0	0	0	0	0	0	0	0	0	0	0	0	0	0	0	0	0	0	0	0	0	0	0	0	0	0	0	0	0	0	0	0	0	0	0	0
ENSG00000042832	0	0	0	0	0	0	0	0	0	0	0	0	0	0	0	0	0	0	0	0	0	0	0	0	0	0	0	0	0	0	0	0	0	0	0	0	0	0	0	0	0	0	0	0	0	1	0	0	0
ENSG00000042980	0	0	0	0	0	0	0	0	0	0	0	0	0	0	0	0	0	0	0	0	0	0	0	0	0	0	0	0	0	0	0	0	0	0	0	0	0	0	0	0	0	0	0	0	0	0	0	0	0
ENSG00000043039	0	0	0	0	13	0	0	0	0	13	0	0	0	0	0	0	0	0	0	0	0	0	0	0	0	0	3	0	0	0	0	0	0	0	2	0	0	21	0	0	0	0	0	0	1.5	14	0	0	0
ENSG00000043093	16	30.5	27.5	37.5	8	13.5	0	29.5	7.5	27	19	30	46.5	25	4.5	32	7	35	40.5	19.5	0	1	31.5	5	12.5	44.5	10.5	5.5	7.5	7	25	4	25	4	0.5	3	1	0	11.5	13	10	10.5	0.5	27.5	11	4	24	10	3.5
ENSG00000043143	0	0	0	0	15	0	0	0	0	0	0	0	0	0	0	6	0	0	6	0	0	0	11	0	3	0	0	0	0	0	0	0	0	2	0	0	4	0	5	9	0	0	9	0	0	6	0	0	0
ENSG00000043355	3	4	27	7	51	16	0	15	4	3	5	0	2	0	5	0	7	13	44	1	18	15	20	8	1	24	33	6	4	5	8	0	0	2	8	0	9	30	2	3	71	16	0	9	29	14	35	0	14
ENSG00000043462	0	0	0	0	0	0	0	0	0	0	0	0	0	0	0	0	0	0	0	0	0	0	0	0	0	0	0	0	0	0	0	0	0	0	0	0	0	0	0	0	0	0	0	0	0	0	0	0	0
ENSG00000043514	133	204.3	106.5	110.5	26	119	92	31	85	53	42	50	59	88	96	48	103	92	40	71	159	35	11	16	52	51	13	21	39	24	42	54	75	21	49	42	8	0	78	80	43	14	1	123	17	27	81	115.5	108
ENSG00000043591	0	0	0	0	0	0	0	0	0	0	4	0	0	0	0	0	0	0	0	0	0	0	0	0	0	0	0	0	0	0	0	0	0	0	0	0	0	0	0	0	0	0	0	0	1	0	0	0	0
ENSG00000044012	0	0	0	0	0	0	0	0	0	0	0	0	0	0	0	0	0	0	0	0	0	0	0	0	0	0	0	0	0	0	0	0	0	0	0	0	0	0	0	0	0	0	0	0	0	0	0	0	0
ENSG00000044090	22.5	19	14	31	12	29	12	18	0	12	3	0	17	17	2	16.5	25	39	32.5	5	23	16	14.5	13.5	4	5	10	2.5	1	8	22	2	5	3.5	5	12	3	10	1	0	0	0	19	40.5	47	7	10	5	5
ENSG00000044115	78	41	49	105	55	37	7	78	11	20	29	92	32.5	21	23	63	60	44	48.5	52	50	78	129.5	41	17	34.5	49	29	27	15	22	11	146	34	13	13	7	91.5	25	42.5	81	17	39	76.5	70	8	25	51	59
ENSG00000044446	31	3	22	32	2	27	12	18	7	23	19	1	0	8	0	0	19	27	20	0	12	11	22	0	15	6	6	4	3	18	31	0	0	9	34	9	7	0	12	0	21	18	36	35	28	0	40	21	25
ENSG00000044459	36	27	66	33	0	0	34	19	20	47	28	45	0	39	73	19	24	30.5	32	78	98	0	12	5	23	14	18	26	9	24	10	19	25.5	5	17	8	0	5	3	8	0	8	0	34	8	11	49.5	33.25	11
ENSG00000044524	0	0	0	0	0	0	0	0	0	0	0	0	0	0	0	0	0	0	10	0	2	0	1	0	0	4	1	0	0	0	0	0	0	0	4	0	0	0	4	0	6	10	0	6	0	9	0	0	0
ENSG00000044574	134	52.5	227	72	228.5	19	59	297	135	35	229	107.5	45.5	60.5	45	124.5	73	41	259.33	84	172	334	166	113	34	145.5	158	38	34.33	25	80	9	1	397.5	50	22	124	568	104	110	571	277	2	426	95	361	56	48	103
ENSG00000046604	12	51.5	21	33	56	53	8	33	10	43	35.5	8	35	27	83	46	30	16	82	15	58	13	104	41	44	74	17	7	11	25	38	8	16	16	45	2	2	14	5	23	24	86	0	71	60	4	67	58	30
ENSG00000046647	19	6	7	35	0	33	1	0	24	8	5	12	0	5	0	10	0	0	4	13	79	2	0	20	13	13	7	26	4	0	9	4	10	14	10	10	15	0	2	0	20	1	16	34	37	34	11	23	26
ENSG00000046651	40	80	26	60.5	12	12	48.5	15	36	68	25.5	24	45	78	59.5	110	19.5	61	42.5	45	101	20	36	45.75	34	11	14	4	26	25	25	29.5	23	42	63	47	14	63	20	70	41	16	25	72.5	22	16	48	75	83
ENSG00000046653	1	4	0	16	0	0	7	0	11	0	13	0	2	0	0	9	0	2	10	0	18	0	17	11	13	0	9	0	2	0	7	0	0	8	1	6	0	0	0	3	22	9	17	25	0	0	12	10	19
ENSG00000046774	0	0	0	0	0	0	0	0	0	0	0	0	0	0	0	56	0	0	0	0	0	0	0	0	0	0	0	0	0	0	0	0	0	0	0	0	0	0	0	0	0	0	0	4	0	0	0	0	0
ENSG00000046889	0	0	0	0	0	0	0	0	0	0	0	0	0	0	2.5	0	1	2	0	0	0	0	0	0	0	4	0	0	0	0	0	0	0	0	0	0	0	0	0	0	0	10	0	0	0	0	0	0	0
ENSG00000047056	19	28	6	37	5	3	66	63	49	44	18	57	10	40	1	41	24	8	31	5	50	2	5	16	22	5	15	12	5	13	19	8	0	5	0	21	0	1	11	30	33	15	1	32	54	13	26	21	48
ENSG00000047188	19	8	41	64	16	18	31	7	28	38	23	1	5	41	28	19	47	47.5	0	22	70	2	13	16	16	18	25	19	13	27	13	10	48	21	13	1	0	11	3	9	31	26	21	44	45	0	30	42	5
ENSG00000047230	11	11	22	8	11	0	0	0	1	0	16	1	0	9	5	11	10	5	2	10	1	10	42	11	5	1	20	0	0	0	4	0	11	8	11	6	2	20	21	5	9	6	3	27	1	10	6	8	0
ENSG00000047249	114	126	62	70	23	46	77	85	97	23	43	141.5	32	48	65	151	119	108	96	120	76	27	66	51	40	26	37	40	29	23	92	28	130	76	36	75	24	62	38	32	118.5	45	57.5	97	6	85	41	186	148
ENSG00000047315	155	88.5	92	55.5	94	33	98	117	47	26	80	57	65	74	94.5	228.5	123	76	115	92	73	109	94	183	64.45	103	97	39	24	18	24	29	13	149	33	75	107.5	79.5	14	58	191	71	46	106	65	123	12	94	203.5
ENSG00000047346	10	24	16	12	0	39	52	15	16	11	6	48	20	19	3	18	34	6	30	15	27	13	1	19	12	1	0	2	3	0	16	2	5	0	24	13	6	0	23	5	27	18	30	19	1	4	13	32.5	18
ENSG00000047365	0	0	0	8	2	0	0	2	0	0	0	0	0	7	13	4	0	0	10	0	18	0	9	0	0	0	0	0	3	0	7	0	0	0	1	0	0	0	0	8	0	0	0	4	0	3	0	0	0
ENSG00000047410	292	165.5	247	636.5	292	242.5	244	156	231	272	235	203.5	102	384	307	407.5	173.5	228	307.5	135.5	449.5	47	218.5	215.5	183	87	244	173	110	121	139	61	172	161	177.5	156	90.5	209	81	73	174	142	244	304	233	113	301	165	182
ENSG00000047457	5	3	6	1	1	3	0	6	4	1	5	0	0	1	0	7	5	1	4	0	7	0	11	0	0	2	3	1	2	1	6	0	8	4	0	2	0	4	0	3	0	0	0	2	1	0	14	0	8
ENSG00000047578	12	11	30	23	16	11	6	26	48	0	12	7	13	5	6	37	10	19	3	25	34	9	0	10	11	0	4	15	4	6	18	2	56	15	7	11	0	4	12	20	28	3	17	27	17	4	27	59	12
ENSG00000047579	45.5	54	38	60	32	56	0	51	49	4	47	33.5	0	26	1	60	90	74	66	50	84	17	11	70	14	7	31	36	12	44	53	10	22	38	61	17	11	86	17	9	25	12	114	63	28	12	67	27	22
ENSG00000047597	0	0	0	0	0	0	0	0	0	3	0	0	0	0	0	3	0	0	0	17	0	0	0	0	0	0	5	0	0	0	0	0	0	0	5	0	0	0	0	0	9	9	3	4	1	0	0	0	0
ENSG00000047617	0	0	0	0	0	0	0	0	0	0	0	1	0	0	0	0	0	0	0	0	0	0	0	0	0	0	3	0	0	0	0	0	0	0	0	0	0	0	0	0	0	0	0	0	0	0	0	0	0
ENSG00000047621	123	73	104	80	59	74	66.5	17	89	84	33	130.5	48.5	68.5	138	73	47	113	25	78	137.5	19	6	41	45	56	16	26	31	24	52	26	0	30	27.5	110	14	33	10	86	31	2	56	88.5	23	11	168	90.5	43
ENSG00000047634	53	48	188	195	61	92.5	48	29	126.5	107	55	113	46	61	170	82	119	37	91	88	131	91	49	107	117	117	62	79	39	36	48	24	73	91	43	48	38	78	34	42	127.5	24.5	103	143	39	22	131	71	103
ENSG00000047644	0	0	0	0	0	0	0	0	0	0	3	0	0	0	0	0	0	0	0	0	0	0	0	0	0	0	0	0	0	0	0	0	0	0	0	0	0	0	0	0	0	0	0	0	0	0	0	0	0
ENSG00000047648	0	0	0	0	0	0	0	0	0	0	0	0	0	0	0	0	0	0	0	0	1	0	0	1	1	0	0	1	0	0	0	0	0	0	0	0	0	0	0	0	0	0	0	0	0	0	0	0	0
ENSG00000047662	7	15	2	2	4	6	6	8	4	1	11	0	0	11	2	1	10	0	7	3	14	7	11	2	4	0	1	2	0	0	1	1	0	1	0	0	0	0	2	0	19	9	3	1	3	0	3	2	7
ENSG00000047849	74	67	69	89	159	51	40	156	23	63	73	19	0	68	91	17	98	68	243	14	47	43	105	40	39	8	103	12	13	23	50	14	14	32	22	30	36	0	24	33	136	31	0	101	123	20	49	56	55
ENSG00000047932	66.5	90.5	38	44.5	25.5	28	37	20	104	39	24.5	22.5	26.5	35	47	36	11.5	41.5	45	42	58	6.5	26	34.5	19.5	19	4	23	10	31.5	21	25.5	70	25	44	12.5	12.5	1	50	16	59	4	38.5	54.5	19	21	58	29.5	63
ENSG00000047936	0	0	0	0	0	0	0	0	0	0	0	0	0	0	0	0	0	0	0	0	0	0	0	0	0	0	0	0	0	0	0	0	0	13	0	0	0	0	0	0	0	0	0	0	0	0	0	0	0
ENSG00000048028	26	42	27	83	55	19	10	0	28	28	29	1	4	18	39	21	1	57	24	27.5	33	20	31	6	11	8	14	7	16	14	23	4	27	24	7	19	1	16	19	22	16	9	58	35	31	11	73	0	20
ENSG00000048052	0	0	0	0	0	0	0	0	0	0	5	0	0	0	0	5	1	0	0	1	0	0	0	0	0	0	0	0	0	0	0	0	0	0	0	0	0	0	0	0	0	0	0	0	0	0	0	0	0
ENSG00000048140	3	16	5	7	30	17	2	3	1	5	7	1	2	5	4	53	30	12	34.5	0	10	5	53	0	0	8	27	12	0	13	14	3	1	23	0	11	3	15	1	8	11	10	14	27	37	15	15	2	14
ENSG00000048162	101	230.17	133	236	195	94	151	64	91	105.5	97	121	139	92	168.75	94.5	189	105	86	129.5	187.5	146	92	69	69	94	99	55	18	73	65	13	100	58	83	62	95	42	76	67	168.5	77	47	166.5	60	41	65	136	87
ENSG00000048342	6	20	15	11	29	10	1	15	25	28	27	1	2	7	0	17	12.17	18	4	0	1	0	4	2	0	0	22	3	0	0	15	4	2	0	0	5	1	0	6	0	23	0	4	10	13	9	12	0	15
ENSG00000048392	40	192.5	25	14	32	46	304	75	37	116	8	12	208.5	53	16	33	1	184	5	237	24	2	8	43	41	2	6	7	8	26	9	2	36	13	44	1	4	0	2	0	9	0	28	45	6	7	52	151.5	68
ENSG00000048405	8	30	19	10	0	9	0	15	0	10	9	6	6	15	1	10	5	4	4	11	0	1	4	2	7	14	1	3	0	3	2	0	18	0	3	11	1	0	0	13	3	3	9	16	0	1	5	1	5
ENSG00000048462	0	0	0	0	0	0	0	0	0	0	3	0	0	0	0	0	0	0	0	0	0	0	0	0	0	0	0	0	0	0	0	0	0	0	0	0	0	0	0	0	0	0	0	0	0	0	0	0	0
ENSG00000048471	17	0	7	24	1	15	0	33	0	14	12	0	10	15	5	24	21	15	19	8	23	0	6	6	5.5	0	6	11	2	2	0	0	29	12	0	12	1	11	9	11	12	29	4	16	0	2	1	8	4
ENSG00000048540	0	0	0	0	0	0	0	0	0	0	0	0	0	0	0	0	0	0	0	0	0	0	0	0	0	0	0	0	0	0	0	0	0	0	0	0	0	0	0	0	0	0	0	0	0	0	0	0	0
ENSG00000048544	169	188	144	149.5	56	67	11	160	136.5	65	66	107.5	52	153	183.5	118	112	109.5	127	110	181.5	47.5	79.5	80	43.5	31	45	64	44.5	52	90.5	28	40	111.5	43	48	40	45	45.5	73	68	55.83	161.5	148.33	44	58.5	116	125	97.5
ENSG00000048545	0	0	0	0	0	0	0	0	0	0	0	0	0	0	0	0	0	0	0	0	0	0	0	0	0	0	0	0	0	0	0	0	0	0	0	0	0	0	0	0	4	0	0	0	0	0	0	0	0
ENSG00000048649	168.21	138.47	44.21	197	45.29	120.67	90.25	155.25	81.5	133.5	69.67	131.08	59.62	155.5	127.29	147.31	143.75	139.45	96.04	106.62	164.46	49.71	89.83	66.67	124.5	36.25	42.08	51.21	20.5	42	77.12	25.5	129.08	82.17	75.08	43.62	16	98.38	95.5	43.75	78.83	39.5	117.6	126.33	72.17	43	105.79	147.04	80.62
ENSG00000048707	19	25	10	96	16	17	0	42	38	12	21	16	4	34	15	13	1	8	20	0	88	0	6	4	0	8	12	17	8	6	21	0	30	12	35	30	1	15	17	11	4	40	0	36	12	1	44	17	33
ENSG00000048740	1	19	0	0	10	19	13	8	12	6	5	4	86	0	17	0	0	0	0	37	0	11	6	0	0	0	0	4	5	4	20	1	0	1	30	0	0	3	0	2	11	10	0	17	0	11	0	67	14
ENSG00000048828	38	70	51.5	60	51	36	31	0	17	20	14	25	49	59	99	35	87.5	18	33.5	70.5	67	12	69	19	71	23	22	27	10	16	6	13	13	36	38	16	18	10	1	24	70	62	0	39	38	14.5	34	52	19
ENSG00000048991	21	18	26	78	2	12	11	35	6	11	9	15	2	19	55	19	5	13	10	16	39	11	17	6	20	9	1	2	10	3	17	11	41	9	2	23	3	1	10	14	27	4	38	22	15	2	25	5	13
ENSG00000049089	0	0	0	0	0	0	0	0	0	0	0	0	5	0	0	5	0	0	0	0	0	0	0	0	0	0	0	0	0	0	0	0	0	0	1	0	0	0	0	0	0	0	0	1	0	0	0	23	0
ENSG00000049130	0	48	0	0	10	1	30	0	0	34	0	11	20	0	0	1	0	43	14	78	4	6	13	34	10	0	11	0	0	11	0	2	0	8	86	0	0	0	0	0	19	11	18	8	24	0	13	58	21
ENSG00000049167	24.5	33	72	20.5	4	14	23	14	6	31	31	0	22.5	13	0	0.5	56.5	12	3	18	61	29	0	23	5	0	7	23	2	3	29.5	8	29	7	35.5	1	3	7	1	0	13	26	10	36	15	13	25.5	24	29
ENSG00000049192	3	0	0	0	0	0	0	0	0	0	0	0	0	0	0	0	0	0	0	0	1	0	0	0	8	1	0	0	0	0	0	0	8	4	2	0	0	0	0	0	0	10	0	0	2	0	0	0	0
ENSG00000049239	14	0	4	24	7	0	0	8	0	4	1	0	0	15	0	0	25	3	25	0	1	2	3	13	2	1	9	9	0	1	13	1	0	16	1	2	3	0	0	0	0	0	0	7	5	14.25	0	10	0
ENSG00000049245	72	7	64	81	164	15	50	71	66	30	36	34	126	18	20	53	70	8	131	50	21	81	71	49	14	24	59	28	3	15	42	4	44	69	37	27	21	24	4	27	64	78	0	100.5	95	70	50	53	66
ENSG00000049246	0	0	0	0	0	0	0	7	0	1	0	0	0	0	0	1	0	0	0	0	0	0	0	0	0	10	0	0	4	0	0	0	0	0	0	3	0	0	0	5	0	0	0	1	0	0	0	0	0
ENSG00000049247	0	0	0	0	0	0	0	6	0	0	0	0	0	0	0	0	0	0	0	0	0	0	0	6	0	0	0	0	1	0	0	0	0	0	0	0	0	0	0	0	0	0	0	0	0	0	0	0	0
ENSG00000049249	0	0	0	0	0	0	0	0	0	0	0	0	0	0	0	0	0	0	0	0	0	0	0	0	0	0	0	0	0	0	0	0	0	7	0	0	3	0	0	4	0	0	0	4	0	0	0	0	0
ENSG00000049283	0	0	0	0	0	0	0	0	0	0	0	0	0	0	0	0	0	8	0	0	0	0	0	0	0	0	0	0	0	0	0	0	0	0	0	0	0	0	0	0	0	0	7.5	0	0	0	0	0	0
ENSG00000049323	0	5	0	4	1	0	0	20	0	0	0	0	0	0	0	0	0	0	1	0	0	0	4	0	0	0	0	0	0	0	0	0	0	0	0	0	0	0	0	2	15	12	1	18	2	8	10	0	0
ENSG00000049449	42	70.75	58.25	49.5	42	42.75	47.17	61.75	19.5	32.75	33	16	32	25.25	27.75	74	29.5	29.42	111	52.5	48.75	27.75	59.75	7.5	21.25	32	66.25	26.58	24	27	26.25	10.25	0	65.25	70.25	3.5	30.75	39.25	26.5	22.5	84.83	56.75	54.75	59.75	33.25	45.5	35	41.25	25
ENSG00000049540	0	0	0	0	0	0	0	0	0	0	0	0	0	0	0	0	0	0	0	0	0	0	0	0	0	0	0	0	0	0	0	0	0	0	0	0	0	0	0	0	0	0	0	0	0	4	0	0	0
ENSG00000049541	269	311	208.5	205.5	66	237.5	1	214.5	218	116	159	273.67	101	143	283	141.1	208.5	249	208	291	301	51.5	71	44	34	47	94	139	53	138.5	334.5	97	43	105.5	149	160	49	71	75	108	108	76	405.17	346	124	67	320	272.27	151
ENSG00000049618	32	30	20	28	24	20	39	16	61	33	12	26	10	35	8	50	30	67	44	40	17	1	43	2	14	3	10	7	14	7	22	7	31	19	11	1	9	0	0	15	41	59	39	28	21	10	12	50	24.5
ENSG00000049656	15	17	18	32.5	24.5	20.5	9	1.5	26.5	4.5	33.5	34	19.5	11.5	24.5	28	37	20.5	18	14	60.5	38	10	9.5	23	10.5	8	2	7	3.5	2.5	1.5	28	18	12.5	9.5	6.5	20	8	8	54.5	46.5	19.25	47.5	16.5	19	21	6	42
ENSG00000049759	0	15	18	5	5	7	0	17	0	15	15	0	0	4	12	37	1	45	38	6	5	4	2	10	14	6	1	0	1	13	0	1	2	3	9	5	0	53	0	11	27	9	0	20	3	0	13	20	0
ENSG00000049768	1.5	0	0	1	0	2	1.5	0	0.5	0.5	0	0	11	0	0	2	0	0	4	5	8	0	12	0	0.5	0	0	1	0	5	0	1	1	0	0	0	2	0	0	0	0	0	0	3	0	0	0	0	0.5
ENSG00000049769	2	0	0	0	0	0	11	0	6	3	0	0	23	4	0	2	0	0	0	57	0	0	0	4	3	0	11	5	0	0	0	0	0	0	0	0	14	0	0	10	13	0	0	8	0	0	0	0	0
ENSG00000049860	89	40	82	57	28	67	53	13	94	55	56	35	17	87	38	46	94	21	86	23	48	1	85	12	26	6	74	44	50	35	58	18	52	62	65	31	9	28	32	36	22	36	80	92	49	8	68	40	43
ENSG00000049883	34	68	43	3	20	36	39	0	15	21	36	0	0	46	5	36	46	6	23	0	136	0	16	8	7	1	6	16	10	28	41	15	22	20	6	12	0	0	11	2	47	24	1	45	25	15	21	45	31
ENSG00000050030	0	0	0	0	0	0	0	0	0	0	4	0	0	0	0	5	0	0	0	0	0	0	0	0	0	0	0	0	0	0	0	0	7	0	0	0	0	0	0	0	0	0	0	0	0	0	0	0	0
ENSG00000050130	80	57	27	59	111	81	22	31	44	16	52	18	5	64	55	63	46	46	74	24	51	0	42	35	5	39.5	22	13	30	26	57	3	29	12	33	6	17	22	15	29	74.5	83	47	61	36	29	43	14	93
ENSG00000050165	28	13	13	21	17	27	5	10	11	16	13	10	16	18	8	14	13	10	18	1	35	0	26	9	11	8	0	11	6	5	5	2	11	6	2	8	3	0	10	3	14	11	10	13	2	5	6	5	3
ENSG00000050327	0	0	0	0	0	0	0	0	0	0	0	0	0	0	0	0	0	0	0	0	0	0	0	0	0	0	0	0	0	0	0	0	0	0	0	0	0	0	0	0	0	0	0	0	0	0	0	0	0
ENSG00000050344	0	3	7	0	0	8	0	0	1	0	1	0	8	0	0	0	0	0	7	4	0	2	7	0	0	0	0	0	0	0	0	0	0	1	0	2	3	0	0	0	0	4	0	5	0	0	0	0	0
ENSG00000050393	9	8.5	5	23	30	20	0	0	6	19	14	8	3	0	0	11	18	30	21	3	42	9	24	9	1	21	27	5	4	1	1	6	4	2	0	0	3	2	2	1	30	7	23	19	14	3	15.5	0	44
ENSG00000050405	41	59	0	23	41	25	56.5	23	0	3	11	0	0	19	0	7	79	0	47	7	53	11	36	10	1	11	2	12	26	22	26	0	1	0	4	6	0	0	20	23	5	13	98	11	28	12	57	7	1
ENSG00000050426	88	25	114	30	70	0	105	91	43	33	30	9	15	55	77	127	39	76	85	73	59	22	18	34	24	5	8	50	2	24	23	10	0	45	40	21	12	0	1	6	87	39	24	85.5	21	55	45	48	31
ENSG00000050438	0	0	0	0	0	0	4	0	0	0	0	0	0	0	0	5	17	1	0	0	0	0	0	0	0	0	0	0	1	0	0	0	0	0	0	0	0	0	0	0	0	8	2	4	0.2	1	0	0	0
ENSG00000050555	0	0	0	0	0	0	0	0	0	0	0	0	70	0	0	4	0	0	0	77.5	0	0	0	0	0	0	0	0	0	0	0	1.5	0	0	0	0	0	0	0	6	0	3	0	4	0	0	0	0	0
ENSG00000050628	0	0	0	0	0	0	0	0	0	0	0	0	0	0	0	0	0	0	0	0	0	0	0	0	3	0	0	0	0	0	0	0	0	0	0	0	0	0	0	0	0	0	0	0	0	0	0	0	0
ENSG00000050730	0	0	0	0	0	0	0	0	0	0	0	0	0	0	0	0	0	0	0	0	0	0	0	0	0	0	0	0	0	0	0	0	0	0	0	0	0	0	0	0	0	0	16	0	0	0	0	0	0
ENSG00000050748	28	60	41	55	7	32	30	45	1	41	15	19	23	31	62	31	16	31	51	43	40	14	11	1	16	8	7	0	3	19	9	0	49	13	17	7	13	65.5	6	24	28	32	30	53.5	35	14	29	33	26
ENSG00000050767	0	0	0	0	0	0	0	0	0	0	0	0	2	0	0	0	0	0	0	0	0	4	0	3	0	0	0	0	0	0	0	0	0	0	0	0	3	0	0	0	0	0	0	1	0	0	0	0	0
ENSG00000050820	10	13	16	29	0	35	0	7	13	23	15	22	0	12	21	18	46	32	19	0	2	10	33	0	10	22	13	3	1	8	9	0	63	3	0	0	8	26	14	5	22.5	0	16	27.5	33	4	12	0	29
ENSG00000051009	7	28	22	14	11	0	24	0	0	0	7	6	3	8	34	4	0	20	3	2	16	0	9	4	5	0	12	2	0	3	7	4	13	6	12	7	3	0	6	1	5	0	18	13	9	3	21	3	25
ENSG00000051108	229.5	134	196	124	103	46	114	183	197	164.5	82	1.5	120.5	102.5	16	149.5	114.5	36	161	84	275	94.5	20	65	54	68	42	51	54	9	121.5	57	8	191	49	66	17	124.5	112.5	78	442.5	14	7	158	18	54	128	22	125
ENSG00000051128	0	0	0	3	0	0	4.5	0	0	0	0	0	2	0	0	0	2	0	3	1	14	0	0	1	0	3.5	1	0	1	0	2	0	0	0	0	0	7	2	1	1	0	1	0	3	0	0	0	0	1
ENSG00000051180	84	73	65	70	35	6	63	27	65	48	29	63	35	34	146	17	72	20	105	52	80	32	29	1	12	0	10	45	33	39.5	129.5	27	0	58	28	55	12	0	35	43	36	48	108	123.67	47	0	0	57	31
ENSG00000051341	136	154	151.5	113	38	110	63	128	106	143	29	107	57	117.25	147.5	239.5	128	49	127.5	68.5	111	26	29	20.5	74	53	75	76	56	65	124	72	126	61	86	92	12	38	29	105	64	16	0	122	22	7	128	84	80
ENSG00000051382	7	0	15	1	1	1	0	0	1	1	23	0	6	6	0	14	2	0	19	11	8	0	19	1	0	0	16	3	9	0	14	0	0	2	2	0	1	0	0	3	8	30	0	3	6	8	6	0	0
ENSG00000051523	0	6	8	2	5	2	0	9	0	0	2	0	0	1	0	3	3	0	20	4	8	10	0	0	1	0	24	6	0	0	3	2	8	1	0	0	8	0	0	1	27	52	33	15	41	24	0	0	0
ENSG00000051596	60.75	165.9	73.17	92.25	87.83	39.75	64.75	63.5	58.75	36.75	40.25	82.5	82.25	55.65	134.62	40.5	44.25	159	96.75	75	62.5	46.75	50.5	18.75	12.83	48.25	65.25	26.75	9.25	34.58	35.25	9.25	77.25	70.33	41	24.75	40.15	12.5	34.5	21.92	132.64	53	66.22	144.25	74.5	68.25	48.75	88	65.5
ENSG00000051620	16	33	17	20	7	8	36	8	10	12	14	0	0	3	0	15	44	30	16	19	41	0	12	3	5	20	14	6	2	8	3	6	31	15	17	7	2	17	5	15	14	15	30	10	12	5	2	0	4
ENSG00000051825	87	134	72.5	78.5	33	48.5	78	106	27.5	54.5	47	33	0	64.5	72.5	141	2.5	27.5	109.5	2.5	192.5	20	12.5	10.5	73.5	40	59	9.5	6	25	31	56.5	0	64.5	24	24.5	30	14	2	14	62	37.5	15	48	16	24.5	31	80.5	84.5
ENSG00000052126	19	7	15	55	0	21	18	0	26	104	16	0	24	11	53	58	16	4	43	9	78	8	38	0	26.5	12	17	8	13	8	13	11	0	7	34	17	5	20	0	16	11	41	22	17	6	2	4	11	17
ENSG00000052344	1	0	0	0	0	0	0	0	0	0	0.5	0	0	0	0	0	0	0	0	0	0	1	0	0	0	0	0	0	0	0	0	0	0	0	0	0	0	0	0	0	0	0	0	0	0	1	0	0	0
ENSG00000052723	73	82.67	38	96	58	19	25	110	17	37	26	25	66	70.5	29.5	103.5	5	111.5	83	32	107	49.5	92.5	8.5	54	1	47	36	9	33	89.5	9	30	73.5	30	57	52	33	10	49.5	89	49	50	95	54	33	173	92	76
ENSG00000052749	152	200.5	136	82	30	60	153.5	4	28	44	92	79	13	98	42	63	152	32	36	81.5	273	24	0	50	52	78	16	42	33	27	63	43.5	1	24	61	42	22	26	26	16	80	11	17	102	14	77	7	66	184
ENSG00000052795	32	47	18	18	48	57	24	70	11	36	29	69	5	50	32	63	75	33	41	12	25	0	15	11	12	27	21	28	20	17	30	15	38	22	51	3	7	0	42	23	16	11	55	54	10	9	52.5	19	37
ENSG00000052802	15	47	43	22	101.5	4	29	24	27	7	11	38	2	18	71	26	68	89	55	36	16	26	20	12	5	25	21	6	13	7	8	11	16	33	15	16	30	12	9	34	55	14	23	32	14	42	67	13	19
ENSG00000052841	131	126	78	165	8	103	84	67	64	137	38	88	75	83	145.5	104	30	47	110.5	62	133	41	48	72	69	76	40	38	47	39	54	20	67	85	86	30	3	21	12	65.5	104	40	88	163	48	66	85	112	145.5
ENSG00000052850	4	0	0	0	0	0	0	0	0	0	0	0	0	0	0	0	30	0	1	1	0	0	0	0	0	0	0	0	0	0	0	1	7	0	0	0	0	0	0	0	3	0	25	2	11	0	0	0	6
ENSG00000053108	0	0	0	0	0	0	0	5	0	6	2	0	0	0	0	1	0	0	0	0	0	0	0	0	0	0	0	0	0	0	0	0	0	0	9	0	0	0	0	9	0	0	7	0	0	0	0	0	0
ENSG00000053254	2	24	1	23.2	8	13	15	0	8	11	21	0	22	4	12	4	9	33.5	11	42	1	7	6	10	7	0	13	0	0	10	5	3	0	12.5	3	0	0	7	0	10	32.5	11	18	14.5	19	0	5	9	16
ENSG00000053328	0	0	0	0	0	0	0	0	0	0	1	0	0	0	0	0	0	0	0	0	0	0	0	0	0	0	0	0	0	0	0	0	0	3	0	0	0	0	0	0	0	0	0	0	0	0	0	0	0
ENSG00000053371	9.75	39.58	6	7	22.67	0	0	0	0	0	6.67	1	0	6.67	83.17	10.67	6	51.33	43.5	0	8	1	65.08	20	1	0	48.17	8.42	1	10	36.67	3	55.33	29.33	4.67	5.33	1	14	3	8	22.75	17.33	0	19.08	6	2	0	6	21
ENSG00000053372	61	124	108	127	133	76	39	11	62	71	139.5	68	87.5	36	242.5	107	243	103	77	117.5	184	66	39	47	45	53	35	42	0	14	81	30	7	48	77	59.5	24.5	47.75	49	57	160	40	0	185	32	89	118	45	124
ENSG00000053438	0	0	0	0	0	0	0	0	0	0	0	0	0	0	0	0	3	0	0	0	0	0	0	0	2	0	0	0	0	0	0	0	0	0	0	0	0	0	0	0	0	0	2	0	0	0	0	0	0
ENSG00000053501	11	72	48	50	58	36	39	0	31	20	52.5	29	64	23	47	23	87.5	35	40	56	67	15	21	14	21	12	34	19	14	44	58	0	0	18	37	17	26	9	11	25	55	26	57	70	24	35	34	37	36
ENSG00000053524	1	5	0	0	3	1	0	2	0	2	1	0	1	0	0	1	0	0	2	0	0	0	1	3	0	0	0	4	0	0	0	0	9	2	0	0	0	2	0	3	2	1	0	2	0	1	0	0	0
ENSG00000053702	0	0	1	0	0	0	4	5	0	8	5	0	0	3	0	0	9	0	5	3	1	2	3	0	0	0	1	2	0	0	3	0	0	0	2	0	2	1	0	0	9	0	0	3	0	0	1	4	0
ENSG00000053747	12	0	45.5	33	0	15	1	5	10	18	22	0	6	8	17	9	72	23	64	88.5	39	0	24	0	6	0	13	14	2	0	30	9	9	18	11	0	0	0	0	1	1	2	0	31	41	2	20	0	18
ENSG00000053770	42	35	73	17	15	26	31	21	15	36	46	19	16	31	19	13	27	34	77	64	34	25	4	27	27	40	5	15	2	4	17	8	27	29	31	16	7	2	0	57	40	6	11	41.5	20	11	52	26	0
ENSG00000053900	36	48	30	9	25.5	7	0	26	6	0	8	0	13.5	22	12	5	0	11	44	24	20	0	14	3	0	0	8	3	1	4	11	4	0	4	7	0	6	0	5	15	17	20	0	27	14	0	10	7	0
ENSG00000053918	0	0	0	0	0	0	0	0	0	0	2	0	0.5	0	0	0	1	0	0	0	0	0	0	0	0	0	0	0	0	0	0	0	0	0	0	0	0	0	0	0	0	0	0	0.5	0	0	0	0	0
ENSG00000054116	73	65	73	48	106	29	30	25	60	20	44	28	1	35	10	33	26	0	96	36	53	31	66	38	30	15	58	28	9	9	55	13	8	30	17	9	40.5	47	8	12	66	27	0	74	32	65	10	21	25
ENSG00000054118	57	83	156	129	90	35	76	121.5	92	85	71	83.5	11.5	51	78	123.5	143	83	125	96.5	127	120.5	133.5	90	22	88.5	59.5	50	38	13	44	27	133	79	57	54	26.5	18	23	41	174	50	2	105	120	47	24	76	75
ENSG00000054148	43	401.5	81.5	57	90	147	66	114.5	169.5	134	59.5	210.5	219.5	130.5	69	47	152	221	97	216	139.5	33	85	69.5	23	45	98.5	49	14	108	79	10	48.5	108.5	148	20.5	104.5	79	52	75	130	64.5	24	209.67	103.5	102	64	200	287.33
ENSG00000054179	0	0	0	0	0	0	0	0	0	0	0	0	0	0	0	0	0	0	0	0	0	0	0	0	0	0	0	0	0	0	0	0	0	0	0	0	0	0	0	0	0	0	0	0	0	0	0	0	0
ENSG00000054219	0	0	0	0	0	0	0	0	0	0	0	0	0	0	0	0	0	0	0	0	0	0	0	0	0	0	0	0	0	0	0	0	0	0	0	0	0	0	0	0	0	0	0	0	0	4	0	0	0
ENSG00000054267	308.75	298.5	180.5	319.5	202	122	352	187	233	443	180	267.5	66	381.5	263	330.5	339.25	277	219	288.5	294	115.5	146.5	204	437.5	179	151	144	106.5	150	195	50.5	220	109	167	211	107.5	135	76.5	135.5	196	95	103	252	145.5	206.67	143	264.75	201.25
ENSG00000054277	0	0	0	0	0	0	0	0	0	0	0	0	0	0	0	0	0	0	0	0.5	0	3	0	0	0	0	0	0	0	0	1	6	0	0	0	0	0	0	0	0	0	2	1	0	0	0	0	0	0
ENSG00000054282	108	62	57	54.5	16.5	29.5	58	26.5	56.5	48	29.5	50	34.5	57	88.5	90.5	97	69	71.25	70.5	93.75	10.5	28	25	71.25	25.5	13.5	14	16.5	61	66	12.5	15	22	40	46.5	12.5	8.5	7	34	14.5	13.5	38.5	78.5	27.5	21.5	96	103	68
ENSG00000054356	0	0	0	0	0	0	0	0	0	0	0	0	0	0	0	0	0	0	0	0	0	0	0	0	0	0	0	0	0	0	0	0	0	0	0	0	0	0	0	0	0	0	0	0	0	0	0	0	0
ENSG00000054392	1	23	0	1	8	11	1	0	0	25	9	9	55	6	0	4	0	44	3	73.5	0	10	15	0	0	0	5	0	6	15	0	0	0	8	10	3	0	0	0	6	17	0	52	36	3	4	10	52	2
ENSG00000054523	51.5	131	54	92.5	45	49.5	55.5	32.5	63	42.5	7	23	30	96.17	58.5	55.5	58	14	90.5	30	67.5	15	10	13	60	52.5	21	21	19.5	11.5	14	18	70	22	65	11	29	11	22	12	47	4.5	0	80	30	10	44.5	46.5	54
ENSG00000054598	15	19	18	23	37	24	0	40	0	2	0	0	0	2	3	8	4	7	76	0	27	19	67	0	6	24	58	8	0	0	2	0	0	2	0	1	12	73	0	4	30	12	27	25	67	33	19	10	2
ENSG00000054611	23.5	16	17	7	1	43	16	22	8	9	5	2	43	16	0	14	7	2	12	0	34	0	22	9	9	0	7	0	1	5	37	0	6	2	26	0	6	0	7	8	1	11	0	21	1	0	3	34	6
ENSG00000054654	14	0	56	42	4	2	16	12	0	11	28	3	29	13	46	26	29	28	98	13	48.5	0	38	46.5	8	2	87	35	9	7	28	8	45	49.5	11	0	10	15	0	2	7	41	7	18	96	3	4	21	24
ENSG00000054690	2	0	13	12	6	14	54	0	2	1	1	3	0	16	2.5	15	10	23	5	0	13	9	18	8	2.33	0	0	0	11	1	4	3	15	6	1	0	1	0	2	4	13	3	5	18	0	18	3	1	8
ENSG00000054793	5	4	10	16	3	12	2	0	22	2	1	0	0	0	20	8	29	24	12	6	0	1	1	1	16	12	18	2	10	4	5	0	0	12	10	0	3	0	6	10	15	5	5	20	24	6	2	0	9
ENSG00000054796	0	0	0	0	0	0	0	0	0	0	0	0	0	0	0	0	0	0	0	0	0	0	0	0	0	0	0	0	0	0	0	0	0	0	0	0	0	0	0	0	0	0	0	0	0	0	0	0	0
ENSG00000054803	0	0	0	0	0	0	0	0	0	0	0	0	0	0	0	0	0	0	0	0	0	0	0	0	0	0	0	0	0	0	0	0	0	0	0	0	0	0	0	0	0	0	0	0	0	0	0	0	0
ENSG00000054938	3	0	0	0	0	0	0	0	0	0	0	0	0	0	0	0	0	0	0	0	0	0	0	0	0	0	0	0	0	0	0	0	0	0	0	0	0	0	0	0	0	0	2	0	0	0	0	0	7
ENSG00000054965	21	37	31	27	54	56	42	25	34	68	2	16	1	46	46	52.5	21	36	39	27	39	36	32	27	48	4	29	3	5	17	52	8	29	18	15	10	4	1	24	5	48	9	30	36	4	0	31	91	23
ENSG00000054967	11	0	8	23	0	30	10	38	9	18	10	9	0	6	0	24	4	11	25	22	38	17	4	5	0	0	2	21	0	5	21	0	0	8	7	2	0	19	13	1	15	0	24	25	5	8	5	19	6
ENSG00000054983	7	0	3	0	8	7	0	7	0	0	0	0	8	1	1	0	0	0	0	0	7	0	2	0	8.5	0	0	0	1	1	0	0	0	0	0	0	0	0	0	0	0	0	0	4	0	0	0	8	13
ENSG00000055044	357.5	378	367.5	369	117	146	178.5	93.5	286	278.5	231	257	235.5	234.5	465.83	332	368	231.5	201	385.33	500.5	206	81	150	183	841.33	83.5	143	113	124	267.5	87	171.5	132	158	237	134.5	188	145	178.5	265.17	115.5	223	287	81	184.67	262.5	221.5	248
ENSG00000055070	67	71	84	26.5	28.5	12	88	33	48	31	41	57	18	43	85	34	33	88.67	55	35	22	49	20	39	26	48	58	26	9	25	33	17	90	52	33	24	28.5	7	22	25	85.5	3	0	113	34	45	39	64	52
ENSG00000055118	0	0	0	6	0	1	0	0	0	0	2	0	1	0	0	7	22	0	0	1	0	0	0	0	0	0	0	0	0	0	0	0	0	0	0	0	0	0	7	7	0	2	11	2	10	0	0	0	0
ENSG00000055130	68.5	35	68	38	82	54	0	32	40	132	33	66	51.5	71	42	96	67	29	158	97	29	45	44	43	49	23	50	40	15	39	23	17	13	58	40	5	41	32	37	51	118	14	92	107	57	88	42	79	146
ENSG00000055147	36	24	10	20	17	5	21	23	9	0	25	19	10	17	5	18	18	13	34.5	32	66	1	17	50	11	8	3	9	14	15	14	2	22	11	10	9	6	27	11	24.5	3	38	13	31	11	13	24	51	17
ENSG00000055163	4	37	0	23	5	104	21	75.5	88	107	16	78	277	79	0	5	16	67	11	75.5	45	5	32	9	5	0	52	23	1	57	3	0	0	54	103	0	6	17	0	6	43	6	172	111	8	10	36.5	255	64
ENSG00000055208	32	91	82	49	15	82	30	43	17	47.5	25	33	83	62	97	63	45	39	62	135	29	24	14	6	15	96	13	22	14	13	35.5	15	90	24	31	3	13	7	19	31	63	9	77	51	33	16	58	70.5	46
ENSG00000055211	54	91	28	80.5	55	88.5	36	68.5	84.5	67	77	95	13	73	132.58	73	104	90.5	73	60.5	64	38	61	40	44.5	67	52	24	18	33	71	24	13	76.5	18	41	21	26	33	62	77	26	23	104	50.5	21	45	24	89
ENSG00000055332	21	23	34	62	25	8	0	65	9	20	17	1	7	9	20	49.5	13	20	44	8	49	7	29	0	13	46	17	7	4	7	14	11	7	23	13	6	9	0	8	8	16	19	18	28	19	14	17.5	1	4
ENSG00000055483	46	62	117	62	5	57.5	16	28	58	106	157	33	8	14	24	72	332	44	39	44	145.5	57	1	43	9	21	16	35	33	16	62	12	17	10	73	50	27	66	42	52	93	29	83	62	2	45	43	17	137
ENSG00000055609	92.33	135.83	124	66	34.33	127.5	0	65.5	156.98	291.5	73.17	118.33	55.33	192.33	162.83	120.5	126.83	131.83	119	136.79	113	10	122.83	48.5	125.83	144	47	66	21	38.17	75.83	10	39	53	118.5	25	5	22	28.5	86.83	96	100	46	110	119	27	100.33	149.33	100.5
ENSG00000055732	80	14	26	33	7	37	42	11	19	45	8	70	7	33	18	62	102	10	84	29	41	0	17	9	10	0	8	10	45	25	30	14	20	40	53	4	3	0	20	17	48	24	24	52	15	8	42	71	78
ENSG00000055813	0	0	0	0	0	0	0	0	0	0	0	0	0	0	0	0	0	0	0	0	0	0	0	0	0	0	0	0	0	0	0	0	0	0	0	0	0	0	0	0	0	0	0	0	0	0	0	0	0
ENSG00000055917	42	75	39	59.5	19	22	14	100	33	75	27	47	1	38	38	84	30	21	35	1	15	45	17	45	20	11	37	35	18	16	27.5	14	60	39	39	19	17	13	7	43	100	9	10	68	52	13	15	11	38
ENSG00000055950	72	114	97	140	74	90	17	81	53	51	59	60	19	74	91	64	89	133	124	30	173	54	59	37	21	4	90	29	3	37	100	11	35	29	0	63	57	58	53	43	74	35.5	47	134	124	109	60	51	91
ENSG00000055955	0	8.5	1.5	1.5	6	0	1	0	0	0	2.5	0	0	1	0	0	2.5	0	1	3.5	2.5	0	5.5	1	0	5.5	0.5	0.5	0	0.5	0	0	8	2.5	0	0	0	0	0	0	2	0	0	1.5	0	4.5	0	0	2
ENSG00000055957	0	0	0	0	0	0	1	0	0	0	0	0	0	0	0	0	0	0	0	0	0	0	0	0	0	0	0	0	0	0	0	0	0	0	0	0	1	0	0	0	0	0	0	0	0	0	0	0	0
ENSG00000056050	89.5	61	83.5	108.5	81	70	39	98	10	39	53	24	4	44	51	31	42	41	115	33	130.5	22	56	39	40	0	50	36	12	34	61	23	48	42	31	53	11	63.5	4	22	75	20	24	49.5	43	30	90	54	41
ENSG00000056097	118	118	140	165	68.5	89	75	13	100	137	75.5	130	170	166	133	124	65.5	145	80	103	172	23	100	45	55	96	69	95	21	30	32	39	107	86	53	40	39	40	34	43	154	38	50	151	67	60	81	65	140
ENSG00000056277	19	30	12	32	20	46	5	2	46	29	19	46	9	6	20	33	48	7	46	49	29	11	28	17	25	38	14	9	14	22	11	11	15	10	3	18	14	0	9	19	15	6	6	24	2	13	76.5	12	0
ENSG00000056291	0	0	0	0	0	0	0	0	0	0	0	0	0	0	0	0	0	0	0	0	0	0	0	0	0	0	0	0	0	0	0	0	0	0	0	0	0	0	0	0	0	0	4	0	7	7	0	0	0
ENSG00000056487	41	59	0	12	0	43	9	0	32	3	4	8	70	26	10	44	60	39	0	42	34	7	0	1	19	13	4	2	25	10	22	0	0	11	37	6	4	0	5	19	41	11	0	45	2	10	15	0	5
ENSG00000056558	0	0	0	0	0	0	0	2	0	0	0	0	0	3	0	1	0	0	1	0	11	0	0	0	0	0	6	0	0	0	0	0	0	0	0	0	0	0	0	0	0	0	0	0	0	0	0	0	0
ENSG00000056586	130.5	116	55	141.5	20	119	26	49	92	49	58	16	134	173	163	117	43	47.5	65	144	46	2	4	12	133	30	28	25	42	42	74	17	133	34	93	54	13	0	30	42	71	34	0	99	24	19	84	79.5	62
ENSG00000056736	3	16	1	0	0	0	9	0	0	0	3	13	20	3.5	1	6	0	21	17	37	64	2	2	0	0	2	9	10	0	5	0	0	3	12	0	0	5	21	0	0	47	0	0	26	5	11	21	1	0
ENSG00000056972	6	16	1	26	5	0	0	5	0	0	0	0	10	28	0	2	3	14	2	5	1	16	18	0	0	0	1	0	7	0	3	5	0	0	4	0	1	2	12	1	4	6	25	18	0	9	0	21	9
ENSG00000056998	0	0	5	4	9	10	0	11	0	0	5	0	0	0	0	13	17	0	23	0	32	0	11	1	0	0	5	4	4	3	14.5	0	0	0	0	0	0	0	0	4	0	14	0	13.5	5	5	10	0	0
ENSG00000057019	15	4	23	17	9	21	20	37	8	9	10	7	8	11	0	38	15	25	28	11	29	14	8	14	8	0	19	6	13	8	27	1	37	22	26	0	3	9	1	0	12	12	0	21	15	3	32	19	90
ENSG00000057149	0	0	0	0	0	0	0	0	0	0	0	0	0	0	0	0	0	0	0	0	0	0	0	0	0	0	0	0	0	0	0	0	0	0	0	0	0	0	0	0	0	0	0	0	0	0	0	0	0
ENSG00000057252	23	9	8	29	26	27	61.5	2	33	26	7	19	0	16	50	26	20	46	83	9	0	23	50	42	11	16	12	8	13	2	51	27	20	36	7	39	1	83.5	19	24	47	23	36	55	13	0	40	10	51
ENSG00000057294	1	7	7	4	7	3	0	13	0	0	1	11	0	0	0	4	8	19	0	21	0	4	1	3.5	5	0	10	0	0	2	0	8	0	6.5	2	0	0	0	8	10	3	0	0	4	5	0	16	0	0
ENSG00000057468	0	0	0	0	0	0	7	2	0	0	0	0	0	0	0	0	0	0	8	2	0	0	0	1	2	0	0	0	0	0	0	0	0	0	0	6	1	0	0	0	0	0	0	4	0	0	0	0	3
ENSG00000057593	0	0	0	0	0	0	0	0	0	0	0	0	0	0	0	0	0	0	0	0	0	0	0	0	0	0	0	0	0	0	0	0	0	1	0	0	0	0	0	0	0	0	0	0	0	0	0	0	0
ENSG00000057608	185.5	174.5	91	207.83	123.67	122.5	246	96	106.5	98.5	109	91.5	99	168	127	186	67	90	193	143.5	210	117	89	138	55	92	103	94	72	42	77.5	32	16	124	60	60	108	17	76	72	112.5	38.5	10	190.5	74	127	89	69	115
ENSG00000057657	0	0	0	0	0	0	0	0	0	0	0	0	40	0	0	0	0	0	0	0	0	0	0	0	0	0	0	0	0	0	0	0	0	0	1	0	0	0	0	0	0	0	4	0	1	0	0	2	0
ENSG00000057663	44	108.5	42	62	65	47	13	56	49	67	49	77	27	52	79	76	33	77	54	73	144.67	22	35	38	42	109	11	38	26	22	43	12	88	17	30	27	24	51	9	46	43	0	40	53	13	28	64	55	56
ENSG00000057704	0	0	0	0	0	0	0	5	0	11	7	0	0	0	0	1	14	1	9	7	8	0	0	0	0	10	5	0	0	0	0	0	0	4	0	0	0	0	3	3	1	1	4	7	0	0	0	0	0
ENSG00000057757	64	45	38	16	54	27	120	40	14	27	5	36	10	34	68	43	133	89	68	109	30	45	14	18	26	2	39	9	8	9	62	8	40	16	16	23	14	1	13	31	93	26	1	50	24	41	27.5	25	37
ENSG00000057935	98	120	7	48	30	24	37	45	35	63	24	17	19	60	57.5	16	58	75	37	31.5	26	4	41	13	33	17	18	14	20	13	62	9	33	19	26	19	35	8	45	39	63	1	7	72	22	14	78	52	88
ENSG00000058056	16	13	5	32	11	9	0	0	8	2	5	0	7	15	8	32	11	3	0	13	74	0	7	4	0	0	17	17	1	8	9	0	13	11	0	0	0	0	0	0	3	0	0	9	9	37	38	0	4
ENSG00000058063	7	3	19	41	31.5	15	6	30	1	14	11	1	21	5	16	26	16	2	11	17	19	0	0	0	34	10	0	2	10	2	9	11	44	27	2	11	0	0	11	8	1	15	0	22	0	6	18	9	4
ENSG00000058085	0	0	7	0	0	0	0.5	0	0	0	3	0	0	7	0	11	0	1	3	0	0	0	0	0	0	0	2	0	0	0	10	0	0	0	0	0	0	0	0	0	0	8	3	2	0	0	0	0	0
ENSG00000058091	0	0	2	3	13.75	1	0	8	0	1	0	7	0	1	0	15.33	0	3	0	10	13.5	0	0	8	0	1	5	8	8	6	0	1	0	9	12	0	0	0	0	5	3.42	0.5	12	12	0	11	2	0	0
ENSG00000058262	62	205.5	69	87	105	56	145	28	95	84	73	118	201	78	202	117	76.5	128	107	127	39	59	47	74	16	31	85	12	7	85	73	13	44	228	77	34	30	25	72	36	241	47	0	211	32	39	49	161	56
ENSG00000058272	164	132.5	86	184	50	129	187	74	71	76	111	66	107	134	133	98	126	80.5	98.5	120	151	23	45	7	145	99	38	53	46	49	79	12	0	17	100	59	25	76	45	40	50	31	40.5	126	43	47	76	112	106
ENSG00000058335	0	0	0	0	0	0	0	0	0	0	0	0	9	0	0	0	0	0	0	0	1	0	0	0	0	0	0	0	0	0	0	0	0	0	0	0	0	0	0	0	0	0	0	0	0	0	0	0	0
ENSG00000058404	0	5	14	0	0	0	0	0	6	0	2	0	32	2	1	0	11	10	0	6	9	8	0	12	0	0	0	9	1	0	0	2	0	3	1	0	1	0	0	11	4	5	19	8	1	0	0	0	0
ENSG00000058453	4	5	0	1	1	1.5	5	1.5	1	0	0	0	9	2	0	7.5	15.67	0.5	0	0.5	0	0	12	0.29	1	10.5	0	0	0	0	1	0	0	0	0	1	3	0	2.5	1	6.5	0	0	7.17	14	0.25	3.5	1.5	0
ENSG00000058600	24	3	27	19	58	37	0	14	5	26	24	16	0	6	17	52	0	17	37	22	87	22	38	0	9	0	0	9	13	2	19	6	0	16	22	0	0	0	8	0	79	31	7	48	24	62	20.5	19	26
ENSG00000058668	1	21	30	0	0	3	8	36	2	3	19	0	0	41	9	27	3	12	10	11	20	0	39	5	0	0	5	2	0	0	8	0	16	13	21	4	0	0	0	22	15	6	0	18	15	5	12	22	0
ENSG00000058673	66.83	49.5	34.58	63.83	33.08	63.42	22.33	38.75	62.42	42.25	42.58	33.33	50.25	80	40.83	78.42	28.08	47.08	39.67	45.5	150.92	8	23.17	28.92	74.25	44.67	14.83	21.17	30.58	26.33	51.17	30.75	58.67	19.08	25.08	28.75	26.5	37.42	30.17	33.83	56.58	20	15.42	70.08	32.75	44.92	80.5	102.25	31
ENSG00000058729	105	102.5	34	16	40	34	1	28.5	29	39	56	45	0	77	105	82	51	47	48	100	62	55.5	26	75	58	48	32	20	21	32	60	26	77	44	29	36	19	28	34	56	24	4	47	73	12	38	87	97	40
ENSG00000058799	23	10	33	8.5	84	13	4	12	2	20.5	17	20	15	12	0	42	31	0	32	25	9	14	8	0	10	10	21	12	3	7	17	0	24	15	0	4	15	0	29	3	18	0	2	23	35	0	10	18	32.5
ENSG00000058804	70	37	59	49	22	5	15	23	12	0	5	27.5	1	28	9	12	0	5	13	15	21	11	15	9	10	2	33	20	7	5	22	5	6	22	32	0	34	0	12	21	35	56	0	59	10	49	7	13	37
ENSG00000058866	0	0	1.5	0	0	0.5	0	2.5	0	0	0	0	0	0	0	1	0	0	4	0	0	0	0	0	0	3	0	0	0	0	0	0	0	0	0	0	0	0	0	0	0	0	0	0	0	0	0	0	0.5
ENSG00000059122	44	18	5	6	8	11.5	0	0	0	3	3	0	1	19	21	15	41	8	50	21	4	12	4	19	10	5	23	5	3	13	36	4	14	19	0	2	4	1	18	11	36	26	35	59	11	3	0	6	27
ENSG00000059145	13	5	27	2	20	26	3	54	4	10	8	14	0	2	5	23	14	17	103	3	15	0	14	16	9	0	30	4	3	8	33	2	12	3	1	0	0	11	21	12	13	10	25	41	22	0	1	4	7
ENSG00000059377	0	0	1	0	0	0	0	0	0	14	2	0	0	13	0	0	1	0	0	17	0	0	1	0	0	7	0	0	0	0	0	0	0	0	8	0	1	0	0	0	0	1	0	11	0	10	0	0	0
ENSG00000059378	0	0	0	0	0	0	0	0	0	0	0	0	0	0	0	0	0	0	0	0	10	0	0	0	0	0	0	0	0	0	0	0	0	0	0	0	0	0	0	0	0	0	0	1	0	0	0	0	0
ENSG00000059573	28	27	48	57	34	67	38	0	21	41	22	29	13	4	49	16	64	12	13	9	57	35	41	74	0	16	39	11	22	17	15	14	0	23	9	22	15	3	14	24	107.5	80	29	116	16	38	45	0	14
ENSG00000059588	8	0	11	5	2	0	15	9	0	0	12	0	24	3	0	6	0	0	11	9	20	13	3	0	0	1	23	0	0	0	0	2	2	5	17	0	11	0	0	12	76	68	1	25	28	2	0	0	16
ENSG00000059691	33	40	20	35	38	15	19	42.5	41	0	24	0	0	35	11	20	45	55	52.5	21	35	14	31	14	6	5	6	5	2	0	2	6	22	39	43	10	5	0	3	23	62	23	0	46.5	28	42	13	62	69
ENSG00000059728	48.75	45.5	68.5	50.5	31.25	41.75	14.25	39.75	33.5	51	14	57	65.5	38.75	32	42.25	80	41	50	54.5	44	13.5	10	42.5	30	205	23.5	26	11	23	22.5	8.5	23.75	19	14	8.5	54.25	13	17.5	17.25	68.75	11.5	19.25	49.75	4	16	18.5	24.5	50.5
ENSG00000059758	1	19	22	21	0	1	59	13	1	0	10	6	13	12	0	7	5	0	0	13	16	0	0	20	5	9	1	8	0	0	8	0	0	0	1	1	2	0	0	5	10	0	2	13	14	3	6	17	2
ENSG00000059769	9	20.25	21	10	11	13	17	13	17	5	5.5	18.5	0	30.5	52.5	24.5	22	20	0	35.5	15	20	0	19	47	11	11	9	12.5	19.5	16	5	1	23	1	5.5	9.5	21	27	7.5	42	9	0	16	2	13.5	4	1	4
ENSG00000059804	0	14	0	8	0	1	0	8	0	0	0	0	0	0	0	0	0	0	43	0	0	0	0	0	0	0	3	0	0	0	0	0	0	1.1	0	0	0	0	0	5	0	0	7.17	4.5	1	3	5	0	0
ENSG00000059915	0	5	18	14	0	11	0	0	0	1	14	1	0	4	1	1	11	6	5	7	3	5	3	4	1	0	0	0	2	1	0	1	0	5	2	2	0	1	1	8	11	2	0	5	3	6	15	4	7
ENSG00000060069	6	8	0	0	16.5	0	0	13.5	11	0	0	12.5	8	7.5	0	0	0	0	0	0	0	0	0	0	3	0	0	0	0	0	0	0	5	0	0	0	1.5	0	5	3	7	1	0	10.5	0	0	0	16	18
ENSG00000060138	123.5	138.5	63	88	91	55	368.67	28	148	166.5	76	151.67	381.25	179.17	158.5	88	106.5	162	49.5	325.67	144	125	55.5	108.5	32.5	28	51	36	32	41	100.67	42	0	98.67	169.17	88.5	48.5	102	64	62	49	98	246.5	242.5	86.5	87	146.5	353.17	294
ENSG00000060140	0	7	0	0	0	0	2	18	0	0	0	0	0	0	8	21	0	8	19	1	0	0	0	0	0	0	1	0	0	0	0	0	0	0	0	0	0	0	0	0	0	0	0	1	0	0	0	0	0
ENSG00000060237	75	82	97	85	96	57	196.5	140	77	106	35	10	84	76	41	97.5	83	39	116	109	125	17	111	3	23	60	96	45	13	25	44	31	37	76	56	19	8	2	4	35	67	22	39	103	91	25	66	41	94
ENSG00000060303	0	0	0.5	0	0	0	0	0	0	0	0	0	0	1	0	0	0	0	0	0	0	0	1	0	0	0	0	0	0	0	0	0	0	0	0	0	0	0	0.25	0	1.2	0	0	0.25	0	0	0	0	0
ENSG00000060339	199.5	208.17	113	162	50	135	193.5	107	98	184	159	112.5	47	236	66	173.5	117.5	99.5	195.5	56	239	29	117.5	62	89	83	60	79.5	37.5	81	72	43	28	78	75	42	43.5	1	55	34	44.5	111	43	162	88.5	134	100	116.5	211.5
ENSG00000060491	23	18	5	32	9	23	19	2	6	4	0	14.75	4	3	0	17.67	2	26	21	13	11	3	14	2	0	22	13	12	2	4	0	0	3	6	0	8	18	27	0	0	48.5	2	28	38	8	12	7	6	13
ENSG00000060558	0	0	0	0	0	0	0	0	0	0	0	0	5	0	0	0	0	0	0	0	0	0	0	0	0	0	0	0	0	0	0	0	0	0	0	0	0	0	0	0	0	0	4	0	0	0	0	0	0
ENSG00000060566	0	0	0	0	0	0	0	0	0	0	0	0	0	0	0	0	0	0	0	0	0	0	0	0	0	0	0	0	0	0	0	0	0	0	0	0	0	0	0	0	0	0	7	0	0	0	0	0	0
ENSG00000060642	3	2	12	2	31	0	0	4	0	0	1	0	0	10	2	10	0	2	14	0	0	0	0	3	0	0	10	0	0	2	0	0	5	1	0	4	0	0	0	0	25	1	0	7	0	0	31	16	0
ENSG00000060656	0	2	0	1	9	2	1	15	0	0	5	4	0	4	6	1	6	8	14	17	4	3	0	4	0	17	16	0	5	4	0	0	0	7	20	0	4	0	3	0	24	29	25	14	15	5	4	16	21
ENSG00000060688	145	144	227.5	129	137	129	61	134	203	84	113.5	185	95	133	151.17	159	105	191.5	108	74	253.5	50	140.5	57.5	73.5	26	110.5	90	39	74	143	78.5	115	78	114.5	73	32	80	49	57	88.5	51	105	217	91	68	190	193.5	131.5
ENSG00000060709	0	0	0	0	0	0	0	0	0	0	0	0	0	0	2.5	5	0	0	0	0	0	0	0	0	0	0	0	0	0	0	0	0	0	0	0	0	0	0	0	0	0	0	0	0	0	0	0	0	0
ENSG00000060718	0	0	0	0	0	0	0	0	0	0	0	0	0	0	0	0	0	0	0	0	0	0	0	0	0	0	0	0	0	0	0	0	0	0	0	0	0	0	0	0	0	0	0	0	0	0	0	30	0
ENSG00000060749	35	23	75.5	55	14	40	17	53	22	38	45	19	8	50	33	39	37	11	35	34.5	21	31	19	29	67	0	13	33	12	9	2	3	96	33	24.11	5	6	0	2	34	44	20	42	62	44	5	38	21	65
ENSG00000060762	51	92.5	46	78	58	49	63	3	100	69	40	59	127	33	86	22	173.5	51	109.5	173	116	59	67	52	52	26	39	18	18	24	38	13	94	52	14	33	49.5	105	24	74.5	59	40	97	133	28	51	82	140	43
ENSG00000060971	42	98	13	46	46	43	32	0	48	15	19	42	11	3	24	25	109	76	127.5	3	33	3	59	6	16	2	31	15	5	32	39	2	27	15	10	3	20	0	21	17	13	17	0	50	13	18	11	26	41
ENSG00000060982	153	118	84	71	25	61	127.5	24	42	20	24	0	0	23	7	28	38	8	26	92	76	6	9	17	74	0	9	7	26	11	64	15	0	18	22	1	13	0	40	41	54	67.5	4	64	24	43	45	28	44
ENSG00000061273	8	0	0	22	3	23	20	21	0	3	0	1	0	0	0	46	23	0	13	5	0	1	7	2	3	16	0	0	2	2	1	0	0	19	0	0	2	7	25	2	32	0	0	9	0	0	11	9	15
ENSG00000061337	0	0	0	0	0	0	0	0	0	0	0	0	0	0	0	0	0	0	0	0	0	0	0	0	0	0	1	0	0	0	0	0	0	0	0	0	0	7	0	0	0	0	0	0	0	0	0	0	0
ENSG00000061455	0	0	11	9	4	0	7	15	0	0	18	0	0	0	4	0	0	0	14	0	8	0	2	0	1	29	3	0	4	2	0	0	0	2	3	0	0	0	0	4	11	17	3	4	25	0	6	0	0
ENSG00000061492	0	0	0	0	0	0	0	0	0	0	0	0	0	0	0	0	0	0	0	0	0	0	9	0	0	0	0	0	0	0	0	0	0	0	0	0	0	0	0	0	0	0	0	1	0	0	0	0	0
ENSG00000061656	0	0	0	0	0	6	0	0	0	11	0	0	0	0	0	10	0	9	13	0	0	0	7	0	1	0	0	0	0	1	1	0	0	4	5	0	1	0	2	0	0	3	0	8	0	0	0	0	13
ENSG00000061676	59	62	47	141	9	67	68	53	25	14	27	8	18	115	131	131	23	30	15	54	23	27	52	15	27	16	62	34	27	19	47	7	27	8	47	2	8	0	21	23	85	49	12	62	21	22	16	3	45
ENSG00000061794	80.5	134	39.5	41	22	32	29	26	19	26	22	14	29	53.5	112	48	34	33	99	59	69	55	64.5	31	35	7	21	33	24	26	60	30	11	19	29	18	23	36	9	37	76	34	15	77	43	48	36	51	47
ENSG00000061918	0	3	12	0	34	0	0	0	1	0	2	0	0	0	0	4	0	9	23	0	0	4	0	39	0	14	7	0	5	1	0	0	0	6	0	0	4	39	2	9	0	3	27	8	0	0	11	0	0
ENSG00000061936	52	130.5	107	163.5	43	57	117	91	56	67	32.5	72	153	71.5	25	85	115.5	29	58.5	48	56	45	31	15	14	11	41	40	8	12	32	21	0	22	45	24	40	16	37	15	71	29	15	69	34.5	38	61	28	109
ENSG00000061938	4	10	6	0	2	2	0	7	0	2	1	0	15	0	1	4	11	0	6	15	9	1	2	0	1	0	4	0	0	1	0	0	1	1	2	0	0	0	2	5.5	13	3	0	12	3	0	1	0	0
ENSG00000061987	34	57	77.5	33	16	64.5	86	49	28	8	13	59	88	86	50	56	20	54	43.5	60	61	0	6	21	40	0	11	11.5	15	17.5	32	5	0	17	8	10	3	0	20	29	14	35	42	45	5	0	25	82	19.5
ENSG00000062038	0	0	0	0	0	0	0	0	0	0	0	0	7	0	0	0	0	0	0	5	0	0	0	0	0	0	0	0	0	0	0	0	0	0	0	0	0	0	0	0	0	0	35	2	0	2	0	0	0
ENSG00000062096	0	0	0	0	0	0	0	0	0	0	0	0	0	0	0	0	0	0	0	0	0	0	0	0	0	0	0	0	0	0	0	0	0	0	0	0	0	0	0	0	0	0	0	0	0	0	0	0	0
ENSG00000062194	156	231.5	115	69	131	39	168	186	114	145	150	141	87	128	110	150	148	79	71	201	189	31	76	67	75	281	65	99	37	23	95	42	85.5	54	124	60	38	157	49	105	187.67	25	1	134	55.5	49	125	113	175.5
ENSG00000062282	0	0	0	0	0	0	0	0	1	0	0	0	0	2	0	0	0	0	0	0	0	0	0	0	0	0	15	0	0	0	0	0	0	0	0	0	0	0	2	0	0	0	7	3	12	2	0	0	0
ENSG00000062370	2.5	0	0	14	1	20	0	4	8	3.5	0	0	1	0	0.2	17.5	0	15	0	0	0.5	0	4	0	3.5	0	4	0	0	4	5.5	1	0	5.5	0	4.5	12	0	0	12	9	0	8	17	0	3.5	6	19	0
ENSG00000062485	105.33	166.5	127	77	143.5	54.5	234.83	117.5	179.17	44.75	53.5	73.5	50	41	153.5	101.5	188.5	75.5	84	59	140.5	132	94.5	94.33	9	15.5	73.75	72.5	33.5	16.5	69.5	36.33	13	103.75	34	10	38.58	39	26.5	34.5	173	83.5	61	158.75	87.5	73.5	53.5	57.5	179.5
ENSG00000062524	2	15	0	0	0	4	0	0	0	0	8	0	0	6	0	0	0	0	5	0	0	0	0	0	0	0	4	8	1	0	0	0	0	0	0	0	0	17	0	0	0	0	2	3	0	0	0	0	0
ENSG00000062582	42	58	35.5	30.5	58.25	25.75	9.75	36.75	36.92	24	21	18	5	32.75	14.5	30.25	21	36	70	16.25	73	30	66	26.5	7.5	23	29.5	27	8	10	47	6	0	12	25	3.5	23.5	32.5	24.5	12.5	57.25	34.75	55.5	56.75	47	44.5	0.5	31	53
ENSG00000062598	20	25	11	35	4	24	0	0	6	0	3	9	9	7	1	10	49	5	33	0	1	26	6	0	21	11	22	9	10	1	0	0	0	23	0	3	4	80	18	2	63	14.5	9	21	9	20	1	12	37
ENSG00000062650	71	172	100	241	54.5	71.5	112	70	54	64	48	86	49	73	76	72	55	96	73	67	98	15	21	68	73	35	45	37	14	19	25	16	52	30	43	45	45	4	33	53	52	26	34	109	28	51	48	76	40
ENSG00000062716	99	142	161.5	123.5	116	114	92	54	113	34	43.5	58	65	68	74	99	138	65	128	67	208	37	39	115.5	58	28.5	68	69.5	44	19	90	37	90	62	58	78	20	3	29	75	73	81.5	129.5	102.5	46	70	115	118	74
ENSG00000062725	59	136	45	59	52	37	97	37	62.5	88	15	49	0	52	25	64	56	46	60	23	36	8	63.5	42	53	22	33	13	10	19	84	12	104	19	23	44	18	0	30	6	32	10	76	50.5	5	10	8	84	35
ENSG00000062822	49	112	48.5	70.5	34	32	37.5	32.33	12.5	7	20	50	9.5	11	148.25	39	33.5	79	42.5	63.5	91.75	25	17.5	42.5	3.5	0	29.25	6	11	17.5	63	36.5	0	59.5	59	16	12.5	40	3.5	24.5	39	6	51	113	17.5	0	38.5	7.5	115
ENSG00000063015	0	0	0	0	0	0	0	19	0	0	0	0	0	0	0	0	0	2	18	0	0	5	0	0	0	0	0	0	0	0	0	0	1	0	6	2	0	0	0	0	0	0	8	4	0	0	0	0	0
ENSG00000063046	92.5	204.75	171.5	126	228.5	82	166.17	270.17	312.83	100	161.5	198.5	100	152.33	124.83	284.92	198.33	48.5	153.83	97	223.42	214.5	171.42	109.17	53.5	92.17	59.33	73.67	28.83	40.5	66.33	25.5	0.5	221.83	68.17	44.33	72.25	52.83	80.5	104.83	303.17	149.67	136.33	219.75	199.58	138.5	59	183.42	215.67
ENSG00000063127	3	0	0	0	0	9	0	0	0	0	0	0	0	8.5	0	0	0	0	0.5	0	0	0	0	0	0	0	0	0	0	0	0	0	0	0	0	0	0	0	0	6	1	0	0	1	0	0	8	0	0
ENSG00000063169	16	19	13	12	13	16	32	8	6	0	6	22	0	20.5	9	9	9	8	18.5	18	18	0	7	7	4	4	2	2	1	2	20	0	0	3	1	2	3	0	5	0	7	11	15	10	3	0	4	11	44
ENSG00000063176	25	53	18	11	20	11	49	1	11	0	5	12	8	16	23	24	35	14	15	34	4	8	19	5	4	5	15	5	0	8	24	4	0	0	7	7	4	3	21	6	34.5	6	16	38	31	12	7	17	0
ENSG00000063177	200.5	377.5	260	165	277	139	383.5	250.5	335	183	235.5	263	193.5	185.5	347.5	321.5	363.5	275.5	280	230	269.5	426.67	257	252.5	102.5	540.38	250	190	109	100.5	207.5	116.5	21.5	284	182	123	263.5	199.5	237.67	166.83	459	250.5	339	390	321	268.83	175	281.5	268.5
ENSG00000063180	12	22	4	0	9	0	0	0	16	0	7	0	45	0	27	27	13	8	19	14	7	0	50	0	0	30	1	0	0	0	35	3	1	0	0	0	0	0	24	19	28	0	9	4	26	1	1	0	19
ENSG00000063241	2	22	31	15	53	0	0	0	23	1	11	0	0	2	13	6	14	12	16	17	49	7	19	1	0	0	33	12	9	0	0	6	0	17	0	4	3	21	10	16	0	26	79	59.5	22	53	0	0	73
ENSG00000063244	37	55.5	53	25	59	48	100	11	25	20	10	70	96.5	14	73	40	115.5	35.5	29	27	18	65	38	12	9	17	77.5	20	14	8	33	18	1	33	45	12	18	42	19	9	51	28	63	71	14	29	26	19	40.5
ENSG00000063245	18	23.5	3	10	12	2	25	2	5	1	2.5	19	21	6	18	14	25	9	9	7	31	2	20.09	5	3	2	19	3	1	1	14	1	0	4	5	3	3	0	10	9	23	9	49	17	16	7	5	1	9
ENSG00000063322	32	1	41	54	12	8	124	29	20	22	17	0	8	23	0	48	13	58	45	30	53	15	10	8	6	0	52	16	10	13	7	9	1	21	23	5	30	6	19	34	44	28	29	52	36	18	9	8	42
ENSG00000063438	20.27	0	3	13.13	0.33	0.33	17	3	6.33	6	2	2	0.33	3.67	0	16.67	0	1	10	6	1	3	0.33	0	1	0	4.33	9	0	1.67	6.67	2	0	2.33	7.67	1.2	0	0	0.33	2.33	1	0	2.17	11.33	0	0.33	4.33	6	10.67
ENSG00000063515	0	0	0	0	0	0	0	0	0	0	0	0	0	0	0	0	0	0	0	0	0	0	0	0	0	0	0	0	0	0	0	0	0	0	0	0	0	0	0	0	0	0	0	0	0	0	0	0	0
ENSG00000063587	17	108	18	32	17	34	16	0	25	23	26	19	65	13	7	63	66	46	52	19	43	0	39	12	8	10	17	20	4	14	6	2	31	21	0	6	3	0	16	23	53	6	19	44	9	29	34	24	21
ENSG00000063601	21	14	40	36	15	25.5	28	3	19	12	24	9	17	24	12	21	18	17	34	6	21.5	7	17	0	10	15	13	19	16	20	8	6	21	13	18	6	1	9	18	10	28	5	18	27	10	2.5	12	27	23
ENSG00000063660	0	0	0	18	0	0	9	1	0	0	0	5	9	0	0	0	14	3	5	7	0	0	14	0	0	5	1	3	0	0	0	1	0	1	0	0	0	0	0	14	5	0	3	8	19	0	0	0	7
ENSG00000063761	19	22	9	42	38	25	0	0	9	7	8	0	11	5	27	5	10	0	21	20.75	33	0	0	10	10	0	14	8	9	5	28	3	0	0	46	19	4	0	0	12	37	0	0	27	6	21	8	17	29.33
ENSG00000063854	52	49	16	35	46.5	33	0	0	18.5	33	45	1	13	14	31	72	13	3	49	18	58	22	25	4	9	0	37	12	1	11	10	8	11	31	8	29	14	19	28	7	31	3	23	55.5	47.5	3	38	37	44
ENSG00000063978	100.5	162	145.5	47	128.5	72.5	56	164.5	8	36.5	37.5	33	34	49	72	135.5	94.5	95	65.5	24.5	28	102.5	10.5	106.5	8	50	55	40.5	5	25	98	5.5	30	41	4.5	22	42.5	39	17	59.5	137	24	1	91.5	14	46	58	14	39.5
ENSG00000064012	16	25	17	0	11	3	0	0	5	11	0	0	1	1	12	0	8	23	11	17	0	0	2	9	0	0	14	9	5	5	11	1	0	8	11	13	15	0	9	6	1	6	9	14	0	4	23	4	8
ENSG00000064042	0	0	11	0	6	0	0	0	0	5	0	0	0	0	0	0	0	2	1	1	1	0	9	0	0	0	15.5	0	0	2	0	1	0	0	0	0	0	0	0	0	0	3	0	4	6	0	0	0	0
ENSG00000064102	56	67	75	66	37	50	132.5	0	70	16	32	1	35	77	42	30	72	78	34	70	49	22	8	59	69	14	19	30	22	19	45	15	0	19	38	18	19	0	11	60	21	35	82	51	13	23	77	56	28
ENSG00000064115	0	127.17	10	18	18	6	72	6	24	2	11	0	99	30	10	14	0	53.5	42	103	42	0	11	5	13	0	6	11	2	5	5	0	0	14	18	0	6	0	0	25	17	13	24	43	39	15	12	134.5	30
ENSG00000064195	0	0	0	0	0	0	0	0	0	0	0	0	0	0	0	7	0	0	0	0	0	0	0	0	0	0	0	0	0	0	0	0	0	0	0	0	0	0	0	0	0	0	11	0	2	0	0	0	0
ENSG00000064199	65.67	9	12	2	31	0	19	21	12	7	20	2	14	48.5	13	59	33	77	45	46	21	0	24	19	54	0	16	12	4	8	0	9	1	20	0	5	1	0	0	3	4	2	19	10	0	34	22	24	1
ENSG00000064201	0	0	0	0	0	0	0	0	0	0	0	0	0	0	0	0	0	0	0	0	0	0	0	0	0	0	0	0	0	0	0	0	0	0	0	0	0	0	0	0	0	0	0	0	0	0	0	0	0
ENSG00000064205	0	0	0	0	0	0	0	0	0	0	0	0	0	0	0	0	0	0	0	0	0	0	0	0	0	0	0	0	0	0	0	0	0	1	0	0	0	0	0	0	0	0	0	0	0	0	0	0	0
ENSG00000064218	0	0	0	0	0	0	0	0	0	0	0	0	0	0	0	0	0	0	0	0	0	0	0	0	0	0	0	0	0	0	0	0	0	0	0	0	0	0	0	0	8	0	0	0	0	1	0	0	0
ENSG00000064225	0	4	2	8	3	20	0	9	0	0	0	1	1	3	1	9	24	4.5	22	0	7	0	14	3	0	24	1	4	0	0	9	3	21.5	4.5	3	0	2	0	11	0	0	0	0	10	12	0	2	3	16
ENSG00000064270	0	0	3	0	0	0	0	2	0	0	0	0	0	0	0	1	2	3	0	2	0	0	5	0	0	0	0	0	0	0	0	0	7	0	0	0	1	0	2	0	0	0	3	1	0	0	0	0	1
ENSG00000064300	0	0	0	0	0	0	0	0	0	0	0	0	0	0	0	0	0	0	0	0	0	0	0	0	0	12	0	0	0	0	0	0	2	0	0	0	0	0	0	0	0	0	7	0	0	0	0	0	0
ENSG00000064309	0	3	0	0	7	0	4	0	0	0	0	0	0	0	0	0	0	4	6	0	0	0	4	0	0	0	6	0	0	0	0	0	0	0	8	0	0	0.25	0	1	10	2	10	6	6	3	0	0	0
ENSG00000064313	66	60	98	142	31	94	123	34	65	57	23	17	40	93	71	105	42	70	48	72	77	24	10	25	40	32	17	31	40	9	49	13	37	25	45	22	18	6	37	30	40	10	38	61	22	11	31	116	64
ENSG00000064393	60	48	8	46	22	33	0	12	35	89	54	35	5	27	11	50	84	16	118	36	72	9	20	40	18	73	30	4	15	11	29	2	14	43	30	10	9	1	23	20	89	36	52	83	73	21	30	23	20
ENSG00000064419	94	59	34	50	64	63	0	20	77.5	36	47	37	53	92	99	44	35	109	74	111	180	9	31	23	29	115	41	35	12	9	41	11	15	20	32	21	18	4	13	58	70	43	53	75	40	22	64	84	64
ENSG00000064489	13.33	18.75	5.42	12.5	6	6.83	0.5	0.5	0	2	4.11	0	3.33	4	5	2	13	1	5.83	1.83	13.33	0	3.17	3	1.5	0	4.83	2.67	1.17	1.33	2.83	1	0	4.5	0.5	2.17	0	0	7.67	0.67	1	0.33	8.25	9.33	12.33	3.67	2.5	13.56	16.17
ENSG00000064490	98	71	50	73	69	30	74	2	34	11	33	39	9	58	100	59	59	58	64	59	148	20	111	24	17	26	55.33	33	23	58	92	2	0	22	31	48	8	22	38	34	38	30	116	126	61	22	57	36	32
ENSG00000064545	22	0	31	22	78	60	0	2	20	14	13	28	0	33	32	27	15	59	106	22	123	0	16	42	15	3	48	15	8	29	16	13	0	25	20	28	19	0	12	8	111	10	86	71.5	53	26	32	15	41
ENSG00000064547	0	0	0	0	0	0	0	0	0	0	2	0	0	0	0	5	2	0	0	4	18	0	0	0	1	3	0	0	0	1	6	0	0	0	0	0	0	0	0	0	0	5	0	0	0	0	0	0	0
ENSG00000064601	32	50	54	22	56	21	1	68	10	12	44	31	12	16	29	48	27	72	114	43	3	2	65	1	0	33	59	31	2	1	13	5	3	20	17	27	36	14	12	1	58	25	58	67	123	30	5	9	13
ENSG00000064607	90	108	85	90	59	66	35	29	0	69	21	7	9	67	89.5	167.5	78	39	95	29	133	13	46	14	76	16	83.33	25	4	44	55.5	17	0	28	30	37	13	7	19	20	77.5	35	97	65	76.5	11	35	25	4
ENSG00000064651	7	8	19	13	21	7	20	7	7	16	0	6	4	0	13	0	13	17	18	19	17.5	2	14	14	7	2	1	1	10	3	9.5	0	21	16	9	0	4	0	0	4	19	18	5	11	1	0	10	0	2
ENSG00000064652	0	18	28	10	8.5	0	17	2.5	8	4	5.5	1.5	6	3	5.5	10	35.5	7.75	15	0	17	1	9	0	0	9	1	0	0	25.5	4.5	0	11	5.5	9	0	0	0	0	4.5	6	5	23	24	0.5	4.5	1	11	2.5
ENSG00000064655	0	0	2	7	0	0	13	0	0	0	0	0	5	0	0	0	0	0	14	6	0	7	0	9	0	0	0	0	0	0	0	0	0	0	0	0	0	0	0	0	0	0	9	1.5	17	0	0	0	0
ENSG00000064666	0	1	0	3	23	1	0	12	14	0	4	0	14	0	0	13	104	32	20	24	1	0	32	7	0	0	9	15	4	2	1	0	0	4	11	4	5	0	15	3	19	15	23	22	14	1	0	0	4
ENSG00000064687	5	2	1	8	32	10	13	0	6	0	0	0	0	5	4	11	23	28	15	10	7	4	12	1	8	0	1	5	1	6	3	0	0	15	2	2	0	0	1	0	8	12	11	9	5	0	0	10	10
ENSG00000064692	0	0	0	0	0	0	0	0	0	0	0	0	0	6	0	0	0	0	0	0	0	0	0	0	0	0	0	0	0	1	0	0	0	0	0	0	0	0	0	0	0	0	0	0	0	0	0	8	21
ENSG00000064703	104	108	133	137	46	52	56	33	91	51	63	89	7	69	131	88	130	74.5	39	32	164	23	59	34	35	115	25	24	31	31	23	19	40	19	49	23	17	0	49	69	33	22	68	101	19	15	64	112	36
ENSG00000064726	27	97	39	40	20	28	45.5	32	19	43	11	2	14	54	126	50	22	51	18	22	67	0	19	6	51	36	24	33	10	21	8	13	22	5	33	20	2	28	16	27	20	4	17	65.5	12	16	45	31	41
ENSG00000064763	5	6	3	2	0	2	56.5	2	1	1	16	2	0	1	13	27	26	0	13	31	17	2	15	17	1	0	1	4	22	5	2	7	0	12	37	0	11	2	0	22	1	3	15	23	0	0	0	16	6
ENSG00000064787	0	0	0	0	0	0	0	1	0	0	0	0	0	0	0	0	0	0	0	0	0	0	0	0	0	0	0	0	0	0	0	0	0	0	0	0	0	0	0	0	0	0	13	0	0	0	0	0	0
ENSG00000064835	0	0	0	0	0	0	0	0	0	0	0	0	0	0	0	0	0	0	0	0	0	0	0	0	0	0	0	0	0	0	0	0	0	0	0	0	0	0	0	0	0	0	0	0	0	0	0	0	0
ENSG00000064886	0	0	0	0	0	0	0	0	0	0	0	0	60	0	0	0	0	0	0	0	0	0	0	0	0	0	0	0	0	0	0	0	0	0	0	0	0	0	0	0	0	0	0	0	0	5	0	0	0
ENSG00000064932	2.5	3.5	0.5	2	3	0	0.5	0	2	0	2.5	3	2	3.5	0.5	2	2	10	2.5	0	4.5	2	0	4	0	0	1	0.5	0	0	0	0	0	0.5	0	0.5	0	1	0	0	0.5	0	0	3.5	0	0	0	2.5	0
ENSG00000064933	36	40.25	56	48	36	12	44	15	52	13	35	20	56.5	41	45	24	95	11	27	64	146.5	92	33.5	74.33	19	26	32	10	13	50	15	42	71	17	10	28	13	7	9	5	72.5	25	72	77.5	17	25.33	56	17	35
ENSG00000064961	18	61	32	23	57	0	0	0	0	4	0	6	1	3	3	13	1	5	34	30	0	19	58	3	1	1	32	4	0	0	0	1	0	9	0	0	22	35	3	0	14	50	17	32	36	4	5	0	8
ENSG00000064989	0	0	0	0	0	0	0	0	0	0	4	0	0	0	0	0	0	0	0	0	0	0	9	0	0	0	0	0	0	1	0	0	0	0	0	0	0	0	0	0	0	0	4.5	0	0	0	0	0	0
ENSG00000064995	51	4	90	61	46	45	9	55	9	6	29	15	11	39	7	38	35	9	80.5	2	115	56.67	90	22	31	14	45	25	6	13	56	6	13	26	40	30	37	20	0	26	29	35	50	51	60	45.5	28	26.5	22
ENSG00000064999	47	61	6	16	26	33	49	3	27	29	20	11	47	31	0	24	55	2	31	13	7	3	3	1	6	7	0	0	0	17	19	2	24	8	1	15	0	0	9	32	31	4	25	48	4	19	27	18	56
ENSG00000065000	177	129	129	144	64	160.5	108	20	191	61	93	90	127	107	89	88	122	117.5	92.5	61	293	46	65	59	26	57	97	51	31	42	101	15	0	71	73	49	33	28	71	70	118	54	113	215	121	44	65	156.5	155
ENSG00000065029	44	15	31	31	12	12	4	21	6	47	14	0	0	35	18	12	13	0	2	0	45	2	30	7	0	5	16	1	3	5	10	11	0	10	26	5	16	14	13	23	23	10	42	31	45	17	4	15	50
ENSG00000065054	1	7	0	0	2	0	15	0	0	0	3.5	0	14	0	0	0	1	0	12	1	0	11	12	0	0	3	0	0	0	0	0	5	0	0	3	0	7	0	0	5	0	0	53	19	8	9	1	0	1
ENSG00000065057	0	2	0	0	31	0	2	7	0	0	8	0	3	1	0	0	0	0	9	0	48	3	25	9.5	0	0	16	6	1	0	0	0	1	7	0	0	8	25	0	0	45	7	17	22	20	26	7	0	5
ENSG00000065060	111.5	36	155.5	56	27	45.5	12	82.5	11.5	108	48	9	11	84	24	77	39	22	47	32.5	70	3	21.5	23	37	7	16	44	8	40	21.5	7	43	24	13	15	10	4	5	14	24	10	44	88.5	7	10	38	23	161.67
ENSG00000065135	137	219	101.5	150.5	69.5	155.5	149.5	121	151.5	143	71	159	85.5	93	204	177.5	187.5	108	210	70	252	87	115	55.5	57	118	102	64	61	48	153	46.5	142.5	64	75	130.5	50.5	88.5	64	90	178.5	42	106	149.5	45	58.5	124	142.5	158.5
ENSG00000065150	97	40	92	111	112.5	64	81	24	130	50	57	126	67	86	140	119	122	89	64	124.5	140	135	39	67	61	23	34	36	32	43	74	26	30	141	48	26	31	17	50	72	126	88	9	164	31	43	65	60	168
ENSG00000065154	40	49	119.5	79	92	44	85.5	24	11	17	72	25	73	29	14.5	69.5	55	89.5	90	60.5	59	102	127	100	17	16	87	36	23	42	29	8	16	101	41	24	118.67	27	34	50	108	55	7	114.5	60.5	123	38	0	99
ENSG00000065183	43	34	84	74	82	5	67	23	48	23	23	52	0	38	72	24	67	21	27	35	68.5	34	15	45	13	38	2	11	5	9	24	11	43	21	26	26	1	0	11	29	20	20	32	49	8	18	41	18	16
ENSG00000065243	56	63	61	48.5	24	39	85.5	21	16	139	29	34	92	37	62	38.5	30	35.5	52	50	19	4	21	15	26	14	15	27	14	25	32	3	51.5	32	14	6	12	27	30.5	16	31	43	8	61	14	26	39	74.5	49
ENSG00000065268	48	97	66	16	10	1	60	9	26	2	2	0	5	17	1	21	31	19	7	15	39	0	44	13	4	1	49	43.5	7	3	53	6	0	32	0	1	0	0	8	0	19	18	16	41	43	0	30	31	12
ENSG00000065308	5	28	2	18	6	0	0	0	3	0	6	0	6	14	0	16	0	0	6.33	1	32	0	1	0	0	0	4	0	0	5	1	2	6	4	14	0	0	4	0	7.33	3	0	16	1	1	0	0	3	7
ENSG00000065320	0	11	0	4	35	0	5	0	2	8	0	10	23	0	0	2	1	13	8	14	15	6	0	8	0	5	5	0	0	1	4	3	0	5	26	0	3	1	0	5	10.5	1	52	15	15	6	2	13	9
ENSG00000065325	0	0	0	0	0	0	0	0	0	0	0	0	0	0	0	0	0	0	0	0	0	0	0	0	0	0	0	0	0	0	0	0	0	0	0	0	0	0	0	0	0	0	0	0	0	0	0	0	0
ENSG00000065328	81	56	80	124	65	39	38	40	145	36	87	88	102	89	148	63	64	95	90	169	186	59	67	56	1	46	28	19	36	53	109	44	22	54	49	110	41	94	25	99	70	57	0	163.5	49	5	127	67	68
ENSG00000065357	0	5	0	13	2	0	13	0	0	0	6	0	39	11	10	7	0	0	13	92	0	6	0	0	0	2	4	0	2	0	3	7	0	1	0	0	0	0	6	8	14	14	0	8	0	12	33	90.5	20
ENSG00000065361	0	0	0	0	0	0	2	0	0	0	0	0	13	0	0	4	0	0	0	0	0	11	1	0	3	0	0	0	0	0	0	0	0	0	0	0	2	14.83	0	7	0	0	2	0	0	3	0	0	0
ENSG00000065371	0	0	0	0	0	0	0	0	0	0	0	0	0	0	0	1.5	0	0	0	0	0	0	0	0	0	0	0	0	0	0	0	0	0	0	0	0	0	0	0	0	0	0	0	0	0	0	0	0	0
ENSG00000065413	0	12	3	22	0	0	0	15	0	0	12	0	10	3	0	16	13	0	1	0	8	0	5	0	0	0	2	2	2	6	0	0	0	2	14	0	4	0	0	0	10	5	0	6	16	0	0	0	2
ENSG00000065427	156	348	187	213	187	149	101.5	36	149	113	116	244	152	154	240	206	241	116	189	230	182	133	57	114	64	80	81	90	49	80	166	83	140.5	142	137	131	73	138.5	100	120	179.5	128.5	302.5	237.5	74	72	163	165	109
ENSG00000065457	10.5	8	39.5	20.25	16	9	0	18.5	0	0	28.5	0.5	4	21	16	20.5	7.5	13.5	5	5	24.5	0	15	0	1	5	5	2	0	0	2	11.5	12.5	12.5	0	13	0	0	1	1	16.5	10.5	10	28	14.5	12	0	29	39
ENSG00000065485	8	19	23.5	6	14.5	4	18.5	34	10	15	7	5.5	0	3.5	0	11.5	0	8.5	18	8	34.5	18.5	13	2.5	1	0	12.5	7	6.5	2.5	15.5	4.5	4.5	35.5	15.5	4	7	0	4	4	39.5	28.5	0	34.5	16	16.5	22.5	5.5	13
ENSG00000065491	36	51	34	30	15	61	0	35	54	11	11	27.5	14	43	13	35	29.5	33	22	10	31	21	23	9	5	11	2	9	3	7	42	7	2	3	6	16	1	14	17	14	9	3	20	44	1	11	10	42	28
ENSG00000065518	62	96	65	43.5	112	36	15	110	34	7	46	68	24	38	39	74	54	49	99	63	42	69	104	34.5	11	39	76	19	18	39	36	15	72	57	26	47	45	68	29	8	106.5	71	5	106.67	83	64	60.5	51.5	68
ENSG00000065526	29	23	24	46	26	21	47	34	30	20	13	17	10	58	83	47	93	22	63	40	41.5	20	80	5	30	57	71	20	18	12	13	8	107	34	4	5	8	93	30	26.5	142	93	0	57	107	21	1	27	36
ENSG00000065534	0	0	5	0	25	1	0	10	0	0	2	0	0	2	0	0	3	1	7	1	0	0	2	0	0	0	6	3	0	0	2	0	19	3	0	0	1	0	0	0	6	13	0	4	19	0	0	0	0
ENSG00000065548	243	338	215	273.5	116.5	86	129	153	179.5	144	225	108.5	134.5	148	208.5	274	106	117	106	218	351	232.5	124	192	115.5	81.5	106	96	111	73	166	89	91	97	127	134	111.5	199	119	118.5	327	91	101.5	235.5	79	100	242	99.5	219
ENSG00000065559	39	70	102	41	44	34	45.5	50	26	91	31	31	6	32	31	135	61	52	42	77	57	21	29	30	44	38	14	51	9	19	35	2	42	13	8	19	22	1	14	13.5	48	12	50	44	22	16	41	51	44
ENSG00000065600	0	0	0	37	52	0	35	31	26	19.5	15	1	0	5	4	22	0	12	0	4	46	17	21	13	11	0	15	0	8	2	13	7	29	23.5	30.5	0	36	14	24	0	71	29	12	14	17	30	11	9	0
ENSG00000065609	5	0	0	6	10	0	0	0	1	10	2	0	0	0	0	2	0	8	0	0	21	0	0	0	0	0	0	0	9	4	0	0	0	0	11	0	0	0	0	1	0	5	6	0	2	0	0	1	3
ENSG00000065613	35	37	22	111	35	80	16	0	7	62	30	22	34	40	23	21	28	10	33	14	33	15	3	31	50	46	25	18	25	11	12	0	77	16	14	3	9	14	33	31	23	43.5	16	30	16	10	47	21	37
ENSG00000065615	32.5	38	2	26	0	14	0	16	0	2	0	0	0	24	14	51	18	3	12	0	15	20	4	0	13.5	0	7	13	14	14	29	0	0	26	28	37	2	0	27	6	22	4	7	17	22	0	1	9	31
ENSG00000065618	0	2	0	0	0	0	0	0	0	2	0	0	0	0	0	0	0	0	0	0	2	0	0	0	0	0	0	0	0	0	0	0	0	0	0	0	0	0	0	0	0	0	0	0.5	0	0	0	0	0
ENSG00000065621	2	48	1	0	0	0	18	0	5	3	0	0	2	3	1	0	6	13	5	3	17	0	0	4	0	0	1	0	2	8	0	6	0	0	0	4	0	0	0	10	0	2	0	9	18	4	6	5	30
ENSG00000065665	53	63.5	44	83	21	45	104.5	47	54	36	9	54	53	27	79	59	46.5	47	34	55.5	42	17	46	26	11	5	19	16	49	36	19	5	16	36.5	29	19	20	15	59	27	26	51	2	71	21	21.5	45	42	132
ENSG00000065675	0	0	7	0	0	0	0	0	0	0	0	0	0	0	0	0	0	0	15	0	1	0	0	0	0	0	0	0	0	0	0	0	0	1	5	0	6	0	0	0	7	0	0	2	0	10	0	0	0
ENSG00000065717	0	0	0	0	1	1	0	0	0	0	4	0	7	0	0	1	6	0	9	0	0	0	6	0	0	0	0	0	2	0	0	0	0	0	0	0	0	0	12	9	0	7	5	4	0	0	0	0	0
ENSG00000065802	59	143	52	65	57	16	9	22	26	17	19	40	17	36.5	90.5	51.5	40	64	28	29	65	9	16	29	34	31	17	27	8	23	69	0	23	17	12	32	20	0	25	33	32	0	37	72	8	23	37	41	98
ENSG00000065809	20	10	17	20	40	1	8	18	0	0	0	13	12	8	0	4	25	0	15	22	19	18	11	1	0	5	0	0	4	0	7	0	7	7	4	0	6	27	3	3	21	6	0	16	3	0	0	0	14
ENSG00000065833	11	21	45	0	16	21	0	20	2	0	0	0	1	14	0	11	2	0	11	18	20	12	33	13	0	1	13	0	10	1	8	1	23	8	12	6	1	0	16	17	5	20	32	23	0	40	0	0	0
ENSG00000065882	1	8	0	2	4	3	0	7	0	7	13	0	2	1	0	2	1	10	14	10	15	0	0	0	0	0	2	0	5	5	0	0	18	2	0	0	0	0	11	0	0	1	0	4	7	2	2	0	0
ENSG00000065883	24	6	63	2	38	20	0	58	7	16	8	0	18	48.5	38	32	33	25.1	40	58	28	4	16	8	27	2	19	32	0	8	13	3	0	28	0	24	13	4	10	20	24	18	33	29	22	16	62	63	24
ENSG00000065911	316	141.67	493.5	293.5	246.67	318.5	200	423.5	140	284.5	190.5	94	139	152	99	257	177	59	264	85	414.5	207	84	176	124	44	199.67	130	130.5	108	170	83	55	214.5	121	98	113	102	107	49.5	399	56	42	302.5	81.5	262.5	221.5	100	349
ENSG00000065923	25	20	15	7	12	0	3	0	0	0	1	1	0	6	9	14	0	2	30	34	19	3	6	4	8	0	0	0	5	4	27	1	2	3	0	0	7	0	9	6.5	14	3	5	20.5	0	6.5	24	0	0
ENSG00000065970	0	3	0	0	0	16	11	9	0	1	4	22	0	1	13	10	2	4	7	14	13	0	11	1	0	1	2	10	3	3	6	0	0	4	1	1	1	0	6	1	22	0	21	17	0	7	0	19	15
ENSG00000065978	132.33	186.75	162.5	175.83	203.83	108	86	150.33	145.5	90	107.17	118.83	92	95	173.33	133	229.83	131.25	218	169.5	185.83	178.92	184.73	134	49	91.5	170	107	29.7	58	100.83	46	133.33	142	68.83	40.33	148.25	79	43.5	60	195.2	124	64.83	246.67	222.23	213.08	119.83	118.83	154.5
ENSG00000065989	0	124.5	0	0	10	0	0	1	0	14	0	43	54	0	5	0	4	49.5	0	0	0	0	0	0	0	0	2	0	0	0	0	0	0	31	16	0	0	0	0	0	6	6	47	20	0	4	9	95	8
ENSG00000066027	12	17	1	0	4	0	18	7	0	10	6	0	15	8	16	15	23	0	1	11	7	0	10	23	17	0	3	2	0	3	2	0	1	4	2	0	5	0	13	2	12	7	1	4	1	13	8	1	22
ENSG00000066032	0	0	0	0	0	0	0	0	0	0	0	0	0	0	0	0	0	0	0	0	0	0	0	0	0	0	0	0	0	0	0	0	0	0	0	0	0	0	0	0	0	0	0	0	0	0	0	0	0
ENSG00000066044	31	28	13	40	77	13	23	14	9	53.5	44.5	25	40	10	22	66	40	8	22	11	53	31.5	20	1	4	16	47	8	9	5	29	15	0	17	12	21	17	33	9	23	36	34	47	45	29.5	9	22	21	11
ENSG00000066056	0	0	0	0	0	0	0	0.05	0	2	0	0	0	0	0	0	0	0	0	0	0	0	0	0	0	0	0	0	0	3	0	0	0	0	0	0	0	0	0	0	0	0	0	0	0	0	0	0	0
ENSG00000066084	11	49	35	17	15	27	29	9	46	31	11	46	4	29	7	36	4	29	50.5	11	14	12	20	13	10	25	13	4	5	10	11	5	0	19	13	17	6	0	10	23	28	9	17	31	13	14	0	14	24
ENSG00000066117	37	64	68	38	24	29	36	17	22	0	20	49	18	13	49	27	42	14	44	12	52	18	50	12	12	13	25	2	4	2	14	16	0	25	34	8	6	4	2	3	56	19	44	32	12	1	5	6	27
ENSG00000066135	49.5	12	52	35.5	7	26	31.5	24	13	7	6	6	0	36.5	22	32	30.5	26.5	56	30	52.25	5	5	10.25	13	8.5	15.5	18.5	2.5	2	25.5	2.5	36.5	21.5	10	11	10.5	0	19.5	6	6.5	5.5	0	28.5	3	17	10	10.5	37.5
ENSG00000066136	97	140.5	37	35.5	11	25	123	53	64	84.5	22	9	73	67	73	64	87	90	83	127	78	48	14	9	22	14	49	27	18	26	39	2	86	48	63	63	18	137.5	23	21	39	10	0	80	4	14.5	20.5	139	91
ENSG00000066185	0	0	0	0	0	0	0	0	0	0	0	0	0	2	0	0	8	0	0	0	0	0	0	0	0	0	0	0	0	0	0	0	0	0	0	0	0	0	0	0	0	0	0	1	0	0	0	0	0
ENSG00000066230	0	0.5	12	0	5.5	0	0	7.5	0	0	0	1	0	0	5.5	9.5	0	12.5	0	0	5	0	10.25	5	1	0.5	7.5	0	0.5	0	4.5	0	0	6.5	1.5	0	3	0	4	0	13	0	9	15	5.5	5.5	0	0	0
ENSG00000066248	0	0	0	0	0	0	0	0	0	0	0	0	0	4	0	0	0	0	0	3	0	0	25	0	0	0	7	0	0	0	0	1	0	1	0	0	0	0	0	0	0	0	0	5	6	0	0	0	0
ENSG00000066279	161	176	66	37	67	17	74	17.5	24	142	19	47	99	174	107	283	43	62	112	116	64	13	11	13	186	21	43	7	4	8	16	45	53	47	11	17	10	0	2	45	43	59	18	72	43	18	185	23	23
ENSG00000066294	0	0	0	0	0	0	0	0	0	0	0	0	0	0	0	0	0	0	0	0	0	0	0	0	0	0	0	0	0	0	0	0	0	0	0	0	0	0	0	0	0	0	0	0	0	0	0	0	0
ENSG00000066322	57.5	33	115	50	27	6	64	69	5	21	32	79	45.5	18	25	42	50	46.5	94	166.33	29	3	45	13	1	12.5	25	11	4	7	64	10	21	14	22	17.5	4	0	52.5	14	46	14	0	71.5	40	17.17	33	58	83.5
ENSG00000066336	0	0	0	0	0	0	0	0	0	0	0	0	0	0	0	0	0	0	0	0	0	0	0	1	0	0	0	0	0	0	0	0	0	0	0	0	1	12	0	0	0	0	0	0	0	0	0	0	0
ENSG00000066379	13.16	36.27	9.26	21.19	16.99	4.95	5.55	1.5	19.81	5.23	8.09	18.76	31.67	15.51	14.31	5.94	14.73	13.96	8.26	11.36	33.67	3.57	8.21	12.84	4.47	20.23	0.33	0.89	1.14	6.76	8.34	1.94	2.83	6.73	7.45	2.72	5.39	5.55	6.81	10.86	7.77	4.12	27.26	27.88	4.32	4.47	6.96	24.57	7.24
ENSG00000066382	0	0	0	0	2	0	0	0	3	0	0	0	0	0	0	0	0	0	3	0	0	0	0	0	0	0	0	0	0	0	0	0	0	6	0	0	0	0	0	3	0	0	0	1	0	0	0	0	0
ENSG00000066405	0	0	0	0	0	0	0	0	0	2	0	0	0	0	0	0	0	0	0	0	6	0	0	0	0	0	0	0	0	2	2	0	0	0	0	0	0	0	0	0	0	0	0	1	2	0	0	0	0
ENSG00000066422	47	74	40	40	41	28	12	2	47	9	17	22	18	17	78	24.5	68	42	10	44	74.5	16	0	26.5	33	112	8	22	4	3	9	9	117	11	27	16	11	55.5	7	10	66	35.5	1	37	21	1	17	49	55
ENSG00000066427	25.5	66	12	19	57	35	35	40	40.83	44	29	10	187.5	30.5	7	38	22	58	36	90	59	10	22	37	13	0	10	0	9	20	1	24.5	3	10	17	29	24	17	16	0	30	40	36.5	39	17	13	26.5	58	81.5
ENSG00000066455	41	39	30	34	0	36	42	0	55	21	13	28	21	27	44	56	41	10	13	30	38	29	10	37	4	26	13	8	11	3	14	5	2	42	0	38	8	18	12	33	5	2	26	38	9	7	23	42	20
ENSG00000066468	0	0	0	5	0	0	2	0	5	0	0	0	6	0	0	0	0	7	0	0	0	0	20	0	0	9	0	0	0	0	1	0	0	0	10	0	0	2	0	0	5	7	0	9	0	0	1	0	1
ENSG00000066557	95.5	88	51	46	35	64	62	63	32	57	17	45	92	61	67	59	95	40	117	63	78	29	46	84.5	34	94	31	13	13	23	33	34	91	20	37	22	21	0	24	27	68	32	21	58	12	39	59	47	60
ENSG00000066583	2	29	57.5	41	27	8	11	0	23	6	4	0	0	19	15	18	9	0	9	3	6	19	19	10	3	0	21	10	5	9	9	5	4	22	19	2	5	0	13	0	54	24	17	34	8	46	0	1	0
ENSG00000066629	17	2	12	15	0	0	24	0	1	1	6	11	0	13	6	22	0	8	0	0	39	0	2	0	5	3	7	5	8	0	9	9	0	9	24	0	1	0	4	18	8	3	0	15	6	12	9	5	15
ENSG00000066651	79.5	136	102	98	42	64	67	37	44	95	65.5	36	37.67	48	98.33	70	90	36	37	28	171	15	8	21	40	18	7	35	26	42	80	34	37	44	28	40	32	0	16	55	42	8	90	52	34	8	109	61	92
ENSG00000066654	63	83	146	102.5	57	57	11	45	13	129	96	32	134	48	14	74	66	46	86	62	128	12	29	29	36	47	29	46.5	16	15	5	16	53	37	43	36.5	36	58	11	16	120	24	95	63	52	67	57	78	14
ENSG00000066697	19.5	8	0.5	12.5	14	11	12	41	2	0	4.5	0	0	15	3	20.17	3	7	15	1	0	8.5	30	16.5	1.5	0	8	1.5	13	10	0	0	0	1	7.5	0	1.5	15	7.5	8.5	32.5	14	0	17.5	4	1	5	10	39
ENSG00000066735	0	0	0	0	1	0	0	0	0	0	1	0	0	0	0	0	0	0	0	0	1	0	0	0	0	0	3	0	0	0	0	0	0	2	0	0	0	0	0	0	0	0	0	6	3	3	0	0	0
ENSG00000066739	48	65	106	18	37	47	72	14	20	24	46	34	34	51	15	68	54	9	45	52	26	8	9	59	17	26	10	24	20	30	19	9	57	13	15	9	13	0	30	46	29	1	57	53	21	4	76	38	45
ENSG00000066777	42	55	8	55	22	38	51	63	11	29	17	24	38	41	12	26	27	20	24.5	13	47	9	16	1	12	32	9	23	4	22	4	15	29	12	25	8	12	4	19	25	42	22	59	41	4	5	29	61	23
ENSG00000066813	0	0	0	0	0	0	0	0	0	0	0	0	0	0	0	0	0	0	0	0	0	0	0	0	0	0	0	0	0	0	0	0	0	0	0	0	0	0	0	0	0	0	0	0	0	0	0	0	0
ENSG00000066827	2	35	1	2	1	2	0	0	4	0	9	0	0	0	9	5	7	14	1	2	13	2	0	0	0	0	0	9	2	0	5	0	2	0	7	0	0	0	6	0	2	4	5	8	5	0	1	7	12
ENSG00000066855	19	37	31	38	15	27	9	6	41	18	50	0	26.5	14	12	12	47	10	33	27	73	25	9	6	3	5	25	6	8	4	17	10	15	17	5	6	0	0	0	7	24	27	22	39	6	27	32	8	21
ENSG00000066923	1	0.5	0.5	0.5	3	0	0	0.5	0.25	0	0.5	0	1.5	4	0.25	1.25	10.75	2.25	0.25	0.25	1	0	6	0	0	0	0	0	0	0.25	2.75	2	0.5	0.25	3	0	0	0	0	0.5	0	4	2	0.25	1	12	2.5	0	16.25
ENSG00000066926	12	6	21	35	20.5	6	0	9	0	10	5	0	29	9	10	8	47	10	67	37	0	0	11	0	6	0	37	0	8	1	1	0	0	18	27	0	5	0	19	31	17	6	0	31	4	1	15	11	0
ENSG00000066933	41	46	93	59	19	22	9	29	22	38	14	0	7	47	8	30	61	3	59	24	68	10	38	0	29	7	30	30	16	28	21	23	29	10	34	15	5	0	9	3	19	17	7	35	3	0	19	2	23
ENSG00000067048	0	0	0	0	0	0	0	0	0	0	0	0	0	0	0	0	0	0	0	0	0	0	0	0	0	0	0	0	0	0	0	0	0	0	0	0	0	0	0	0	0	0	0	0	0	0	0	0	0
ENSG00000067057	0	48.5	37	27.5	24	11	54.5	3.5	0	5.5	27.5	0	37	12	20	38.5	21	9.5	121.5	45	20	11.5	26	0	0	0	50	0	6.17	0	36.5	8	0	36	7.5	3.5	1.5	62.5	10	21.5	13.5	31	0	44	22	26	0	3	23
ENSG00000067064	28	45	18	37	137.5	38	65	73	14	77	21	22	22	29	5	60.5	6	34	62	34	72	20	23	47.5	28	18	41	38	20	27	24	5	16.5	18	2	16	16.5	100.5	18	46	62.5	10	0	54	27	10.5	18	0	25
ENSG00000067066	0	15	0	0	0	0	0	1	0	0.2	0	0.14	0	0.5	0	1	0.25	0	0	0.7	0.83	0.5	0.1	0	0	0	0.1	0	0	0	0	0	0	0.5	0	0	0.58	0	0.5	0	0.05	0	0	0.1	0.25	0.33	0.5	0	0
ENSG00000067082	156	74	91	9	24	42	54	23	5	10	30	3	0	14	25	89	47	0	138	22	42	0	26	8	14	56	36	4	4	5	10	23	14	11	99	5	6	45	46	4	11	1	0	46	12	7	21	0	73
ENSG00000067113	10	10	1	12	0	10	8	1	1	6	2	9	0	4.25	14.5	3	11.25	11	5.5	3.25	41.5	1	0	0.5	11.5	3.25	13	8	1.5	2	18	0	9	13	12	12	0	0.25	1	0	24.5	1	35	8.5	11	1	13.25	4	14
ENSG00000067141	1	4	0	13	17	5	20	1	0	27	4	8	2	8	12	7	11	21	14	4	6	4	1	5	4	13	12	1	8	3	25	0	5	9	1	0	4	0	12	5	21	15	17	35	26	0	3	3	1
ENSG00000067167	51	116.5	16	48	41	12	71	63	22	32	43	18	17	60	69	39	43	29	14	42	66	11	26	45	17	23	19	3	22	8	31	6	90	101	11	13	2	27	38	15	74	31	11	75	34	53	39	17	11
ENSG00000067177	11	8	23	0	28	0	29.5	2	0	20	29	0	6	2	0	40	30	0	31	3	35	1	16	0	8	0	10	0	12.5	4	5	6	0	5	12	0	2	0	0	9	17	29.5	13	24	0	33.5	14	0	0
ENSG00000067182	42	62	41	50	8	57	34	0	21	13	3	0	2	9	12	21	12	48	48	0	30	20	13	0	4	12	9	2	11	3	14	6	0	16	5	8	3	0	33	2	30	8	47	34	1	5	7	4	3
ENSG00000067191	0	17	0	3	0	5	0	0	0	0	2	2	0	2	0	6	5	0	9	6	2	0	0	0	0	18	0	0	0	0	0	0	2	3	0	0	0	0	3	6	6	3	3	2	8	0	2	0	0
ENSG00000067208	16	35	0	34	10	23	3	3	0	19	19	13	1	6	30	50	8	43	24	10	9	11	18	3	65	13	9	8	3	10	5	5	25	20	26	17	0	0	10	5	2	38	3	28	14	5	8	28	8
ENSG00000067221	43	47	29	6	14	32	16	11	18	6	13	10	24	19	17	56	78	21	54	23	0	14	21	1	18	1	6	12	0	7	73	10	0	16	1	11	0	8	0	37	14	9	29	49	7	3	19	60	16
ENSG00000067225	155	384	222	129	470	124	383.5	199	158	116	144.5	71	132	103	207	167	337	254	346	267	263	266	366.5	198	80	44	333.5	93	32	48	147	52	109	145	130.5	49	172	214	46	92	511.5	296.5	186	408	392	227	163	76	193
ENSG00000067248	117	101	70	146	50	102	59	22	40	94	33.5	56	7	76	167	117	103	105	82	61	75	33	31	86	71	29	30	28	14	44	44	18	133	51	73	84	31	6	25	47	17	30	31	101	24	32	134	55	52
ENSG00000067334	137	147	175	147	201	46	156	84	142	37	184	200	196	108	231	198	150	133.5	159	193.5	161	228	115	179.5	71	271.67	109	103	47	32	162	50	152	81	71	92	123	171.75	81	102	239	97	102	187	104	154	173	139	96
ENSG00000067365	100	47.5	107	68	27	53	26	17	39	25	75	41	42	51	105	81	94	116.5	45.5	122	78	3	25	1	58.5	10	33	52.5	24	35	111	19	98	35	119.5	40	40	13	44	64	59	5	142.5	124	15.5	69	112.5	37	59
ENSG00000067369	63	20	145	37	25	37	71	52	30	57	77	24	46	75	39	66	95	12	42	38	23	11	54	15	42	59	64	37	22	18	24	13	43	22	35	21	25	5	38	16	48	45	4	75	36	7	47	53	84
ENSG00000067445	47.75	34	13	32	42.5	44	6	14	13	1	10	14	52.5	27	20.5	2	55	0	74.33	10	121.25	5	44	27	11	7	14	1	7	0	39.25	0	0	11	20.75	9	2	0.5	3	29	13	3	71	57.5	0	2	13.5	51	0
ENSG00000067533	85	97.67	87	77	57	74	50.5	24	57	51	71	54	58.5	61	106	73.5	125	30	27	140	130.5	65	30	71	107	55	59	30	39	26	36	36	47	29	50	43	27	55	42	39.5	79	41	34	67	14	81.67	67.5	86	88
ENSG00000067560	180	337.5	163	177.5	363.5	138	112	279.5	174	107	117	87	112.5	180	143.5	279	198	211	353.5	123.75	185.5	211	328.5	144	83	93	211	87	53	60	156	49	185	179	84.5	87	120	191	109	43	377	194	3	300	215	148.5	185	166	90
ENSG00000067596	86	177	122	93	57	61	77	79	133	21	21	73	39	52	130	106	71	105	89	16	84	14	43	18	49	127	53	3	29	17	19	15	38	51	43	39	3	0	47	55	35	13	113	72	27	17	49	70	66
ENSG00000067601	16.33	1.7	0	0.12	2	3	0	25.2	8	4.12	0	0	6.33	26	0	12.5	11.5	16	0.5	5	4.83	0	0	0	0	0	2	0	4	3	0.4	2.25	0	0.17	0	1	7	0	0	14	5	6	28.64	5.2	0	0	0	1	19.83
ENSG00000067606	21	28	13	15	4	28.5	71	17	36	12	15	15	80	4	14	26	35	6	36	31	11	9	12	1	10	0	6	5	1	6	25	6	1	10	6	5	0	1	14	19	9	6	1	44	4	9	5	9	78
ENSG00000067646	0	0	0	0	0	0	0	0	0	0	0	0	0	0	0	0	0	0	0	0	0	0	0	0	0	0	0	0	0	0	0	0	0	0	0	0	0	0	0	0	0	0	0	0	0	0	0	0	0
ENSG00000067704	43	52	53.5	79	74	14	1	33	15	9	10	2	31	40	25	47	9	11	92	68	33	17	80	16	25	7	39	6	7	33	25	5	37	55	1	22	17	0	10	41	58	80	30	67	21	50	18	6	61
ENSG00000067715	68	58	21	24	15	14	49	19	0	48	31	42	118	52	0	12	13	43	16	80	81	0	8	6	9	7	5	13	15	25	26	0	0	5	34	15	0	0	12	25	0	13	44	43	6	2	3	79	47
ENSG00000067798	0	0	0	0	0	0	0	0	0	0	2	0	23.5	1	0	0	0	0	0	1	0	0	0	0	0	0	0	0	0	0	0	0	0	0	0	0	0	0	0	0	0	0	0	0	0	0	0	0	0
ENSG00000067829	161	161	138	218	145	200	172	84	101	99	88	133	137	127	196.5	68	115	189.5	272	223.17	184	55	165	9	27	28	116	94	36	88	242	17	2	79	108	61	39.5	80	86	44	120	72	190.42	229	165	52	59	160	264
ENSG00000067836	0	0	2	4	2.5	0	0	9.5	1.5	9	0.5	0	0	0	0	0	0	6.5	26.5	22	2	0	1.5	0	0	0	13.5	0	0	0	15	0	7	1	0	0	1	21.5	8.5	9	0	3	5.5	4	20	4.5	1	1	0
ENSG00000067840	3	1	0	0	0	3	6	0	8	1	0	6	0	0	5	3	1	16	0	13	23	0	2	0	0	0	0	6	2	2	0	0	0	8	0	0	0	0	15	2	8	4	17	2	12	0	0	7	2
ENSG00000067842	0	0	0	0	0	0	0	0	0	0	0	0	0	2	0	0	10	0	0	0	0	0	0	0	0	0	0	0	0	0	0	0	0	0	0	0	0	0	0	0	0	0	0	0	0	0	1	0	0
ENSG00000067900	86.5	132.5	86	163	27	41	0	33.5	27	92	48.5	27.5	22	94.5	77.5	105	92.5	37.5	114	48.83	51.5	3	44.5	10	88	67	37.5	21.5	26	43.5	53	5	68.5	70	37.5	20.5	9	0	42.5	44	42.83	55	0	91	58	0	112	91	31
ENSG00000067955	25	13	19	24	8	2	3	11	28	11	22	30	17	20	24.5	45	58	16	26	0	12	7	12	4	9	21	18	12	1	2	11	0	7	9	38	5	14	18.5	2	11	32	21	24	17.5	14	13	0	32	27
ENSG00000067992	4	5	17	32	17	8	12	26	16	19	10	1	9	8	8	15	39	0	28	45	20	5	58.5	8	7	0	39	13	8	5	12	0	0	21	12	2	11	28	2	15	4	21.09	55	30	54	7	23	5	4
ENSG00000068001	9.5	0	25	5.5	35	0	0	0	16	0	0	0	2.5	1	0	1	0	8	0	0	8	0	49.5	0	0	0	10.5	1	0	7	18	0	57	0	0.5	1	0	0	4	0	0	16	0	5.5	0	21	0	3	1
ENSG00000068024	10	1	16	7	0	0	0	16.5	9	0	12	0	32	0	0	6	1	0	4	32	0	0	0	7	0	0	0	0	0	0	0	0	0	5	0	4	4	0	0	5	23	28	13	10	1	1	1	2	11
ENSG00000068028	145	257	142	163.5	74	107	75	56	84.5	69	48	34	8	84	54.5	236.5	150.5	112	166.67	81.5	284	139	30	74.5	64.5	67	22	11	44	17	129	43	7	36	128	61	91	129	40.5	45.5	264.5	37	1	156	3	81	34	91	91.5
ENSG00000068078	0	0	0	0	27	0	4	0	0	0	0	0	0	1	0	0	3	0	0	0	0	2	0	2	0	0	1	0	1	0	0	0	1	2	0	0	1	1	0	0	2	8	0	6	7	1	0	0	0
ENSG00000068079	0	0	0	0	15	0	0	10	0	0	0	0	0	0	0	2	0	0	37	5	16	2	9	0	0	0	3	0	0	0	0	0	1	0	0	0	1	0	0	0	0	0	0	0	14	0	0	0	1
ENSG00000068097	50	58.6	54	51	18	17	0	18	13	27	35	3	0	21	5	18	1	13	89	6	116	9	31	13	11	2	14.5	9	13	3	6	11	55	28	41	29	7	0	31	28	3	49	8	16	33	1	37	26	41
ENSG00000068120	75	132	82	58	87	57	98	29	90	33	64	91	71	33	50	70.5	55.5	48	55	46	113	35	53	51	17	56	35	17	2	8	53	6	69	72.5	47	35	22	2	41	47	38	12	86	90.5	41	95	40	88	36
ENSG00000068137	8	13	0	16	4	6	11	5	2	7	0	0	56	0	0	18	16	0	24	4	0	6	0	0	8	23	4	0	4	1	17	0	2	0	2	2	6	0	9	4	8	7	26	11	0	0	6	0	0
ENSG00000068305	104	50	32	113	91	60	106	68	92	77	53	53	61	105.5	73.5	67.5	18	56	45	96	117	16	37	46	103	29	20	22	22	22	56	10	64	49	44	57	19	21	39	32	64	26	15	85	16	15	48	57	43
ENSG00000068308	36	48	83	30	17	18	42	8	41	31	21	43	83	36	37.5	36	64	74	72	28	59.5	4	12	22	13	12	12	27	9	17	25	15	41.5	26	11	12	14	0	4	13	75.5	10	21	63	41.5	2	25	24	31
ENSG00000068323	65	44	14	59	30	42	56	5	19	28	27	46	24	59	20	66	37	34	65	21	36	39	13	2	16	25	13	10	23	13	60.5	2	0	20	20	15	3	0	28	40	39	3	7	51	18	21	10	74	83
ENSG00000068354	10.5	24.5	21.5	26	0	0	0	7	12	1	14.5	15	23	12	0	8	0	3	40.5	0	45	0	9	2	0	2	20	10	0	0	28	2	0	9	15	4	0	0	6	1	5	5	22	17	6	0	0	0	6
ENSG00000068366	5	3	8	31	12	6	27	41	0	29	28	8	13	12	1	68	7	1	37	1	34	0	2	69	18	1	1	0	9	2	10	12	0	6	9	14	1	0	3.5	43	7	16	30	23	3	1	22	30	0
ENSG00000068383	9	12	3	6	0	5	35	11	9	2	0	2	9	5	10	17	3	3	7	14	2	0	0	7	4	0	1	2	1	0	0	0	12	1	14	2	0	2	10	2	1	2	6	17	4	3	0	1	0
ENSG00000068394	86	43	112	105	4	44	82	83	27	44	29	111	40.5	54	49	88	42.5	80	113.5	40	133.5	53	30	11	48	61	36	37	16	26	73	9	15	57	12	33	18	43	42	55	75	21	131	133.5	88	15	29	60.5	135.5
ENSG00000068400	75.5	19.5	14	59	24.5	65	6	39	24	16	37	23	20	26	19	51	28	12	23	35	40	0	27	6	18	10	34	10	13	6	33	5	1	27	86	37	12	14	21	10	11	5	24	48	28	19	79.5	71	41
ENSG00000068438	43	59	42	34	36	29	13.5	25	50	28	10	77.5	48	9	97	5	38	60	31	44	47	68	14	38	7	4	63	15	4	22	75	4	1	43	51.5	5	12	30	46	27	96	20	91	112.5	20	27	31	33	20
ENSG00000068489	132.33	191.83	75.5	0	31.5	0	73.67	0	37.08	0	19.5	0	55.33	70.5	40	189.25	13	26	59	39.5	45.5	11.5	17	33	143.33	0	17	7	1	5	1	5	86	54	2	37	5	0	0	10	59.75	12	1	31.62	8	18.5	42	0	33
ENSG00000068615	0	0	0	0	0	0	0	0	0	0	0	6	0	0	0	8	0	0	7	4	0	0	0	6	0	0	8	0	3	0	0	0	0	0	5	0	4	0	0	0	4	13	6	1	0	20	0	0	0
ENSG00000068650	3	0	0	23	16	0	0	0	0	0	2	0	1	14	13	0	1	6	32	0	0	0	0	0	13	0	0	2	3	8	0	4	0	11	0	0	0	0	10	2	17	8	0	12	2	0	19	0	0
ENSG00000068654	43	2	35	62	52	26	8	5	8	2	16	0	16	8	0	31	0	33	15	40	75	11	12	6	15	4	11	12	7	4	17	2	44	13	14	15	4	0	2	9	30	12	25	49	10	33	22	19	1
ENSG00000068697	80	119	77.5	89	145	46	68	62	95	26	19	30	92	40	82	99.5	107	86	138.5	73.5	71	80.5	179	144	52	32	98	29	26	22	99	13	61	70.5	7	39	50.5	145	73.5	74	191.5	60	116	130.5	83.5	101.5	105	14	69.5
ENSG00000068724	0	0	3	0	3.5	1	11	17	0	0	1	0	0	4	4	2	28	16	3	0	29	2	1	0	0	0	0	0	3	0	0	0	0	4	0	0	0	2	0	4	3	0	2	10	0	0	2	0	0
ENSG00000068745	236.5	251	224.33	171.33	210.5	205	161.25	295.5	224	148.5	156	152.5	240.5	203	180.17	267.67	262	14	237.83	206	300.5	140	234	96	131.5	250	141.5	145	48	104.5	120	50	173	116	206	106	82.67	149	158	74	226.67	107	1	299.17	126.33	74.33	227	348.5	298.33
ENSG00000068781	0	0	0	0	0	0	1.5	0	0	0	0.5	0	0	0	0	0	0	3.33	0	0	0	0	0	0	1	0	0.5	0	0.5	0.5	0	0	6	0	0	0	0	0	0	0.5	0	0	7.17	0	0	0	0	0	0
ENSG00000068784	36	33	13	46	19	7	0	2	73	14	13	4	25	45	50	43	35	8	51	35	45	6	19	10	2	18	26	26	3	4	30	10	51	16	0	55	13	0	13	8	9	15	8	30	6	26	18	25	63.5
ENSG00000068796	69.5	97	115	140	69	45	28.5	77.5	28	40	58	63	36	64.5	50.5	103.5	93	56	82.5	122.5	96	107	44.5	32	48	33	77	33.5	35.5	28	15	56.5	40	85.5	55.5	30	49	27	14	32	88	41.5	25	98	66.5	36	65	23.5	37
ENSG00000068831	0	0	0	0	0	0	0	7	0	0	0	0	0	0	0	4	0	3	0	0	0	0	0	0	0	0	1	0	0	0	0	0	0	0	0	0	0	0	0	0	0	0	6	0	0	6	0	0	0
ENSG00000068878	26	16	48	78	30	5	31	60	16	31	13	29	0	17	7	34	87	17	42	6	29	21	8	11	15	6	22	12	11	2	17	11	1	22	15	4	1	4	9	18	23	22	14	36	16	11	30	8	9
ENSG00000068885	56	64.5	28	43.5	33	52.5	42.5	33.5	45.5	37.5	41.33	40.5	35.33	44.5	110	91.25	27.5	26	53.5	81	117.25	7	32.1	63.5	93.25	32	29.5	15	31	21	13	11.5	119.5	34.5	22	62	5.5	18	26.75	26.5	50.33	6	2	57.5	18	42	75.5	70	27.33
ENSG00000068903	49	27	5	54	2	28	1	4	2	44	6	7	22	13	20	30	120	10	41	6	64	0	26	0	16	5	25	9	5	5	27	17	0	11	54	18	16	0	29	7	21	8	66	60	10	8	34	56	19
ENSG00000068912	41	51	36	28	37	30	15	10	29	27	13	13	44	33	11	29	14	14	71	53	40.5	30	36	21	21	7	21	36	5	17	22	8	7	46	13	13	14	0	4	31	64	8	11	75	18	49	5	42	18
ENSG00000068971	24	14	4	56	0	5	7	13	7	2	5	8	41	27	13	40	32	24	19	35	34	3	0	16	6	0	0	7	6	6	14	0	7	11	14	16	1	7	15	10	0	1	0	17	1	0	14	11	18
ENSG00000068976	0	0	0	0	0	0	5	0	0	0	0	0	0	0	0	0	0	0	0	0	0	4	0	16	0	0	0	0	0	0	0	0	0	0	0	0	12	19	0	0	0	0	0	0	0	10	0	0	0
ENSG00000068985	0	0	0	0	7	0	0	0	0	0	0	0	0	0	0	0	0	0	0	0	0	0	0	0	0	0	0	0	0	0	0	1	0	0	0	0	0	0	0	0	0	0	0	0	0	0	0	0	0
ENSG00000069011	9	0	0	6	2	0	7	0	0	0	0	0	0	0	0	5	0	0	9	0	28	0	17	0	0	2	3	0	1	2	0	0	1	1	4	0	6	0	1	2	0	4	11	12	1	0	0	0	0
ENSG00000069018	0	0	0	0	0	0	0	0	0	0	0	0	0	0	0	0	0	0	3	0	0	0	0	0	0	0	0	0	0	0	0	0	0	0	0	0	0	0	0	0	0	0	0	0	0	0	0	0	0
ENSG00000069020	21	33	4	11	6	7	55	20	9	3	5	26	36	31	5	12	26	11	33	35	37	4	12	3	2	1	0	0	3	6	2	1	17	10	14.5	4	0	0	9	25	15	32	26	19	15	0	2	34	17
ENSG00000069122	0	0	0	0	0	0	0	0	0	0	0	0	0	0	0	0	0	0	0	0	0	0	0	0	0	0	0	0	0	0	0	0	0	0	0	0	0	0	0	0	0	0	0	0	0	0	0	0	0
ENSG00000069188	0	0	0	10	8	0	0	0	0	4	0	0	0	0	0	0	0	0	14	5	19	2	0	5	0	2	2	0	0	0	0	0	0	5	0	0	0	0	0	0	7	13	6	0	7	4	0	0	1
ENSG00000069206	0	0	0	0	0	0	0	0	0	0	0	0	0	0	0	0	0	0	0	0	0	0	0	0	0	0	0	0	0	0	0	0	0	0	0	0	0	0	0	0	0	0	0	0	0	0	0	0	0
ENSG00000069248	133.5	44.5	55	93	82	35	190.25	42	65	95	30	35	45	78	68	85.5	65	58	80	66	77	32.5	64	72	65	41	65	23.5	29	28	79	11	80.5	54	15	11	40.5	25	21	34	40	48	37	103	52	4	54	59	75
ENSG00000069275	397.5	277.5	370.5	259.5	310	165.5	333.5	217	260.5	235	231.5	116	399	267	270.25	309	361.5	231.5	360.5	409	302	190	309	97.5	160	80	339	229	50	148	174.5	81	127	282	202.5	114.5	152.5	225.5	57	132	423	181	108.5	389.5	210.5	316.5	185.67	332.5	286.5
ENSG00000069329	106	161	134	143.5	163.5	144.5	25	58	93.5	118.5	88	106	75	92	77	123.5	136	110	169.5	79	117.5	31	180	74	88	44	79	54	28	51	56	7	66.5	79	78	99	27	55	44	92	196	38	120	150	65	14	89	129	90
ENSG00000069345	80	88	65	32	62	21	72	18	27	39	45	85	42	44	61	34	64	68	38	111	53.5	80.5	38	19	30	48.5	17	19	7	22	23	14	10	19	38	28.5	34	12	21	34	80	28	81	86	35	51	60	85.5	17
ENSG00000069399	0	14	0	2	0	0	0	0	0	0	0	0	18	0	0	9	0	6	0	9	0	0	0	0	0	0	0	0	0	0	0	0	0	0	0	0	3	13	0	0	0	0	0	0	0	0	1	0	0
ENSG00000069424	0	0	0	0	0	1	0	6	0	0	1	1	17	0	0	0	6	1	3.5	0	10	0	0	0	0	0	0	0	0	0	5	1	4	3	0	0	4	0	2	3	4	0	0	3	1	0	0	0	12
ENSG00000069431	0	0	0	0	0	0	0	0	0	0	0	0	0	0	0	0	0	0	0	0.25	0	0	0	0	0	0.08	0	0	0	0	0	0	0	0	0	0	0	0	0	0	0	0.06	7	0	0	0	0	0	0
ENSG00000069482	0	5	7	3	5	0	0	0	0	5	6	0	0	0	0	0	8	1	0	3	0	14	0	6	0	6	4	0	0	0	0	2	0	3	0	0	18	0	4	4	24	17	20	2	0	18	0	0	0
ENSG00000069493	9.87	3.17	12.45	5.04	5.88	2.25	36.25	14.5	7.58	6.39	13.97	1.89	6.93	14.29	4.4	9.1	36.01	2.39	25.92	24.38	30.32	4.88	4.5	5.75	6.85	2.33	9.54	2.04	1.05	7.39	0.79	3.11	0.54	7.78	24.08	5.97	2.64	3.74	1.5	3.56	5.06	11.38	7.97	22.5	2.12	10.54	15.16	20.77	34.5
ENSG00000069509	54	79	22	26	74	26	23	11	44	20	36	76.5	45	40	64	55	48	56	56	64	18	32	49	15	12	44.5	26	12	10	7	46	9	11	29	41	23	20	34	4	35	37	26	20	65	19	26	60	36	43
ENSG00000069535	0	0	0	0	0	0	0	0	0	0	0	0	0	0	0	0	0	0	0	0	0	0	0	0	0	0	6	0	0	0	0	0	0	0	0	0	0	0	0	0	0	0	0	0	4	0	0	0	0
ENSG00000069667	10	0	3	15	0	9	2	2	14	37	6	0	0	13	0	11.5	4	0	38	5	36	9	6	0	11	6	13	4	4	2	6	2	4	2	28	2	4	22	3	9.5	12	4	24	18	24	0	16	5.5	12
ENSG00000069696	0	0	0	0	0	1	0	0	0	0	0	0	0	0	0	0	0	0	2.5	0	0	0	1.5	0	0	0	2	0	0.5	0	0	0	0	0	0	0	0	0	0	0	3.5	0	1	0	2	0	0	0	0
ENSG00000069702	1	21	1	13	6	0	0	10	0	0	0	0	4	0	0	0	7	0	6	0	0	0	26	0	2	5	9	0	0	0	0	0	1	5	0	0	0	0	0	0	9	11	0	1	10	11	1	0	5
ENSG00000069764	0	0	0	0	0	0	0	0	0	0	0	0	0	0	0	0	0	0	0	0	0	0	0	0	0	0	0	0	0	0	0	0	0	0	0	0	0	0	0	0	0	0	3.83	0	0	0	0	0	5
ENSG00000069812	0.17	7	0	0	0	0	0	0	0	0	0	0	0	0	0	0	0	0	0	0	0	0	0	0	0	0	0	0	0	0	0	0	0	0	0	0	0	3	0	0	0	0	0	3	0	0	0	9	0
ENSG00000069849	58	54	92.5	52.5	214	22	40	121.5	52	41	50	0	32	68	64	30	53.33	27.5	163.17	32.67	107	63.5	60	68	40	12	103	28	18	19	46	11	31	37	39	8	58	68	25	32	261.5	166.5	1	125.5	92.5	102.5	54	8	28
ENSG00000069869	36	6	4	34	1	15	27	28.06	18	16	2.17	28	12.5	7	24	19	3	0	5	1	2	0	0	7	10	8	1	12	6	1	16	0	5	3	5	19	0	0	18	0	6	1	5	18	19	1	0.33	2	23
ENSG00000069943	33	34	5	0	2	48	15	5	0	12	1	0	0	8	8	10	6	5	14	2	10	4	13	0	4	0	1	5	3	13	3	3	20	8	0	0	3	0	8	1	9	5	7	28	2	1.17	0	7	33
ENSG00000069956	53	48.5	62.5	47.5	67	5	74	31	10	26	25	16	0	38	64.5	14	38.5	20	26	44	42	23	9	32	21	0	27	37	25	16	19.33	5	19	33	35	19.5	6	14	4	13	93	0	23	71	20	18	27	57.5	86
ENSG00000069966	1	27	5	18	8	0	2	77.33	0	2	15	5	0	0	0	11	36	35	29	0	36	0	23	0	0	0	9	18	0	7	22	0	0	11	4	8	4	2	3	1	38	11	24	22	18	1	23	0	8
ENSG00000069974	5	4	5	15	2.5	2	34	24.5	0	6	8.5	0	0	7	4.5	43	9	3.5	11.5	1	4	1	17	0.5	0	0	0.5	2	0.5	5	12.5	0	0	19.5	2	0	1.5	0	4	11.5	14.17	5	21.5	23	13	7	2	3	22
ENSG00000069998	16	16	2	12	47	0	22	0	15	7	19	0	0	9	16	3	31	17	21	48	31	38	23	10	1	9	21	0	6	5	4	5	1	40	21	0	11	12	6	10	76	24	0	57	26	12	10	3	33
ENSG00000070010	124	185	101	130	88	89	64	264.5	182	95	63	127	290	102	275.5	122	102	221.5	168	255.5	134	77	40	122	66.5	40	101	48	40	58	126	26	29	96	87	72	55	35.5	41	113	101	48	0	177	113.5	92	145	129	123
ENSG00000070018	2	10	13	9	1	11	15	32	12	9	4	11	1	20	30	1	16	33	7	6	3	18	12	4	17	14	8	2	2	2	0	7	0	1	0	2	15	0	3	6	2	5	20	21	8	4	0	0	6
ENSG00000070019	0	0	0	0	0	0	0	0	1	0	0	0	0	0	0	0	0	0	0	0	0	0	0	0	0	0	0	0	0	0	0	0	0	0	0	0	0	0	0	0	0	0	0	0	0	0	0	0	0
ENSG00000070031	0	0	0	0	0	0	0.62	0	0	0	0	0	1	0	0	0	0	0	0	0.75	0	0	0	1.5	0	0	0	0	0	0	0	0	0	0	0	0	0	0	0	0	0	0	0	0	0	0	0	0	0
ENSG00000070047	3.5	8.5	6	11	6	7	0	10.5	4	9.5	7	10	5.5	2.5	6	13	7	7.83	9.5	4.5	15	6	12.5	2	3.5	10	6	3	1	1	5	0.5	5	4	1.5	0.5	3	8.5	3	1	6.5	0.5	25	13	3.5	5.5	3.5	0.5	14
ENSG00000070061	61	85	21	54	32	22	16	2	31.5	23	17	37	86	47	76	23	74	49	7	95	54	10	32	56	10	4	40	6	10	32	27	3	5	53	46	4	22	17	33	9	42	34	1	74	18	6	68	41	35
ENSG00000070081	100.75	46	43	119.5	75.5	22	75	71	117	36	70	76	53	64	80	79.5	88	98	121.5	72	19	41	102.5	29	59	55	86	13	38	46	71	19	68	198.5	40	55	54.5	83.5	31	53	110	64	102	177	54.5	11	144	80	58
ENSG00000070087	87	26	95	38.5	235	19.5	4.5	87	0	32.5	37	0	37	40.5	16	49	44	17	253	43.5	55.5	43	161	50.5	1	29	97.5	50	20	13.5	26	8.5	1	44.5	13.5	15.5	15.5	8	1	36.5	89.5	67	1	98	71	35.5	79	18	53.5
ENSG00000070159	0	27	15	5	3	14	0	23	0	13	13	28	15	0	0	13	1	2	14	55	0	0	7	0	0	0	5.2	0	11	0	0	1	0	7	28	0	3	0	0	0	8	2	0	27	5	0	17	8	12
ENSG00000070182	0	20	0	6	0	0	17	1	12	0	3	0	0	0	0	1	1	0	0	0	0	0	1	8	0	0	6	0	2	0	0	0	0	2	0	0	0	0	1	1	7	0	14	6	1	0	11	0	0
ENSG00000070190	0	0	0	0	0	0	0	0	0	0	0	0	0	0	0	0	0	0	0	0	0	0	0	0	0	0	0	0	0	0	0	0	0	0	0	0	0	0	0	0	0	0	0	0	0	0	0	0	0
ENSG00000070193	0	0	0	0	0	0	0	0	0	0	0	0	0	0	0	0	0	0	0	0	0	0	0	0	0	0	0	0	0	0	0	0	0	0	0	0	0	0	0	0	0	0	0	0	0	0	0	0	0
ENSG00000070214	0	5	0	7	5	0	18	0	5	0	11	0	0	0	0	1	0	0	6	0	7	5	14	0	0	11	7	0	0	3	0	0	0	0	0	0	3	0	8	0	4	2	0	13	18	0	0	0	5
ENSG00000070269	15	0	8	31	4	0	37	3	2	12	19	0	20	17	13	32	14	0	31	35	23	0	0	17	17	2	8.5	3	3	2	0	0	36	13	3	1	3	0	0	3	13	14	1	36	2	10	5	5	6
ENSG00000070366	1	20	26	31	2	12	13	13	7	18	18	19	80	21	9	7	6	25	19	10	35	3	4	9	2	2	1	8	1	7	5	7	35	7	9	7	2	13	10	9	11	30	37	41	7	15	2	44	12
ENSG00000070367	55	66.5	64	54.5	25.5	82	9	13	28	38	28	31	9	22	73.5	89	29	5	52.5	33	24	0.5	28	13	25	42	23.5	13	9	14	20.5	11	49	39	25	17.5	13	20	24	2	28.5	19	19	37.5	26	9	6	12	8
ENSG00000070371	1	5	5	24	4	6	3	2	6	16	4	5	14	1	0	15	31	7	7	9	24	1	11	2	12	18	30	3	2	9	19	1	11	4	24	0	14	1	7	3	1	4	0	27	15	11	6	12	9
ENSG00000070388	0	0	0	0	4	0	0	3	0	0	0	0	0	0	0	0	0	0	0	0	0	0	2	0	0	0	0	0	0	0	0	0	0	3	0	0	1	0	0	0	0	0	0	0	0	0	0	0	0
ENSG00000070404	0	0	0	0	0	0	15.5	0	0	0	0	0	14	0	0	3	0	0	0	12	0	0	23	6	0	0	0	0	0	0	14	0	0	0	0	0	2	0	0	0	0	0	3	12	0	0	0	0	0
ENSG00000070413	46	29.5	55	68	44	19	77	31	60	27	40	36	57	51	22.5	73	51	5	36	11	35.5	48.5	65	14	7	15	43	26	13	21	28	4	1	31	33	14	5	6	3	32	50	40	0	60.5	24	23	8	16	25
ENSG00000070423	7	28	4	6	13	4	22	1	4	2	6	6	21	3	15	0	17	5	26	14	0	13	2	0	1	5	17	2	0	6	0	0	0	0	0	0	5	0	23	3	6	7	1	10	5	8	23	4	7
ENSG00000070444	0	6	2	0	8	6	8.11	1.2	4	0	18	0	9	1	0	1	8	2	4	1	16	5	4	0	1	0	0	4	2	0	1	0	0	0	3	0	4	0	0	3	22	3	8	8	24.5	1	3	0	11
ENSG00000070476	6	4	8	8	38	0	1	2	10	1	10	0	14	14	11	25	1	4	73	13	19	15	20	0	8	3	6	7	5	13	29	0	9	12	32	1	4	0	1	6	21	0	0	21	7	0	10	23	0
ENSG00000070495	109.5	170.5	62.5	106	105	47	108.5	91.5	65.67	14	66	41	23	55.5	101	125	118	51	122.5	15.25	80	120.67	43	65	32	288.5	43.5	43	17	25	74	18	32	26	32.5	20	44	49.5	44	40	112.67	15	56	112	41	39	54	56.5	69
ENSG00000070501	65	130.5	45	52	45	24	51.5	41	28	52	33	25	66	44	57	23	49	22	18	18	66	3	48	9	49	24	24	20	22	16	27	15	88.5	36	18	17	12	45	17	25	19	11	34.5	54	19	4	53	43	35
ENSG00000070526	0	0	0	0	0	0	1	0	0	0	7	0	13	1	0	0	0	0	0	0	0	0	0	1	0	0	0	0	0	0	0	1	0	0	0	0	0	0	0	0	1	0	0	0	0	0	0	0	0
ENSG00000070540	0	10	1	0	2	1	0	1	1	0	11	2	0	0	0	20	13	0	21	1	2	0	0	0	0	0	2	0	0	10	3	0	0	7	10	0	0	18	0	0	9	0	1	15	2	5	3	17	0
ENSG00000070601	0	0	0	0	0	0	0	0	0	0	0	0	0	0	0	0	0	0	0	0	0	0	0	0	0	0	0	0	0	0	1	0	0	0	0	0	1	0	0	0	0	0	0	0	0	0	0	0	0
ENSG00000070610	13	43	59	34	67	49	18	71	0	33	8	1	0	1	14	42	14	23	74	34	46	12	57	26	1	2	33	14	1	2	8	3.08	41	35	28	8	4	8	20	6	36	35	1	48	50	6	56	21	21
ENSG00000070614	2	10	5	22	14	0	0	1	15	0	7	0	0	1	0	3	16	0	7	30	9	11	2	2	1	1	0	7	1	0	6	1	0	4	0	1	1	0	10	0	12	16	15	10	11	0	0	17	14
ENSG00000070669	239	201.75	229.25	117.25	76.25	129.75	0.5	103.25	187.42	210.75	58	46	26.5	122.37	54.5	43.75	72	93	97.25	209.33	263.75	37	24.5	46.42	122.25	29	30.5	77.5	61	79.75	175	41.5	0	69	100.75	56	30.75	9	76.25	93.5	155.75	33	17	196	30	70.5	245.17	162.5	206.25
ENSG00000070718	13	27	28	33	15	5	2	85.5	11	21	9	0	0	14	1	0	0	10	9	7	64	19	45	5	4	4	15	0	5	0	26	13	0	41	11	5	4	0	2	0	33	11	16	19	9	23	36	11	30
ENSG00000070729	0	0	0	0	0	0	0	0	0	0	0	0	0	0	0	0	0	0	0	0	0	0	0	0	0	0	0	0	0	0	0	0	0	0	0	0	0	0	0	0	0	0	0	0	0	1	0	0	0
ENSG00000070731	0	0	0	0	1	0	2.5	0	0	1	0	0	0	3	0	0	2	0	0	0	1.5	6	0	2.5	0.5	0	1.5	0	0	0	0	0	0	0	0	1.5	0.5	0	0	0	1.5	0	0	0.5	0	0	0	0	2
ENSG00000070748	0	0	0	0	0	0	0	0	0	0	0	0	0	0	0	0	0	0	0	0	0	0	0	0	0	0	0	0	0	0	0	0	0	0	0	0	0	0	0	0	0	0	0	0	0	0	0	0	0
ENSG00000070756	217	294.83	217.5	244	230	134	318.5	128.5	304.5	112.5	266	148.5	153.5	197	258.5	329.5	357	321.5	163	274.33	242	368	243.33	218.5	116.5	105.83	197.5	127	80.5	63.5	115	86.5	209.5	347.5	115	54	128	50	62.5	115.5	377.33	220.5	169	345.5	196	162	155.5	239	232.5
ENSG00000070759	7.5	10	1.5	0	1	0	0	0	1	0	4	0	0	7	0	1	8	1.5	16	0	1	0	0	3	3	0	0	0	2	0	2.5	0	0	0	1	4	0	0	0	0	2	10.5	0	8	0	2	0	0	0
ENSG00000070761	149	257.67	179.5	156.5	103	70	155	51	141.5	129	43	123	69	68	222.5	145	147	134	117	139	85	127	52	148	47	86	32	77	43	70	136	42	54	47	52	88	132.67	210.5	77	60	144	40	165	146.5	36	70	136	117.5	124
ENSG00000070770	82	173.5	92	104	91.5	91	54	44	91.5	54	52	74	130.5	67	187.5	163	119	65	112	135	45	75	56	62	95	83	112	22	37	32	63.5	13	27	126	53	25	52.5	24	37	42	161.5	66	94	159	3	38	66	41	120
ENSG00000070778	15	36	33	6	17	33	31	0	6	19	12	0	0	7	18	16	28	1	2	8	25	0	19	7	16	25	5	6	1	0	32	8	0	6	27	0	0	0	1	7	19	3	1	29	18	12	1	1	0
ENSG00000070785	103	69	45	80	90	66	1	31	70	24	38	22	24	95	67	46	23	147	95	112	96	13	58	10	63	14	48	35	9	59	73	33	1	39	71	42.5	56	0	36	42	65.5	46	1	99	18	11	63	69	57
ENSG00000070808	0	0	0	0	0	0	0	0	0	0	0	0	0	0	0	0	0	0	0	0	0	0	0	0	0	0	0	0	0	0	0	0	0	0	0	0	0	0	0	0	0	0	0	0	0	0	0	0	0
ENSG00000070814	139	172	147.5	192	74	129	18	44	172	36	101	166	58	42	177	72	157.5	156	78	168.5	232	211	72	44	44	46	55	39.5	1	123	100	55	153	85	31	53	106	82	30	81.5	224.5	52	98	174	117	70	121	93	84
ENSG00000070831	160.58	149.5	184.33	145.94	197.83	118.03	131.67	155.83	142	177.5	98.5	163	80.67	100.67	121.83	196.83	146.5	59.33	196.27	131.17	234.17	124.83	146.5	71.5	90.67	201.83	148.83	117.67	73	40	130	40.33	104.09	104	144.17	65.67	73.58	109.5	69	116.08	223	106	1.33	200.17	153.83	117	140.83	144.67	197.5
ENSG00000070882	0	0	3	7	13	0	0	9	0	11	4	1	5	0	0	7	11	23	17	5	29	0	6	0	0	1	0	1	4	5	7	0	0	8	8	0	0	0	6	7	21	22	25	15	6	11	3	0	0
ENSG00000070886	0	0	0	0	0	0	4.5	0	2	0	0	0	0	0	0	0	0	0	0	0	0	5	0	0	0	0	3	2	0	0	0	0	0	0	0	0	0	0	0	0	0	6	0	1	0	8	0	0	0
ENSG00000070915	0	0	0	0	0	0	0	0	0	0	0	0	0	0	0	0	0	0	0	0	0	0	0	0	0	0	0	0	0	0	0	0	0	0	0	0	0	0	0	0	0	1	0	0	0	0	0	0	0
ENSG00000070950	89	80	42	99	11	67	18	45	19	75	62	72	9	34	129	73	65	114	122	112	103	29	38	30	57	58	13	21	31	27	35	33	103	36	28	39	18	131	3	31	29	4	1	72	18	2	104.5	17	81
ENSG00000070961	12	39	33	37	5	11	38	20	4	13	42	0	22	20	20	26	28	29	46	63	65	21	55	74	25	22	28	12	12	4	19	3	0	11	24	9	4	24	9	6	63	54	35	50	74	6	19	17	6
ENSG00000070985	0	0	0	0	0	0	0	0	0	0	0	0	0	0	0	0	0	0	0	0	0	0	0	0	0	0	0	0	0	0	0	0	0	0	0	0	0	0	0	0	0	0	2	0	0	0	0	0	0
ENSG00000071051	5	13	29	31.17	21	4	2	11	11	0	7	0	0	0	14	15	15	7.5	22	0	15	14	0	14	3	0	14	0	11	4	0	0	0	15	0	0	6	0	0	0	34	5	2	25	3	5	15	5	0
ENSG00000071054	12	75	26	33	28	38	17	6	28	43	10	34	84	31	41	12	52	41	27	195	39	2	59	11	34	19	44	20	5	6	34	7	47	25	26	0	7	0	6	40	6	38	29	68	40	33	33	41	49
ENSG00000071073	8	0	0	16	24	0	15	0	0	10	23	0	1	1	4	0	3	13	3	5	1	1	19	0	14	12	7	0	0	0	2	3	1	3	19	0	2	0	4	0	12	1	0	9	27	0	3	0	0
ENSG00000071082	163.87	327.5	192	133.67	333.29	121.5	231.5	477.17	281.08	134.5	195.17	255.17	172.33	180.5	198.67	304.71	280.17	234.33	361.87	251.5	227.58	319.83	306.33	205.33	75.83	247.33	229.83	188	100.67	93	160.5	99.33	191.83	269.67	181.83	103.67	241.5	187.83	150.17	156.67	369	204	211.58	393.92	291.92	260.5	140.5	218.58	262
ENSG00000071127	71	325	69	47	72	102	127.5	85	85	71	39	183.5	282	55	75	43	177	92	51.5	173	107	49	81	53	11	4	92	25	25	66	54	6	26	52	142	11	44	43	30	29	68	80	143	113	59	80	61	230.5	127
ENSG00000071189	50.5	48	30	61	14	41	0	37	32	18	9	20	4	35	17	7	0	25	16	23	82	1	10	14	44	7	18	16	22	20	27	12	0	18	29	0	8	12	19	24	28	16	38	37	9	19	63	51	30
ENSG00000071203	0	0	0	0	0	0	0	0	0	0	0	0	3	0	0	0	0	0	0	0	0	0	0	0	0	0	0	0	0	0	0	0	0	0	0	0	0	0	0	0	0	0	0	0	0	0	0	0	0
ENSG00000071205	1	47	2	15	2	16	8	0	0	5	4	32	3	5	0	8	1	6	69.5	3	15	28	0	0	2	0	5	2	0	3	2	2	14	0	27	0	12	25.5	2	14	14	8	31	23	11	1	1	14	18
ENSG00000071242	36	11.5	20	5	22	34	53	1	4	22	8	0	25	8	0	0	37.5	3	21	36	68	0	1	1	4	0	4	0	4	8	14	0	1	10	3	3	5	0	0	5	16	0.5	1	11	6	4	2	5	19
ENSG00000071243	58	62	87.5	28	69	20	0	33	65	87	66	35	47	25	18	69	57	33	44	214	100	17	22	20	7	67	18	57	25	26	6	27	2	9	40.5	7	38	102	21	18	124.5	11	61.5	63	20	43	81	107	78
ENSG00000071246	1.5	1	0.5	5.5	17	3	18	0	2	1	3.5	0	1	2	0	0.5	16	0	13	1	18.5	0.5	13.5	0	0.5	0	18.5	1.5	0	1.5	0	1	1.5	4	0	0	7	0	0.5	0	3.5	1.5	0	9	36	4	3	0	0
ENSG00000071282	1	9	0	0	0	0	18	12	20	0	17	1	0	7	1	22	3	5	3	0	2	1	0	0	0	16	6	0	2	4	12	1	6	2	0	0	0	36	0	6	1	10	0	18	1	8	0	3	0
ENSG00000071462	118	255	71.5	78.5	158	66	1	104	70	97	71	83	166.5	124.5	131	114.5	152	89	64	196.5	163	35	88.5	93.5	72	110	99	27	36	62	138.5	20	11	96	81	50	71	24	94.5	55	198.67	102	182	195.5	86	127	79.5	91.5	174
ENSG00000071537	21	19	28	29	19	46	6	8	38	22	18	6	1	8	12	27	5	8	43	0	19	2	19	43	9	10	12	2	3	10	4	1	25	21	12	8	3	0	14	32	24	31	17	46	27	4	26	6	7
ENSG00000071539	27	38	9	24	98	5	5	26	0	25	30	15	15	9	20	19	23	27	37	43	32	8	14	23	9	8	3	31	5	13	32	12	16	45	20	28	20	22	6	18	48	14	25	59	11	26	32	32	32
ENSG00000071553	226	290.25	104	155.5	118	95	191.5	40	268	67	91	157	163	132	138	95	229	231	239	138	198	72	237	44	45	68	98	42	44	44	234	28	3	41	120	81	47	36	92	75	154	67	159	248	132	49.5	43	162.5	214
ENSG00000071564	3	2	7	14	14	27	0	5	4	8	12	0	6	4	0	8	24	0	13	8	4	4	8	6	0	0	20	1	4	3	5	0	0	1	1	1	9	2	10	0	21	8	17	12	8	0	3	5	14
ENSG00000071575	0	0	0	0	0	0	0	1	0	0	0	0	0	0	0	0	0	0	0	0	3	0	0	0	0	1	0	0	0	0	0	0	0	0	0	0	0	0	0	0	0	0	3	0	0	0	0	0	0
ENSG00000071626	61	53	35	68	54	20	64	27.5	8	31	25	20	12	20	47	39.5	105	36	62	26.5	62.5	53	64	26	21	9	61	18	12	19	42	15	0	51	33	12	29	48	33	13	124	40	82	103	64.5	41.75	60	20	31
ENSG00000071655	15.5	73.5	29	28.17	44.5	14.5	37.5	6	20.5	10	19	1	34.5	8	20	1.5	22	9	44	49	73	44	43.5	11.5	8	15.5	66.5	21.5	0	10.5	7	3	0	22	18	3	13	12.5	20	10	42	26	12	56.5	16	10.5	33	5	31
ENSG00000071677	0	0	0	0	0	0	0	0	0	0	0	0	0	0	0	0	0	0	0	0	0	0	0	0	0	0	0	0	0	0	0	0	0	0	0	0	0	0	0	0	0	0	0	0	0	0	0	0	0
ENSG00000071794	78	151	93.5	140	50.5	67.5	87	93.5	112	74	29	49	26	58	188	148	74.5	52	165.5	91	137	17	41	40	120	24	25	64	49	38	24	36.5	126	27	28.5	7	20	0	19	28	51	45	1	85	93.5	48	69	71	75
ENSG00000071859	173	202	78	96	72	188.5	127	44	188.5	88.5	62	133	224	63	238.5	112	209.5	263.5	187.5	114	282	172	102.5	37	57	61.5	113	63	50	76	204	44	11	98.5	163	163	59	200	55	72	180	49	176.5	231.5	107	93	68	165.5	235
ENSG00000071889	23	93	12	25	0	47	16	1	23	12	13	38	94	29	76	40	63	76	27	60	40	0	26	0	19	16	31	18	3	16	13	10	41	16	18	19	25	25	24	10	14	11	20	56.5	4	16	5	50	13
ENSG00000071894	23	29.5	53	9	44.5	32	96	18.5	42.5	7	16.5	11.5	9.5	28	60	43	68	42.5	37.5	14	31	13	23	7	7	16.5	12	8	1	3	19	2	7	11.5	18.5	12.5	5	1	7	11	24	6	30	50.5	1	20	15	10	24
ENSG00000071909	0	0	0	0	0	0	0	0	0	0	0	0	3	0	0	0	0	0	0	0	0	0	0	0	0	0	0	0	0	0	0	0	0	0	0	0	0	0	0	0	0	0	0	0	0	0	0	0	0
ENSG00000071967	1	7	2	6	0	0	13	0	0	0	0	0	0	0	12	0	0	9	0	0	0	0	0	16	10	0	0	0	3	0	5	2	0	7	0	10	1	0	1	18	2	13	21	3	0	0	0	0	0
ENSG00000071991	0	0	0	0	0	0	0	0	0	0	0	0	0	0	0	0	0	0	0	0	0	0	0	0	0	0	0	0	0	0	0	0	0	0	0	0	0	0	0	0	0	0	0	0	0	0	0	0	0
ENSG00000071994	16	18	31	6	39	15	45	60	21	38	24	1	34	10	0	60	56	27	49	27	37	49	18	64	8	20	33	31	15	7	12	11	28	51	38	2	21	20	11	12	65	41	19	61	70	56	16	9	32
ENSG00000072041	15	10	43	0	1	14	0	0	13	0	11	0	5	3	4	1	58	1	0	0	25	26	10	44	7	7	10	2	6	1	33	6	0	11	4	33	17	0	8	13	46	79	26	47	11	21	26	12	38
ENSG00000072042	212.42	219.92	119.5	201.5	151	143	107.5	46.5	114.67	85	113.67	165.5	123.83	149.5	143	173	131.5	155.5	215	312.75	150.5	67.5	110.5	46	52	103	66.25	48	32.5	50	97.5	49	98.33	28	32	53.5	13	26.5	52	109.33	88.5	81.5	36	142.5	35.5	76	217.5	99.5	136
ENSG00000072062	10	36	8	21	6	17	32	1	17	3	2	2	36	5	28	19	27	29	24	24	9	3	6	11	9	29	2	2	2	9	22	0	0	2	8	13	5	7	7	3	29	19	62	21	1	1	21	11	18
ENSG00000072071	9	9	3	23	44	41	61	0	18	21	25	50	11	1	20	18	97	27	36	41	102	8	23	19	7	71	19	9	2	5	12	10	0	12	43	1	13	4	57	13	109	21	94	43	10	36	36	1	12
ENSG00000072080	0	0	0	0	0	0	0	0	0	0	0	0	0	0	0	0	0	0	0	0	0	0	0	0	0	0	0	0.5	0	0	0	0	0	0	0	0	0	0	0	0	0	0	0	0	0	0	0	0	0
ENSG00000072110	4	17	16.12	58.62	40	36	58.5	0.12	9.17	19	0	0	15	5	7	15	23.11	60	30	22	22	22	17.12	0	11.17	1	58.5	5	5	4.17	6	2	35	17	9	0	0	0	6	9	22.27	15	30.5	46	27	14	12.14	4	12
ENSG00000072121	25	29	25	27	52	8	1	16	32	0	8	71	6	21	0	57	36	8	49	11	26	0	22	7	8	1	42	11	7	1	2	7	41	7	32	14	0	1	7	9	14	21	7	37	8	3	24	53	32
ENSG00000072133	5	8	2	9	17	10	0	0	7	19	4	15	8	14	14	3	1	0	25	2	8	0	3	0	1	0	1	8	6	6	5	3	0	1	21	1	0	1	2	0	0	6	6	6	5	0	0	0	7
ENSG00000072134	19	14	47	49.33	16	32	20	49	3	13	30	7	5	16	1	6.43	24	30	71	0	82.48	8	33.33	6	7	8	31	17	11	15	12	0	2	11.17	6	0	7	0	16	0	29	25	16	15	37	10	13	21	25
ENSG00000072135	1	0	7	6	0	0	23	8	0	0	14	0	0	2	11	8	0	25	10	0	4	0	8	5	1	0	11	0	1	0	0	1	0	20	15	0	21	0	0	0	16	5	0	21	0	8	10	3	0
ENSG00000072163	0	0	0	1	0	0	0	16	0	0	0	0	0	0	0	0	0	0	0	0	0	0	0	0	0	0	0	0	0	0	0	0	0	0	0	0	0	0	0	0	0	0	0	0	1	0	0	0	0
ENSG00000072182	0	0	0	0	0	0	0	0	0	0	3	0	0	0	0	0	0	0	0	0	0	0	0	0	0	0	0	0	0	0	0	0	0	0	0	0	0	0	0	0	0	0	0	0	0	0	0	0	0
ENSG00000072195	0	0	0	16	0	13	0	10	0	0	1	0	0	2	0	13	0	5	10	1	0	0	6	2	2	1	15	0	3	7	0	0	0	6	0	0	0	0	0	13	0	3	2	15	1	10	17	3	17
ENSG00000072201	19	13	18	8	9	12	14	6	14	7	10	11	7.5	7	15	14	23	8	7	15	23	13	12	7	7	5	5	4	8	11	10	5	7	10	10	6	4	4	6	5	11	1	10	18	0	6	8	21	6
ENSG00000072210	43	27	8	20	64	21	5	22	31	10	24	21	3	38	21.67	45	11	94	78	4	42	44	22	18	16	12	27	15	10	5	26	10	8	34	30	25	7	53	5	18	92	35	50	40	17	4	70	10	39
ENSG00000072274	16	43	24	44	189	28	7	146	1	44	26	5	7	28	73	54	31	28	30	33	154	46	59	45	47	27	25	17	0	1	33	3	24	85	0	9	13	0	64	1	116	58	0	59	15	27	73	1	45
ENSG00000072310	16	11	19	35	0	7.5	14	18	9	2	8	0	1	3	3	6	15	0	21.5	1	2	4	8	0	0	36	1	2	6	3	7	1	0	12	22	9	3	11	4	9	30	1	3	11.5	14.5	7	0	4	63
ENSG00000072315	0	0	0	0	0	0	0	0	0	0	0	0	0	0	0	0	0	0	0	1	1	0	0	0	0	0	0	0	0	0	0	0	0	0	0	0	0	0	0	0	0	0	0	0	0	0	0	0	0
ENSG00000072364	134.5	159	132	161	95	98	99	86	66	189	50	76	21	109	110	206	77	55	80	19	140	71	49	50	164	104	64	17	40	63	81	38	268	58	67	93	12	7	40	62	127	42	53	109	59	16	130	116	85
ENSG00000072401	12	32	13	43	32	7	54	9	0	0	2	0	0	16	0	14	0	12	9	1	0	0	2	12	7	3	1	12	0	5	9	0	8	12	0	29	0	3	12	0	20	8	0	17	3	3.5	0	5	0
ENSG00000072415	9	5	27	9	52	12	13	2	14	13	6	0	31	9.5	14	22	20	4	53	20	54	10	30	25	10	4	15	8	5	9	0	6	5	19	20	7	13	15	2	2	27	13	21	12	32.5	17	0	0	17
ENSG00000072422	0	0	9	0	0	0	0	0	1	0	0	0	0	0	0	5	6	0	6	20	7	0	18	0	0	0	0	4	1	0	0	0	0	2	5	0	1	0	0	17	0	18	0	7	23	3	0	0	0
ENSG00000072501	91	50	303.5	200	134	70	57	171	153	102	76	94	53	108	285.75	253	177	160.33	318	95	216.67	35	139	54	28	84	176.67	122	60.5	64	90	82	28	174	116	70	45	46	22	54	158	96	90	246	183	35	149	180.5	151
ENSG00000072506	120	119	138	176.5	180	120	66	51	119.5	68.67	59	95	55	61	184.5	85	100	217.5	120	99	171.5	128	151.5	48	32	53	169.17	69.5	30.5	55	136.5	27	53	80	77	62.5	43	46	71	67	130.5	49	191	231.17	137	65	156.17	169.67	201
ENSG00000072518	20	29	7	13	15	1	9	25	23	12	8	6	8	4	18	6	12	10	17	8	6	4	2	0	17	15	7	3	3	6	12	0	2	9	3	3	3	0	0	3	50	2	3	8	2	0	2	18	6
ENSG00000072571	194.5	345	30.67	2	54.5	0	61.5	3	12	10	20	0	84	51	29.5	302	4	3	33	146.5	7	3	52	0	104	0	16	0	3	2	0	8	42	51	20	29	2	48	0	19	17	15	20	27	10	80.5	13	0	18
ENSG00000072609	25.5	27.5	6	61.5	12.58	13	30.5	84.4	7	8	18.5	41.5	6	34	3.5	48.5	28.5	15.5	56.7	0.5	74.3	3.5	16.8	4	6	11	8	6.5	12	14.1	29.5	0	0	17	17.5	1	12.6	1	3.25	1	6.6	21.5	23.1	23.5	33	3	1.5	10.35	25
ENSG00000072657	0	0	0	0	0	0	0	0	0	0	0	0	0	0	0	0	0	0	0	0	0	0	0	0	0	0	0	0	0	0	0	0	0	0	0	0	0	0	0	0	0	1	0	0	0	0	0	0	0
ENSG00000072682	1	51	1	25	11	3	60	60	19	6	6	0	152	7	0	71	15	102	166.25	116	67	6	18	0	1	75	18	33	3	8	5	0	29	27	21	0	0	0	9	16	8	10	101	55	42	0	13	118	26
ENSG00000072694	0	0	0	0	0	0	0	0	0	0	0	0	0	0	0	0	0	0	0	0	0	0	0	0	0	0	0	0	0	0	0	0	0	0	0	0	0	0	0	0	0	0	0	0	0	0	0	0	0
ENSG00000072736	26.5	164	18.5	26	25.5	25	28.5	2	20	14	20	25	19	22	21	27.5	16	45	59.25	26.5	31.5	8.5	22.5	47.67	14.5	20	9.5	2	2	9.5	36.25	2.5	88	12	20	3.5	10	19	5.5	8.5	41.5	12.5	71	48.14	26.5	12	56	36	37
ENSG00000072756	17	67.6	29	30	5	20	4	18	9	15	11	14	1	19	27.33	37	3.5	47	55.5	15	53	0	14	14	10	18	11	1	10	15.33	30.5	5	19	14	20	6	3	5	23.5	8	23.5	19	0	40	1	6	37.5	21	19
ENSG00000072778	144	4	104	80.5	34	100	40	152	6	42	58	74	30	57	45	97	114	114	185	97	19	27	50	71	38	6	59	35	31	17	67	14	110	42	84	12	14	107.5	25	35	66	18	16	138	86	37	43	93	40
ENSG00000072786	5	0	1	8	7	10	1	0	0	1	5	0	565.5	1	0	4	10	4	24	205	0	7	24	10	5	0	4	0	0	7	4	0	5	28	6	0	0	0	4	16	4	7	12	4	12	4	0	13	1
ENSG00000072803	72	97	102	61	39	57	41	52	55	55.5	27	52	25	60	37	108	25	37	42	66	18	50.5	43	49	58	18	33	17	39	23	74	7	39	57	48	37	14	92	21	43	141	23	18	66.5	68	29	60	67	48
ENSG00000072818	0	0	0	0	0	0	0	0	0	0	2	0	6	0	0	0	3	0	0	0	0	0	5	0	4.12	0	5	0	0	2	0	0	0	4	1	0	0	0	0	3	0	3	1	3	0	0	0	0	5
ENSG00000072832	0	8	2	0	0	0	0	0	0	0	10	0	14	0	0	5	8	13	0	3	3	0	1	1	0	0	1	0	0	2	0	0	0	0	0	0	0	0	0	12	0	0	3	13	0	3	13	0	3
ENSG00000072840	5	0	4	5	0	0	0	1	0	0	1	0	0	0	0	0	3	0	1	0	0	0	10	0	0	0	3	0	0	0	0	1	0	0	0	0	0	0	0	0	5	2	6	1	3	0	0	0	0
ENSG00000072849	45	97.5	63	70	46	64.5	39	91	78	53	60	94	30	61.5	119	108	56	123	88	111	62	30	74	51.5	30	15	36	29	9	3	49	17	43	63	29	29	52	46.5	11	57	87	7	89	88	60	64	31	16	80
ENSG00000072858	0	0	0	0	0	0	0	0	0	0	0	0	0	0	0	2	0	0	0	0	0	2	0	0	0	0	0	0	0	4	0	0	0	0	0	0	0	0	0	0	0	1	0	0	1	0	0	0	0
ENSG00000072864	22.5	19.5	7.5	8	3.5	4	8.5	0	33.5	3.25	2.75	0	32	6	5.5	17.5	28	2.5	2.5	6.5	32.25	0	0	5	2.5	1	13.5	2	5.5	0.5	6	4.5	4.5	10.25	8.25	3	4.5	0	11	6	4.5	1	0	9.5	4.5	4	3	18	0.75
ENSG00000072952	0	0	0	0	0	2	0	0	0	0	0	0	0	0	0	0	0	0	0	0	0	0	0	0	0	0	0	0	0	0	0	0	0	0	0	0	0	0	0	0	0	0	1	0	0	0	0	0	0
ENSG00000072954	21	4	0	6	4	0	0	0	3	0	6	0	1	0	0	0	7	15	0	14	0	3	0	0	0	0	6	0	0	0	0	0	0	0	0	0	0	0	8	0	5	7	23	13	0	0	4	0	0
ENSG00000072958	80	108	110	129	133	83	148	97	186	77	24	63.5	72	53	68	51	116	108	104.5	196.5	138.33	87	71	57	14	39	57	27	27	51	125	10	0	57	34	28	31	87	15	47.83	202.5	43	113.07	150	26	75	88	119	76
ENSG00000073008	70	39	53.5	64.5	35	56.5	76.75	69	13.5	35	88	8	0	47	44	133.5	27	11	19.5	10.5	113.5	33.5	30.5	12	24	20	27.5	67.5	26	27.5	34	31	0	47.5	60	7.5	5	4.5	3	52	119	34	18	107.5	46	24.5	19	35	39
ENSG00000073050	83.25	85.5	32	119.5	10.5	106.5	58.33	21.5	52.5	54.5	23	74.5	64	39	133.5	79.25	57.75	131.33	65	79.33	82.67	29	59	14	6	13	74.5	25.5	26.5	16	184	1.75	1	44	40.25	28.5	11	28	68.25	38	61	24	116.5	146.58	85.25	26	139.75	169.5	60.5
ENSG00000073060	0	36	15	5	31	1	0	0	4	0	0	2	0	4	1	1	19	20	2	0	14	1	4	17	11	0	10	0	0	3	1	1	0	13	0	0	5	0	0	2	7	21	26.5	7	10	41	5	0	1
ENSG00000073067	0	0	0	0	0	0	0	1	0	0	0	0	0	0	0	0	0	0	0	0	0	0	0	0	0	0	0	0	0	0	0	0	0	0	0	0	0	0	0	0	0	0	0	0	0	0	0	0	0
ENSG00000073111	156	105	168	157.5	159	159	58	117.5	180	140	122	212	1	109	273	53	117	137	74	191	316	96	92	21	6	49	56	138	22	67	132	32	111	111	102	85	39	102	49	61	125	37	0	274	129	8	132	242	193
ENSG00000073146	0	0	0	0	0	0	0	0	0	0	0	0	0	0	0	0	0	0	0	0	0	0	0	0	0	0	0	0	0	0	0	0	0	0	0	0	0	0	0	0	0	0	0	0	0	0	0	0	0
ENSG00000073150	0	0	0	0	0	0	0	7	0	0	0	0	4	0	0	0	0	9	27	0	0	0	3	15	0	0	0	0	0	0	0	0	0	1	0	0	0	0	1	6	0	0	0	7	0	0	0	0	0
ENSG00000073169	13	26	41	18	1	21	28	2	24	16	8	32	26	32	7	10	83	28	15	26	7	5	15	0	20	34	12	4	0	18	30	3	1	8	17	6	2	6	12	15	20	1	0	37	1	8	25	25	11
ENSG00000073282	0	0	0	0	0	0	0	0	0	0	0	0	0	0	0	0	0	0	0	0	0	0	0	0	0	0	0	0	0	0	0	0	0	0	0	0	0	0	0	0	0	0	0	0	0	0	0	0	0
ENSG00000073331	18	17	7	1	0	0	16	7	0	0	23	0	0	15	2	3	1	10	43	0	5	0	9	2	1	0	5	1	0	0	0	7	0	2	0	12	0	0	0	6	0	9	7	8	2	0	1	9	15
ENSG00000073350	0	28	0	1	2	8	5	1	11	0	2	6	6	0	0	9	12	16	29	0	2	0	5	0	0	5	12	0	0	5	0	1	0	0	8	0	8	5	2	12	6	8	78	5	22	0	8	0	0
ENSG00000073417	2	7	8	26	4	1	25	28	0	7	16	3	7	0	7	15	48.33	6	59	20	33	19	2	0	6	0	4	1	0	5	10	0	0	3	22	0	2	0	0	8	6	6	9	25	11	3	0	8	56.5
ENSG00000073464	0	0	0	0	0	0	0	0	0	0	3	0	0	0	0	0	0	0	0	0	0	0	0	0	0	0	0	0	0	0	0	3	0	0	0	0	0	0	0	0	0	0	0	0	0	0	0	0	0
ENSG00000073536	23	153	102	147	27	24	6	20	10	18	23	70	21	26	66	19	15	144.5	34	36	109.5	40	46	23	34	1	57	40	14	36	26	6	22	11	17	18	20	0	27	44	35	12	264.5	55	26	3	23	37	26
ENSG00000073578	47	206.35	121.75	89.5	82.8	111.25	62.25	44	75.75	113	45	170.31	137.5	85.75	112.08	57	44.5	185.25	74.06	102.66	82.86	55	70.25	31.33	72.25	49.25	49	43	6	63.75	76.75	29	35.75	76.5	95.5	34	45.25	29.03	28.05	37.75	144.8	43.75	133.75	155.75	47.25	51.1	78.5	172.58	74
ENSG00000073584	59	106	58.75	81.5	62	40.5	34	85.5	55.5	48	19	26.75	32	45.5	59.5	80	52	133	69.75	67	58.5	34.5	30.5	78.75	27.5	8.5	45.5	14.5	19	18.5	29.5	12.5	19.5	47	26	38.5	10	80	26	47.5	72	62	91	90.75	37.5	46.5	34	55	71.67
ENSG00000073598	0	10	8	0	4	0	0	0	0	0	4	0	6	0	1	0	0	0	0	1	0	0	0	0	0	0	2	0	0	0	2	0	0	0	0	3	2	0	0	5	0	0	1	1	0	5	0	1	2
ENSG00000073605	2	1	5	20.5	0	0	9	2	0	0	3	0	2	0	0	0	8	0	12	12	0	5	0	0	2	0	4	1	0	0	0	0	0	0	0	1	0	0	0	2	0	1	1	4	0	0	0	7.5	3
ENSG00000073614	159.5	246	61	126.5	68	111	179.5	90	83	85.5	82	143	18	105	86.5	134	169	121	100	90	111	5	106	18	35	59	86	81	7	24	68	27	1	45	40	43	34	45	60.5	37	49	34.5	63	128	95	18	47	153.5	66
ENSG00000073670	1	0	1	2	0	2	6	0	10	0	1	0	6	0	0	6	11	0	3	0	25	3	0	8	0	0	2	0	0	0	0	0	0	7	0	12	6	0	7	0	17	11	9	4	5	9	1	7	11
ENSG00000073711	0	2	10	3	1	0	0	0	3	14	4	3	0	5	0	1	0	0	15	6	36	1	1	0	5	0	3	0	0	0	0	1	4	2	21	9	0	16	4	0	7	3	0	3	2	0	0	14	4
ENSG00000073712	76	62	30	51	4	47	30	16	25	55.5	5	1	3	20	44	26	12	37.5	64	0	56	16	56	50	22	1	16	14	9	13	12	2	85.5	25	28	0	5	14	32	5	68	4	4	62	47.5	15	30	25	11
ENSG00000073734	0	0	0	0	0	0	0	0	0	0	0	0	0	0	0	0	0	0	0	0	0	0	0	0	0	0	0	0	0	0	0	0	0	0	0	0	0	0	0	0	0	0	0	0	0	0	0	0	0
ENSG00000073737	0	0	0	0	0	0	0	0	0	0	0	0	0	0	0	0	0	0	0	0	0	0	0	0	0	0	0	0	14	0	0	0	0	0	0	0	0	0	0	0	0	0	5	0	0	0	0	0	0
ENSG00000073754	0	0	0	0	0	0	0	0	0	0	0	0	0	0	0	0	0	0	0	0	0	0	0	0	0	0	0	0	0	0	0	0	0	0	0	0	0	0	0	0	0	0	0	0	0	0	0	0	0
ENSG00000073756	0	0	0	0	0	0	0	0	0	0	0	0	0	0	0	6	0	0	6	0	0	0	0	0	0	0	0	0	0	2	0	0	0	0	0	2	0	0	0	0	0	0	0	3	1	0	0	0	0
ENSG00000073792	27	50.5	29	65	4	25	30	47	35	27	14.5	5	32	37	44	61	37	17	10	16	62	24	14	17	23	39	12.5	11	8	12	22	13.5	44	20	36	2	4	0	0	27	27	27	0	28	23	8	21	17.5	5
ENSG00000073803	39	58	35	103	40	39	61	67	39	38	43	4	84	69	21	34	83	29	45	34	55	41	19.05	43	23	42	32	22	14	6	7	34	123	30	21	30	27	27	4	7	78	44	1	71	37	14	7	94	52
ENSG00000073849	0	0	0	0	0	0	0	4	0	0	0	0	0	0	0	0	0	0	19	0	22	0	1	0	2	0	1	0	0	0	0	0	0	0	0	4	0	0	0	0	0	0	0	0	2	3	0	0	0
ENSG00000073861	0	0	0	0	0	0	1	0	0	0	0	0	0	0	0	0	0	0	0	0	0	0	0	0	0	0	0	0	0	0	0	0	0	0	0	0	0	0	0	0	0	0	0	0	0	0	0	0	0
ENSG00000073905	0	0.5	2.5	0	4.5	1.5	0	2	0.33	0	0	0	0	1	3.83	0	2.5	0	0	2.5	1.2	3	2.25	2.5	1	0	1	0	0	0	0	0	0	1.25	0.5	0	0	4	0	0.5	4.5	1	2.5	0	0.25	3	0.5	0	0.5
ENSG00000073910	0	0	0	0	8	0	0	3	0	0	0	0	0	0	0	1	0.17	0	0	0	0	0	0	0	0	0	3	0	0	0	0	0	0	1	0	0	0	0	0	0	6	0	0	3	0	0	0	0	0
ENSG00000073921	66	82	52	42	17	52	62	49	52	65	39	21	53	60	78	60	36	21	60	76	69	26	25	42	23	41	13	17	29	14	43	15	117	44	35	17	24	7	34	21	36	6	18	65	28	20	64	84	61
ENSG00000073969	36.44	55.84	28.77	37.53	19.4	39.59	17.75	17.57	28.7	34.44	13.77	35.57	51.76	24.63	40	47.91	19.92	42.58	30.01	43.66	44.52	15.15	9.32	14.29	8.48	11.52	23.78	13.18	3.22	8.18	6.23	3.32	27.08	19.14	39.17	15.6	1.68	7.09	12.11	7.95	11.15	13.45	22.27	36.78	4.87	2.83	19.82	35.69	29.21
ENSG00000074047	0	0	0	0	1	0	0	0	0	0	0	0	0	0	0	0	0	0	0	3	0	0	8	0	0	0	0	0	0	0	0	0	0	0	0	0	0	0	0	0	20	2	0	6	0	0	0	0	0
ENSG00000074054	45	40	18	64	20	41	60	32	24	25	21	32	10	37	3	59	38	36	103	25	72	9	19	11	37	19	25	23	3	6	11	6	13	15	18	16	4	1	10	25	18	5	13	40	24	29	30	33	20
ENSG00000074071	93	126	93	60	104	46	10	27	114	15	55	17	51	17	131	46	161	38	47	99	89	98	70	101	36	66	99	36	15	21	117	5	42	72	23	16	101	80	20	27	203	75	148	157	147	135	52	52	84
ENSG00000074181	3	2	0	5	5	11	8	0	0	0	0	0	6	0	0	5	20	0	5	2	2	0	9	0	0	10	0	1	0	0	0	0	0	0	0	0	0	0	0	0	0	5	33	0	12	0	1	1	1
ENSG00000074201	78	130	99	62.5	168	17	38	78	62	47	77	25	31	48	81	101	79	49	93	39	120	87	96	63	17	52	76	22	50	28	56	39	63	120	88	37	38	69	32	58	143	78	86	175	59	101	50	107	97.5
ENSG00000074211	0	0	0	0	0	0	1	0	0	0	1	0	0	0	0	0	1	1	7	0	0	0	0	0	0	0	2	0	0	0	0	0	0	0	0	0	0	0	0	0	0	0	0	0	0	3	0	0	0
ENSG00000074219	1	0	0	0	4	17.5	0	0	0	0	1	0	5	0	6	0	0	3	0	0	0	0	0	0	1	0	0	0	0	0	7	0	0	0	3	0	0	0	6	0	0	1	4	4	4	0	0	0	0
ENSG00000074266	70	101	63	77	65	90	114.5	80	101	56.25	32	113	156.5	86	161.5	106.67	59	100	53	69	80	37	13	79	29	23	20.5	24	5	61.5	60	28	124	35.5	54.5	21	64	49	12	93	91	1	110	105.5	25	24	82	117	69
ENSG00000074276	0	0	0	0	0	0	0	0	0	0	1	0	2	0	0	0	0	2	2	0	0	0	0	0	0	0	0	0	0	0	1	1	0	0	0	0	0	0	0	1	1	0	0	0	0	0	0	2	0
ENSG00000074317	0	0	0	0	0	0	0	0	0	0	0	0	0	0	0	0	0	0	0	0	0	0	0	0	0	0	0	0	0	0	0	0	0	0	0	0	0	0	0	0	0	0	0	0	0	0	0	0	0
ENSG00000074319	175	96	158	104	56	100.5	74	105	137	133	98	86	68	111.5	171	165	169.5	192.5	106	144	128	38	109	56	49	39	68.5	50	32	75	88	25.5	60	104	98	77	35	5	63	119.5	157	10	283	189.5	59	64	115	216	216
ENSG00000074356	44	84	80	130	26	60	23	42	42	71	59	30	3	75	44	67.5	33	46	39	61	118	20	44	16.5	34	5	33	49	24	10	47	16	55	35	52	34	23	72	33	42	57	32	59	76	75	53	16	47	60
ENSG00000074370	0	0	0	0	0	0	0	0	0	0	0	0	0	0	0	0	0	0	0	1	0	0	0	0	0	0	0	0	0	0	0	0	0	0	0	0	0	0	0	0	0	0	12	0	0	0	0	0	0
ENSG00000074410	0	0	1	0	0	0	0	0	0	0	0	0	0	0	0	0	0	0	0	0	0	3	0	0	0	0	0	0	0	0	0	0	0	0	0	0	0	0	0	0	0	0	0	0	0	9	0	0	0
ENSG00000074416	5	0	5	0	0	0	0	0	0	0	1	0	18	2	0	7	1	4	0	26	0	0	5	0	0	0	0	0	0	0	0	0	0	0	1	1	0	0	5	0	0	0	0	3	0	0	1	0	0
ENSG00000074527	0	0	0	0	0	0	0	0	0	0	0	0	15	0	0	0	0	18	0	16	0	0	0	0	0	0	0	0	0	0	0	4	0	0	0	0	0	0	0	0	0	0	12	2	6	0	0	7	0
ENSG00000074582	114	93	158.5	92	18	42	65	62	87	5	57	94	42	70	159	70	87	61	75	184.5	147	32	32	29	15	30	50	60	5	23	82	28	28	46	72	25	29	16	18	54.5	151	17	174	133	29	32	39	45	108
ENSG00000074590	0	0	0	13	6	0	0	0	0	4	3	0	3	1	0	9	4	22	1	0	0	0	11	0	0	5	4	0	0	2	3	0	0	2	11	0	0	0	0	0	1	0	0	6	10	6	0	9	1
ENSG00000074603	80	133	30	129	14	25	161	93	45	72.5	42	44	30	130	71	140	120	61	55	68	56	1	13	27	87	50	39	64	31	39	49	12	136	37	27	38	31	0	21	48	72	15	61	78	37	17.5	22	98	85
ENSG00000074621	3	1	4	1	0	7	1	37	4	0	0	3	0	13	0	0	0	0	2	30	11	8	0	4	4	0	10	4	2	1	2	0	5	5	7	0	1	0	2	0	5	1	0	10	12	5	0	7	0
ENSG00000074657	5.5	0	0	8	0	1	0	0	7	0	1	3	10	0	0	14	1	14.5	16.5	34	0	0	1	0	0	0	0	0	5.5	3	0	0	0	1	8.5	0	0	0	0	0	2	15	0	4	0	10	4.5	11	0
ENSG00000074660	0	0	0	0	0	0	0	0	0	0	0	0	0	0	0	0	0	0	0	0	0	0	0	0	0	0	0	0	0	0	0	0	0	0	0	0	0	0	0	0	0	0	0	0	0	0	0	0	0
ENSG00000074695	55	131	75	109	30	29	0	26	65	47	57	83.5	14	48	96	44	35	27	91.5	57	23	55	34	0	41	49	53	7	32	45	29	18	1	80	23	35	6	37	14	27	94	64	0	119	25	26	37	115.5	47
ENSG00000074696	186	299	109	147.5	190.33	118	158.5	176.5	135	65	126	51	40	100	149	167.5	304.5	106	287.5	89	181.5	134	200.5	142	97	111.5	151	133.5	33	99	158	35	76	155	90	80	58	104	116.67	73	256.5	301	75	259.17	182	179	153.5	82	125
ENSG00000074706	0	1	0	0	0	0	0	0	0	0	7	0	0	0	0	0	0	0	0	0	0	0	0	0	4	0	0	0	0	0	0	0	0	0	0	0	0	0	0.5	0	0	0	10	2	0	4	0	0	0
ENSG00000074755	48	116.06	55.07	100.11	23	36	18	16	25.1	1	6	68.09	40	26.3	19.27	56	53	37.13	17	11	28.36	3.15	26	23	9	3	21	15	1	16	31.25	6	133	12	28	13	10	0	29.1	17	2	1.15	61.07	27.18	25.13	5	20	9.06	35.05
ENSG00000074771	0	0	0	0	0	0	0	0	0	0	0	0	0	0	0	0	0	0	0	0	0	0	0	0	0	0	0	0	0	0	0	0	0	0	0	0	0	0	0	0	0	0	0	0	0	0	0	0	0
ENSG00000074800	482	534.5	547.5	374.5	661.5	381	430	301	330.5	328	411	255	294	300.5	563	347.5	642	424	611.5	509	541	559.75	418	225	202.5	217	521	312	193	139	343.5	150	241	450.5	336.5	317.5	192	224.25	248	321	655	475.5	214	658	499	434.5	363	374	696.5
ENSG00000074803	2	0	0	0	0	0	0	0	1	0	0	0	0	0	0	1	0	0	0	3	0	0	0	0	1	0	0	0	0	0	0	3	0	0	0	0	0	0	0	0	0	0	0	0	0	0	0	0	0
ENSG00000074842	93	130	99	85	126	51	85	60	130.5	42	198	100.5	93	47	32	70	138	83	140	43	105	95	153	43	9	18	111	37	22	17	90	21	0	206.5	22	39	79	102.5	116	73	251.5	117	75	249	121	151	67	44	87
ENSG00000074855	0	3	0	0	0	0	0	0	1	2	0	0	0	0	0	7	1	0	2	5	0	0	3	0	0	0	0	0	0	0	2	0	0	2	0	0	0	4	0	0	0	0	0	0	0	2	1	4	3
ENSG00000074935	136	82	109	103	22	57	30	41	129	57	18	73	55	94.5	127	40	43	57	53	92	106	35.5	20	21	47	14	16	9	25	57	76	19	10	43	40	21	47	28	25	73	46	7	75.5	99	5	27	82	78	54
ENSG00000074964	1	0	0	11	1	0	0	0	2	0	2	0	0	0	0	4	18	0	16	0	0	0	0	0	0	15	0	0	0	0	6	0	0	1	0	0	0	0	3	0	5	3	0	8	0	0	5	0	0
ENSG00000074966	0	0	0	0	0	0	1	0	0	0	0	0	3	0	0	0	0	0	0	0	0	0	0	0	0	0	0	0	0	0	0	0	0	0	0	0	0	0	0	0	0	0	0	0	0	0	0	0	0
ENSG00000075035	0	0	0	0	0	0	0	0	0	0	0	0	0	0	0	0	0	0	0	0	0	0	0	0	0	0	0	0	0	0	0	0	0	0	0	0	0	0	0	0	0	0	0	0	0	0	0	0	0
ENSG00000075043	0	0	5	0	9.5	2.5	0	0	0	0	0	0	3	0	0	0	7	0	0	0	11.5	0	0	0	0	0	0	0	0	0	0	1	1	0	3	0	16	0	1.5	0	4.5	9	7	3.5	0	0	3	0	0
ENSG00000075073	0	0	0	0	0	0	4	0	0	0	0	0	0	0	0	0	0	0	0	0	0	0	0	0	0	0	0	0	0	0	0	0	0	0	0	0	0	0	0	0	0	0	0	0	0	0	0	0	0
ENSG00000075089	26	29	40	15	27.5	11	16	9	2	7	29	10	3	22	26	63	63	4	41	63.5	27	29	55	62	6	56	21	15	11	0	41.5	1	0	22	7	19	12	0	4	24	37.5	27	32	50.5	34	33	6	23	32
ENSG00000075131	74.5	143.27	94.25	231	118.5	161	82.6	94.5	290.7	118	136.25	233.1	86.1	80.68	451.17	25.82	131.65	312.77	36.33	120.47	238.17	97.67	136.2	74.8	39	121.6	55.7	97.17	64.1	143.5	195	52.18	74.33	63	65	165	72.28	74.18	40	168.15	87.02	37.16	207.5	263.27	93.07	34.5	202.25	93.6	85.58
ENSG00000075142	95	111	103	109	108.5	66	1	46	63	47	42	35	66	80	62	86	64	90	157	34	153	48	193.5	101	31	47	88	30	31	82	84	34	5	87.05	68	32	51	12	59	43	138	96	94	143	91	83	68	71	91
ENSG00000075151	68	54	107	118.5	9	57	75	37	32	88	49	19	1	110	98	57	89	32	60	2	77	29	23	10	108	16	19	37.5	26	16	26	16	68	48	50	14	13	33	16	54	64	41	0	81	29	14	38	72	102.5
ENSG00000075188	88	15	110	49	42	21	3	86.5	36	19	36	16	33	72	34	96.5	37	71	84	82.5	17	0	71	34	31	7	65	27	18	40	40	7	0	62	17	31	21	0	10	40	39	29	41	77	26	60	58	61	89.5
ENSG00000075213	0	15	0	0	0	0	0	12	4	0	0	0	0	2	17	0	0	23	20	0	17	0	5	0	7	7	0	0	0	2	1	2	0	4	0	7	0	0	0	5	0	0	1	3	6	0	1	0	0
ENSG00000075218	141	97	51	18	19	5	61	8	62	19	5	35	51	52	13	118.5	45.5	33	28	38	44	10	16	10	46.5	22	38	5	1	4	22.5	19	38	29	14	15	11	34	0	14	40.5	3	0	40	3	55.5	24	16	37
ENSG00000075223	0	1	0	0	11	5	0	6	0	0	0	0	0	0	0	0	0	0	59.5	14	0	2	4	0	0	0	4	0	2	0	4	0	0	0	8	0	0	21	0	0	0	0	10	0	40	2	0	0	1
ENSG00000075234	16	0	34	33	6	32	12	6	0	13	11	25	7	16	28	25	75	39	16	23	82	11	9	4	5	0	8	10	2	17	36	3	0	19	11	4	0	0	31	14	15	11	0	42	1	2	8	9	38
ENSG00000075239	81	70	107	19	147	28	37	42	21	8	42	33	1	49	20.5	99	54	40.5	96	58	82	59	103	60	41	20	98	37	10	12	28	11	0	85.5	20	30	23	15	24	27	167.5	97	110	145.5	63	98	25	57	125.5
ENSG00000075240	0	6	5	0	6	2	5	4	6	0	1	6	70.5	0	0	7	0	11	6	6	6	0	0	4	4	0	2	0	0	4	1	0	0	5	3	0	1	1	11	1	4	7	0	8	2	1	0	0	0
ENSG00000075275	4	14	0	1	20	2	0	0	1	0	6	0	0	2	7	3	1	0	14	0	0	1	5	3	0	6	11	0	0	2	0	0	0	0	1	0	1	0	1	0	8	0	0	21	7	5	0	0	11
ENSG00000075290	0	0	0	0	0	0	0	2	0	0	0	0	0	0	0	0	5	0	2	0	0	0	0	0	0	0	0	0	0	0	0	0	0	0	0	0	0	0	0	0	0	0	0	0	0	0	0	0	0
ENSG00000075292	116	51	94	163.5	70.5	45	72	108.5	45	69	62	86	18	88	122	136	51.5	70	92	88.5	225.5	24	79.5	44	65	72.5	56.5	89	58.5	48	42.5	23.5	52.5	54	52	57.5	18	47	39	30	45.5	53.5	69	85.5	101	38	140.5	81.5	135
ENSG00000075303	8	1	17	10	10	0	0	0	0	5	2	0	0	0	4	0	1	4	5	29	4	0	7	0	0	0	10	6	2	3	0	5	0	3	1	4	0	3	1	0	6	9	12	7	2	0	12	0	0
ENSG00000075336	59	105	27	21	47	29	0	85	138.5	31	56.5	84	93.5	151	77	56	30	58	108	137	25	12	2	11	35	68	32	8	7	55	49	24	21	38	51	51	31	20.5	33	47	38	31	0	89.5	19	23	41	170.5	13
ENSG00000075340	2	4	15	11	50	0	8	0	1	0	11	0	17	5	3	48	2	13	53	6	9	0	3	20	0	4	45	10	6	6	10	0	9	13	15	0	2	0	0	3	18	7	17	20	18	0	19	0	0
ENSG00000075388	0	0	0	0	0	0	0	0	0	0	0	0	0	0	0	0	0	0	0	0	0	0	0	0	0	0	0	0	0	0	0	0	0	0	0	0	0	0	0	0	0	0	0	0	0	0	0	0	0
ENSG00000075391	9	8	6	8	0	0	7	1	29	3	5	0	6	2	0	4	35	1	53	37	35	3	12	3	0	0	10	0	4	2	5	2	61	0	21	3	0	7	1	0	17	26	30	12	12	8	0	12	1
ENSG00000075399	10	11	4	2	32	13	0	0	3	1	4	0	7	1	12	4	15	0	19	2	28	0	7	0	5	0	5	0	0	1	3	1	6	10	5	4	3	0	1	9	13	8	13	23	8	18	3	11	6
ENSG00000075407	37.5	57.5	96.5	127	20.5	83	159	63.5	41	171	22	44.5	118.5	101	70.14	56.5	102.5	99	67.5	131.5	111.5	5.5	48	34.5	46	5	28	12.5	16	44.5	27	15	0	11	128	85	10.5	34.5	5	14.5	59.5	54	0	84	82.75	43	58	182.25	57.5
ENSG00000075413	116	231	130	130.5	73	112.5	67	52	76	87	31	102	80	128	193.75	84	172.5	56	84	42	169	52	65	37	50	135	56	34	27	44	85	41	112	62	70	34	38	118.17	105	45	105.5	17	65	162	29	45	122	78	120
ENSG00000075415	229.67	339	232	228.83	307	100	375.67	168.67	219	154	127	275.33	118	238.83	300.5	279.67	302.67	289	263.17	137.67	324.83	194.38	307.5	242.5	138	195	236.5	113	72	70	204	92	42	139	144.5	98	184.67	97	86	124	334.67	172	168.5	319	256.5	187.57	134	171.5	212.5
ENSG00000075420	26	27	24	26	9	3	23	35	8	32	23	14	8	16	10	37	2	10	28	2	24	13	6	19	21	11	12	6	6	17	15	4	40	26	33	2	10	26	3	8	15	7	0	42	17	2	4	15	50
ENSG00000075426	4	0	4	4	0	0	7	10	1	3	1	10	10	0	12	21	0	24	0	0	3	0	0	2	0	0	0	0	3	0	0	0	0	0	16	0	0	3	0	3	4	5	0	8	0	0	0	0	11
ENSG00000075429	0	0	0	0	0	0	0	0	0	0	0	0	0	0	0	0	0	0	0	0	0	0	0	0	0	0	0	0	0	0	0	0	0	0	0	0	0	0	0	0	0	0	2	0	0	0	0	0	0
ENSG00000075461	0	0	0	0	0	0	0	0	0	0	3	0	0	0	0	0	0	0	0	0	0	0	0	0	0	0	0	0	0	0	0	0	0	0	0	0	0	0	0	0	0	0	0	0	0	0	0	0	0
ENSG00000075539	19	9	6	19	43	11	8	73	13	9	9	8	2	37	57	30	18	0	49	15	32	6	1	10	13	0	11	2	3	17	16	0	46	15	0	6	0	0	20	0	7	4	0	17	22	0	10	5	31
ENSG00000075568	26	69	47.5	48.5	9	6	12	4	5	16	6	18	5	11	38.5	11	0	10	10	12	11	4	10	6	40.5	43	1	5	6	11	3	3	36	0	6	5	1	1	0	4	5	34	7	30	0	0	19	24	2
ENSG00000075618	0	0	0	9	19.5	0	0	0	0	0	0	0	15	0	0	0	2	2	9	13	0	0	26	0	0	0	0	0	0	0	0	4	0	1	0	0	15	0	0	0	0	3	18	1	3	0	0	0	1
ENSG00000075624	297	292	514.2	194	578.15	143	25.2	394.5	262	151	158	233	421.83	228.5	343	221.5	558.5	248	638.17	431.5	368.33	335	679.87	166.92	38.5	47	582.5	231.67	96	154.5	186.5	68.5	35	315.7	166	117	238.5	420.17	152	110	517.83	405.5	357.17	562.2	567.42	306.5	215.75	228	334.83
ENSG00000075643	2	6	24	9.5	8	1	0	7	4	5	22	0	0	6	0	16	0	0	37	16	0	2	3	20.5	7	0	2	4	3	0	8	3	0	7	0	0	0	0	0	1	0	1.5	0	10	6	7	2	19	0
ENSG00000075651	0	10	0	0	12	0	0	0	0	1	0	0	0	0	0	0	0	0	14	0	0	0	12	0	0	0	0	0	0	0	2	0	0	1	4	0	0	0	0	6	2	7	0	0	0	0	13	0	0
ENSG00000075673	0	0	0	0	0	0	0	0	0	0	0	0	0	0	0	0	0	0	0	0	0	0	0	0	0	0	0	0	0	0	0	0	0	0	0	0	0	0	0	0	0	0	0	0	0	0	0	0	0
ENSG00000075702	93	67.5	77	33.5	7	39	59	1	67.5	20	25	29	26	32	89.5	70	25	5	82	30	53.5	18	24	9.5	13	5	25	32	8	6	38	23.5	0	25	49.5	12	6	17	10	10	9	48	81	74	5	6	30	18	90.83
ENSG00000075711	31	14	70	56	37	25	52	29	48.5	34	32	41	21	43	84	76	55	47.5	58.5	47	35	5	32	21	33	34	29	18	18	20	23	13	35	18	18	33	3	39	5	13	45	16	0	59	23	16	2	39	51
ENSG00000075785	221	249	125	88	266.5	178	186.5	229.5	158	119.5	140	144.5	45	85.5	194.5	163.5	254.5	133.5	213	46	221.5	133.5	132	48	64	44.5	137	67	41.5	96	138.5	37	149	124	88	141	43	73	98	96	258	87	0	204.5	126	64	131	205	213
ENSG00000075790	6.5	11	25	5.5	25.5	16.5	0	8.5	0	4.5	2	0	0	3	0	7	13.5	6.5	13	0.5	6	12	15	4.5	5.5	3.5	16	8.5	0	3.5	5	0	10	1	1	0	0	3.5	0	0	15.67	24	2	13.5	12.5	10	3.5	7	9.5
ENSG00000075826	5	18.5	1	7.17	0	7.5	6	1	26.5	16	4.5	2	6	5	0	12.5	1.5	0	54.33	20.5	35.11	27.5	7	11.5	18.5	0	16.5	0.83	1	0	10	4	0	10.5	9	21	0	14	0	7	28.78	16	63.67	17.5	5	12.5	15.25	20.5	19.83
ENSG00000075856	112	118	105	107	17	76	174	107	70	57	27	63	28	67	184	122	132	96	58	119	150	10	1	41	22.5	90	31	47	12	42	86	9	1	42	30	28	36	25	26	39	60	13	30	116	38	11	67	83	130
ENSG00000075884	0	0	0	0	0	0	0	0	0	0	0	0	0	0	0	0	0	0	0	0	0	0	0	0	0	0	0	0	0	0	0	0	0	0	0	0	0	0	0	0	0	0	0	0	0	0	0	0	0
ENSG00000075886	0	0	0	0	0	2	3	0	0	0	0	0	0	2	0	2	1	0	0	0	0	0	0	0	0	0	0	0	0	0	2	0	0	0	0	0	0	0	0	0	0	0.5	0	1	0	0	0	0	0
ENSG00000075891	0	0	0	0	0	0	0	0	0	0	1	0	0	0	0	0	0	0	0	0	0	0	4	0	0	3	0	0	0	0	0	0	0	0	0	0	0	0	0	0	0	0	0	0	0	0	0	0	0
ENSG00000075914	86.5	142	59.5	104.5	90.5	62.5	49.5	40	74	22.5	88	26.5	57	71.5	150	101	116.5	73	80	33.5	79	29.5	38.5	11.5	38	81	46.5	28.5	22.5	53.5	67.25	31.5	109.5	21.5	74	29	5	1	24	34	59.5	62	0	117.5	26.5	46.5	72	85.5	55.5
ENSG00000075945	56	19	65	12	10	39	11.5	27	31	3	28	0	0	40	74.5	21	34	43	18	40.5	50	0	9	42	17	2	17	15	16	10	21	6	7	11	42	30	5	3	9	9	10	12	7	44	36	9	41	23	34
ENSG00000075975	21	123.5	68	17	83	14	12	60	5	7	11	112	15.5	32	55	44	1	65	88	15	64	12	72	31	17	8	55	10	41	12	43	0	80	52	31	0	20	25	25	6	64	26	1	71	15	32	62	84	15
ENSG00000076003	163.5	135	219	575.5	76	266.5	153	95	287	268	229	452	292.5	112	525.5	143.5	341.5	340	11	241	571	82	123	118	0	56	19	185	178	168.5	388.5	59	117	83	227	161	28	117	132	214	195.5	100	264.5	422.5	188	14	229	403.5	412.5
ENSG00000076043	38.5	92.83	43.5	34	38	41	42	33.5	4.5	27.5	16.5	40.5	59.5	46	36	21.83	12	43	48	75.5	25.5	64.5	49	53.83	6.5	20.5	42.5	24	23	14.5	50	11	8.5	38	32.5	9	26.75	96.25	11.83	39	81.5	32.5	69	90.5	12	74.5	11	46	72.5
ENSG00000076053	34.5	59.83	49	21	32	8	25.5	27	20	13.5	33	19.5	18	35.5	26.5	61.83	9.5	8	33.5	35	48	13.5	5	9.83	24	25	16.5	10	9	24.5	34.5	22	2	6.5	6.5	17.5	17.5	1	8.83	17	53.5	7.5	48.5	24	5	16.5	21.5	27	22.5
ENSG00000076067	31	4	3	11	2	34.5	19.5	15	2	7	7	1	18	21	5	13	2	13	8	4	2	8	16	4	7	7	1	15	7	2	0	8.5	0	0	4	8	6	0	4	8	16	5	2	21	15	0	2	1	7.5
ENSG00000076108	85	100	20	115	4	43	120.25	47	17	69	26	82	55	80	97	42.5	70	81	43	54	38	17	43	25	19	44	22	21	15	14	71	17	0	36	25	19	1	0	30	24	55.25	37	26	82	25	8	5	21	39
ENSG00000076201	15	66	19	13	7	14	8	35	11	15	6	11	22	6	14	19	70	18	75	10	30	12	7	10	10	2	24.5	18	0	4	12	8	49.5	8	25	7	6	21	13	2	31	6	0	41	21	13	10	23	57
ENSG00000076242	0	0	0	0	0	0	0	0	0	0	0	0	0	0	0	0	1	0	0	0	0	0	0	0	0	0	0	0	0	0	0	0	0	0	0	0	0	1	0	0	0	0	0	0	0	1	0	0	0
ENSG00000076248	13	9	54	64	38	45	18	34	31	21	53	75	0	9	143.5	11	122.5	43	2	35	149.5	64	29	1	0	21	21	62.5	14	3	123	11	0	20	24	39	17	70	1	2	89	14	21.5	80	60	7	30	15	64
ENSG00000076258	2	0	0	0	0	0	0	7	0	0	12	0	0	13	0	6	5	2	0	0	0	0	29	0	3	5	4	0	0	7	0	0	0	0	0	6	0	0	0	0	0	3	0	4	0	12	0	14.5	0
ENSG00000076321	38	45.5	64	14	59	19	68	70	84	28	29	22	26	84	63	77	17	19	41	37	102	5	26	8	32	38	14.5	27	11	17	47	7	54	16	39	43	18	0	7	25	20	2	27	57	5	4	48	45.5	45
ENSG00000076344	0	0	0	0	0	0	0	0	0	0	0	0	0	0	0	0	0	0	0	0	0	0	0	0	0	0	0	0	0	0	0	0	0	0	0	0	0	0	0	0	0	0	0	0	0	0	6	0	0
ENSG00000076351	22	19	0	5	28	13	0	2	7	3	7	0	10	10	6	18	27	35	0	37	10	10	11	9	0	3	6	9	4	9	4	3	0	18	13	11	2	0	2	13	32	8	50	22	25	8	8	7	26
ENSG00000076356	0	0	0	0	2	0	24	0	0	0	0	0	0	4	0	0	0	16	0	0	0	0	0	1	0	0	0	0	0	0	0	0	0	0	0	0	0	0	0	0	1	0	0	0	0	0	0	0	0
ENSG00000076382	41.5	211.75	46.5	27.5	87.5	1	30.5	25	49.5	18.5	12	2	109	31	12	87.5	1	65.5	21	89	49	2	9.5	0	47.5	12	63	18.5	0	5.5	0	11	46.5	21	0	9	5.5	49.5	1	26.5	33.5	24.5	1	42	8.5	56.5	36	11.5	23
ENSG00000076513	19	30.5	13	25	11	39	36	0	9	19	15	7	27	16	21	52	14	17	42	35	47	3	19	7	6	0	14	6	10	3	28	4	0	7	17	15	5	14	11	12	28	10	22	22	23	4.5	15	5	2
ENSG00000076554	2	8	1	7.5	6	0	4.5	1	0.5	0	8	0	6.5	0	0	12.5	0	0	16.5	12.5	3	7	6	10	9.5	7.5	11	1.5	9	0	4.5	0	0	9.5	0	0	3.5	5	0	9	5	21.5	1	19.5	11	11	23	2	5.5
ENSG00000076555	2	2	10	0	14	0	2	0	0	1	4	0	0	2	25	0	0	3	4	0	2	1	0	1	0	0	2	1.5	1	0	0	4	0	0	1	0	0	0	0	1	0	5	2	6	4	9	3	12	24
ENSG00000076604	9	132	26	14	21	10	45	11	31	18	20	56	16	12	14	11	17	46	20	29	43	6	23	15	9	10	10	12	13	2	9	5	52	5	36	4	5	14	15	23	58	10	38	46	7	5	13	65	35
ENSG00000076641	0	10	14	4	7	0	0	0	0	2	1	0	0	0	0	16	12	0	8	0	0	0	2	0	0	0	4	0	0	0	0	0	0	0	0	0	0	0	0	0	0	18	4	4	0	18	1	0	0
ENSG00000076650	38	128	65	27	48	35	8	0	10	59	12	44	13	36	51	31	12	46	45	29	1	0	3	48	6	21	14	7	8	8	37	0	0	28	0	6	7	12	4	12	41.5	3	62	28	0	34	37	29	45
ENSG00000076662	0	13	0	0	10	0	0	0	0	0	2	0	9	0	0	0	0	0	0	1	0	0	0	21	0	0	1	0	0	0	0	0	0	10	0	0	0	0	0	8	1	0	56	2	12	8	0	0	0
ENSG00000076685	42	130	4	24	39	25	7	29	62	49	37	80	8	31	67	56	78	56	93.5	34	26	18	35	0	17	3	29	10.5	21	22	43	16	81	28	38	27	25	0	45	17	35	15	48	77	24	15	88.5	22	28
ENSG00000076706	0	13	0	17	1	0	0	0	0	0	16	0	0	0	12	19	0	15	4	45	10	0	1	3	0	0	20	0	1	0	0	1	18	6	0	0	0	1	5	17	27	14	12	18	1	12	0	0	9
ENSG00000076716	0	0	0	0	10	0	0	0	0	0	0	0	0	0	1	0	0	17	9	13	5	0	8	0	0	0	3	0	0	0	0	0	0	6	1	0	0	0	0	0	0	21	12	3	0	0	0	0	0
ENSG00000076770	4	3	44	16	0	0	5	0	0	12	0	0	7	6	19	4	0	3	0	12	1	2	7	0	0	0	0	0	8	0	2	1	0	0	14	0	0	0	0	11	1	1	3	12	3	8	5	25	0
ENSG00000076826	0	20	0	5	0	4	18	2	13.5	0	2	0	5	0	0	8.5	0	0	13	1	0	1	6	0	3	2	0	3	1	4	3	0	0	1	10	2	0	12	15	0	1	10	13	9	24	0	6	0	0
ENSG00000076864	0	21	0	3	2	12	42	0	9	0	12	0	0	1	1	2	58	15	0	0	0	0	0	0	0	0	17	7	0	0	0	0	0	0	0	0	0	0	2	2	0	0	0	1	6	3	0	0	0
ENSG00000076924	40	145	121	70	57	41	59.5	37	30	16	16	46.5	22	16	86	25	62	63	82	56	57	3	13	1	4	85	30	28	10	9	54.5	15	0	27	46	29	0	14	5	12	38	0	129	81	10	20	37	56	110
ENSG00000076928	21	16	19	16	8	6	0	0	0	0	0	0	0	8	7	3	16	16	2	8	26.5	0	3	2	6	4	15	0	4	4	17	6	0	8	0	4	5	3	5	13	17	1	14	27	15	8	3	10	6
ENSG00000076944	29.5	46.5	31.5	14	33	32.5	138.83	7	48.33	24.5	33.5	12.5	107.75	30	32	58.83	56.67	36	66.5	52.83	39.5	7	42	3.83	3	12.5	28	32.5	21	13.5	39	1.5	0	27.5	11	4	9	41	32	13.5	26	2	48.5	55.5	21.5	16	5.5	36	67
ENSG00000076984	5	44	48	30	10	28	8	8	18	9	8	12	26	6	7	8	56	6	27	18	46	4	9	8	0	4	12	8	1	6	8	5	0	10	45	0	10	24	12	1	30	4	21	36	19	14	4	26	38
ENSG00000077009	0	0	0	0	0	0	0	0	0	0	0	0	0	0	0	0	0	12	0	0	0	0	0	0	0	0	0	0	0	0	0	1	0	0	0	0	0	0	0	0	3	0	24	1	0	0	0	0	0
ENSG00000077044	11	38	23	65	26	15	16	10	34	7	9	66	7	24	6	40	63	65	17	1	15	32	18	12	4	14	37	2	16	21	8	8	4	17	13	11	8	3	15	5	52.09	15	0	43	12	4	27	10	21
ENSG00000077063	1	2	4	1	0	7	0	0	0	0	3	0	25	0	10	3	12	0	5	20	0	0	0	0	0	2	0	5	0	0	0	0	0	0	2	0	0	0	0	4	5	1	1	3	0	0	3	4	1
ENSG00000077080	0	0	0	0	0	0	0	0	0	0	1	0	8	1	0	1	4	25	0	0	0	1	0	0	0	5	0	0	0	7	3	0	0	0	14	0	0	0	10	0	0	0	0	10	0	0	24	0	0
ENSG00000077092	7	54	1	0	1	0	12	0	0	0	0	0	4	2	0	5	0	10	56	13	10	0	0	0	0	0	5	0	0	1	10	0	16	0	13	0	0	9	0	0	0	1	0	8	15	7	35	0	30
ENSG00000077097	33	42.5	39	34	79.5	49	42	42	43.5	11	54.5	37	2	26	48	32	19	18	44	27	88	10	60.5	14	27	37	53	40	22	32	13	0	35	15	41	9	21	33	40	42	35	88.5	0	75	56	15	42	20	32
ENSG00000077147	51	77	53	48	32	88	96	30	31	35	59	46	28	62	35	75	28	17	55	76	65	54	29	25	34	29	34	27	17	29	52	16	27	65	44	19	12	15	24	5	99	78	9	75	27	13	20	27	56
ENSG00000077150	6	0	0	7	5	16	30	34	10	4	1	11	12	1	0	13	0	2	53	27	1	7	0	21	0	1	4	0	8	1	27	0	0	23	12	8	5	42	4	3	13	1	0	7	25	4	42	3	14
ENSG00000077152	173.5	134	143	167.5	60.5	106.5	131	117	133.5	88	86.5	203.5	105	126	245.5	166.5	97.5	112	111	153.75	221.5	104	78	87	59.5	65	132.5	80.5	58	92	131	57	120	162	108.5	117	106	130	33	136.5	175.5	58	79	224	101	39	118	89	179
ENSG00000077157	40	59	18	49	1	18	17	5	32	21	22	20	18	30	37	2	35	44	34	16	90	1	0	0	38	10	3	10	11	9	40	7	31	6	5	3	0	0	18	26	5	24	8.5	41	5	17	106	24.5	18
ENSG00000077232	32	63	51	81.5	26	34	20	6	14	20	73	17	7	64	31	33	41	81	78	65	51	49	6	31	34	2	34	2	8	9	26	17	14	95	27	23	14	15	10	28	46	73	16	90	9	23	37	24	64
ENSG00000077235	69	33	78	65	38	16	16	10	70	13	18	29	41	42	75	25	35	56	58	59	75	6	37	35	40	23	39	37	4	15	28	7	106	24	13	6	2	39	23	16	48	21	73	65	42	49	39	48	30
ENSG00000077238	0	9	0	0	0	3	0	1	10	3	6	0	1	0	0	11	1	7	9	0	15	0	0	0	2	11	0	4	2	0	0	0	0	6	6	0	0	0	0	21	21	8	15	15	0	0	3	4	0
ENSG00000077254	78	83.5	45	103	55	61	123.5	81.5	55	81	23	19	8	70	65.5	100	39	7.06	41.83	58	65	41	83	56	66	37	46	20	36	18	56	18	71	33	37	38	9	0	91.83	35	77	15	0	82	61	35.5	59	44	87
ENSG00000077264	0	2	0	0	0	5	7	5	0	0	0	0	0	2	0	0	2	0	11	0	14	0	0	0	28	0	0	0	0	6	0	0	0	0	0	0	0	0	0	0	3	0	0	4	0	0	0	0	0
ENSG00000077274	0	0	0	0	0	0	0	0	0	0	0	0	0	0	0	0	0	0	0	0	0	0	0	0	0	0	7	0	0	0	0	0	0	0	0	0	0	0	0	0	0	0	0	0	0	0	0	0	0
ENSG00000077279	0	0	0	0	0	0	0	0	0	0	0	0	0	0	0	0	0	0	0	0	0	0	0	0	0	0	0	0	0	0	0	0	0	0	0	0	0	0	0	0	0	0	0	0	0	0	0	0	0
ENSG00000077312	19	223	185.17	80	134	108	180.5	37	52	97	22	105.33	128	104	321	68	45	254.1	127	26	95	110	117	74	27.5	95	85	67	19	53	132	32	1	87	113	136.5	96.5	67	21	20	146.5	90	144.5	184	59	53	106	68	116
ENSG00000077327	0	0	0	0	1	0	0	0	0	0	0	0	0	0	0	0	0	0	0	0	0	0	0	0	0	0	0	0	0	0	0	0	0	0	0	0	0	0	0	0	0	0	0	0	0	0	0	0	0
ENSG00000077348	11	16	40	9	49	11	33	39	24	10	48	24	1	17	12	11	10	68	16	27	104	70	25	4	2	18	30	12	3	4	0	13	0	7	18	9	31	2	7	6	79	32	140	89	14	16	9	15	98
ENSG00000077380	96.5	123.5	77.5	80.25	29	54.5	39.5	66	112.5	44.5	38.5	79.25	54	95	96.75	107.75	132.5	120	171	112.5	91.75	47.5	63.5	72	42.5	148	41	51	21.5	30.5	75	0	72	64	53	78	25	2.5	58	59.5	69.5	46.5	75	91	60	54.5	83.25	103	92.25
ENSG00000077420	0	0	0	0	0	0	0	0	0	0	0	0	0	0	0	0	0	0	0	0	0	0	0	0	0	0	0	0	0	0	0	0	0	0	0	0	0	0	0	0	0	0	0	0	0	0	0	0	0
ENSG00000077454	4.5	20.5	8	1.5	0	6	0	1.5	10	0	0	3.5	8	3	1	7.5	4.5	4	2	7	2.5	4.5	4.5	2	0	3	0.5	5	2	1	9.5	2	2.5	2.5	0	0	1	4	0.5	9	3	0.5	13.5	7	0	0	4.5	1	30
ENSG00000077458	36	75	20	80	0	12	75	42	80	54	31	14	33	19	11	24	45	58	22.5	60	58	27	10	44	32	24	4	15	16	35	17	12	58	2	12	60.5	23	72	7	79	53	0	61	46	6	30	38	42.5	57
ENSG00000077463	27	30	12	33	1	25	29	0	14	5	13	14	111.5	13	57	41	101.5	54	38	34	13	41	4	25	8	8.5	39	31.5	1	12	39	6	0	33	14	13	6	0	6	12	22	0	45.5	38	6	43	26	32	46
ENSG00000077498	0	0	0	0	0	0	0	0	0	0	0	0	0	0	0	0	0	0	0	0	0	0	0	0	0	0	0	0	0	0	0	0	0	0	0	0	0	0	0	0	0	0	0	0	0	0	0	0	0
ENSG00000077514	109	82	131.5	187.5	35	28	6	98	48	85	95	107	32	87	219	23	84	72	64.5	70	119	26	49	19	33	0	84	54	14	64	92	36	23	48	51	69	11	41	1	13	35	18	174.5	149	26	18	122	122	42.5
ENSG00000077522	6	14	11	47	0	0	38	49	1	0	7	36	10	2	8	7	5	35	2	0	58	7	0	0	0	0	1	0	5	18	2	5.5	0	9	16	2	7	0	0	17	8	4	8	6	2	0	1	8	8
ENSG00000077549	31	58	57	70	52.5	78.5	44	87	63.5	16	21	33	44	24	59	33	96	85	91	32	35	34	84	27	30	26	83	16	15	11	29	8	20	64	31	32	34	47	92	13	51	31	0	79	44	60.5	25	17	72
ENSG00000077585	0	4	0	0	11	0	0	0	0	0	0	0	0	3	0	8	11	4	5	0	2	0	0	7	0	9	3	0	0	2	0	0	0	0	4	0	0	0	0	0	0	3	0	1	3	0	0	0	0
ENSG00000077616	0	0	1	0	8	5	0	5	0	0	0	0	0	0	0	0	1	0	0	1	21	3	0	0	1	0	0	0	0	0	0	0	0	0	0	2	0	0	0	9	2	0	0	1	0	4	0	0	0
ENSG00000077684	75.5	135.5	94	14	98	50	77.5	20	47	70	55	21	31	78.5	91.5	106	78	31	54	145	135	17	31	52	65	35	18	33	11	44	27.5	9	76.5	27	72	25	13	0	5	70	164.5	24	33	77	18	67	103	72	92
ENSG00000077713	5	0	20	16	0	0	0	9	0	0	0	0	7	10	0	3	3	0	9	8	0	0	6	0	0	0	12	0	2	0	0	4	0	5	8	0	0	0	0	1	0	0	0	6	0	7	13	18	0
ENSG00000077721	157	101.33	84	87.5	113	47	136	58	112.5	134	29	91	171	85	61	92	200	71	127	134.5	106	93	136.5	62	45	79	103	52	43	39	69	18.5	61	62	71	84	44	70	62	57	134	39	60	150	36	52	170	76	78
ENSG00000077782	13	0	7	5	19	18	24	0	7	10	8	1	17	1	27.5	9	68	28	23	18	3	2	14	1	3	18	18	0	4	2	4	0	9	29	22	0	4	11	25	7	12	33	19	20	9	12	9	1	24
ENSG00000077800	0	0.5	1	0.5	0	0	0	0	0	0	0	0	0	0	0	0	0	0	0	0	0	0	0	0	0	0	0.5	0	0	0	0	0	0	0	0	0	0	0	0	0	0	0	16	0	0	0	0	0	0
ENSG00000077935	0	0	0	0	1	0	1	0	0	0	5	0	149.5	1	0	0	0	0	17	18	7	0	0	21	3	0	3	2	5	0	0	4	0	0	9	0	0	0	0	24	3	0	0	2	0	0	0	15	0
ENSG00000077942	0	22	0	10	1	5	0	12	0	7	1	0	16	2	5	10	0	15	11	7	0	0	11	0	0	0	17.5	1	0	4	0	0	0	9	0	0	5	0	0	2	3	14	0	13	8	0	14	9	1
ENSG00000077943	0	0	0	0	4	1	0	0	0	0	0	8	0	0	0	0	0	0	0	0	0	0	2	0	1	0	3	0	0	0	0	0	0	0	0	0	0	0	0	0	0.5	0	0	0	21	0	0	0	0
ENSG00000077984	0	0	0	0	0	0	0	0	0	0	0	0	0	0	0	0	0	0	0	0	0	0	0	0	0	0	0	0	0	0	0	0	0	0	0	0	0	0	0	0	0	0	0	0	0	0	0	0	0
ENSG00000078018	0	0	0	0	0	1	0	6	0	0	0	0	0	2	0	0	0	0	0	0	10	0	9	0	0	0	0	0	1	0	0	0	0	0	0	0	0	0	0	4	0	0	7	2	0	0	0	7	0
ENSG00000078043	23	28	16	12	0	31	0	6	16	29	5	1	57	1	43	8	1	11	13	4	10	1	12	2	0	3	9	3	14.5	2	7	2	15	2	0	5	9	0	5	6	6	1	0	16	6	0	20	3	16
ENSG00000078053	0	0	0	0	0	0	0	0	0	0	0	0	0	0	15	0	0	0	0	0	21	0	11	4	0	0	14	0	0	0	0	0	0	0	0	0	0	4	0	0	0	3	12	2	4	6	0	0	0
ENSG00000078061	55	39	39	43	37	55	17	58	55.5	9	25	44	33	30	12	22	26	22	42	17	50	14	23	12	2	0	20	32	5	5	42	10	24	29	54	0	22	0	0	24	42	3	41	56	35	5	25	64	45
ENSG00000078070	58	57	38	103	35	28	19	46	48	47	29	11	23	47	90	47	72	47	55	38	88	30	3	45	12	17	13	20	25	20	65	21	18	48	27	56	21	17	2	14	2	10	0	66	2	10	44	24	49
ENSG00000078081	0	0	0	0	7	0	0	0	0	0	0	0	0	0	0	0	0	2	0	0	0	5	0	0	0	0	0	0	0	0	0	0	0	0	0	0	0	0	0	0	0	0	0	0	1	0	0	0	0
ENSG00000078098	0	0	0	0	0	0	0	0	0	0	0	0	0	0	0	0	0	0	0	0	0	0	0	0	0	0	0	0	0	0	0	0	0	0	0	0	0	0	0	0	0	0	0	0	0	0	0	0	0
ENSG00000078114	0	0	0	0	9	0	0	0	0	0	1	0	0	0	0	0	6	2	40	9	11	0	1	0	0	0	0	5	3	0	0	0	1	0	0	0	0	27	2	2	16	9	2	9	9	0	0	6	0
ENSG00000078124	4	37	4	47	0	29	31	2	25	5	24	11	19	8	7	19	19	66	33	16	76	0	5	0	2	30	12	5	15	17	7	2	40	7	17	8	0	0	10	4	16	10	43	28	6	1	4	41	34
ENSG00000078140	78	89.5	48	76.5	60	61	110	95	99.5	67.5	13	37	40	98	69	95	57	53	65	9	132	59.5	54	47.5	50	91	38	22	29	40	56.5	28	44	41	33	42	32	56	25	31	54	74	0	98.5	29	45	55	43	103.5
ENSG00000078142	47	38	45	31	1	37	0	55	34	69	45	26	1	16	55	36	43.5	53	39	20	0	0	59	62.5	9	9	7	8	11	3	51	20	19	2	4	19	5	0	4	33	7	0	0	53	22	0	39	61	78
ENSG00000078177	12	12	9	28	6	21	6	63.5	11	13	37	21	0	21	17	14	0	8	29	20	30	9	17	10	29	16	7	6	2	13	14	4	13	8	26	3	2	14	3	16	3	20	0	13	21	0	21	12	14
ENSG00000078237	16.5	103.5	10.5	15	31.5	69.5	146.5	32	58	93	11.5	133.75	120	60.5	28	37.5	32.25	74.5	20.5	71.5	35	5.5	15.5	57	40	28.5	19.5	13.5	5	40.5	25	16.5	0	17.5	95	12	19.2	11.5	3	31	15	2.5	59	68.5	20	30.5	52	118	112.5
ENSG00000078246	19.5	12	35.75	22	38.75	30.5	78	94.5	41.5	32	9	80.75	36	44.17	12.75	60	39	23	63	17.17	39.5	27.67	66.5	3.75	11	0	10	27.5	8	18	24	11.5	0	26	23	0.5	13	39.5	3	0	39	0.5	15	53.5	1	6.5	24.75	37.5	2.5
ENSG00000078269	3	16	2	7	3	3	0.06	4	15	0	14	2	0	0	24	26	39	19	21	3	3	5	0	4	0	1	7	6	10	0	3	2	0	3	9	7	0	8	8	3	10	20	44	18	3	0	7	0	63
ENSG00000078295	0	0	0	0	0	0	0	0	0	0	0	0	0	0	0	0	0	0	0	0	0	0	0	0	0	0	0	0	0	0	0	0	0	0	0	0	0	0	0	0	0	0	0	0	0	0	0	0	0
ENSG00000078304	167.5	193.5	209	81.5	57	52	71.5	80	130	164	88	81.5	5	108	43	209.67	139	24	138	52.5	236.5	87	137.5	96	75	70	50	79	74.5	36	110	52	160.5	88	79	41	76	109.5	18	48	178.5	57.5	31	163	53	69	68	57	140.5
ENSG00000078319	22.35	30.33	24	44.75	54	28	0	26	19.25	14.1	17	0	3	21	55	39.42	43.42	29.25	55.29	35.43	38.75	1.1	29.1	9.92	25	24	20	9	24	25.25	2	7.5	0	16.75	28.5	48	12.33	7	8	30.2	22.08	8	37	43.32	24.77	27.11	8	5.33	34
ENSG00000078328	0	0	0	0	0	0	0	0	0	0	0	0	0	0	0	0	0	0	1	0	0	0	0	0	0	0	0	0	0	0	0	0	0	0	0	0	0	0	0	0	0	0	0	0	0	0	0	0	0
ENSG00000078369	88	16	70	122	66	78.5	195.5	71	63	71	35	17	66	53	115.5	96	162.5	98.5	113	49	69.5	65	88	47	21	42	65	34	22	9	43	16	44	40	104	28	49	60	43	22	123	36	0	144.5	94	106	61	41	91
ENSG00000078399	49	113.5	20	15	57	35.5	0	34.5	28	6.5	16	8.5	19	37	21	25	66.5	35	145	29.75	9.17	3	87	32	10.5	82.5	73	21.5	7	13.5	6	5	21	16	4	0.5	25	145	18.5	29.5	47.5	43	170	51	107	79.83	49.5	18	15.5
ENSG00000078401	0	0	0	0	0	0	0	0	0	0	0	0	0	0	0	0	0	0	0	0	0	0	0	0	0	0	0	0	0	0	0	0	0	0	0	0	0	0	0	0	0	0	0	0	0	0	0	0	0
ENSG00000078403	40	37	11	41	28.5	63	53	27	57	23	29	0	6	34	16	14	45	13	67	1	69.5	19	37	30	11	40	34	16	8	6	17	14	0	26	32	26	17	22	16	24	35	88	0	55	33	16.5	40	0	34
ENSG00000078487	0	9	0	2	2	1	0	0	0	3	4	0	4	0	0	0	0	0	21	9	0	1	0	1	0	0	11	0	0	1	0	0	0	0	2	0	0	0	0	0	5	0	0	1	0	6	0	0	0
ENSG00000078549	0	11	0	0	0	0	0	0	0	0	14	0	2	0	0	6	0	0	0	16	11	0	0	0	0	0	11	0	0	0	0	0	0	0	0	0	0	0	0	0	0	0	1	5	0	0	0	0	0
ENSG00000078579	0	0	0	0	0	0	0	0	0	0	0	0	0	0	0	0	0	0	0	0	0	0	0	0	0	0	0	0	0	0	0	0	0	0	0	0	0	0	0	0	0	0	0	0	0	0	0	0	0
ENSG00000078589	0	0	0	0	0	0	0	0	0	0	0	0	0	0	0	0	0	0	0	0	0	0	0	0	0	0	0	0	0	0	0	0	0	0	0	0	0	0	0	0	0	0	0	0	0	0	0	0	0
ENSG00000078596	0	0	0	0	0	0	0	0	0	0	0	0	6	0	0	0	0	0	0	0	0	0	0	0	0	0	0	0	0	0	0	0	0	0	0	0	0	0	0	0	0	0	0	0	0	0	0	19	0
ENSG00000078618	149.5	69	79	121	127	71	58	2	83	60	42	83	32	131.5	167.5	98	49	56	176.5	127.5	167.5	27	131	64.25	114	32	71	48	19	71	61	24	67	45	20	66	10	50.5	37	44	82	42	19	126	77	42	34	89.5	72.5
ENSG00000078668	101	89	107	44	194.5	48	15	74	50	40	44	17	29	55	26	83	52	71	170	30.5	108.5	38	137.5	108	55.5	13	142	67	11	38	70	30.5	95.5	53.5	27	11	41	60	23	31	77	90	108	144.5	109	108.5	52	20	119
ENSG00000078674	48	88	62	128	22	60	67	34	59	35	38	43	104.5	60.5	190	81	64	5	57.5	70	65	14	19	56	56.5	57	25	16	13	20	27	6	147	46	18	27	26	0	51	56.33	29	15	0	68	37	30	39	90	79
ENSG00000078687	30	45	34	72	5	24	29	12	36	17	22	76	43	39	14	125	37	32	90	37	71	26	20	9	40.5	5	33	17	8	28	13	7	33	8	7	10	7	0	23	10	24	4	35	42	20	23	36	31.5	45.5
ENSG00000078699	11	27	12	8	6	3	0	3	19	9	12	0	5	0	0	17	0	6	12	10	3	0	13	3	0	1	2	11	0	0	2	6	0	11	4.05	14	3	13	3	0	5	11	44	15	10	0	8	16	32
ENSG00000078725	0	0	0	0	0	0	0	0	0	0	0	0	0	0	0	0	0	0	0	0	0	0	0	0	0	0	0	0	0	0	0	0	0	0	0	0	0	0	0	0	0	0	0	0	0	0	0	0	0
ENSG00000078747	87.75	109.5	77.5	62.5	82.25	39	19.5	48.5	79.5	42.5	44.5	93	54.5	102	96.5	77.75	82.25	58.5	86.5	6	109	35	109.5	30.75	77	40.5	63.5	45	26.5	30.5	57.5	22.5	56	41.5	40.5	33	31	33.25	34	36.5	69.5	50.5	85	91.5	77.5	72.5	43	93.5	83
ENSG00000078795	5	2	2	1	0	1	2	3.5	4	4	2	3	1	5	6	6	2.5	12.5	1	7	14	0	12.5	1	3	1	1	1	0	0	5	1	7	3	8	2	0	0	2	0	1	4	5	5	1	0	1	4	6
ENSG00000078804	9	27	0	9	5	10	8	12	38	2	14	13	24	8	0	57	44	0	0	27	0	0	36	9	0	0	24	0	0	22	1	0	1	3	12	3	0	0	6	2	4	4	52	16	41	3	11	18	12
ENSG00000078808	0	2	0	0	0	0	0	0	1	2	2	0	8	0	18	0	0	1	1	0	3	6	10	0	5	3	1	1	0	0	0	0	0	2	0	2	5	0	0	0	4	9	0	2	10	1	1	1	0
ENSG00000078814	0.1	2	0	0	2	0	0	0	0	0	0	0	0	0	0	1	2	0	0	0	0	0	0	0	0	0	1	0	0	1	0	0	0	0	0	0	0	0	0	0	1	0	0	2	0	1	0	4.5	0
ENSG00000078898	0	0	0	0	0	0	0	0	0	0	0	0	0	0	0	0	0	0	0	0	0	0	0	0	0	0	0	0	0	0	0	0	0	0	0	0	0	0	0	0	0	0	0	0	0	0	0	0	0
ENSG00000078900	1	0	7	19	1	7	9	0	10	6	5	4	10	0	1	20	14	12	32	4	2	4	1	2	0	0	11	6	1	1	0	9	20	22	1	0	4	0	2	11	26	0	0	13	14	5	0	4	0
ENSG00000078902	41	70	31	19	40	43	83	81	104	20	30	82	65	69	76	32	105.75	120	54	39	110.5	25	23	13	28	40	58	43	11	19	98	6	8	20	66	31	12	3	10	23	25	1	139.75	106	1	32	31	49	75
ENSG00000078967	2	0	3	0	8	1	0	0	16	0	18	0	0	6	0	1	40	0	9	17	5	2	28	11	0	0	22	0	0	0	0	1	0	1	13	0	3	2	0	0	13	0	19	12	5	22	0	0	8
ENSG00000079101	4.5	1	8	0	0	0	0	1.5	1	4	0.5	3.25	6.5	0.5	1.5	3	0	1	0	3	0	0	2	0	0	0	0	0	0	3	0	0	0	1	3	0	0.5	0	0	1.5	1	0	0	4.5	1	0	4.25	29.33	0
ENSG00000079102	0	0	0	0	0	0	0	0	0	0	0	0	0	0	0	0	12	2	2	5	0	0	1	0	5	8	1	0	0	0	0	0	0	0	0	0	0	1	0	0	0	0	12	2	2	3	0	0	0
ENSG00000079112	0	0	0	0	0	0	0	1	0	0	0	0	0	0	0	0	0	0	0	0	0	0	0	1	0	0	0	0	0	0	0	0	0	0	0	0	0	0	0	0	0	0	0	0	0	0	0	0	1
ENSG00000079134	62	114	76	22	1	27	0	41	51.5	7	25	29	22	27	118	15	38	33	9	97.5	49	7	12	31	41	11	0	26	4	28	48	7	9	32	22	13	17	28.5	48	49	25	11	0	61	21	5	101	33	34
ENSG00000079150	21	31	0	26	31	11	68	0	0	4	13	0	30	1	26	10	30	66	18	19	11	8	67	67	5	0	0	0	0	6	15	2	0	0	9	4	18	0	0	22	47.67	12	10	11	10	17	8	9	21
ENSG00000079156	31	37	31	5	12	10	36	2.5	0	19.33	20	0	0	9	18	5	9	7	16	23	8	1	8	12	9	6	12	6	4	3	33	9	0	12	0	1	11	13	1	2	38	23	0	24	0	0	11	18	23
ENSG00000079215	2	22	14	0	12	14	6	1	0	31	14	16	40	14	17	18	20	27	19	3	35	10	0	28	15	7	0	0	3	7	1	1	0	9	0	3	0	0	0	3	22	13	41	10	0	15	14	0	13
ENSG00000079246	310	388	306	333	113.5	214	216	186	227	227	228	222	153	212	331	272	280	260.5	216.5	435.5	360	188	181	88	89	124	224	151	64	80	175	69	113	223	116	192	72	130	82	163	236	165	250.5	360	171	188	226	185	241.5
ENSG00000079257	3	1	1	3	1	4	2	0	0	4	0	1	0	2	1	5	11	1	11.5	0	1	0	1	0	0	2	3	1	1	0	1	0	0	3	5	0	0	0	0	2	0	5	0	1	0	1	6	6	3
ENSG00000079263	0	0	0	0	0	0	0	0	0	0	0	0	0	0	0	0	0	2	0	12	0	0	0	0	0	0	0	0	0	0	0	0	0	0	0	0	0	0	0	0	0	0	0	0	0	0	0	0	0
ENSG00000079277	24	13	19	26	34	6	4	29	29	48	13	35	0	7	16	29	30	7	33.33	0	6	5	27	9	6	0	16	6	11	17	16	0	12	20	0	21	6	3	30.5	6	35	0	0	23	18	22	26	10	19
ENSG00000079308	0	0	0	0	0	0	0	11	0	0	0	0	11	0	0	0	0	0	3	0	11	0	0	0	0	0	0	0	0	0	0	0	0	1	0	0	0	0	0	0	0	0	3	0	0	0	0	0	0
ENSG00000079313	7	7	4	11	3.5	1	12.5	0	5	5	10	7	3	12	0	9.5	3	2	0	0	27	4	13.5	1	2	1	2.5	1	0	0	6.5	0	0	6	11	2	4	1	2	0	2.5	0	15	9.5	12	3	3	2	9
ENSG00000079332	95.5	169	130.27	94	115	60	126	133	85.5	45	76	62	114	84	174	138	113	119.5	92	139	146	62	67.5	130	57	109	46	52	24	36	60	48	26	98	39	47.5	79	40	90	59	131.5	73	58	149.5	40	70.5	22	114	111
ENSG00000079335	20	18	1	18	6	9	29	0	9	2	2	0	8	10	21	8	4	23	20	5	1	1	1	0	18	8	6	1	6	1	5	6	9	0	0	1	0	0	6	28	0	11	17	7	0	0	27.5	8	9
ENSG00000079337	64	0	7	0	4	0	3.5	96	0	4	0	0	3	0	0	0	0	0	0	5	5	0	0	1	0	0	0	3	5	2	5	0	0	9	0	0	0	0	1	0	11	0	0	8	0	0	0	0	0
ENSG00000079385	14	0	1	0	1	0	10	0	0	8	5	10	0	2	1	0	7	1	0	97	8	0	2.5	0	2	0	4	4	6	6	1	2	0	2	2	0	1	0	0	6	0.5	0	2	7	0	1	0	6	19
ENSG00000079387	43	60	40	34	28	14	56.5	35	14	58	24	16	33	59	70	8	46.5	14	42	49.33	78	5	16	19	8	40	26	24	1	15	20	0	0	17	0	13	7	6	8	29	4	12	27	30	16	5	29	17	18
ENSG00000079393	0	0	0	0	0	0	0	0	0	0	0	0	0	0	0	0	0	0	21	7	0	0	0	0	0	0	0	0	0	0	0	0	0	0	0	0	0	0	0	0	0	0	0	0	0	0	0	0	0
ENSG00000079432	13	16	4	12	2	17	19	4	21	16	8	11	14	14	5	12	27	14	21	16	23	2	2	1	0	41	7	12.5	0	5	5	2	0	8	7	2	2	2	2	2	18	0	20	25	7	0	6	5	11
ENSG00000079435	15	3	3	18	2	11	63	0	7	1	10	0	0	3	0	9	10	5	5	27	96	2	14	0	7	0	5	0	1	4	6	6	0	10	1	0	0	0	1	11	6	19	45	6	1	6	10	52	18
ENSG00000079459	62	70	45	50	60	39	105.5	9	86.5	19	53	12	109	36.5	19	45	145	67	61.5	101	132	26	106	52	36	1	47	22	8	24	18	11	49	37	18.5	0	29	77.67	14	14	118	21	0	76.5	40	42	31	57.5	28
ENSG00000079462	1	50	23	16	71	0	0	56	0	15	11	0	0	6	0	18	11	1	64	28	86	3	120.5	22	0	8	73	32	6	0	46	0	25	2	54.5	0	1	13	23	14	76	56	54	51	49	47.5	20	0	0
ENSG00000079482	4	0	0	16	0	0	0	0	0	0	0	0	0	1	0	0	0	0	14	5	10	0	0	0	0	0	0	0	0	1	0	0	0	1	0	0	0	0	0	7	5	11	9.2	4	12	16	0	9	0
ENSG00000079557	0	0	0	0	0	0	0	0	0	0	0	0	0	0	0	0	0	0	0	0	0	0	0	0	0	0	0	0	0	0	0	0	0	0	0	0	0	0	0	0	0	0	0	0	0	0	0	0	0
ENSG00000079616	292.5	231.5	216	118	128	94	83	27	237.5	66.5	66	126	132	138	191	317	128	171	168	177.5	173	153	82	38	102	25	157	49	18	37	150.5	69	72	167	68	76	67	137.5	46	64	248	46	248.5	197	30	52	112	36	185.5
ENSG00000079689	0	0	0	0	0	0	0	0	0	0	0	0	0	0	0	0	0	0	0	0	0	0	0	0	0	0	0	0	0	0	0	0	0	0	0	0	0	0	0	0	0	0	5	0	0	0	0	0	0
ENSG00000079691	0	21	12	0	14	2	0	0	0	1	14	0	138	0	0	9	0	9	39	1	10	0	1	0	0	0	6	2	5	3	7	4	15	5	4	0	2	0	0	6	0	5	36	16	9	0	5	39	15
ENSG00000079739	9	35	31	56	28	12	9	3	0	9	14.5	0	30	4	44	10	0	11	36	4	47	8	83	1	14	0	37	4	1	19	5	2	0	11	11	2	10	20	1	11	32	26	28	73	29	7	11	0	7
ENSG00000079785	162	129.5	170.5	215	112.5	111	145.5	111	122	172	176	135	58	163	240.5	119	157.5	130	182.5	141	200.5	39	117.5	90	28	83	110	114	55	50	173	71	89	128	96	99.5	29	27	50	50	89	71.5	115	208.5	40	124	130.5	158.5	172
ENSG00000079805	54	63	63	49	56	46	28	16	79	33	29	14	35	44	39	37	41	87	95	30	88	22	76	24	20	6	34	35	7	11	45.5	2	1	40	9	15	17	31	25	15	61	32	66	78	37	37.5	24	44	58
ENSG00000079819	43	55	33	55	54	36	1	40	44	26	43	33	12	11	70.5	75	66	87	68.11	7	98	52.5	31	54	18	25	40	27	42	14	35	35	78	55	54	63	36	47	48	34	41	39	48	88	16	13	69	12	57
ENSG00000079841	0	0	0	0	0	0	0	0	0	0	0	0	0	0	0	0	0	0	0	0	0	0	0	0	0	0	7	0	0	0	0	0	0	0	0	0	0	0	0	0	0	0	1	1	0	0	0	0	0
ENSG00000079931	1	0	0	17	10	0	0	0	0	0	1	0	0	0	1	0	0	16	0	0	0	3	11	13	0	5	3	0	4	5	8	0	0	4	11	0	6	0	0	17	14	0	41	17	0	7	0	16	0
ENSG00000079950	37	104	15	76	17	22	17	2	82	0	52.5	6	0	20	9	17	61	95	28	39.33	77	11	28	18	19	27	25	11	20	17	61	2	22	14	22	10	3	43	18	40	19	26	43	49	11	17	31	28	41
ENSG00000079974	40.5	28.5	34.5	40.17	7.5	9	2.5	6	0	36	26.5	8.5	0	21	21.5	8.5	29	22.5	12	11	31.25	2	4.5	1	15	0	18	25	1	12	17	9	0	24	57.5	10.5	14.5	0	10.5	13.5	19.5	2	2.5	47	9	10.5	11.83	24	52.5
ENSG00000079999	44.5	45	15	81.5	25	47	69	46	28	27	31	42	51	21	44	28	59	12	127	4	54	46	42	5	18	13	69	22	7	14	28	5	0	26	44	1	22	30	7	25	81	0	35	60	29	14	12	51	53
ENSG00000080007	0	0	0	0	0	0	0	0	0	0	0	0	0	0	0	0	0	0	0	0	0	0	0	0	0	0	0	0	0	0	0	0	0	0	0	0	0	0	0	0	0	0	0	0	0	0	0	0	0
ENSG00000080031	0	0	0	0	0	0	0	0	0	0	0	0	0	0	0	0	0	0	3	0	0	0	0	1	0	0	0	0	1	0	1	0	0	0	0	1	0	0	3	5.5	0	0	31	2	0	1	0	0	2
ENSG00000080166	0	0	0	0	0	0	0	0	0	0	0	0	0	3	0	4	0	0	0	0	0	0	0	0	3	0	0	2	1	0	0	0	0	0	0	0	0	0	0	0	0	0	0	0	0	0	0	6	0
ENSG00000080189	15	1	118	6	42	28	2	20	3	38	17	0	0	26	59	29	11	15	73	27	73	25	26	4	4	9	31	11	3	2	21	7	2	27	53	16	2	2	0	9	65	21	1	41	38	34	16	52	52
ENSG00000080200	7	23	24	30	10	2	0	3	0	8	2	0	0	4	6	12	24	24	2	22	7	0	9	1	16	17	8	5	9	0	3	2	7	5	18	2	0	1	2	1	19	11	0	8	12	1	0	1	0
ENSG00000080224	5	45	0	0	2	0	0	2	0	0	0	0	0	0	0	0	4	0	4	1	0	1	9	0	1	10	0	0	0	0	0	0	10	0	1	0	0	0	0	7	2	9	0	15	5	0	0	0	0
ENSG00000080293	0	0	0	0	4	0	0	0	0	0	0	0	0	0	0	0	0	0	0	0	0	0	0	0	0	0	0	0	0	0	0	0	0	0	0	0	0	0	0	0	0	0	0	0	0	0	0	0	0
ENSG00000080298	43	50	30	12	1	20	34	0	27	27	27	31	77	47	27	25	25	11	0	55	22	5	5	1	22	1	1	0	4	6	17	7	12	12	26	6	0	0	22	15	5	0	0	21	7	0	9	14	26
ENSG00000080345	138	113	228	260	62	91	67	110	49	234.5	65	57	25	129	209.5	119.5	106	10	82	82	238	9	59	76	84	32	23	113	32	59	78	29	113	66	83	70	6	8	24	53	80	37	35.5	128	56	24	144	84	110
ENSG00000080371	47.5	60.33	36.33	50	14	37	62.33	10	24	37.33	47.83	34	9	32.5	29.67	57.33	11	19.33	37.5	11.67	34.33	18	22.33	42	30	23	14.67	20	13.33	13	46.67	9	0.83	19	15	12	1.33	9	25.5	38	42	11.67	27	48.17	5	16.33	21	39.67	35.33
ENSG00000080493	0	0	10	2	0	0	0	0	0	0	0	0	0	0	0	0	0	0	0	0	0	0	0	0	0	0	0	0	4	0	0	0	0	0	0	0	3	0	0	0	0	6	0	3	0	0	0	0	0
ENSG00000080503	26	17	51	0	15	33	58	47.5	0	35	13	49	29	6	46	46	16	21	75	6	16	1	1	36	5	36	15	0	2	4	1	0	8	7	9	1	6	25	1	1	42	16	1	22	2	0	0	0	26
ENSG00000080511	0	0	0	0	0	0	0	0	0	0	0	0	0	0	0	0	0	0	0	0	0	0	0	0	0	0	0	0	0	0	0	0	0	0	0	0	0	0	0	0	0	0	0	0	0	0	0	0	0
ENSG00000080546	9	369.5	17	0	27	78	43	0	97	151.5	27	132.5	202	110.5	8	20	36	123	13	78	14	0	14	28	32	0	6	11	7	43	7	0	24	36	210	0	11	4	1	17	33	4	199.5	47	27	6	85	237	96
ENSG00000080561	6	0	3	0	7	9	0	0	1	4	0	0	0	0	2	3	1	5	7	0	0	4	0	0	0	0	1	0	10	0	2	0	0	3	0	0	9	14	8	7	1	0	10	5	3	0	15	13	21
ENSG00000080572	0	0	0	0	0	0	0	0	0	0	0	0	0	0	0	1	0	0	0	0	0	0	0	0	0	0	0	0	0	0	0	0	0	0	0	0	0	0	0	0	0	0	0	0	0	0	0	0	0
ENSG00000080573	0	0	0	0	0	0	0	0	0	0	0	0	0	0	0	0	0	0	0	0	0	0	0	0	0	0	0	0	0	0	0	0	0	0	0	0	0	0	0	0	0	0	0	0	0	0	0	0	0
ENSG00000080603	15.92	21.5	65.42	26	23	16.75	13	33.25	29	8.5	31.5	42	35.58	20.75	12	44.83	68.5	12	28.75	32.75	56.5	32.25	12	14.5	10	26.83	15.75	18	1	11.5	2.5	6.5	45.75	9	15.25	7	12.5	6.5	16	6.33	80.5	14.25	17	42.25	23.5	26.33	2	22.5	30
ENSG00000080608	58	46	83.5	75.5	0	19	21	12	46	39	50	18	1	18	44	18	12	59	7	38	52	24	0	0	7	26	8	18	10	9	36	25	9	28	74	27	13	15	31	12	32	36	0	57	30	47	51	31	48
ENSG00000080618	0	2	1	0	0	0	0	0	0	0	0	0	0	1	0	0	0	0	0	0	1	0	0	0	0	0	0	0	0	0	0	0	0	0	0	0	0	0	0	1	4	0	0	0	0	0	0	0	0
ENSG00000080644	0	1	3	0	2	0	0	0	0	0	0	1	0	0.5	0	0.5	0	0	2	0	0	0	0	0.5	0	0	0	0	0	2	0	0	1	0	0	0	2	0	0	0	0	7.5	0	1	0	1	1	0	0
ENSG00000080709	0	0	0	0	0	0	0	0	0	0	0	0	0	4	0	0	0	2	0	0	0	0	0	0	0	0	0	0	0	0	0	0	0	0	0	0	0	0	0	0	0	0	0	7	0	0	1	0	0
ENSG00000080802	87	129	136	127.5	11	71	0	58	61	142	47	32	25	111	110.5	50	116	48	83	75	140	24	49	48	74	89	31	34	15	39	45	22	13	18	43	9	17	1	15	40	44	20	30	91	31	28	120.5	90.5	85
ENSG00000080815	70	115	47	50	32	37	18	0	40.5	64	45	63	73	40	11	88	16	79	65	89	40	48	53	20.5	14	45	34	16	13	18	50	18	54	27	54	19	19	55	39	54	33	21	56	66	21	16	84	26	45
ENSG00000080819	15	7	15	12	33	1	8	7	0	1	8.5	0	5	0	0	24	13	14	19	22	1	5	24.5	14	4	0	21	0	0	5	2	0	7	5.5	2	0	3.5	0	6	1	14.5	2.5	0	26.5	13	18.5	15	6.5	7.5
ENSG00000080822	66.5	72	59	57.5	80	32	77.5	150.5	45.5	7	34	52.5	52.5	70	72	139.5	81.5	15.5	97.5	47.5	104.5	57.5	62.5	60	17.5	36.5	62	37.5	25	30.5	45	16.5	74.5	59	28.5	29.5	37	51	27	31.5	170	23.5	0	93.5	18.5	20	99.5	53	67.5
ENSG00000080823	89	124	24	103	29	95	70.5	17	126.5	74	44	118	96.5	108.5	139	61	177.67	110	47	70.5	60	7	0	8	39	138	0	51	21	25	79	24	42	25	52	39	47	80.5	33	48	18	1	79.5	94	12	25	46	79.5	32
ENSG00000080824	445.5	471.33	729.5	387.5	860.83	305.5	472.5	724	307	261	393.5	398.5	418.67	371	323.5	953	598	281.5	1397.17	343.5	550	457	626.83	343.5	154	1817.42	868.83	359.25	216	98.17	307.5	125.5	327.5	430	201.5	139	346	472.5	221	313	589	605	329	620.5	677.75	539.5	199	339.5	575.5
ENSG00000080839	39	85	52	126	6	87.5	9	4	44	73	73	35	16	66	50	19	74.5	11	40	76.5	155	0	9	3	31	7	13	39	47	8	45.5	15	12	18	44	24	7	1	43	13	28	8	24.5	70	52	1	16	65	67
ENSG00000080845	2	12	0	1	16	0	0	0	0	8	9	21	11	3	0	2	0	12	0	2	0	1	6	1	4	2	0	0	1	8	2	0	13	0	0	3	0	5	8	0	1	16	27	6	11	3	0	30	24
ENSG00000080854	2	8	0	2	0	3	0	8	0	1	8	0	0	0	0	1	3	8	0	1	0	0	0	0	5.5	0	0	0	0	0	1	0	0	1	9	0	2	0	2	0	0	0	15	13	5	0	1	0	0
ENSG00000080910	0	0	0	0	0	0	0	0	0	0	0	0	0	0	0	0	0	0	0	0	0	0	0	0	0	0	0	0	0	0	0	0	0	0	0	0	0	0	0	0	0	0	0	0	0	0	0	0	0
ENSG00000080947	0	2	0	0	6	0	16	7	0	4	0	0	15	0	0	5	15	0.5	20	7	1	0	5	0	3	0	11	10	4	0	9	3	0	4	3	1	0	0	0	0	4	11	0	2	28	12	0	4	0
ENSG00000080986	229	188	148	58	16	13	0	40	80	5	7	10	59	114.17	35	190	45	109	59	134	15	1	24	30	82	7	60	15	4	38	11	17	85	28	7	29	27	13	10	40	41	6.5	0	72	10	28	65	8	42
ENSG00000081014	14	75	21	44	13	24	21	0	24	21	9	11	8	31	18	37	45	23	3	21	35	1	7	27	22	8	9	13.5	7	12	22	5	0	13	13	5	10	22	11	11	16	4	18	40	7	11	14	32	18
ENSG00000081019	63	62	36	27	28	30	25	0	27	19	25	15	16	25	11	27	31	8	6	24	19	40	7	35	59	52	11	24	5	5	20	0	14	9	29	5	15	33	15	0	51	24	15	26	7	17	34	55	11
ENSG00000081026	13	5	18	12	0	0	16	0	13	20	4	0	27	14	9	25	36	22	15	8	9	0	6	4	12	30	8	1	5	3	35	6	35.5	6	16	2	3	0	0	3	18	17	26	15	29	8	0	15	9
ENSG00000081041	0	0	0	0.75	0	0	0	7	0	0	0	0	0	0	0	0	0	0	0	0	0	8	0	2	0	4	0	0	0	0	0	0	0	0	0	0	0	0	0	0	2	0	0	0	0	0	0	0	0
ENSG00000081051	0	0	0	0	0	0	0	0	0	0	0	0	0	0	0	0	0	0	0	0	0	0	0	0	0	0	0	0	0	0	0	0	0	0	0	0	0	0	0	0	0	0	0	0	0	0	0	0	0
ENSG00000081052	0	0	0	0	5	0	0	0	1	0	1	0	0	0	0	0	0	0	0	5	0	0	2	0	0	0	0	0	0	0	0	2	0	0	0	0	0	0	0	0	9	0	0	0	0	0	0	0	0
ENSG00000081059	7	1	10	15	20	2	2	0	0	1	6	3	1	0	0	2	9	17	21	3	5	22	12	4	1	0	4	0	11	0	0	0	19	4	8	2	0	10	23	4	16	0	17	4	7	1	9	12	0
ENSG00000081087	18.5	55	20	31	29	35	10	11	23	19	3	23	34	35	52	47	18	10	37	27	30	4	9	14	45.5	21	17	13	6	9	21	0	24	7	21	21	0	21	5	19	6	4	30	41	25	4	24	27	58
ENSG00000081138	0	0	0	0	0	0	0	0	0	0	0	0	0	0	0	0	0	0	0	0	0	0	0	0	0.25	0	0	0	0	0	0	0	0	0	0	0	0	0	0	0	0	0	0	0	0	0	0	0	0
ENSG00000081148	0	0	0	0	0	0	0	0	1	0	0	0	0	2	0	0	4	0	0	14	0	0	0	0	0	0	0	0	0	0	0	0	0	0	0	0	0	0	0	0	0	0	0	0	0	0	0	4	0
ENSG00000081154	124.5	115.5	132	105	103.5	83	51	263.5	126	133	77	134	87	91	109.5	83.5	111.5	50	143	152	120.5	80	95	42.5	46	74	85.5	92.33	34	84.5	119.5	59.5	124.5	92	97	48	58	80	20	38.5	156	44	0	152	61.5	86	171	133.5	147
ENSG00000081177	9	31	21	11	8	7	28	0	21	0	16	0	1	5	0	12	15	5	11	15	16	0	50	0	14	0	12	2	2	9	1	0	58	16	23	0	8	0	8	3	11	0	16	14	21	5	27	4	0
ENSG00000081181	31	63	42	26	38	88	59	25	47	38	43	51	85.5	54	48	47	79	69	64	119	79	10	51	21	23.33	32	21	7	34	27	45	12	27	49	46	5	34	11	0	18	63	23	35	105	49	17	38	93	75
ENSG00000081189	7	27	0	19	0	2	0	0	0	0	0.5	0	0	1	0	0	13	12	1	3	24	0	12	0	17	38	0	4	16	1	11	0.5	0	0	0	0	0	0	1	3	7	9	22.5	8	0	9	0	0	3
ENSG00000081237	0	0	0	0	0	0	0	0	0	0	0	0	0	0	0	0	0	0	0	0	0	0	0	0	0	0	0	0	0	0	0	0	0	0	0	0	0	0	0	0	0	0	0	0	0	0	0	0	0
ENSG00000081248	0	0	0	0	0	0	0	0	0	0	0	0	0	0	0	0	0	0	0	0	0	0	0	1	0	0	0	0	0	0	0	0	0	0	0	0	0	0	0	0	0	0	0	0	0	0	0	0	0
ENSG00000081277	0	0	0	0	0	0	0	0	0	0	0	0	0	0	0	0	0	0	0	0	0	0	0	0	0	0	0	0	0	0	0	0	0	0	0	0	0	0	0	0	0	0	0	0	0	0	0	0	0
ENSG00000081307	53	86	21	43	12	37	47	30	29	26	29	37.5	21	68.5	52	54	64	28	54.5	55	49	23	0	24	34	18	15	8	21	21	31	18	26	32	38	17	9	0	31	38	35	38	1	77.5	10	28	59	64	45
ENSG00000081320	24	25	44	24	10	9	16	2	17	37	3	2	12	3	19	36	7	18	63	46	22	10	14	4	31.5	47	12	2	26	1	0	5	0	5	12	3	7	12	2	20	28	19	8	24	0	10	9	2	7
ENSG00000081377	18	7	21	17	19	1	0	14	0	6	4	0	5	2	7	8	37	1	16	24	2	0	11	17.5	23	9	10	5	0	12	17	1	1	14	1	0	3	23.5	7	5.5	24.25	25	0	13	19	5	21	7	0
ENSG00000081386	3	8	0	1	0	3	30	2	19	17	6	8	0	15	0	1	9	21	3	11	15	0	0	11	13	7	12	1.5	2	3	10	12.5	0	4	6	0	4	0	8	0	14	5	0	6	0	5.5	1	4	36
ENSG00000081479	0	0	0	0	1	0	0	0	0	0	2	0	0	0	0	0	0	0	0	0	38	0	11	0	0	0	0	0	0	0	0	0	0	0	0	0	0	0	0	0	0	25	11	10	0	6	0	0	0
ENSG00000081665	2.5	4	0	1	0	14.5	0	0	0	0	5.5	11	0	3	10.12	10	0	10	0	2	3.5	0	2.5	4	0	0	0	0	0	1	1	2	0	6	1	5	0	0	0	8	0	2	7	5	2	1	4	5	20
ENSG00000081692	112	169.5	30	123	99	33	21	59	50	24	40	23	69	51	157.5	39	72	111	38	133	144	33	82	15	25	27	46	46	7	33	94	9	63	23	48	15	6	0	18	45	31	33	48.5	157	73	39	73	67	135
ENSG00000081721	158	173.5	149	101	35	149	59	50	72	124.67	113	35	41.5	70	35	108	59	48	104.5	103	161	10	31	41	49	47.5	28	39	36	50	118	30	51	72	78	28	67	91	3	3	117	31	9	141	30	77	100	153.5	104
ENSG00000081760	33	105	25	34	35	4	70	18	24	30	14	39.09	9	17	14	47	61	54	6	36	0	0	19	14	8.11	39	36	10	8	12	13	4	0	17	55	10	28	0	21	20	14	17	4	54	23	34	46	14	45
ENSG00000081791	17	47	9	48	20	24	4	6	0	0	9	0	0	13	0	56.5	22	22	59	0	39	5	22	32	17	0	23	13	8	4	26	0	22	20	45.5	4	14	15	6	13	29	8	0	28	8	18	13	9	22
ENSG00000081800	0	0	0	0	0	0	0	0	0	0	0	0	0	0	0	0	0	0	0	0	0	0	0	0	0	0	0	0	0	0	0	0	0	0	0	0	0	0	0	0	0	0	0	0	0	0	0	0	0
ENSG00000081803	0	14	11	0	0	0	0	0	0	0	3	2	0	0	0	0	0	0	1	3	0	0	0	0	0	0	0	0	0	0	0	0	0	0	0	0	0	25	0	0	0	0	2	2	0	0	0	0	0
ENSG00000081818	0	0	0	0	0	0	0	0	0	0	0	0	0	0	0	0	0	0	0	0	0.5	0	0	0	0	0	0	0	0	0	0	0	0	0	0	0	0	0	0	0	0	0	0	0	0	0	0	0	0
ENSG00000081842	0	0	0	0	0	0	0	0	0	0	0	0	0	0	0	0	0	0	0	0	0	0	0	0	0	0	0	0	0	0	0	0	0	0	0	0	0	0	0	0	0	0	0	0	0	0	0	0	0
ENSG00000081853	0	0	0	0	0	0	0.05	0	0	0	0	0	0	0	0.36	0	0	0	0	0	0	0	0.27	0	0	0	0.36	0	0	0	0	0	0	0	0	0	0.14	0	0	0	0	0	0	0	0.05	0.23	0	0	0
ENSG00000081870	33	26.67	36	60.5	92.5	27	10	39	26.5	34.5	31	44	40	34	47	41.5	76	32	66	78	44.5	19	51	7	15	22	50	20	14	12	41	9	69	36	28	26	24	69	15	29	49	21	0	71	40	19	42	52	24.5
ENSG00000081913	5	0	1	7	9	0	0	7	3	0	3	0	0	3	0	2	7	0	0	0	0	0	0	0	0	21	3	1	0	0	0	1	20	1	0	0	2	0	8	1	9	7	0	4	4	0	0	0	0
ENSG00000081923	0	5	1	9	5	0	0	0	0	3	0	0	0	0	0	0	0	0	2	3	0	0	1	0	0	0	1	0	0	0	0	0	14.5	0	5	0	0	0	1	0	0	0	0	1	0	1	1	3	0
ENSG00000081985	7	0	0	1	1	0	15	0	3	0	2	0	10	4	0	0	7	0	11	30	26	4	0	4	16	0	0	0	6	0	0	0	5	0	6	0	1	0	0	6	0	1	1	0	0	2	2	4	0
ENSG00000082014	18	29	0	29	7	11	0	0	8	2	9	7	9	7	9	17	20	27	1	63	10	0	7	5	6	26	28	7	13	10	14	1	15	7	42	0	2	23	9	13	10	8	38	26	49	7	1	2	49
ENSG00000082068	45	56	22	39	36	16	59	5	49	12	19	43	54	18	51	17	13	0	31	41	31	4	5	47	14	4	21	14	13	9	33	7	19	11	24	19	21	18	6	29	13	2	6	56	3	40	38.5	26	33
ENSG00000082074	0	0	0	0	0	0	0	6	0	0	0	0	0	0	0	0	0	0	0	0	0	0	0	0	0	0	0	0	0	0	0	0	0	0	0	0	0	0	0	0	0	0	0	0	0	0	0	0	0
ENSG00000082126	0	0	0	0	0	0	0	0	0	0	0	0	0	0	0	0	0	0	2	0	3	0	0	0	3	0	0	3	0	0	0	0	0	0	0	0	0	0	0	0	0	0	0	0	0	0	0	0	0
ENSG00000082146	9	6	8	15.5	1	11	5	0	2	1	0	0	1	10	1	8	2	0	35.33	4	3	1	19	2	2	1	18.5	2	4	7	4	0	40	5	8	5	5	0	5	1	13	6.5	2	12	5	21	2.5	12.5	6
ENSG00000082153	136.5	268	228.5	157.67	94	87	136	142.17	198.67	125.83	87.83	140.5	150	95	336.17	186	188.5	203.5	176.33	275.5	143	171.5	132.5	255.33	88.5	249.5	118	53	47.5	68	70.83	53.5	81.83	96.33	45	123.83	90.5	58.5	76.5	124.83	317.5	82	104.5	189.33	83.83	119	137	120.33	129.83
ENSG00000082175	0	0	0	0	0	0	0	0	0	0	0	0	0	0	0	0	0	0	0	0	0	0	0	0	0	0	0	0	0	0	0	0	0	0	0	0	0	0	0	0	0	0	0	0	0	0	0	0	0
ENSG00000082196	0	11.5	9.5	5	0	7.5	7	5	0	0	0	0	4	1	0	2.5	5	0.5	0	16.5	11	0	0	0	0	0	0	1	0	2	0	3	0	0	1.5	0	0	0	0	0	0	0	6	4	0	0	0	0	7
ENSG00000082212	4	2	20	16	29	6	0	1	14	24	5	7	10	7	1	5	17	17	6	1	0	8	2	9	10	6	1	0	3	0	0	0	2	10	1	0	3	0	1	3	7	3	0	12	0	6	0	0	8
ENSG00000082213	31	3	47	51	20	11	24	30	5	6	49	27	2	34	74	11	31	11	21	8	74	32	41	0	0	6	18	14	18	8	5	13	18	21	0	8	5	13	0	0	42	13	8	19	17	7	10	0	54
ENSG00000082258	93	104	151	125	32	113	73	70	67	112	44	140	33	98	59	119	43	75	56	73	123	40	38	40	107	120	29	39	8	30	51	49	100	27	37	46	46	75.5	16	32	65	29	46	77	41	21	78	31	86
ENSG00000082269	22	45	25	53	2	13	23	31	5	14	27	3	9	7	56	27	12	10	24	42	1	20	5	0	24	23	3	9	11	3	19	1	0	8	5	22	5	0	10	15	31	4	11	20	16	9	9	33	22
ENSG00000082293	0	0	0	0	0	0	1	0	0	3	5	0	0	0	0	0	0	0	0	0	0	0	0	2	0	0	0	0	0	0	0	0	0	0	0	0	0	0	0	4	2	1	2	0	6	7	0	0	10
ENSG00000082397	13	27	12	24	37	44	0	31	9	6	17	5	0	0	10	63	0	11	32	8	7	5	50	22	10	28	12	16	9	6	24	12	6	4	24	0	4	61	0	49	48	6	1	28	11	8	19	8	44
ENSG00000082438	3	7	0	3	0	5	14	3	0	22	0	9	67	3	0	3	40	28	5	68.5	7	0	0	0	0	0	4	0	3	6	14	0	0	1	3	0	0	0	0	7	8	2	16	10	3	0	0	28	0
ENSG00000082458	18	41	0	19	1	13	19	0	19	0	0	0	18	7	16	24	25	47	8	35	8	1	7	9	7	0	0	11	4	10.5	39	0	1	32	21	10	0	0	0	27	28	6	13	27	9	5	26	20	4
ENSG00000082482	0	0	0	0	0	0	0	0	0	0	0	0	0	0	0	0	0	0	0	0	0	0	0	0	0	0	0	0	0	0	0	0	0	0	0	0	0	0	0	0	0	0	0	0	0	0	0	0	0
ENSG00000082497	0	2	1	2	0	4	10	0	0	0	1	10	0	0	1	9	0	0	0	11	1	8	4	0	0	7	31	0	8	0	0	0	0	4	0	0	20	0	3	1	37	3	0	7	29	7	9	0	0
ENSG00000082512	0	0	26	9	1	5	1	7	0	6	3	0	0	0	0	42	12	0	8	14	13	0	6	0	0	0	21	0	3	0	0	0	0	3	0	0	0	0	3	3	12	0	18	10	5	17	9	0	0
ENSG00000082515	139	187.17	99	82	96.5	44.5	78.5	78	111.5	55	81	103.5	75.5	118	102.17	106.5	92.5	118.5	79.5	105.5	149	107	74	95	64	125.67	68.75	52	33	86	107	76	89.33	112	95	79	87	61	84.67	66	90	40	122	170.67	99	75	112	109	130
ENSG00000082516	5	30	4	50	10	9	2	6	1	17	24	14	14	29	4	7	16	43	16	6	24	1	11	0	13	13	4	33	1	0	10	4	16	5	3	5	7	0	0	14	12	24	38	20	0	31	41	0	0
ENSG00000082556	0	0	0	0	0	0	0	0	0	0	0	0	0	0	0	0	0	0	0	0	0	0	0	0	0	0	0	0	0	0	0	0	0	0	0	0	0	0	0	0	0	0	0	0	0	0	0	0	0
ENSG00000082641	60	37.5	55	105.5	126.5	6	23.5	55	21.5	24	33	3	17	28	6	20	29	27.5	77.5	24	39	26	30	15	5	16	28.5	27	11	23.5	20	11	44	37	74	14	13	4	24	26	95	25	16	77.5	41	8	20.5	51	19
ENSG00000082684	0	0	0	0	0	0	0	0	0	0	0	0	0	0	0	0	0	0	0	0	0	0	0	0	0	3	0	0	0	0	0	0	0	0	0	0	0	0	0	0	0	0	0	0	0	0	0	0	0
ENSG00000082701	19	42	10	11	2	14	29	39	32	10	19	25	83	15	17	28	0	21	23	5	12	12	32	0	18	19	18	8	5	1	0	0	27	3	1	9	0	0	0	0	9	1	0	17	1	9	9	12	27
ENSG00000082781	10	2	11	39	18	14	4	0	0	8	1	0	21	2	1	8	4	1	51	5	32	0	33	5	0	0	0	0	0	0	3	0	0	3	3	0	3	0	0	0	12	21	0	6	30	0	0	0	0
ENSG00000082805	13	46	13	46	0	7	18	11	10	50	55	1	10	56	1	22	11	7	32	11.5	4	0	6	0	10	67	22	5	3	3	20	0	0	2	0	14	4	0	11	17	7	27	15	20	42	2	29	40	26
ENSG00000082898	126	87	149	136	192.5	118	71	176	49	100	85	123.5	114	91	65	114	70	70	274	214.5	181	28	96	78	54	79	102	63	45	72	94	52	166.5	127	87	43	43	25.5	20	41	135	112	41	163	121	27	96	21	153
ENSG00000082929	0	0	0	0	0	0	0	0	0	0	0	0	0	0	0	0	0	0	0	0	0	0	0	0	0	0	0	0	0	0	0	0	0	0	0	0	0	0	0	0	0	0	0	0	0	0	0	0	0
ENSG00000082996	27	64	28	19	15	9	16	27	33	40.5	52	34	6	38	13	25	42.5	19	32	32	17	4	50	34	3	11	34	23	15	23	24	24	16	33	18	7	29	0	41	46	20	28.33	0	56.5	39	59	23	48.5	38
ENSG00000083067	3	10	0	0	0	0	0	0	11	1	0	0	1	0	0	0	13	0	0	6	0	0	0	0	0	0	0	0	0	0	1	0	0	1	0	0	0	0	0	0	0	0	0	0	0	5	0	0	0
ENSG00000083093	12	31	4	27	14	29	0	9	19	19	6	17	10	33	39	32	19	12	22	0	9	6	1	6	16	31	15	14	1	8	11	33	2	13	22	4	5	0	28	27	4	16	24	29	3	3	34	15	16
ENSG00000083097	32	28	41.5	19	11	19	2	1	22	62	26	8	3	39	19	34	0	8	13	16	31	4	5	50	45	1	11	10	2	20	1	6	70.5	25	36	5	17	19	6	16	7	25	37	26	31	25	26	20	8
ENSG00000083099	111	88	23	108	90.5	27	14.5	103.5	33	73	43	2	61.5	45.5	63.5	48	40	36	100	34	154	59	72.5	80	45.33	11	41	98	26.5	8	61	23	77	65	52	54.5	57.67	43	12	46	69.5	43.5	93.5	90.5	55	46	45	21	139.5
ENSG00000083123	7	8	12	4	54	2	0	11	0	0	2	14.5	0	3	12	9	12	8	8	6	0	3	5	0	5	0	0	0	0	3	2	0	0	8	5	0	5	0	0	0	0	4	10	18	5	0	1	8	16
ENSG00000083168	50	46	33	40	27	30	98	90	83	42	52	37	22	39	21	103	50	64	48	69	79	6	41	22	35	27	23	43	25	19	12	16	74	20	32	14	22	14	31	34	65	17	22	38.5	26	19	45	47	46
ENSG00000083223	17	35	30	26	32	5	27.5	13	10	1	19	76	0	21	69	34	10	38	0	30	6	0	2	29	18	21	16	0	18	1	14	4	8	11	6	15	2	0	26	15	14	10	0	24	2	1	21	21.67	16.5
ENSG00000083290	0	2	5	1	11	0	14	11	0	0	5	0	0	1	0	1	0	1	0	0	0	0	3	9	0	5	0	7	0	0	4	0	0	2	8	0	1	0	0	3	6	0	26	6	11	8	0	3	0
ENSG00000083307	0	0	0	0	0	0	0	0	0	0	0	0	0	0	0	0	0	0	0	0	0	0	0	0	0	0	0	0	0	0	0	0	0	0	0	0	0	0	0	0	0	0	0	0	0	0	0	0	0
ENSG00000083312	157.33	139.5	167	135	112.5	84	106	51	114.33	125	103	41	57	135	111.5	155	154.33	86	83.5	81.5	77	46	62	60	204	48.5	37	52	60	24	83	21	135	43	146.5	52.5	18	49	60	74	131	44	64	148	69	28	80	119	114
ENSG00000083444	10	15	14	0	16	0	16	50	0	0	5	0	0	3	0	13	9	0	61	0	11	0	11	0	10	53	77	6	3	2	0	2	34.5	12	0	0	0	31	4	5	42	12	0	32	44	3	20	0	33
ENSG00000083454	0	0	2.5	0	0.5	0	4	0	8.5	2.5	1	0	0	0	0	1	11	0	0	11	0	0	0	5.5	0	0	0	0	0	0	0	0	0	0	0	0	0	0	0	0	1	0	0	1.5	0	0	0	0	0
ENSG00000083457	111	130	98.5	71	67	64	50	118	104	49	62	42	10	65	104	72	77	116	86	39	101	36	89	41	61	23	55	34	25	62	91	33	99	40	95	37	14	76	49	52	104	31	76	110	40	89	45	50	62
ENSG00000083520	75	126.5	65	72	138	58	35	23	60.25	118	135	96.5	54	65	269	102	130	97.5	68	88	116.06	44.5	45	144	69	118	46	21	37	29	35	3	11	39	86	26	2	98	69	88	90	36	0	123	70.5	52	99.5	56	127
ENSG00000083535	102	61	58	70	37	83	15	25	129.5	78	47	18	48	96	214	90	154	34	55	84	134	29.5	58	58	87	86	16	17	27	37.5	53	30	29	12	43	61.5	11	11	8	70	6	28	1	81	21	25.5	136	93	60
ENSG00000083544	5	16	18	31	17	8	0	13	14	1	28	1	9	44	27	5	4	42	35	12	23	4	4	0	7	0	9	3	1	7	12	9	0	2	24	1	3	7	0	7	4	10	2	14	8	0	0	13	29
ENSG00000083622	0	0	0	0	0	0	0	0	0	0	0	0	0	0	0	0	0	0	0	0	0	0	0	0	0	0	0	0	0	0	0	0	0	0	0	0	0	0	0	0	0	0	0	0	0	0	0	0	0
ENSG00000083635	56	45	86	96.5	31.5	44	18.5	18.5	59	22	14	28	48	18.5	68.5	72.5	78.5	44	17	63.25	139	9	8	18	23.5	40	11	14.5	6.5	13.5	72	9.5	9	20.25	35	12	12.5	0	8	19.5	67.5	7.5	0	73.75	33.5	28	43.5	37	24
ENSG00000083642	38	38	47	34	36	30	9	15	20	38	36	45	7	30	52.5	72	22	25	41	66.5	111	11	9	53	7	25	32	22	41	17	24	20	20	18	23	9	24	16	10	16	39	11	1	28	13	3	34	57	29
ENSG00000083720	26	50	13	70	2	0	20	24	8	7	11	70	9	10	50	25	43	12	10	20	68	9	11	5	0	0	7	20	32	0	34	12	0	12	0	3	18	12	6	16	29	16	44	50	24	1	44	16	44
ENSG00000083750	17	0	18	14	0	8	0	15	13	4	11	3	0	17	24	30	17	21	26	6	56.5	0	52	0	2	10	22	1	8	14	6	3	17	7	27	6	4	0	17	11	0	0	71	19	20	5	10	0	32
ENSG00000083782	0	0	0	0	0	0	0	0	0	0	0	0	0	0	0	0	0	0	0	0	0	0	0	0	0	0	0	0	0	0	0	0	0	0	0	0	0	0	0	0	0	0	0	0	0	0	0	0	0
ENSG00000083799	88	85	93	73	28	59	47	12	23	86	36	75	91	73	56	125	123	28	77	76	42	3	33	1	43	17	37	33	55	35	44	0	0	8	52	45	26	8	34	28	18	8	50	55	24	0	55	21	73
ENSG00000083807	2	22	12	17	66	2	7	7	9	0	5	6	0	4	9	11	9	11	8	6.07	3	0	12	0	0	10	12	4	2	1	0	0	0	0	20	0	0	0	6	4	20	29	34	10.5	18	20	0	11	3
ENSG00000083812	55.5	27	27	23	49	1	39	5	50	40	19	51	26.5	20.5	18	40.5	17	38	11	0	39.5	20.75	12	16	8	56	9	10	2	21.5	61.5	0	0	21	40	0	0	5	32.5	15	15	26	88.5	34	12	2	0	5.5	36.5
ENSG00000083814	0	0	0	0	0	0	0	4	4.5	4	2	0	3	3	1	4	0	0	0	6	0	0	0	2	0	0	0	8	1	3	0	1	0	0	5	0	0	0	4	0	0	0	0	1	0	0	7	0	9
ENSG00000083817	10	105.5	14	40	0	40	3.5	0	4	27	24.5	16	0	8	38	10	25	0	13	23	2	0	7	27	24	34	1	3	3	8	46	0	0	17	25	13	2	0	17	15.75	6	0	22	25.5	0	0	62	27	21
ENSG00000083828	18.5	61.75	20.33	18.33	10	0.83	11	1	2.67	16.53	4.5	8.25	2	5	20.33	3.83	1	22	11.83	0	13.33	8.33	3.33	1.42	2.25	0.33	0.58	1	0	0	11.25	2	0	5.42	12.33	0.67	21.17	1	5	1	2.33	1.33	12.83	18.17	15	6.33	0	17	2.33
ENSG00000083838	8	12	17	18	5	4	5	12	20.5	2	10	17	0.5	17.5	1	12	20	12	24	0	7	0	18	0	0	39	19	4	1	3	21	0	0	1	30	1	0	0	11.5	7	27	6	8	17	28	8	0	23.5	10
ENSG00000083844	30	57.5	41	27.11	0	38.75	63.5	8	15	64.5	40.5	26	16.25	65	35	33.5	6	1	22	20	17	5	1.5	11	32	29	9	17	12	7	57	0	0	3	29	10	15	5	11	7	54.5	1	8	47.25	1	4.5	77.92	11	53.5
ENSG00000083845	211.67	372.33	273.83	247.5	322.5	216	416.67	259	352.67	178.5	287	319	300.67	268	235	328.17	358.67	293.83	279	262	346.5	350.75	271	220	132	286	253.5	219.5	148	142	243.5	114	108	309.25	267.75	126	238.5	116.5	221	214	388.5	257	374.7	391.5	293.5	234.5	201.5	311.67	335.25
ENSG00000083857	9	20	0	6	21	3	5	2	0	41	26	3	13	5	0	0	16	37	21	9	6	0	5	48	8	0	0	18	2	0	0	0	0	3	3	0	8	0	6	0	15	25	38	13	25	28	6	19	17
ENSG00000083896	67.25	81.25	50	53	57	33.5	52	28.5	43.5	83	38.5	72.5	47	72.5	72	98	89.5	48	22	58	94	47	42.5	32.5	57.5	67	24.5	32	30	45.5	59.5	22.5	41	25	56	28.5	26.5	67.75	20.5	46	68.5	18	14.5	76	25.5	48.5	71	94.25	50.5
ENSG00000083937	109	115	68	91.5	103	91	81	37	104.5	48	63	102	91	79	123	105	112	39	98	56.5	107	16	65	64	75	48	46	31	50	54	55	26	93	63	69	62	49	78	46	60	66	28	0	117	48	44	88	81	90
ENSG00000084070	14	21	3	33	29	1	28	13	24	8	1	7	31	32	16	1	34	48	19	11	7	2	21	1	12	0	0	11	6	2	1	3	19	1	5	2	0	22	3	17	13	0	0	28	20	5	39.5	5	0
ENSG00000084072	223.33	178.5	242.67	177	157	97	123.42	73	156	67	133.5	127.5	232.92	128.5	213	122	259.17	174	138	187	183.5	81	87	134.83	74	88	101.5	32	37	88	172.5	39	62	135	152.5	72	97.67	115	67	119.5	155	57	0	199.5	59.5	99.17	116	184.5	178
ENSG00000084073	55	74	77	68	33	47	46	14	49	70	41	44.5	46	41	135	81	38	70	46	40	103	25	22	62	70	22	38	3	30	39	53	21	67	48	70	16	40	13	21	34	61	23	0	75	33	53	54	51	62
ENSG00000084090	68	32	26	68	101	42	73	7	32	13	59	35	77.5	54	89.67	88	72	12	36	30.5	68	28	48	89	28	18	61	19	26	13	60	18	23	44	48	26	26	23	24	32	136	47	11	109.5	35	57	30	46	71
ENSG00000084092	12	102	17	26	23	0	30	1	0	5	27	6	3	9	84	24	25	86	54	47	16	3	15	9	11	0	20	7	2	13	6	9	41	34	3	9	10	1	5	5	19	9	77	48	12	7	1	13	0
ENSG00000084093	57.5	150	45	121	57	17	32	49	7	34	32	69	56	72	74	30	85	67	49	47	129	4	30	49	68	27	12	12	18	32	42	5	93	37	38	22	4	3	8	20	12	11.5	19	52.5	6	14	69	12	4
ENSG00000084110	0	0	0	0	0	0	0	0	0	0	0	0	0	0	2	5	0	0	0	0	0	0	0	0	0	0	0	0	0	0	0	0	0	0	0	0	0	0	0	0	0	0	0	0	0	0	0	0	0
ENSG00000084112	9	0	3	0	2	8	0	16	0	2	3	0	0	3	1	21	31	1	22	7	0	0	6	0	0	13	19	10	1	2	5	0	0	1	5	4	3	0	17	6	3	3	29.5	25	8	4	11	0	13
ENSG00000084207	174	171.67	150	88	210	71	61	167	32	75	145	15	63	108	57	89	173	136	268.33	180.5	225.67	112	224	105	24	22	200.5	113	45	46	109	57	129.5	133	122	49	124	158.33	80	96	224	167	254.5	286	216	190	88.67	99	206
ENSG00000084234	42	81	96	67	151.5	17	127	66	39	47	35	44	59	33	11	129	38	73.5	195	59	72.5	28	152	46	7	20	65.5	20	24	22	39	8	26	96	13	3	13	105	14	29	122	167.5	93.5	134	122	28	73	29	67
ENSG00000084444	14	17	23.5	1	44	4	26	0	22	5	3	27	0	15	30	5	1	4	44	0	38	12	29	11	6	0	19.5	0	7	4	14	2	0	2	6	0	15	0	11	8	14	26	12	25.08	6	4	2	1	6
ENSG00000084453	0	0	0	0	0	0	0	0	0	0	0	0	0	0	0	0	0	0	0	0	0	0	0	0	0	0	0	0	0	0	0	0	0	0	0	0	0	0	0	0	0	0	0	2	0	0	0	0	0
ENSG00000084463	103	90.5	149	83	119	31	138	117	62	60.5	66	100	74	81	61	128	17	48	63	81	185	65	47	40	44	71	57.5	41	16	22	89	40	0	55	27	33	54	54	42.5	60	137	25	34	115	41	55	111	76	93
ENSG00000084623	286	372.83	344.83	310	354	287.5	269.5	357.5	221	180.5	146	257	246.67	228	349.5	235.5	389.17	309.5	354.5	284.5	325	162	284	90	111.5	121	290.07	148	70	94	290	99	158.67	219.67	213.67	178.5	149.5	234	152	195	316.5	200	336.5	438	248	297.75	246.5	280	311.17
ENSG00000084628	0	0	0	0	0	0	0	0	0	0	0	0	0	0	0	0	0	0	0	0	0	0	0	0	0	11	0	0	0	0	0	0	0	0	0	0	0	2	0	0	0	0	0	3	0	0	0	0	0
ENSG00000084636	0	0	0	0	0	0	6	0	0	0	3	0	1	0	0	0	0	15	0	0	0	0	0	18	0	0	0	0	0	0	0	0	0	0	0	0	1	0	0	0	0	0	8	0	0	11	0	0	0
ENSG00000084652	124	74	298	267	150	115	49	166	41	136	112	90	83.5	54	141	186.5	150	139.5	212	91	233	110	51	79.5	21	38	156	33	24	14	103	63	44	71	77	48	84.5	134	46	57	277	40	240	209	88	85	47	125.5	176
ENSG00000084674	0	0	0	0	0	0	0	0	0	0	0	0	0	0	0	0	0	0	0	0	0	0	0	0	0	0	0	0	0	0	0	0	0	0	0	0	0	0	0	0	0	0	0	0	0	0	0	0	0
ENSG00000084676	8	15	11	34	17	29	48	37	18	31	1	2	13	15	12	10	62.5	13	16	20	22	1	17	2	7	9	0	5	0	8	1	0	80	7	5	0	0	0	1	19	14	2	3	34	15	7	25	12	21
ENSG00000084693	20	29	13	15	43	16	12	34	39	16	18	19	20	32	13	19	19	26	42	21	29	8	46	4	4	6	5	17	1	5	41	0	17	28	20	10	19	11	12	8	30	16	14	61.5	12	17	25	53	35
ENSG00000084710	0	0	0	5	29	0	0	0	0	0	6	0	0	0	2	0	0	0	0	1	6	0	2	3	0	0	1	0	2	0	0	0	0	0	0	0	0	0	0	0	5	1	0	1	0	1	0	0	0
ENSG00000084731	1	2	10	0	12	9	0	8	0	0	0	0	0	0	0	3	0	2	0	0	0	0	17	10	0	1	0	0	6	0	6	1	4	14	0	0	15	0	0	0	7	0	21	7	5	0	6	0	0
ENSG00000084733	30	91	47	63	51	27	53	32	35	37	31	31	11	28	64	46	65	65	49	5	50.5	22	47	3	22	36	31.5	13	6	15	35	11	13	20	36	5	31	49	2	33	77.5	15	23	63	22	54.5	20	30	44.5
ENSG00000084734	0	0	0	0	0	0	0	0	0	0	0	0	0	0	0	0	0	0	0	0	0	0	0	0	0	0	0	0	0	0	0	0	0	0	0	0	0	0	0	0	0	0	0	0	0	0	0	0	0
ENSG00000084754	185.5	124	51	63	148	36	106	78	132	32	89	48	65	115	76	79	139.5	100	124	55	137	24	79	106.5	78	35	90	62	30	40	104	30	70	114	52	89	56	1	55	50.5	123.5	71	94	177	101	23	71	72.5	143.5
ENSG00000084764	7	25	1	12	8	7	9	3	2	5	8	6	3	19	0	15	1	2	8	8	18	1	3	0	8	0	6	0	0	5	11	1	0	5	10	1	1	9	20	0	0	1	0	15	5	0	14	16	20
ENSG00000084774	17	1	2	20	84	11	0	0	3	1	20	7	1	8	83	18	9	48	17	53	30	2	18	6	0	0	46	7	2	11	36	0	14	12	13	1	1	2	4	0	49	38	23	74	30.5	16	55	1	54
ENSG00000085063	54.33	63.5	55	29	76.5	30.5	36.33	59.5	31	40.5	21.5	40	16	31.5	44.5	155.5	31	30.5	113.5	10.83	89.5	22.5	64.5	57.5	18	50.5	41	34	29.5	12	34	14.5	20	24	30	18	2.5	14	46.5	6.5	73	32.5	111.75	61	78	50.5	3	17	31.5
ENSG00000085117	0	0	0	0	10	0	0	0	0	0	0	0	0	0	0	0	0	0	7	0	1	0	7	0	0	0	1	0	0	4	0	0	0	0	0	0	0	0	0	0	10.5	0	24	3	0	0	0	0	0
ENSG00000085185	8	30	1	18	22	22	20	6	13	3	0	1	0	6	25	9	6	15	25	14	17	7	3	15	15	27	2	1	4	1	4	2	15	6	11	4	2	0	20	11	14	6	9	17	32	0	4	1	4
ENSG00000085224	223	215	46	172.5	104	91	71	162	246	218	109	217	70	242	189.5	151.5	152	56	162	321.5	246.5	9	122	114	177	15	106	99	47	108	90	60	148	63	95.5	98	24	4	40	65.5	51	142.5	97	166	213	22	176	178	180
ENSG00000085231	75.02	76.5	103.62	74.25	93.75	75.75	105.62	36.75	72.88	92.93	53.25	24.25	29	51.5	25.38	78.75	54.25	24.5	43.12	54.62	82	29	27.25	56.5	54.33	19	19.75	31.25	13	23	48	20.5	74.31	44.75	55.25	28.25	36.38	51	9.5	59.25	93.49	15	24.38	116.87	38.5	40	60.5	71.75	82
ENSG00000085265	0	0	0	0	0	0	0	0	0	0	0	0	0	0	0	0	0	0	0	0	0	0	0	0	0	0	0	0	0	0	0	0	0	0	0	0	0	0	0	0	0	0	0	0	0	0	0	0	0
ENSG00000085274	80	25	110	53	40	27	41	66	53	29	59	26	4	54	21.5	37	42	21	96.5	66.5	127	2	46	54	0	42	40	24	21	30	15	43	35	36	71	3	37	1	0	25	42	7	1	62	17	7	49	52	80
ENSG00000085276	6.5	6	0	13	1	1	0	3	0	0	0	0	25	9	4	1	12.75	10	38	5	24	2	2	0	1	3	4	0	0	2	0	0	0	0	0	0	2	0	0	3	3.5	4	0	8	35	5	0	0	0
ENSG00000085365	23	38	34.5	47	49	49	0	0	23	57	8	56	22	55	10	25	64	8	60	49	81	27	19	23	28	9	22	10	6	29	9	24.5	64	43	30	10	4	0	15.5	42	51	21	17	52	20	16.5	47	53	70
ENSG00000085377	6	52	0	31	27	8	10	8	0	0	13	0	0	1	0	0	0	2	14	0	55	0	0	0	0	13	9	1	0	3	0	0	8	3	14	0	7	0	0	7	6	10	44	10	1	15	18	0	0
ENSG00000085382	5	1	50	34	12	16	18	3	16	31	16	20	10	12	17	24	20	17	0	38	15	16	9	15	13	0	13	8	4	7	17	13	8	28	8	6	16	0	7	9	23	9	13	16	2	0	45	22	12
ENSG00000085415	13	8	13	14	25	3	0	8	7	4	10	23	15	0	46.5	10	5	11	26	0	25	8	20	7	7	3	5	15	4	1	1	9	0	10	25	0	29	15	5	7	58	19	8	30	11	5	0	9	30
ENSG00000085433	21	36	19	45	39	21	71	0	23	33	15	99	108	40	29	70	46	79.5	29	150	25	37	8	3	28	14	18	19	14	26	32	10	39	17	47	16	75	54	30	20	39	3	29	38	10	32	35	56	61
ENSG00000085449	15.5	34	5	51.5	0	2.5	20.33	36.5	9.5	15	13.5	25.5	9	23	30	41	10	22.5	21	20	10.5	0	3	10.5	25.5	9	17	2.5	2.5	5.5	17	0	35.5	4	10.5	9.5	0	3.5	5	17	7.5	7	15	36	6.5	0	8	52.5	28.5
ENSG00000085465	25	83.5	28	13.83	28	54.33	55.5	0	15	27	20	60.33	83.33	13	25	18	139	51	0	172.17	18	51	2	1	15	27	3	3	4	1	61	10	29	0	1	29	1	0	5	13	37.17	2	15.75	37	0	6	22.67	29	34.67
ENSG00000085491	12	8	2	28	10	17	6	8	0	31	7	0	0	1	3	20	5	30	33	17	15	6	23	7	8	0	11	13	8	8	0	3	1	6	3	5	6	3	11	16	0	17	6	17	21	7	12	0	13
ENSG00000085511	15	26	32	26	10	12	29	96.5	27	1	3	24.5	8	15	18	34	29	5	17	17	40	3	23	0	17	0	9	0	3	8	0	2	70	18	16	6	21	0	2	7	3	34	62	24	25	18	49	30	31
ENSG00000085514	8.67	6.83	23.5	9	4.67	3.83	0	3.17	14.33	1.33	9.5	2.17	3.33	8.33	4.5	18.44	10.33	4.67	7.17	3.83	18.83	3	4.17	11.33	1.17	1.67	4.67	5.5	0.67	1.83	4.5	1.67	1	4.5	11.5	3	5.17	0	3	0.67	9	3	9.17	8.67	6	3	4.67	5.67	22
ENSG00000085552	0	0	0	0	0	0	0	0	0	0	1	0	0	0	0	2	0	0	0	1	0	0	0	7	0	0	0	0	0	0	0	0	0	0	0	0	0	0	0	0	0	0	0	1	0	3	0	0	0
ENSG00000085563	7	0	0	0	0	25	0	0	0	0	0	0	0	0	0	50.25	3	10	0	0	0	0	13	0	0	3	4	0	8	0	3	0	0	8	0	0	0	0	18	18	0	0	34.5	4	0	30.25	0	0	41.75
ENSG00000085644	1	9	10	22	28	0	25	0	31	1	7	0	0	12	10	13	18	26	10	0	19	0	12	0	5	15	0	1	2	0	28	0	63	0	4	0	2	0	0	5	10	14	24	13	20	12	31	0	10
ENSG00000085662	65.5	143.5	30.5	115	181	39	4	9	112	33	98	19	45	31	210	39	216.5	89	102	155.5	176	75	188	69	44	19	68	59	11	15	61	13	3	55	55	13	60	72	26	59	151	152	149	181	123	102	32	51	9
ENSG00000085719	17	48	49	47	60	15	33	25	14	24	12	3	15	18	7	41	13	40	47	12	69	30	48	12	30	24	26	41	5	7	2	3	39	19	36	0	3	0	14	17	35	70	35	51	18	7	8	0	30
ENSG00000085721	29.33	31.92	34.17	42.42	38.25	2.5	27.29	24.33	41.5	16.17	14.75	33.58	27	21.17	60.5	57.58	54.92	23.78	34.17	47.92	47.5	19.17	12.33	35.75	21.75	10.17	15.33	17.17	7.5	10.83	43.83	7	56.5	18.67	10	10	15.17	5.83	7.58	21.75	43.5	0.5	30.58	45.83	2.33	57.92	19.74	20.5	38.83
ENSG00000085733	132	110	110	78	71	92	63	184	8	76	56	40	63	52	60	113	69	46	185	121	155	63	120	66	38	22	145	38	34	23	137	16	37	153	73	52	7	80	62	67	198.5	65	180	193	47	74	72	86	49
ENSG00000085741	0	0	0	0	0	0	0	0	0	0	0	0	4	0	0	8	16	0	1	0	0	0	0	7	0	0	0	0	0	3	0	0	19	4	0	0	3	0	0	0	0	5	11	1	1	0	0	0	5
ENSG00000085760	23	52	102	67	126.5	1	10	58	41	5	33	78	93	46	60	60	60.5	71	68	74	59	17	62	40	54	13	43	12	24	18	13	9	38	37	32	14	24	17	8	56	38	37	26	83	16	70.5	19	35	46
ENSG00000085788	5	13	14	39	26	15	71	24	52	9	13	8	0	22	27	9	52	42	28	14	1	9	20	32	19	7	23	20	2	12	18	5	22	10	12	3	13	5	0	8	4	20	6	31	22	8	1	23	35
ENSG00000085831	1	0	0	18	6	0	0	1	0	5	6	0	1	2	0	22	0	27	25	5	43	0	8	0	0	3	0	0	8	1	14	0	0	2	27	9	1	0	0	29	0	8	0	23	1	0	0	8	6
ENSG00000085832	42	16	39	11	17	7	36	48	12	5	3	41	0	16	14	17	18	13	29	49	26	17	1	16	0	6	33	2	9	4	31	6	21	3	28	25	2	2	16	20	30	3	0	32	7	6	33	4	33
ENSG00000085840	64	56	68	78	41	19	28	5	61	20	16	36	32	27	164	23	43	50	36	30	84	20	33	35	9	32	25	10	4	34	66	11	65	41	15	30	23	16	31	2	46	31	0	101	28	14	31	53	24
ENSG00000085871	10	34	0	18	38	20	11	27	1	7	6	0	0	26	11	40	8	29	24	0	40	1	62	0	3	10	19	1	0	5	14	0	5	9	16	0	5	0	0	8	39	47	14	23	26	29	24	18	10
ENSG00000085872	37	65	76	55	52.5	39	43	20	33.5	7	22	38.5	12.5	27.5	85	61.5	13	25	61.5	14	67.5	58	21.5	16	13	51.5	30	31.5	7	15	44.5	4.5	0	8	20.5	7	20.5	59	23	3	103	40	73	71	38.5	17.5	27.5	23	16
ENSG00000085978	25	75	30	23	33	7	23	38	10	5	14	26	39	26	2	63.5	15	28	20	8	12	0	25	60	15	0	17	15	4	7	15	0	42	9	34	5	33	0	11	27	52	4	4	49	34	16	26	2	20
ENSG00000085982	17	43	35	22	18	1	0	1	6	9	27	13	2	17	0	8	0	2	17	17	15	3	1	11	18	0	8	0	1	2	5	13	68	21	14	17	11	0	0	2	11	0	18	25	17	4	0	8	28
ENSG00000085998	5	10	6	10	37	8	0	8	0	7	10	0	0	1	0	1	0	19	64	2	0	1	18	0	2	0	12	2	0	1	7	0	1	9	1	4	2	1	0	14	22	8	0	27	30	12	6	0	0
ENSG00000085999	38	69	81	98	20	85	44	58	80	27	20	98	58	29	180	27	75	38.5	35	29	99	18	18	14	7	19	15	26	2	19	73.5	15	49	45	13	15	10	70	16	23.5	53	24	4	111.5	3	3	49	87	36.5
ENSG00000086015	36	1	0	33	16	19	2	10	14	6	9	6	0	22	18	29	16	0	2	18	50	16	0	0	8	4	7	15	0	6	12	2	1	12	0	7	0	0	0	14	32	2	0	47	9	11	2	14	24
ENSG00000086061	146.5	215.5	231	205.5	365	64	107	517.5	223.5	142	153	116	295.5	115.5	209.5	414.5	206	196	457.5	227	142.5	369.17	223.5	205	94	764.83	236.5	92	45	75	121	64	117	166.5	86	76	144.33	330.67	89.5	153.5	390.33	167.5	1	292	169.5	259.5	180.5	130	133
ENSG00000086062	15	36	13	10	2	15	44	18	17	0	4	3	10	2	4	21	33	25	40	6	2	6	6	16	4	19	9	2	6	2	9	0	8	10	3	0	0	0	1	12	44	16	0	21	1	9	7	14	6
ENSG00000086065	83	117	70	29	94	29	79	133.5	63	14	50	61	75.5	61	163.5	128	123.5	89.5	78	84	100	99	114	176.5	32	131.5	60	42	8	40	68	19	40	96	13	53	35	172.83	32	69	112	40	0	115.5	46	73	50	26	96.5
ENSG00000086102	140.5	116	112	149	31.5	102	57	92	119	106	120	122.5	76	96	73	106	124	110	55	85	105.5	28	42	72	33	24	14	72	42	43	79	12	50	57	64	57	41	36.5	31	70.5	77.5	37	0	177	13	57	236	185	151
ENSG00000086159	0	0	0	0	0	0	0	0	0	0	0	0	0	0	0	0	0	0	0	0	0	0	0	0	0	0	0	0	0	0	0	0	0	0	0	0	0	0	0	0	0	0	0	0	0	0	0	0	0
ENSG00000086189	39	68	139	110.5	88.5	20	52	31	55.5	49	32	32	18	34	23	67	73	24.5	20	69.5	125	62	9	18	17	44	32	21	9	14	26	30	71	44	37	28	45.5	9	21	28	103	42	39	95	9	36	57	28	44
ENSG00000086200	25.5	58	17	37	12.5	25	28.5	10.5	18	38	20.5	48	20	16	60.5	40	42.5	34	22.5	44	21	0	8.5	15	15.5	11	29	18	0	15	22.5	13	59.5	15	16.5	17.5	12	0	3	20	7.5	12	27.5	42.5	22.5	10.5	31.5	54	37.5
ENSG00000086205	0	0	0	0	0	0	0	0	0	0	0	0	0	0	0	8.5	0	0	0	0	0	0	0	0	0	0	0	0	0	0	0	0	0	0	0	0	0	0	0	0	0	0	0	0	0	0	0	0	0
ENSG00000086232	111	181.5	119.5	112	111	52	0	48	76	30	52	43.5	6	123	128.5	113	128	83.5	73	74	124	46	104	80	71.25	26	68	44	38	20	97	36	54	83	51	71	45	44	22	88	125	75	134.5	169.5	101	81	107	65	135
ENSG00000086288	0	0	0	0	0	0	0	0	0	0	0	0	0	0	0	0	0	0	0	0	0	0	0	0	0	0	0	0	0	0	0	0	0	0	0	0	0	0	0	0	0	0	0	0	0	0	0	0	0
ENSG00000086289	0	0	0	0	3	0	0	0	0	0	0	0	5	0	0	4	0	1	0	4	0	0	0	0	0	9	18	0	0	0	0	0	0	6	0	0	0	0	0	0	6	9	2	0	0	2	0	16	0
ENSG00000086300	2	17	0	5	36	0	0	4	0	0	13	0	1	3	1	10	16	0	52	0	0	3	0	10	0	0	12	3	0	0	0	0	0	15	4	0	1	0	0	0	0	4	4	4	8	9	0	0	0
ENSG00000086475	43	56	60	67	54.5	44.5	70	92	21	11	24	17	19	38	41	25	52.5	66.5	69.5	51.5	92	28	39.5	45	18	6	53	9	11	14	14	5	1	25	82	14.67	13	20	10	27	90	30	0	88.5	29	29	10	104.5	86
ENSG00000086504	63	134	44	68	127	25.5	57.5	78	64.5	18	18	53	85.67	28	40.5	61	164	52	85	128	65	14	84	32	16	26.5	89	19	10	34	73.5	5.5	24.5	30.5	51	9	13	9	61	40	58	48	16.5	138.5	68	37.5	34.5	68	27
ENSG00000086506	0	0	0	0	0	0	0	0	0	0	0	0	0	0	0	0	0	0	1	0	12	0	11	0	0	0	0	0	0	0	0	1	0	7	0	0	7	0	0	0	1	16	0	16	0	5	0	0	0
ENSG00000086544	15	56	15	11	0	23	41	0	1	12	1	9	67	11	0	10	14	114	55	23	16	0	2	0	3	0	0	21	3	2	43	2	0	0	21	3	12.5	5	4	11	13	0	23	42	0	0	2	30	4
ENSG00000086548	0	0	0	0	0	0	0	0	0	0	0	0	0	0	0	0	0	0	0	0	0	0	0	0	0	0	0	0	0	0	0	0	0	0	0	0	0	0	0	0	0	0	0	0	0	0	0	0	0
ENSG00000086570	0	0	0	2	0	0	0	6	0	0	0	0	0	0	0	0	0	0	4	0	2	0	0	0	0	0	0	0	0	0	7	0	0	0	0	0	0	0	0	0	0	0	0	0	0	0	0	0	1
ENSG00000086589	101	154.5	101	105	118.5	31	67	69	123	126	22	202	57	83	126	103	77.67	80	99	49	155	69	26	8	25	55	43	27	15	26	74	28	33	55	51	19	31	40	58	24	111	16	127	120	16	21	41	104	145
ENSG00000086598	100	195	83.5	140	75.5	69.5	59	80	135.5	82.5	118	81	38	68	142	145	158	138.5	114	74	92.5	68.5	81	56	56	21	62	26	14	48	61	32	0	165.5	44	34	70	91	54	58	167	88	60	173	74	75	88	82.5	62
ENSG00000086619	8	53	2	11	8	13	18	19	16	47	42	1	8	4	23	22	47	35	25	55	5	38	16	14	22	17	3	4	6	1	4	19	0	9	9	10	8	0	6	22	21	1	2	26	25	2	7	5	9
ENSG00000086666	85	82.5	117.5	84	24	76	175.5	159.5	96.5	111.5	56	27	162.5	96.5	52	124	140.5	59	136	141	127.5	9	37	36	48	14	30	78	29	58	64.5	38.17	61	33	95	41	25	43	23	110.5	112	18	20	124.5	58	57	78	119.67	142.5
ENSG00000086696	0	0	0	0	0	0	0	0	0	0	0	0	0	0	0	0	0	0	0	0	0	0	0	0	0	0	0	0	0	0	0	0	0	0	0	0	0	0	0	0	0	0	0	0	0	0	0	0	0
ENSG00000086712	108	92	110	115	67	26	90	51	50	145	31	26	92	81	103	162	155	72	79	156.5	165	76.5	43	48	42	37	77	28	32	21	86	37	77	70	84	22	78	45	32	92	112.5	39	52	136	41	109.5	84	42	71
ENSG00000086717	0	0	0	0	0	0	0	0	0	0	0	0	3	0	0	0	0	0	0	0	0	0	0	0	0	0	0	0	0	0	0	0	0	0	0	0	0	0	0	0	0	0	0	0	0	0	0	0	0
ENSG00000086730	3	0	10	6	0	1	1	18	13	1	5	0	2	1	0	0	1	0	5	2	18	5	8	3	0	0	0	0	0	0	6	2	0	2	0	0	0	0	0	4	13	1	0	1	8	0	0	10	0
ENSG00000086758	165.2	90.07	234	238.5	88	128	87	121	93	130	85	77	41	128	186	148	154	92.5	178	212	216	57	86	91	69	71	107	54	25	44	91	28	248	107	87	68	4	14	55	43	137	82	118	203	127.5	31	165	135	118
ENSG00000086827	73	76	86	117	49.5	25	23	9	41	46.5	35	56	8.5	40	47	16	19	74	13	0	68	21	22	5	17	2	61	19	21.5	31	57	12	29	48	33	14	22	40	40	13	20	9	94	81	13	16	16	42.5	40
ENSG00000086848	9.5	24.5	34.5	20.5	21	4	0	37.5	9	13.5	4.75	6.5	12.5	14	10	32	46	12	46.5	6	44	7.5	10	1	5	2	2	6	12	10.5	19	9	0	2.5	8	11	1	7.5	1.5	4	6.5	4	59.75	34.5	11.5	11	10.5	4.5	17
ENSG00000086967	0	0	0	0	0	0	0	0	0	0	0	0	19	0	0	0	0	0	0	3	0	0	0	0	0	0	0	0	0	0	0	0	0	0	0	0	0	0	1	0	0	0	3	0	0	0	0	0	0
ENSG00000086991	0	0	0	0	0	0	0	0	0	0	0	0	0	0	0	0	0	0	0	0	0	0	0	0	0	0	0	0	0	0	0	0	0	0	0	0	0	0	0	0	0	0	0	0	0	0	0	0	0
ENSG00000087008	24	40	2	28	23	0	2	40	33.5	1	0	1	1	12	9	34	4	14	2	0	53	3	21	0	5	4	21	8	0	11	9	11	9	4	0	5	0	0	6	0	0	0	12	17	3	3	11	14	23
ENSG00000087053	115.5	115	96.5	98	60.33	27	65.5	84	80	44	43	59	29	63	60	93	53	70	62	51	130.67	40	24	61	43	19	44	26	13	28	73	15	30	43	67	22	28	55	47	55	65.5	22	61	118	24	57.5	52	74	84
ENSG00000087074	195	44	188	69	16	97	197	72	75	60	62	87	30	81	11	206	112	99	92	16	87	357	10	62	27	160	32	66	35	19	106	27	0	74	56	41	31	116	106	78	201	0	118	119	9	24	63	117	177
ENSG00000087076	5	0	7	0	20	23	0	13	0	21	0	0	0	0	0	0	0	11	65	11	35	0	33	1	0	66	0	0	1	10	29.5	2	0	11	6	38	0	0	6	6	0	3	72	8	12	14	2	11	16
ENSG00000087077	135	165.5	51	72	15	100	0	77	100	60	25	73	59	132	111	46	193	169	148	189	134.5	24	67	14	21	63	45	35	20	35	145	14	45	30	132	53	11	3	31	38	17	23.5	192.5	176	65	35	50	233.5	178
ENSG00000087085	0	4	4	0	0	6	0	0	0	5	2	30	33	0	0	9	16	30	0	41	13	0	0	12	0	53	2	3	8	0	5	0	0	6	19	0	7	0	34	9	0	2	38	7	0	0	11	12	19
ENSG00000087086	133.5	179	173	95	260	87.5	170	224.5	133	116.5	205.5	28	103	84	44	247.5	313.5	155.33	452.83	100	210.83	218	216	171.5	11	61	211.5	116.5	112.5	24	244	34	56	133	139	82.5	159.5	135	152.5	164	190	204	222	251.5	277.5	142	42.5	51	287
ENSG00000087087	232.67	291.5	235	120	89	120	1	119.5	217	66	84	214.5	262.5	127	306	125	134.5	191.5	107	394	250	79	135	127	86	80	111	88	48	78	92	34	9	63	103	42	74	146	110	92	119	8	361	275	139.5	118.5	148	123	192
ENSG00000087088	6	108.5	1	31	51	56.5	86.5	13	56.5	100	26	56	176.33	95	70	31	57.5	73	60	169	22	17	23	25	4	18	26	9	1	23	37	5	0	41	82	13	13	1	14	33	16	20	94.5	76	29	5	14	142	132.5
ENSG00000087095	9	2	2	3	1	0	0	4	0	9	1	0	0	1	0	6	0	0	13	0	5	0	4	9	2	0	5	0	2	3	1	0	15	7	13	0	2	0	0	0	4	7	10	3	3	0	5	8	0
ENSG00000087111	90	152	114	163	100	19	87	1	59	21	31	92	16	62.5	97	47	51	73	133	58	138.5	26	40	20	20	19	87	19	12	8	51	13	80	23	33	35	21	33	17	26	67	40	31	94	27	28	57	69.5	99
ENSG00000087116	0	0	0	0	8	0	8	0	0	0	0	0	0	0	0	0	0	1	0	0	0	0	0	0	0	0	0	0	0	0	0	0	0	0	0	0	0	0	0	0	0	4	34	3	0	0	0	0	0
ENSG00000087128	0	0	0	0	0	0	0	0	0	0	0	0	0	0	0	0	0	0	0	0	0	0	0	0	0	0	0	0	0	0	0	0	0	0	0	0	0	0	0	0	0	0	0	0	0	0	0	0	0
ENSG00000087152	3	11	0	25	6	1	7	0	2	7	8	17	28	0	3	11	3	13	12	12	5	4	7	0	0	18	8	1	0	6	3	0	0	1	2	3	3	5	8	6	10	31	0	10	4	5	9	1	0
ENSG00000087157	61	141.5	94	97.5	48	99	45	10	38	46	26	37	11	26	50	94.5	55	45	51	9	120	7	5	4	25	15	25	5	20	6	66	14	30	12	62.5	51	18	11	31	29	34	8	106	45.5	31	9	60	76	33
ENSG00000087191	225.5	427	265.25	172	236.5	172	128	309.5	222.25	124.5	130.25	217	113	177.75	329	218.75	224.5	326.5	318	306.25	321.5	115	133	153.5	84	91.5	220	134	64	82.5	165	86	92	191	209	162	107.75	170.5	129	166.75	199.5	139	305.67	315.17	106.5	191	168	196.75	270.5
ENSG00000087206	157	173.5	137	136	57	60	123.5	31	133.5	101.5	97.5	112	80	141	257	183	126.5	199.5	87.5	87	163	11	9	52	59	39	36	54	43	63	59	67	132	46	118.5	60	46	114	84	73	65	24	112	133	47	50	72	125	90
ENSG00000087237	0	0	0	0	0	0	0	0	0	0	0	0	0	0	0	0	0	0	0	0	0	0	0	5	0	0	0	0	0	0	0	0	0	0	0	0	0	0	0	0	0	0	0	0	0	1	0	0	0
ENSG00000087245	0	0	0	0	0	0	0	0	0	0	0	0	51.5	0	0	0	0	0	0	32	0	0	6	0	0	0	0	0	0	3	0	0	0	0	1	0	0	0	0	0	0	0	39	7	0	0	4	26.5	0
ENSG00000087250	0	0	0	0	0	0	0	0	0	0	0	0	0	0	0	0	0	0	0	0	0	0	0	0	0	0	0	0	0	0	0	0	0	0	0	0	0	0	0	0	0	0	0	0	0	0	0	0	0
ENSG00000087253	0	8	4	7	0	0	0	0	0	0	12	0	4	0	0	3.5	0	0	21	0	10.5	0	23.5	0	5	0	11	0	0	0	0	0	7	4	7.5	0	1	8	2	7	9	1	16	11	6	0	0	0	0
ENSG00000087258	0	0	1	0	0	0	0	0	0	1	0	0	0	0	0	0	0	0	4	0	6	0	0	0	0	0	3	0	0	0	11	0	0	0	0	0	0	0	0	1	0	0	1	1	0	0	0	0	0
ENSG00000087263	103	116	83	64	91	9	31	39	36	57	45	94	71	60	56	98	67	66	31	155.67	104	63	30	18	15	30	20	42	12	23	68	25	17	29	21	14	36	54.5	54	46	98	37	65	105	0	48.5	60	84	59
ENSG00000087266	3	6	1	6	4	19	0	34.5	5	2	10	0	1	2	7	22	11	29	0	4	0	0	15	14	1	0	0	2	4	0	2	1	11	10	0	15	1	1	8	8	14	1	22	11	1	10.5	17	1	54
ENSG00000087269	31	30	68	39	22	0	36	0	22	21	21	29	11	3	43	19.5	39	19	10	39	29	5	1	9	16	8	19	14	1	9	29	7	1	11	6	11	14	53.5	5	10	10	32.5	31	45	12	41	33	24	45
ENSG00000087274	45	112	37	52	56	36	22	112	51	30	24	24	83	38.5	93.12	32	107	99	21	26	41.5	19	91	21	24	14	64	35	8	6	30	2	51	19	41	12	49	3	8	15	54	2	10	51	30	30.5	55	15	8
ENSG00000087299	8	38.06	32	8.57	31	9.33	15	0	29	8	0	12.33	0	12.24	42	0	7	40	7	1	27.07	0	3	7	16	0	4	1	14.5	18	15.5	1	43	14	12	8	4	0	7	16	8.75	16.2	8	30.64	15.5	2	13	11	39
ENSG00000087301	2	52	25	23	2	27	9	0	6	13	5	1	13	1	37	9	22	22	43	6	23	0	3	0	14	10	7	0	16	0	9	5	1	1	10	7	4	0	0	0	2	13	20	29	6	0	11	16	3
ENSG00000087302	68.5	193.5	66.5	84	90.5	118	117	1	66	103.5	106	59	131.5	98	105	87	114.5	165.5	134	198.5	115.5	53	136	98	75.5	50.5	95.5	50	21	67	68	11	107.5	121	82	60	62	78	42	42	105	93.5	115.5	154	63	117	102	135	96
ENSG00000087303	0	0	0	1	0	0	1	0	1	0	0	0	0	0	0	0	0	8	22	31	0	0	0	0	4	7	0	0	1	0	0	0	0	0	0	0	3	0	0	0	0	19	0	5	0	1	0	0	0
ENSG00000087338	6	3	23	16	35	6	0	8	4	2	2	27	0	15	17	39	11	4	61	18	16.25	0	12	0	20	3	9	0	1	9	5	8	22	6	10	6	20	0	8	15	13	6	10	20	8	1	6	1	3
ENSG00000087365	205.5	331.5	179	180.5	204	104	108	249	173	60	128	139	83.5	130	265	135	201	153	228	121	204.5	269	200	105	63	69	150.5	66	32	74	121	40	97	160.5	73	90	46	107	88	65	242	61	210.5	261	136	92	101	188.5	191
ENSG00000087448	30	13	16	21	33	1	40	8	0	0	21	0	8	12	4	35	0	10	17	39	69	5	9	6	13	0	2	7	4	1	11	2	0	5	5	0	7	0	0	30	24	16	17	28	27	1	16	0	4
ENSG00000087460	158	230	148	180	224	211	126	193	172.5	204	113	113	208	146	204.5	176	325	174	192	253	121	218	252	113	54	218	195	75	52	89	248	50	85	176	152	93	126	151.5	120	126	295	185.5	114	305	205	128	160	168	204
ENSG00000087470	72	68	92	88	105.5	40.5	96	30	74	65.5	60	55.5	29	56	43	92.5	44	53	113	8	101	25	83	65	67.5	31	63	25	32	13	4	6	1	51	38	7	27	24	37	37	91	44	32	66	22	59.5	61.5	100	73
ENSG00000087494	11.5	0	0	0	0	0	4	0	6	1	0	0	0	0	0	13	0	1	0	0	27	2	0	2	0	0	0	0	2	2	7	0	0	0	0	0	0	0	0	0	18	0	0	1	0	0	0	0	0
ENSG00000087495	0	0	0	0	0	0	0	0	0	0	0	0	0	0	0	0	0	0	0	0	0	0	0	0	0	0	0	0	0	0	0	0	0	0	0	0	0	0	0	2	5	0	0	0	10	0	0	0	0
ENSG00000087502	93	104	93	76	103.5	55	63.5	63	40	86	48	37	0	50	69	57	49	32	117	30	118	42	71	47	31	22	54	24	13	33	29	7	0	44	58	62	27	20	31	66	11	89	46	97	35	15	100.5	112	14
ENSG00000087510	3	4	3	14	2	3	1	0	6	0	0	11	3	0	0	2	7	10	1	5	1	0	0	0	1	1	4	0	3	2	2	0	0	0	0	0	1	0	2	3	3	0	5	5	0	0	7	4	2
ENSG00000087586	280	505.5	8	58	85	23	99	0	52	80	7	1	116	64	47	324	55	93	28	207	24	38	6	16	171	9	10	6	0	10	12	4	55	37	20	14	18	7	0	21	57.5	1	50	39	12	158	6	13	0
ENSG00000087589	4	0	0	0	0	0	2	0	24	0	21	0	20	16	0	1	10	0	0	1	0	2	0	0	6	0	0	0	0	0	0	0	0	0	8	0	0	0	0	4	0	0	0	3	0	7	0	0	0
ENSG00000087842	8	0	1	16	60	0	0	79	5.5	0	0	0	0	0	14.5	11	0	4	165	0	87.5	0	6	5	0	14	34	11	0	0	0	2	0	5	0	0	1	0	1	0	18	32	0	24	7	28	3	4	0.5
ENSG00000087884	24	9	22	6	5	10	30	25	28	15	34	2	75	17	51.5	16	34	68	68	49	5	17	93	16.5	6	59	35	5	4	6	13	8	34	20	8	5	5	8	7	10	1	32	36	46	43.5	19	20	9	55
ENSG00000087903	14	0	2	28	17	33	90	18	24	8	8	1	1	10	44	35	19	12	29	6	32	3	26.5	7	6	22	19	9	1	3	9	17	0	6	48	10	19	0	6	1	33	5	1	26	11	4	22	6	19
ENSG00000087995	63.5	105	138.67	93	48	37.5	33	63.5	53	33.83	65	60	6	79	99.5	86	89	72	47.5	69	132.5	36	2.5	37	25	53	40.5	42	17.5	33	67	32.5	76	53	52.5	46	26.5	0	16	29.83	45.5	32.5	47.5	66.64	16.5	38	62.5	85	51
ENSG00000088002	0	0	0	0	0	0	0	0	0	0	0	0	0	0	0	6	0	0	27.5	20	0	0	2	0	0	0	2	0	0	0	0	0	0	0	0	0	0	2	0	0	0	0	6	6	15	0	0	0	0
ENSG00000088035	6	11	12	24	10	17	5	18	1	1	8	0	2	19	0	21	25	9	85	0	40	0	49	3	23	0	28	19	12	11	7	11	76	35	25	1	4	15	0	11	20	15	27	31	26	51	8	0	51
ENSG00000088038	0.2	1.7	9.9	0.7	3.4	2.1	3.32	2.1	5.9	1.9	3.2	0.2	12.3	6.6	2.3	1.8	3	5.4	2.4	0.6	4	1.9	1.4	0.1	0.8	1	0.2	0.3	0.5	0.11	1.5	0.3	0	0.5	0.9	0.8	1.5	3.6	3.3	1.4	7.8	0.3	3.42	3.2	0.9	0.2	0.4	0.1	1.8
ENSG00000088053	0	0.1	0	0	0	0	0	0	0	0	0	0	0	0	0	0	0	0	0	0	0	0	0	0.7	0	0	0	0	0	0	0	0	0	0	0	0	0	0	0	0	0	0	0.1	0	0	0	0	0	0
ENSG00000088179	24	38	34	51	0	21	97	31	1	34	36	0	12	34	29	28	11	24	26	16	27	4	9	40	19	3	9	9	3	14	4	8	7	9	27	7	15	0	1	16	23	21	24	36	2	1	44	5	9
ENSG00000088205	75	116	200.5	184.33	83	94	23.5	46.5	126	68.5	64	108	50	73	167.5	100.5	157.5	65.5	28.33	124.75	125.5	100	61	58	86.5	39	44	40	21	51	94	42.5	34	83.5	74.5	31	47	49.5	65	47	141.5	79.5	72.33	168.5	68	69.5	118	27	108.5
ENSG00000088247	12	21	19	15	21	6	40	25	23.5	17	4	20	9	16.5	45	21.5	38.5	25	37	23	41.5	25.5	8	22.5	1	13	14	6	3	1	7	3	0	6	4	3	10	20	9	10	44	12	13.5	36.5	29	18.5	24	13	10
ENSG00000088256	27	46	18	59	38	44	25	6	23	38	8	4	50	18	19	45	10	43	28	36	38	11	15	9	5	27	27	4	4	2	16	4	0	15	25	8	25	21	30	14	25	15	25	51	26	16	0	11	19
ENSG00000088280	1	0	0	11	0	1	1	1	1	5	1	0	0	0	1	0	6	0	4	0	30.5	0	4	7	4	0	0	0	0	2	5	0	14	15	0	4	0	13	8	8	0	0	0	11	0	0	30	17	10
ENSG00000088298	0	0	2	0	22	1	0	1	0	12	12	17	0	29	27	13	25.33	17	30	3.5	0	4	17	7.5	2	0	1	2	6	9	8	4	0	34	0	6	6	0	0	6	33	12	0	19	29	18	8	26	3
ENSG00000088305	1	49	8	14	0	3	0	4	0	0	0	0	0	7	4	27	1	4	23	0	3	0	4	0	5	1	0	3	0	2	3	0	0	1	0	0	0	3	0	5	0	12	0	8	10	5	2	0	4
ENSG00000088320	0	0	0	0	0	0	0	0	0	0	0	0	0	0	0	0	0	0	0	0	0	0	0	0	0	0	0	0	0	0	0	0	0	0	0	0	0	0	0	0	0	0	0	0	0	0	0	0	0
ENSG00000088325	409	425	152	29	122	49	85	4	114	61	20	35	185	162	190	434	131	118	111	178	90	43	58	17	258.5	32	70	11	7	41	23.5	30	39	131	13.5	93	24	33	50	114	121	24	140	148	17	126	178	16	67
ENSG00000088340	0	0	0	0	0	0	0	0	0	0	3	0	1	0	0	1	0	0	0	14	0	0	6	1	4	0	0	0	0	0	0	0	0	1	0	0	2	0	0	0	17	10	0	2	0	0	1	0	10.5
ENSG00000088356	220	292	209	175.5	73	206	125	77	204	125	101	184	135	120	307	196.5	238.5	176	113	302.5	273	85	54	105	58	96	45	87	39	81	194	56	57	114	170	177	105	106.5	111	130	162	18	125	268.5	28	63	158	202	210
ENSG00000088367	0	0	2	0	0	0	0	0	0	0	0	0	0	0	0	3	4	0	0	0	1	0	19	0	0	0	16	0	0	0	0	0	0	1	6	0	5	0	2	0	7	7	1	4	8	1	0	0	0
ENSG00000088386	0	0	0	0	0	0	0	0	0	0	0	0	0	0	0	0	0	0	3	0	0	2	0	0	0	0	0	0	0	0	0	0	0	0	0	0	0	0	0	0	0	0	0	0	0	0	0	0	0
ENSG00000088387	0	0	0	13	1	2	4	2	0	0	0	0	0	5	0	8	17	4	10	12	0	19	8	1	0	0	0	4	0	3	0	0	3	0	6	0	0	0	1	18	4	3	0	6	0	5	0	0	1
ENSG00000088448	29	29	77	59	28.5	42	31	86	3	32	24	34.5	22	6	13	64	0	9	139	48	94	81.5	12	38	0	12	4	2	12	2	49.5	19	0	51	14	1	0	14	24	31	121	42.5	0	46	41	24	52	5	83
ENSG00000088451	61	64.5	51	46	60	62	47	33	97	113	112	85	102	101	54	49	105	24	67	138	127	9	41	74	8	81	0	40	44	34	65.5	25	28	65	24	30	17	16	26	79	44	29	0	106	24	40	68	112	59
ENSG00000088538	24	20	21	45	24	36	1	77	31	25	2	40	6	36	18	80	43	12	68	9	76	20	0	12	26	7	25	24	17	28	20	16	14	30	38	5	22	1	8	14	27	0	0	30	17	8	33	63	58
ENSG00000088543	0	8	11	8	2	0	3	0	0	1	8	0	0	1	0	19	1	1	1	12	5	0	9	0	1	0	0	0	2	0	0	0	0	0	4	1	1	0	4	6	0	0	0	4	7	2	3	6	0
ENSG00000088682	109.5	129	94	133	91.5	74	0	65.5	92	104.5	61	119	66	89.5	161	61	145	155	92	147.5	132.5	10	78.5	18.5	52.5	58.5	65	23.5	30.5	47.5	141	18.5	106.5	57.5	90.5	71.5	21.5	1	58.5	67.5	125.5	39.5	164.5	185.5	16	46.5	98	91.5	165.5
ENSG00000088726	0	0	0	0	0	0	0	0	0	0	0	0	15	0	0	0	0	0	0	0	0	0	0	6	0	0	0	0	0	0	0	0	0	0	0	0	1	0	0	0	0	0	0	0	0	0	0	0	0
ENSG00000088727	16	33	22	18	63	8	32	37	0	30	10	8	7	23	47.5	30	36	29	11	10	3	4	26	13	7	36	6	6	6	5	33	4	15	4	13	14	33	8	17	5	36	16	0	24	9	2	1	1	8
ENSG00000088756	0	10	2	0	0	0	0	0	0	0	0	0	0	0	0	0	0	0	11	0	0	0	0	0	0	0	0	0	0	0	0	0	0	0	7	0	0	0	0	1	0	8	0	0	0	2	0	0	0
ENSG00000088766	8	1.5	8	1	5.5	1.5	5.5	4	9.5	0	7.5	0.5	1.5	0	1	7.5	0	0	5	6.5	2.5	3	0.33	2.5	5	4	1	1.5	1.5	0	4.5	2	1	7.5	4.55	0	4	0.5	0.5	0	5.5	1	4.5	10.5	3	2	22	3.5	3
ENSG00000088782	0	0	0	0	0	0	0	0	0	0	0	0	0	0	0	0	0	0	0	0	0	0	0	0	0	0	0	0	0	0	0	0	0	0	0	0	0	0	0	0	0	0	0	0	0	0	0	0	0
ENSG00000088808	23	18	9	15.5	19	15	16	1	32	7	2	6	12.5	8	22	16	25	13	22	7	13.5	16	10	6	3	8	16	3	0	1	10.5	4	48	11	13	3	13	23	15	2	6	0	12	23	6	2	9	13	1
ENSG00000088812	8	29	11	5	14	5	0	15	0	3	6	1	0	16.25	2	6	1	0	67	0	1	0	18	6	4	8	10	6	0	4	10	1	1	3	0	0	0	0	6	7	1	14.25	2	12	43	8	12	0	0
ENSG00000088826	0	4	0	4	0	0	0	11	0	0	0	0	36	4	0	5	35	13	11	23	3	8	1	0	0	9	0	7	0	3	8	0	0	5	0	0	2	2	11	7	16	0	4	16	6	0	7	0	1
ENSG00000088827	0	0	0	0	0	0	0	0	0	0	0	0	0	0	0	0	0	0	0	0	0	0	0	0	0	0	0	0	0	0	0	0	0	0	0	0	0	0	0	0	0	0	0	0	0	0	0	0	0
ENSG00000088832	44.5	79.92	40	16.5	180.5	9.25	1	22.5	15	37.5	62.5	6.5	58.5	36.5	28	56.75	64.83	50.33	99.5	83.5	75.83	62.67	149.33	95.75	14.5	8.17	117.5	33.5	12.5	16.33	32.44	23	26.75	189.08	21	13	41.5	81.5	5.5	37	163.19	77.67	30	126.17	56.75	80.25	75	30	54.5
ENSG00000088833	104	313.5	167.5	162.5	114	82	62.5	193	87.5	142.5	111	99	57	111	95	148.5	200.5	134.5	323	159	245	72	86	9	10	34	80	64	20.5	70	150.67	23	10	93	95	45	52	63	90	72.67	94	44	45	193.5	57	99	126	120	183.5
ENSG00000088836	0	11	0	8	0	3	0	0	0	0	10	0	12	0	0	11	14	28	1	23	0	2	16	0	0	0	1	0	0	0	0	1	1	1	0	0	0	0	0	15	7	4	35	1	0	0	10	0	0
ENSG00000088854	17	17	2	25	4	15	7	3	44	29	19	2	3	13	35	17	1	8	29.5	3	3	6.5	1	1	11	15	7	13	4	20	17	0	0	12	4	11	6	0	35	8	5	4	0	36	3	0	32	11	10
ENSG00000088876	19	27.25	23	47.5	4.5	21.67	9	12.5	11.33	8.5	11	20.25	0	14	26	16.5	9.75	58.33	11	6.5	46.83	9	6	14.17	37.5	12	10	6	9.5	15.33	38	3.5	1	22.5	21	12	11.67	0	31.33	20.5	40	5	2.5	51	13.5	2.5	33.33	28.83	33.5
ENSG00000088881	0	1	8	5	0	11	0	0	0	1	3	0	6	3	0	10	9	9	2	26	59	0	3	0	6	0	16	0	3	2	31	3	0	19	21	2	4	7	0	5	24	0	13	3	0	5	24	7	0
ENSG00000088882	0	0	0	0	0	0	0	0	0	0	0	0	0	0	0	0	0	0	0	0	0	0	0	0	0	0	0	0	0	0	1	0	0	0	0	0	0	0	0	0	0	0	0	0	0	0	0	0	0
ENSG00000088888	35	55.7	46	49	53	38	14.5	29	0	32	15	3	0	24	34	83	29	26	106	0	19	0	67	30	7	18	93	5	0	23	36	4	9	53	25	31	5	9	17	4	55	10.07	31	63	113	6	57	55	0
ENSG00000088899	35	60	27	76	17	32	50	24	13	82	15	14	69	16	15	14	105	9	38	43	14	5	8	15	35	13	11	6	5	26	67	15	29	13	48	33	15	0	8	44	55	12	27	89	6	9	73	46	73
ENSG00000088926	0	0	0	0	0	0	0	0	0	0	0	0	0	0	0	0	0	0	0	0	0	0	0	0	0	0	0	0	0	0	0	0	0	0	0	0	0	0	0	0	0	0	0	0	0	0	0	0	0
ENSG00000088930	149	154.5	167	168.5	96	116	51.5	61	136	148	114	164	91.5	136.5	110	95	232	69	82	45	215	103	95.5	62	49	101	93	113	64.5	64	101	15	54	129	66	67	32	33	52	42	127	74	82.5	222.25	40	69	103	146	134.5
ENSG00000088970	46	5	35	5	32	21	1	1	12	22	36	7	19	33.5	36	1	63	11	9	60	85	7	0	17	22	0	20	2	7	0	19	9	18	32	26	10	3	42	19	4	8	28	17	48	0	13	31	39	36
ENSG00000088986	35	78	111.75	117.5	179.5	22	94	185.33	93.5	31	93	70.5	93	31	45.33	142	85	82.5	204.5	77	111.5	124.5	197.83	102	3	342.83	123.83	61	39	34	34	29	0	93	49	23	118.5	113.83	9	30	158.5	131.5	87	155.25	148.17	96.33	32	30	102
ENSG00000088992	0	0	0	0	0	0	14	0	0	0	4	0	0	0	0	1	0	0	0	0	0	0	1	0	0	0	7	0	0	0	0	0	0	0	2	0	0	0	0	0	0	2	10	5	7	0	0	0	0
ENSG00000089006	206.25	177	215.25	111.33	88	28.5	145.55	75.5	144.25	136.5	204	240.5	182.5	159	379.25	276.17	118	228.5	104.5	125	272.75	178	55	113.5	74.33	175.5	88.5	85.5	83.5	96	89.75	104	60	166.5	122.5	89.5	91	62	34.75	92.5	246.5	127.5	181.5	227.88	38.5	168.75	165	217	224
ENSG00000089009	261	443.87	350.25	216.5	477.98	154.33	457.98	417.25	373.83	222.5	330.57	397.92	302.33	256.53	409.9	472.43	471.87	321.5	409.42	362.17	279.92	487.12	476.52	373.67	159.33	361.37	424.67	257.37	109.83	167.75	213.5	180.57	146.37	394.62	293.17	226.5	370	336.28	206.5	305.17	542	397.23	391.75	474.53	442.57	390.53	242.9	362.65	323.57
ENSG00000089012	0	0	0	0	0	0	0	0	0	0	0	0	0	0	0	0	0	0	0	0	0	0	0	0	0	0	0	0	0	0	0	0	0	0	0	0	0	0	0	0	0	0	0	0	0	0	0	0	0
ENSG00000089022	40	83	99.5	54.5	32	15	80	52	23.5	43	4.5	41	34	48.5	55	33	64.5	25	20	61	25	18	10	17	18.5	24.5	24.5	32	10	31	33	6.5	0	16.5	44.5	25	19	13	21	4	37	37.5	42.5	82	7	32	76.5	14	1.5
ENSG00000089041	0	0	0	0	0	0	0	0	0	0	0	0	0	0	0	0	0	0	0	2	0	0	0	0	0	0	0	0	0	0	0	0	0	0	0	0	0	0	0	0	0	0	9	0	0	0	0	0	0
ENSG00000089048	60	64	54	86	122.5	58	9	0	48	49.5	79	63.5	45	46	92.5	60.5	72.5	73	32	76	72	27	68	88	73	56	29	35	31	60	42	46.5	30	29	17	79	47	81	29	22	87.5	39	48	107	26	66	106	104	58
ENSG00000089050	17	21	13	18	0	0	0	0	2	16	1	0	0	19	2	1	2	9	13	0	27	3	0	13	0	11	5	6	11	0	23	6	0	4	0	12	7	0	0	0	13	0	0	11	5	18	11	0	0
ENSG00000089053	57.5	121.5	106.5	134	157	9	57	88	16	41	48	0	25	83.5	26	87.25	6.5	34	187	41.5	164.5	56	130	42	56	13	85	42	4	11	93	11	0	87	27	29	56	38	19	12	184	53	13	122	89	107.5	67.5	38	62
ENSG00000089057	20	14	22	17	12	10	7	0	8	5	6	22	28	7	27	12	8	31	8	0	15	0	13	7	14	16	22	3	0	6	0	1	1	11	9	5	2	0	10	7	21	19	8	16	10	0	7	11	9
ENSG00000089060	0	9	0	6	0	0	28	1	0	0	7	0	0	0	0	1	0	0	1	3	0	1	13	0	1	0	0	3	0	1	0	0	0	5	0	0	2	0	1	0	2	6	46	7	2	0	2	0	30
ENSG00000089063	54	43	31.5	54	122.5	4	4	37.5	24	20	30	56	36	44	61	85.5	60	67.5	155	9	77	46	115	40	16	14.5	99	6	13	11	44	3	23	82	25	17	40.25	24	30	37	82	63	33	112.5	96	70	110.5	36	51
ENSG00000089091	10	7	19	14	0	28	1	6	6	0	10	13	3	10	1	6	22	7	0	3	3	1	0	0	13	0	2	4	1	1	4	2	3	1	21	7	11	0	0	7	2	2	14	8	13	4	13	12	22
ENSG00000089094	8	16	2	29	15	11	55	29	28	1	25	24	2	11	13	45	27	28	29	15	12	10	18	0	0	0	15	0	4	5	6	1	0	15	14	10	0	0	15	15	27	12	8	26	2	4	8	6	19
ENSG00000089101	14	0	0	9	0	0	19	12	0	0	0	0	0	0	0	15	0	0	0	1	15	0	0	0	0	0	0	0	0	0	13	0	0	0	0	1	0	0	0	29	0	3	7	1	0	0	0	0	24
ENSG00000089116	0	0	0	0	0	0	0	0	0	0	0	0	0	0	0	0	0	0	0	0	0	0	0	0	0	0	0	0	0	0	0	0	0	0	0	0	0	0	0	0	0	0	0	0	0	0	0	0	0
ENSG00000089123	22	72	94	80	13	38	0	29	22	29	68	11	0	50	51	76	8.5	20	46	15	87.67	35	3	20	19	47.5	7	7	12	8.5	41	12	13	33	53	10	33	57	8	7	24	9	27	55	49	23	52	74	81
ENSG00000089127	0	0	0	0	0	0	0	0	0	0	0	0	0	0	0	0	0	0	0	0	0	0	0	0	0	0	0	0	0	0	0	0	0	0	0	0	0	0	0	0	0	0	0	0	0	0	0	0	0
ENSG00000089154	45	88	69	59	44	17	53	13	50	28	17	45	0	29	88	77	30	11	27.25	20	41	12	32	17	18	18	20	34	1	21.5	7	9	0	43	18	19	1	2	16	22	45	15	10	88	50	16	14	40	33
ENSG00000089157	410.17	589	597.5	456.83	521.83	357	742.17	524	654.33	435.33	560.25	456	376.5	336.5	473.5	621.33	714.42	523.83	488.92	384.58	617.75	664.83	536.33	546.78	172.5	481.58	484.67	396	261.33	283	404.5	286.33	211	640.42	481.83	275.5	538	361.5	292.33	359.75	733.83	486.67	579.5	734.33	585.17	542.17	325.33	528.67	469
ENSG00000089159	12	4	7	33	6	23	32	1	24	10	0	6	0	5	4	23	13	17	31	13	34	0	18	0	6	5	21	4	1	8	15	0	0	12	16	0	0	8	13	3	12	4	22	24	13	20	6	24	8
ENSG00000089163	20	40	1	13	0	0	13	2	16	7	6	3	10	0	1	0	15	26	0	10	31	14	9	7	3	19	4	0	2	6	20	11	0	1	0	7	29	0	15	4	27	0	16	8	10	0	0	13	77.67
ENSG00000089169	0	0	0	0	0	0	0	0	0	0	0	0	0	4	0	0	0	0	0	0	0	0	0	0	0	0	0	0	0	0	0	0	0	0	0	0	0	0	0	0	0	0	0	0	0	0	0	0	0
ENSG00000089177	22	38	14	58.5	7	3	6	1	4	41	29	44	0	22	2	20	25	7	36	5	88	0	8	46	9	7	12	7	7	12	6	0	6	5	2	18	10	29	22	3	13	15	14	38	10	0	46	18	16
ENSG00000089195	92	123.5	115	127.5	109	88	48	0	83	87	49	115	76	76	254.17	43	76	152	46	128	104	40.5	37	47	58	69	78	37	24	59	126	49	24	58	34	66.5	23	50	26	36	99	20	78	119.5	16	57	141	110	72.5
ENSG00000089199	0	0	0	12	0	0	0	0	0	13	0	0	0	0	19	0	1	26	0	0	0	0	0	0	0	0	0	0	0	4	0	8	0	0	0	0	0	0	9	13	0	0	10	6	0	0	0	6	0
ENSG00000089220	44	101.5	67	78.5	181.5	26	92.5	92	25.5	10	46	25	37	13	40	73	15	93	64	52	138	156	188	95	3	9	119.5	60	13	13	63	10	2	99	24	16	96.5	90	51	28	206	99	133	214.5	182.5	139	49	30	66.5
ENSG00000089225	0	0	0	0	0	0	0	0	0	0	0	0	0	0	0	0	0	0	0	0	0	0	0	0	0	0	0	0	0	0	0	0	0	0	0	0	0	0	0	0	0	0	0	0	0	0	0	0	0
ENSG00000089234	85	162	56	95	61.5	59	109.5	30	40	10	51	58	23	58	105.5	46	111.5	204.5	58	14	14	46	48	38	30	24.5	4	35	26	35	110	5	0	16	59.5	34	38	23.5	15	34	33.5	1	71	78	25	33	46	52	33
ENSG00000089248	165	158	115.67	76	115	111.5	72	217.33	108	83	59	10	2	53	66	75.5	141	64	158.67	76	131	66	182.67	93.67	23	3	105.5	39	24	44	90	18	0	111	107.5	73	81	118.33	69	31	234	70	81	161	92.5	71	134	89	138.17
ENSG00000089250	0	0	0	0	0	0	0	0	0	0	0	0	0	0	0	0	0	0	0	0	0	0	0	0	0	0	0	0	0	0	0	0	0	0	0	0	0	0	0	0	0	0	0	0	0	0	0	0	0
ENSG00000089280	97	122	122.5	110	141.5	67.5	8	82	127	86	84	98	85	71.5	115	142.5	76	111	161	93	132	51	218	103.5	29	66	142.5	34	27	42	52	21	79.5	156	102.5	88	59	80.5	38	29	201.5	104	178	200.67	121.5	131	106	112	76
ENSG00000089289	79.67	139	107.5	69	43	23	39	41	128	48	49.5	57	90	86.67	70.5	106.5	108	114.67	67	73.5	59	79	60	47	11	35	39	25	30	12	78	6	61	11	27	27	31	56.5	29	48	63.17	15	118.5	80	16	83.17	51.5	101.33	113
ENSG00000089327	0	64	20	19	18	25	8	21	0	31	12	1	12	4	0	26	24	3	77	35	46	55	8	0	0	4	44	11	11	0	23	11	0	47	22	2	39	9	43	19	56	0	12	30	6	8	0	0	15
ENSG00000089335	7	15	25.75	33.75	20	6	0	46	0	22	23	1	0	35	12	54	15	20.25	29	0	81.5	0	39	1	1	0	37	12	15	12	11	12	0	25	22	27	11	2	0	4	53.5	23	20	27	30	37	57	33	50
ENSG00000089351	0	56	15	10	22	10	22	2	5	0	2	1	3	0	0	18	11	0	19	35	0	15	9	0	4	0	3	1	2	2	24	0	0	2	0	0	0	0	4	1	9	19	43	22	18	12	7	4	17
ENSG00000089356	0	0	0	0	0	0	0	0	0	0	0	0	16.45	0	0	0	0	0	0	0	0	0	0	0	0	0	0	0	0	0	0	0	0	0	0	0	0	0	0	0	0	0	4	0	0	0	0	0	0
ENSG00000089472	0	0	0	0	0	0	0	0	0	0	0	0	0	0	0	0	0	0	0	0	0	0	0	0	0	0	0	0	0	0	0	0	0	0	0	0	0	0	0	0	0	0	0	0	0	0	0	0	0
ENSG00000089486	39	116	44.25	33.5	13	49	26.17	3.5	82.42	30.5	20	77.5	212.08	28.5	20.5	19	79	110.67	7	132	45.17	11	20.5	4.5	10.5	10.5	14	8	8.5	39.5	33.17	12.5	14	28.17	131.67	18	8.5	14	29.5	14.5	33.5	16	168.5	74.25	10.5	23	27.5	128.5	76
ENSG00000089505	0	0	0	0	0	0	2.5	3.17	1	3.67	0.5	0	0	0	0	1	6	0	2	2	8.33	0	0	10.67	0.5	0	1	0	0	0	1.5	1.33	0	0	0	7.5	1.5	0	0	3.83	1	0	0	0.5	0	0.83	3.33	0.5	0.5
ENSG00000089558	0	0	0	5	0	0	0	0	0	0	0	0	0	0	0	0	0	0	0	1	0	0	0	0	0	0	0	0	0	0	0	0	0	0	0	0	0	0	0	0	6	0	6	1	0	0	0	0	0
ENSG00000089597	51	80.5	45	25	22	36	43.5	76	15	6	58	11	31	35	23	41	73	35.5	84	11	42	2	33	20	13	10	56	18	14	7	21	8	18	93	12	13	16	8	13	30	88	42	86	107	50.5	32	40	94	73
ENSG00000089639	3	11	0	27	0	0	0	0	0	0	4	0	0	6	1	11	15	25	0	0	0	0	0	1	0	12	1	3	0	1	0	0	0	0	0	5	0	0	9	4	0	0	33	4	4	0	3	0	21
ENSG00000089682	79	92	56	62	9	19	52	33	68	46	12	46	39	77	50	56	88	61	68	29	95	8	43	15	80	15	23	16	21	28	57	12	31	55	51	35	4	38	30	60	50	18	69	60	42	18	61.5	116	82
ENSG00000089685	366.5	696.75	291	131	250	51	275.5	76	167	74	71	174.5	198	143	166.5	399.5	167	212	252	304	129	94.5	172	119.5	181	11	160	79	16	59	77	12	166.5	152	27	91	63.5	38	23	105	252	135.5	207	223	70	229	106	88	99
ENSG00000089692	0	0	0	0	0	0	0	0	0	0	0	0	0	0	0	0	0	0	0	0	0	0	0	0	0	0	0	0	0	0	0	0	0	0	0	0	0	0	0	0	1	0	0	0	0	0	0	0	0
ENSG00000089693	144.5	128.5	185	58	218.5	67	213.5	131	60	76	49	45	217	89	122	161.5	176	132	186	128	107	99	199.5	136.5	71	59	162.5	57	12	44	111	23	2	221	72	60	85	155	95	66	350	41	54	198.5	151	90	104	103	131
ENSG00000089723	2	0	0	10	6.5	0	0	0.5	0	3.5	4.5	0	2	3.5	3	7	5	0	4	0	20	0	0	0	5.5	0.5	4.5	0	1	5.5	0	0	0	0	0	2	2	0	0	0	5	1	0	2.5	9.5	0	0	5	8.5
ENSG00000089737	43.5	82.25	73.5	75.5	100.75	61.75	39.5	21	36.5	31	43	63	55	50.5	87.5	61.75	75.5	93	58	80.5	82	31	63	51	13	54.5	38	25.5	12	17.5	52.5	15.5	10.5	33.5	33	26	38	42	32.5	36.5	57.5	52.5	81.5	74	41.25	75.5	35.25	35.75	69
ENSG00000089775	29.5	20	36.5	18	22.5	55.5	16.5	0	21	10	11.5	5.5	6.5	11	42.17	7.5	22.5	41.5	32.5	10.5	33.5	24.5	13	4.5	9	1	10	11	10	14.5	28	7.5	16.5	30	19.5	10	8.33	3	7	13.5	45.5	8.5	35.5	38.5	9	18.5	36.5	24	24.5
ENSG00000089818	59	41.5	70.5	60	24	44	61	60.5	10	33	17	42.25	0	40	99	68	54.5	15.5	32.5	8.5	94.75	13	22	33	15.5	24	46	31.5	14.5	36	50.5	10.5	1	40	58.5	42.25	6	0	25	44.5	23.5	5.5	25	76	2.5	8	72	60.5	42
ENSG00000089820	57.5	98	53.5	36.75	60.25	31.5	38.5	20.5	35.25	25	25.5	33.5	20	31	59.5	23.5	49	58	53	87.75	67	22.5	56.5	9.5	17	28	38	27.25	15.75	39	50.75	8.5	14	35.5	27.5	15.5	49	6	30	27	50	34.5	63.5	91.5	34	27	38.5	44	87
ENSG00000089847	9	0	0	0	0	3	0	0	6	0	0	0	0	2	0	6	0	0	4	0	0	0	0	0	0	0	0	0	3	4	0	0	0	0	9	0	0	0	0	0	0	0	6.5	2	0	0	0	5	0
ENSG00000089876	11	22	3	30	19	17	1	17	12	19	33	28	3	41	4	18	8	4	39.5	4	5	5	9	15	7	0	9	2	11	8	17	6	62	6	18	16	4	24	10	5	11	9.5	5	29	20	3	6	21	30
ENSG00000089902	10	10	37	12	5	38	5	5	4	16	18	0	4	5	15	35	8	10	12	0	13	0	11	3	11	4	13	1	1	0	3	0	40	8	1	0	1	1	14	26	1	0	7	21	0	2	1	31	10
ENSG00000089916	48	120	84	35	59.5	68.5	59.5	12	20	53	12	79	9.5	38.5	37	105.25	137	46	22	48	47	12	2	9	12	23	10	10	1	30	32	5	85	20	41	17	19.33	0	14	8	40	24	26	31	39	9	25	87	47
ENSG00000090006	4	43	17	0	1	0	0	0	0	0	0	1	26	1	0	2	9	8	23	1	0	9	8	0	1	4	5	0	1	1	1	0	0	5	0	0	2	1	7	1	13	1	38	3	14	0	3	0	3
ENSG00000090013	27	80	31	61	75	73	58.5	19	37	26	46	24	95	32	0	44	32	72.5	192	112	136.5	9	94	25	0	35	52	16	10	9	24	5	0	40	35	7	1	21	13	0	16	45	117	125	73.5	30	26	106	107
ENSG00000090020	6	39	31	21	13	4	24	45	4	9	2	15	40	10	9	13	6	5	5	30	7	12	3	2	0	9	7	2	2	2	10	0	0	7	10	4	3	29	7	17	22	7	0	19	0	3	20	22	0
ENSG00000090054	50	71.5	100	55.5	45.5	28	16	60	85	63	33	33	108	47	42	64	78	34	115	65	56	28	24	45	52	20	14.05	21	39	37	46	14	5	64	16	37	21	0	31	15	42	17	0	85.5	18	23	78.83	100	77
ENSG00000090060	129	148	74	116	62	92	66.5	70	114.5	86	50	92	67	74.5	106	160.5	102	52	120	61	150	30	108	25	85.5	108	61	41	40	32	54.5	32	118	56	24	77	40	61	41	34	69	51	62	114	64	38	175.5	98	89
ENSG00000090061	28	103	39	33	46	32.67	70	14	23	42.5	12	74	113.5	34	39.5	39	49	59	53	54	71	14	25	39	28	50	46	20.5	12	17	14	7	72	35	26	6	11	33	17	27	54	19.5	53	72	20	16	73	44	25
ENSG00000090097	38.83	3	0	13.33	1.33	91.17	8	32.17	11	14.33	44.83	17	2	9.33	0.33	75	1.83	10	19	15.83	20.5	17.83	5.67	31.83	2	0	1.33	5.5	5	2	117.5	9	0	9.67	22.67	10.33	5.33	0.67	42.33	11.5	23	0.33	1	62.5	13.5	2.28	19.5	38.5	47.33
ENSG00000090104	0	0	0	0	0	0	0	0	0	0	0	0	0	0	0	0	0	0	0	0	0	0	0	0	0	0	0	0	0	0	0	0	0	0	0	0	0	0	0	0	0	0	0	0	0	0	0	0	0
ENSG00000090238	0	19	0	0	0	0	10	8	12	7	6	48	43	22	1	7	8	82	12	17	1	4	9	12	8	0	12	4	1	5	6	2	0	16	44	0	1	9	39	15	30	0	107.5	17	27	5	10	47	26
ENSG00000090263	70	96	67	84	110	34	0	57.5	68	43	65	26	95	82	91.33	80	87	119	125.67	111	111	30	111.5	16	44.67	92	71	37	17	40	93	15.5	35	48	95.5	13	25	46	25	63	44	45	79	134	121.17	92	48	75	89
ENSG00000090266	50	101.5	73	64.5	127	65.5	0	97.5	33	89	62.5	51	63.25	33.5	59.5	48	75.5	66	105	64.5	107	52	133.5	27	23	73	88.5	45.5	17.5	25	31.5	33.5	10	58.5	73	13.5	39.5	53.5	38	49	104.5	79	106.5	119.5	143.25	58	32.5	62.5	108
ENSG00000090273	215.17	279	210.5	195.5	191.5	188.67	137.5	171.67	205.5	140.5	139.5	220.5	226.5	165.5	290.17	251.5	409.17	241.17	251	219.17	130.5	293.67	117	142.75	109	455.67	247.5	80	56	46	196.5	72	61	170.5	165	158.5	148.5	186.17	145	112	215.83	72.67	14	318.67	119	176.25	143	169	266
ENSG00000090316	73.5	135	126	76	92	55	135.5	55	54	67.5	43	115	76	57	54	87	71	48	57	99	47.5	5	70	56	15	20	81.5	58	21	43	55	26	6	39	30	21	69	45	48	38	108	12	58	125.5	25	44	35	32	43
ENSG00000090339	0	0	0	0	0	0	0	0	0	0	0	0	0	0	0	0	0	0	0	0	0	1	0	0	0	0	0	0	0	0	0	0	0	0	0	0	0	0	0	0	0	0	0	0	0	14	0	0	0
ENSG00000090372	49	98	33	65	12	15	23	9	34	10	29	19	15	31	76	44	11	29	41	6	72	3	15	0	7	19	31	22	8	5	49	6	0	12	14	1	6	28	37	22	36	2	94	88	19	4	11	24	54
ENSG00000090376	2	0	0	0	0	0	0	0	0	0	6	0	13	0	0	0	0	5	11	6	0	0	0	0	0	0	0	0	0	0	0	0	0	0	0	0	0	0	0	0	0	0	0	0	0	0	0	0	0
ENSG00000090382	0	0	0	0	0	0	0	0	0	0	0	0	0	0	0	0	0	0	0	0	0	0	0	0	0	0	0	0	0	0	0	0	0	0	0	0	0	0	0	0	0	0	0	0	0	0	0	0	0
ENSG00000090402	0	0	0	0	0	0	0	0	0	0	0	0	0	0	0	0	0	0	0	0	0	0	0	0	0	0	0	0	0	0	0	0	0	0	0	0	0	0	0	0	0	0	0	0	0	0	0	0	0
ENSG00000090432	80	114	32	38	71	22	65	17	98	51	23	105	39	51	141	59	56	65	43	92	45	28	34	9	36	73	43	22	15	11	51	20	57	77	10	30	13	52	57	65	38	16	0	100	8	32	52	39	110
ENSG00000090447	6	7	10	0	5	8	0	8	8	0	2	0	0	3	0	9	0	5	2.09	0	2	15	0	4	0	0	2	1	0	0	0	0	0	7	0	0	6	0	2	0	24	2	3	8	3	1	4	6	6
ENSG00000090470	3	37	18	32	8	11	10	18	23	1	3	2	1	21	16	38	0	6	13	12	42	6	6	0	19	0	16	6	6	23	2	6	32	8	10	10	18	0	8	5	38	7	0	27	12	17	7	30	2
ENSG00000090487	12	16	4	14	38	30.5	24	1	33	27	3	3	6	6	46.5	18	47	20	50	5	21	19	41	33	1	10	22	12	7	15	4	2	23	19	37	29	13	0	30	8	36	0	18	39	63.1	11	8	3	19
ENSG00000090512	0	0	0	0	0	0	0	0	0	0	0	0	0	0	0	0	0	0	0	0	0	0	0	0	0	0	0	0	0	0	0	0	0	0	0	0	0	0	0	0	0	0	0	0	0	0	0	0	0
ENSG00000090520	27	63.5	41	51.25	25.5	4	25	40	27	3.5	48	10	20.5	22	42.5	34.5	13	33.5	20	33	7.5	25	23	64.5	16	16	23.5	13.5	10	14	27	4.5	24.5	49	3	6	18	19.5	3.5	22	67	32	0	61.5	28	16	6	17.5	8
ENSG00000090530	0	0	0	0	1	0	0	0	0	0	0	0	0	0	0	1	0	0	0	0	0	0	0	0	0	0	0	1	0	0	0	0	0	0	0	0	6	0	0	1	0	0	0	2	0	0	0	0	0
ENSG00000090534	0	0	0	0	0	0	0	2	0	0	0	0	0	0	0	0	0	0	0	0	0	5	1	0	0	0	0	0	0	0	0	0	0	0	0	8	0	0	0	15	0	0	0	1	0	0	1	0	0
ENSG00000090539	0	0	0	3	0	0	0	0	0	0	0	0	0	0	0	0	0	15	0	0	23	0	5	0	0	0	0	0	1	0	2	0	0	0	11	0	0	0	0	1	0	7	0	1	0	0	0	3	0
ENSG00000090554	0	3.5	0	0	4.83	4	0	3.67	0	0	0	0	0	0	0	0.5	0	1	5.17	1	1	0	8.33	0	0	0	0	2.17	0	0	0.5	0	0	0	0	0	0	0.5	0	0	0	0	1	0	1	0.67	0.33	0	0.5
ENSG00000090565	4.5	0	1.5	9.5	2	1	5.5	2.5	1	5	0	1.5	0	1.5	10	10	14	4	28	0	0	0	11	1	4	2	5	1	0	2	0	0	0	8	10	0	8	0	8.5	0	4.5	2	9	9	13.5	2	2	2	3.5
ENSG00000090581	14	1	31	9	13	8	18	40	2	7	25	33	0	4	15	47	8	31	67	11	27	18	32	18	8	6	41	10	1	5	24	1	95	23	19	2	0	41	7	3	26	3	25	35.5	9	0	19	12	0
ENSG00000090612	66.5	38.25	46	20	2	15.5	56.33	76.5	45	51.5	17.5	19	70	45.5	59.5	13	58	63	49.5	49.5	123.5	0	13	11.5	4.5	20	7	14.5	2.5	12	44.09	8.5	0	4	60	26.5	17	22	25	56	15	11	11	61.5	3	16	25	56.5	104.25
ENSG00000090615	35	80.5	42	76	40.5	9	150.5	25	27	29	51.5	29.5	66	44	40.5	83	62	3.5	68	19	69.5	3	56	48	17	22	22	23.5	6.5	13	31	2	0	29	24	16	15	11	29.25	33	70.5	34	80	75.5	14	24.5	27	39	21
ENSG00000090621	44.5	26	32	47	43	7	45	16	48	48	26	22	38	35	43	22	86	49	24	59.5	36	57	16	17	16	20	41	24	3	2	38	10	0	24	4	3	10.5	9	20	14	87	34	1	78	24	13	68.67	1	4
ENSG00000090659	0	0	0	0	0	0	0	0	0	0	0	0	0	0	0	0	0	0	0	0.5	0	0	0	0	0	0	0	0	0	0	0	0	0	0	0	0	0	0	0	0	0	0	0	0	0	0	0	1	0
ENSG00000090661	2	1	0	2	1	18	31	0	0	0	0	0	6	3	0	1	26	0	0	0	1	0	5	0	3	0	13	0	2	0	4	0	0	5	0	0	0	0	4	5	0	0	0	9	0	0	1	0	0
ENSG00000090674	9	9.5	3	12	3	14	1	16	3.5	8	12	6.5	7	12.5	10	13	27.5	23.5	0	0.5	0	0	8.5	21.5	0	21.5	16	2.5	0	0	0	0	0	5.5	14.5	5	8	0	0	15.5	9.5	7	75.5	21	5	15.5	0	0	17
ENSG00000090686	90	59	65	55	37	39	89	62	24	47	27	30	12	59	95	53	24	124	79	16	103	8	20	13	41	17	33	13	15	35	59	12	50	61	67	30	12	20	17	60	43	39	14	95	51	28	5	85	13
ENSG00000090776	0	16	0	0	7	0	0	0	2	15	0	27	44	10	0	0	0	44	7	45	0	1	0	0	0	8	3	2	0	0	0	0	1	4	1	0	4	0	9	0	9	0	26	11	3	4	0	19	0
ENSG00000090857	25	20	16	8.5	29	13	0	18	9	16	29.5	17.5	20	15	10	19.5	24	44	55	13.5	8	0	20	11	3.5	0	13	10	12.5	4.5	12.5	3	52	20.5	9	17.5	1.5	17	29.5	7.5	17	22.5	23	45	29.5	24	15.5	23	45.5
ENSG00000090861	570	422	401	261	215	327	355	215	442	315	220.5	316	247	323	437	308	414	322	319	253.17	461	33	57	100	143	100	126	189	74	197.5	342	112	168	186	278	196	38	91.5	163	199	145	22	281	445	69	117	356.5	427	727.5
ENSG00000090863	119	104	79	58	45	70	14	26	42	51	24	35	39	42	22	70	32	29	92	37	36	19	57	8	19	13	27	26	14	28	46	9	16	37	28	3	7	0	41	27	85	52	45	104	122	16	35	43	25
ENSG00000090889	162	211	133	55	51	37	144.5	0	147	47	9	81	74	106.5	108	191.5	36	50	76	45	17.5	21	117.5	14	141	1	55.5	14	2	47	13	19	36	18.5	1	51	0	26	0	53.5	58	4	91	105	29	42	111.5	12	75
ENSG00000090905	88	56	140	118.5	53.5	55	17	59	89	64.5	49	41	56	98	119.5	69	38	33	79	26	187	4	65	36	111	58	58	67	20	27	55	41	128	21	76.5	23	13	16	13	49.5	86	47	87	73.5	73	44	112.5	77	134.5
ENSG00000090924	0	18	0	3	3	0	0	0	11	1	1	0	0	1	6	4	1.33	12	28	22	0	12	4	0	0	0	3	0	2	2	7	0	0	0	0	0	0	12	7	2	0	10	44	4	2	0	4	4	3
ENSG00000090932	0	11	17	0	9	9	0	10	3	0	0	0	0	2	0	6	0	0	7	0	19	0	7	6	3	0	2	10	0	0	11	3	0	7	0	0	4	0	0	2	3	24	59	7	9	20	2	0	0
ENSG00000090971	23	37	7	51	40	12	43	3	0	12	11	30	7	17	27	20	17	33	26	4	57	49	46	17	3	27	23	9	2	11	32	2	0	12	32	6	15	34	31	18	50	12	64	40	46	22	13	53	90
ENSG00000090975	3	1	0	1	0	0	0	4	0	0	0	0	1	1	0	2	5	0	6	0	1	0	8	0	0	0	5	0	0	0	18	1	0	0	2	0	0	0	0	3	16	5.5	3	0	0	1	0	0	0
ENSG00000090989	42	141	57	69	49	13	63	43	36.5	61	26	60	13	43	82	92	45	54	65	48	106	8	71	52	33	29	19	70	16	26	63	8	28	31	30	59	14	0	13	47	39.5	33	30	67	5	33	6	80	84
ENSG00000091009	44.5	53	21.5	34.25	33.5	8	44	7.5	27	8	29	15.5	7.5	32	16	40.5	20.5	15.5	13.5	6	26.5	20.5	23	31.5	12.5	57	21	15.5	8	3.5	25	2.5	66	26	10.5	6	12.5	1	5	13.5	42.5	27	0	23	10	18	36.5	22.5	18
ENSG00000091010	0	0	0	0	0	0	0	0	0	0	0	0	0	2	0	0	0	0	0	0	0	0	0	0	0	0	0	0	0	0	0	0	0	0	0	0	0	0	0	0	0	0	0	0	0	0	0	0	0
ENSG00000091039	17	41	1	38	19	18	62.5	15	19.5	17	8	46	4	6	63	23	27	22	29	12.5	25	3	28	3	66	12	22	14	12	10	0	9	0	13	10	20	6	0	0	17	11	5	14.1	31	16	0	11	8	6
ENSG00000091073	11	4	7	0.5	8	2.89	0	2.5	16.5	6.5	1.5	0	12.5	2	0	6	0	23.5	8.5	4	0	1	10.39	0	1.5	12.5	5.5	0	0	1	10	0	4	3.5	0	0	2.5	0	3	1	2.41	1	7	12.25	6	0	0.5	0	6
ENSG00000091106	6	0	9	0	1	2	4	0	8	0	4	0	0	0	0	13	0	0	6	0	4	0	0	0	0	0	0	1	0	1	0	0	0	0	0	0	1	0	0	0	0	0	1	3	0	12	0	1	2
ENSG00000091127	3	7	45	38	18	4	0	0	0	11	11	10	0	10	9	5	28	11	0	14	35	1	0	3	12	24	13	14	12	4	8	22	16	14	17	7	6	2	0	4	20	19	59	35	11	22	69.5	0	17
ENSG00000091128	0	0	0	0	0	0	0	0	0	0	0	0	0	0	0	0	0	0	8	0	0	0	0	0	0	0	0	0	0	0	0	0	0	0	0	0	0	0	0	0	0	0	0	0	0	0	0	0	0
ENSG00000091129	0	0	0	2	0	0	0	0	0	0	0	0	0	0	0	0	0	1	9	0	2	0	0	8	0	6	2	0	0	0	6	0	0	3	0	0	0	0	0	0	1	8	6	5	0	0	0	3	0
ENSG00000091136	6	5	4	0	0	0	0	0	4	0	7	1	0	0	0	4	13	9	24	3	18	0	33	5	1	0	3	9	1	0	0	0	1	2	1	0	0	0	1	1	1	29	7	16	4	0	1	5	0
ENSG00000091137	0	0	0	0	0	0	0	0	0	0	0	0	0	0	0.25	0	0	0	0	0	0	0	0	0	0	0	0	0	0	0	0	0	0	0	0	0	0	0	0	0	0	0	0	2	0	0	0	0	0
ENSG00000091138	0	0	0	0	0	0	0	0	0	0	0	0	0	0	0	1	0	0	0	0	0	0	0	7	0	0	0	0	0	0	0	0	0	0	0	0	0	0	0	0	0	0	0	0	0	0	0	0	1
ENSG00000091140	90	91	68.5	107	92	34	0	112	52	76	74	55	16	30	113	69	67	108	163	75	31	16	84	75.5	38	37	64	15	20	33	52	27	6	36	62	38	35	73	49	41	93	78	117	94	46.5	16	29	93	136
ENSG00000091157	11	22	18	18	8	16	0	18.5	0	7	0	33.5	3	11	14	20	13	13	40	20	11	0	0	3	13	1	12	4	4	5	9	8	66	4	14	1	4	0	12	0	7	0	0	13	16	9	9	17	10
ENSG00000091164	163.17	149.67	131	109.5	77	106	1	88.5	108.5	109.5	53	103	130.5	91.5	152.5	82	207.5	141.5	124	189.67	98	66	108.5	113	120	59	45	31	45	47	135	36.09	96	50	62	110	32	38	67	105.5	106.5	38	0	135.5	19	36	120	67	54
ENSG00000091181	0	0	0	0	0	0	0	0	0	0	0	0	0	0	0	0	8	0	0	0	0	0	0	0	0	0	2	0	0	0	0	0	0	0	0	0	0	0	0	0	0	0	0	0	0	0	0	0	1
ENSG00000091262	0.5	5.08	0	4.7	7.27	0.5	0	1.5	0	3	4	0	6.53	0	0	1.5	0	8.78	6.5	8.75	0.2	0	0.7	0	0	9.37	2.75	0	1	0	0	0	13.5	0	0.5	0.33	0	0	2	1.5	0.5	2.95	14.15	2	4.53	0.45	0	0	0
ENSG00000091317	29	45	25	45	65	24	26	1	13	9	24	22	5	17	43	28	1	22	82.5	0	27	21	85	21	8	12	16	4	16	4	11	0	72	14	11	7	4	31	29	2	39	32	0	23	20	14	0	7	35
ENSG00000091409	0	3	0	14	0	7	1	12	1	0	2	0	0	0	0	6	8	0	2	0	0	9	1	26	0	0	0	0	0	5	6	0	0	6	0	0	0	0	0	9	0	8	13	6	2	0	0	0	0
ENSG00000091428	0	0	0	3	0	0	0	18	0	7	0	0	10	0	0	0	0	0	0	0	3	0	0	0	2	0	2	0	6	0	0	0	0	4	0	0	0	0	1	0	0	1	1	6	0	0	0	0	0
ENSG00000091436	46	25	56	50	35	25	22	18	41	13	16	14	6	62	9	30	15	3	36	35	70	3	65	5	33	11	46	12	11	31	33.5	7	44	31	28	16	4	10	21	30	47	33	18	58	10	18	14	14	67
ENSG00000091482	0	0	0	0	0	0	0	0	0	0	0	0	0	0	0	0	0	0	0	0	0	0	0	0	0	0	0	0	0	0	0	0	0	0	0	0	0	0	0	0	0	0	0	0	0	0	0	0	3
ENSG00000091483	101	66	95.5	95	60	49	13	15	45	10	39	73.5	38	64.5	39.5	96	46.5	75	43.5	59	86	74	42	43	42	13	60	13	26	20	44	13	8	43	29	20	30	20	25	42	104	37	98	108.5	51	42	74.5	30	74
ENSG00000091490	2	0	0	0	8	30	11	41	0	6	0	0	20	0	0	11	28	5	14	0	25	0	0	0	0	0	0	0	2	2	0	3	0	7	0	0	0	0	0	5	0	0	0	13	0	9	6	0	0
ENSG00000091513	4.28	0	3.06	0	0.06	0	12.5	0.08	0	1.13	0.08	0	12.77	2.71	0.13	1.06	7.29	0	0.5	3.39	8	0.08	12.18	0.08	12	0	0	7.07	1	0.15	0	1.58	0	0.2	1	2	0	0	0	0	0.28	6.25	0	7.39	0	0.23	0.07	5	0
ENSG00000091527	80	78	132	64.5	121.17	46	72	70	64	46	51	17	40	59	42	88.17	80	30	54	83	74.5	88	31	38	11	31	51	32	33	23	42	22	52	43	21	12	42.5	67	25	21	190	28	0	101.5	55	48	16	29.5	105
ENSG00000091536	5	4	0	0	0	18	7	13	0	0	0	0	2	0	0	0	0	0	47	5	28	0	14	2	6	0	1	0	0	0	7	4	0	4	0	0	0	4	0	3	1	1	0	0	19	1	0	0	0
ENSG00000091542	33	108	0	61	50	29	5	35	5	17	42.5	23	9	54	14	62.5	51	14	53	24	33	30	20	19	5	79	11	13	3	7	44	1	45	16	27	0	11	45	17	54	147	14	20	40	33	29.5	7	10	17
ENSG00000091583	0	0	0	0	0	0	0	0	0	0	0	0	0	0	0	0	0	0	0	0	0	0	0	0	0	0	0	0	0	0	0	0	0	0	0	0	0	0	0	0	0	0	0	0	0	0	0	0	0
ENSG00000091592	0	6	0	10	2.5	2	0	10.5	0	0.5	7	1.5	22.5	0	4.5	24	4	5.5	95	1	0	0	4.5	2.5	0	1.5	4	0	0	0	0	0	4	0	0	0	0	3.5	1	2.5	10	0	1	2	9.5	9.5	2	1.5	5.5
ENSG00000091622	0	0	1	10	0	4	0	0	10	1	5	0	12	11	0	1	1	0	7	28	2	0	1	4	12	1	0	0	1	0	0	2	0	0	11	7	2	0	5	3	14	1	0	7	0	8	5	2	10
ENSG00000091640	39	129	84	15	33	20	9	55	1	15	14	8	8	11	0	68	27	78	152	99	99	14.5	76	0	1	10	88.5	23	4	8	46.5	0	22	41.5	3	16	30	25	4	48.5	66	22	90.33	69	103	54.5	0	47	92
ENSG00000091651	126.05	49	195	164.5	116.33	63	87	93	114	106	80.67	41	53	88	109.5	195.5	30	56	101	96	231	168.25	96	138	52	53	85.5	104	40	59.25	153	69	27	86	69.5	60	64	141	21	44.5	265.5	80.1	85	158.5	87	57	131	76	99
ENSG00000091656	17	24	6	14	9	2	39	20	11	2	8	9	13	16	36	20	42	6	72	13	4	1	19	6	17	22	11	2	1	1	9	1	19	3	19	3	5	0	11	15	12	13	4	10	14	0	11	8	1
ENSG00000091664	0	0	0	0	0	0	0	0	0	0	0	0	0	0	0	0	0	0	0	0	0	0	0	0	0	0	0	0	0	0	0	0	0	0	0	0	0	0	0	0	0	0	0	0	0	0	0	0	0
ENSG00000091704	0	0	0	0	0	3	0	0	0	0	0	0	0	0	0	0	0	0	0	0	0	0	0	3	0	0	0	0	0	0	0	0	0	0	2	0	0	0	0	0	0	0	0	0	0	0	0	0	0
ENSG00000091732	139	130	123	91	79	125	0	81	122.5	91	46	41	65	65	131	109	141	122	80	133	205	4	57	36	71	149	37.5	10	26	51	133	23	36	75.5	60	64	6	20	75	70	44	2	105	158	18	29	106.5	143	166
ENSG00000091831	0	0	0	0	0	0	0	0	0	0	0	0	0	0	0	0	0	0	0	0	0	0	0	0	0	0	0	0	0	0	0	0	0	0	0	0	0	0	0	0	0	0	0	0	0	0	0	1	0
ENSG00000091844	10	2	7	60.5	4	6	0	21	9	7	38	8	6	2	10	19	14.5	4	9	21	11	27	9	33	5	0	21	9	4	24	13	16	11	17	17	20	3	4	3	39	29	4	22	16	7	0	16	0	6
ENSG00000091879	1	0.5	0	1.5	1	5	0	0	2	0	3	0	0	9	0.5	0	16	0	13	1	36	1	0	0	3	0	13	5	2	0	1	0	6.5	7	0	0	0	0	1	8	16	0	0	9	0	0	7	2.5	2
ENSG00000091947	137	128	77	195	33	130	0	67	62	21	39	160.5	14	118	165	95	55	138	142	26	116	0	41	31	42.5	37	64	35	14	58	138.5	9	77	62	47	61	5	0	70	43	36	54	205.5	151.5	55	23	79	135.5	105
ENSG00000091972	0	0	0	0	0	0	0	0	0	0	0	0	0	0	0	0	4	0	0	0	0	0	0	0	1	0	0	0	0	0	0	0	0	0	0	0	0	0	0	0	0	0	0	0	0	0	0	0	2
ENSG00000091986	0	0	7	0	0	0	0	29	0	0	0	0	0	0	0	4	0	0	5	0	12	0	29	0	0	11	3	0	0	5	0	0	10	0	0	4	3	6	0	0	0	0	0	1	1	0	22	0	0
ENSG00000092009	0	0	0	0	0	0	0	0	0	0	0	0	0	0	0	0	0	0	0	0	0	0	0	0	0	0	0	0	0	0	0	0	0	0	0	0	0	0	0	0	0	0	0	0	0	0	0	0	0
ENSG00000092010	9	49	32	26	30	36	10	1	6	0	0	12	10	0	10	6	49	4	53	45	1	0	159	29	4	3	38	6	1	14	44	1	60	5	0	7	1	7	24	14	23.5	18	8	30	55	30	13	0	39
ENSG00000092020	97	138	158	110	27	128	93.5	44	201.75	142.5	114	193.67	117.5	100.5	160	76	151.5	172.67	90	233.67	244.67	29	19	35	64	55	38	79	108	44	53.5	58	105	83	157.5	54	89	113.5	58	67.67	103	15	39	155	50	10	78	226	135
ENSG00000092036	36	41.33	5.5	13	3	5	16.33	2	6	16.5	8.5	4.5	0	23.5	18	16.5	30.33	19.5	24	12	29.5	21	6.5	0	3	0	23.5	3.5	4.5	14	20	0.5	13.5	10.5	11.5	0	21.5	2	6.5	7.5	22	4.5	13	35.5	17	9	4.5	51.33	34.5
ENSG00000092051	0	0	0	0	0	0	0	0	0	0	0	0	3	0	0	0.5	0	0	0	1	0	4	0	0	0	0	0	2	0	0	0	0	0	0	0	0	0	0	0	0	0	0	0	2	0	1	0	0	0
ENSG00000092054	0	0	0	0	0	0	8	0	0	0	0	0	0	0	0	0	0	0	0	0	0	0	0	0	0	0	0	0	0.75	0	0	0	0	0	0	0	0	0	0	0	0	0	0	0	0	0	0	0	0
ENSG00000092067	0	0	0	0	0	0	0	0	0	0	0	0	0	0	0	0	0	0	0	0	0	0	0	0	0	0	0	0	0	0	0	0	0	0	0	0	0	0	0	0	0	0	0	0	0	0	0	0	0
ENSG00000092068	0	0	0	0	7	0	13	0	6	0	4	0	0	0	0	0	0	0	7	0	1	0	0	1	0	0	6	0	0	0	1	0	5	0	0	0	0	0	0	0	20	5	0	0	0	0	0	0	0
ENSG00000092094	103.5	130	129	99	14	25	55	1	51	59	74	77.5	11	96.5	183	109	51	129	134	29	201.5	0	37	34	94	1	38	53.5	33.5	72	86	47	53	49.25	51.5	82	28	20	46	6	89.5	41	77	191.75	44	29.33	136	71	90
ENSG00000092096	0	22	0	0	0	0	0	0	0	0	0	0	0	0	0	22	0	0	22	5	0	0	7	1	0	0	8	0	0	0	0	0	0	6	0	0	0	0	0	0	0	5	7	1	8	0	0	0	0
ENSG00000092098	22	64.5	11	26.5	4.5	19	41.25	2	13	3	1.5	22.5	11	9	37.25	13.5	10.5	14.5	17	9	23.5	0.5	10.5	10	9	29.5	2	7	1.5	5	23	3	16.5	8.5	4	2.5	1.5	0	9.5	16.83	4	4.5	5	24.5	17.5	1	1.5	10	33.5
ENSG00000092108	179	172.5	70.5	141	81.5	150	124	23	120.5	154.5	99	127.33	80	130	200	59.5	123	128	85	171.5	200.67	4	89.5	52	63	72	49	72	59	53	111	41	75	100	70	81	40	50	52	95	53	58	78.5	148	53	35	136	129	117.5
ENSG00000092140	212	258.67	79	91	86	50	92	0	75	73.5	22	23	50	102	106	257.5	66	76	70	141	81	3	15	18	198	93.5	17	34	19	35	25	23	132.5	27	28	12.5	2	0	23	43	14	4	15	40	18	48	109.5	41	40
ENSG00000092148	62	87	30	104	1	47	81	16	55	101	57	22	12	70	46	57	158	19	27	21	46	6	8	39	99	43.25	14	44	19	26	50	13	82	28	38	19	0	0	19	14	31	30	36	55	35	39	58	37	64
ENSG00000092199	440.6	411.37	503.57	374.5	486.83	383.53	401.37	197.7	393.03	420.2	345.2	535.25	355.67	279.78	677.34	432.08	440.37	450.5	354	336.17	598.39	374.5	437.37	374.41	292.78	352.64	304.33	213.5	196.23	188.2	386.87	190.7	331.73	426.93	238.64	200.93	286.91	234	271.01	313.33	644.8	299.53	327	585.81	304.87	397.73	370	317.53	563.23
ENSG00000092200	2	0	1	0	0	0	0	0	0	0	0	0	15	0	0	0	0	0	0	0	0	0	0	0	0	0	0	2	0	0	0	0	0	1	0	0	0	0	0	0	0	0	0	0	0	0	0	0	0
ENSG00000092201	118.5	169.5	159.5	191	91	82	114	57	89	99.5	146	108	105	128	321.5	223	154.5	181.5	134	7	114	99	136	71	62	118	155	35	22	48	70	51	66	135	54	50	29	118.5	32	122	161	86	65	190.5	134.5	50	87	130	130.5
ENSG00000092203	171	167	119	90	92	135	110	24	62	84	56	75	138.5	109	140.33	135.5	204.5	82	139	119	161	26	67.5	44	25	53.5	33	21	27	40	141	10	59	58.5	38	60	36	0	76.5	89.5	82.5	47	39	133.5	48	31	93	128	95
ENSG00000092208	126	105	60.5	44	69.5	66	1	0	62	13.5	21	28	2	71	111	100.83	19	48	53	47.5	111	35.5	15	61	51	15	20	19	19	46	61	24	77	69	57.5	42	10	23	31	55	44.5	13	0	102	12	54	66	69	44
ENSG00000092295	0	0	0	0	0	0	0	0	0	0	0	0	17	0	0	10	0	0	0	0	0	0	0	0	0	0	0	0	0	0	0	0	0	0	0	0	0	0	0	0	0	0	0	0	0	0	0	0	0
ENSG00000092330	24	33	31.5	70	29	19	22	0	26	14	53	33	37	12	97	13	17	58	14	31	79	28	46	1	0	5	21	42	36	3	84	4	22	30	9	2	20	12	15	46	29.33	28	56	45	29	16.5	72	63	22
ENSG00000092345	0	0	0	0	0	0	0	0	0	0	0	0	0	0	0	0	0	0	0	0	0	0	0	0	0	0	0	0	0	0	0	0	0	0	0	0	0	0	0	0	0	0	0	0	0	0	0	0	0
ENSG00000092377	0	0	0	0	0	0	0	0	0	0	0	0	0	0	0	0	0	0	0	0	0	0	0	0	0	0	0	0	0	0	0	0	0	0	0	0	0	0	0	0	0	0	0	0	0	0	0	0	0
ENSG00000092421	0	0	6	0	5	0	3	11	1	3	1	2	0	6	0	2	3	1	20	1	2	6	12	0	1	0	34	0	0	1	0	0	0	0	1	0	0	10	5	0	1	21	0	4	22	0	3	15	0
ENSG00000092439	27.5	21	22	6	3	3	33.5	20	26.5	22.5	27.5	26	4	29.5	4	22	60.5	17	40	34	60.5	1	2	28	3	0	1	7.5	8	7	4	4	17	8.5	11.5	4.5	6	0	5.5	2	15	16	35.5	24	18.5	6	6	27.5	25.5
ENSG00000092445	8	8	0	26	4	17	8	0	2	0	0	0	3	10	0	0	12.06	24	37	27	28	10	10	11	1	4	0	1	3	4	17	7	0	9	0	5	5	0	13	3	49	4	54	23	19	8	0	7	22.12
ENSG00000092470	25	65	44	73	20	41	12.1	69	71	6	14	75	6	43	122	75	45	71	33	6	93	23	1	13	3	2	2	38	37	32	72.7	38	0	40	30	45	13	22	19	37	56	13	82	139.5	26	4.67	99	81	56
ENSG00000092529	4	0	0	2	0	0	0	0	0	0	0	0	0	1	0	0	7	0	1.5	0	1	0	0	0	0.5	0	0	0	0	0	1	0.5	0	0	0	0	0	0	2	3	4.5	1	1	0	0	0	0	1	1
ENSG00000092531	38	42	18	49	90	31	42	2	17	63	14	0	5	21	9	51	39	26	69	3	61	28	81	3	27	76	9	12	11	21.5	17	5	12	39	11	29	0	51	6	11	31	24	33	60	11	6	13	29	42
ENSG00000092607	1	0	0	0	0	0	0	0	0	1	6	0	1	3	2	0	27	0	0	14	1	0	0	9	7	3	0	3	0	0	0	0	0	0	0	0	0	0	1	2	0	0	0	1	0	0	0	0	13
ENSG00000092621	643.17	499.5	520.5	416	326	498.17	595.17	502.5	455	367	227	313	269	394	336.67	323.5	373	463	370	483.67	684.5	174	287	150	212	105	332	288	205	211	555.5	111	58	307.67	415	288	161	112	294	346	494	176	149	574	158	212	449.5	454.5	646.5
ENSG00000092758	0	7	0	0	0	2	3	0	0	0	0	0	0	0	0	21	0	0	2	0	0	0	4	0	0	0	6	0	0	0	3	0	10	18	0	0	0	0	0	17	0	4	12	2	0	0	0	5	15
ENSG00000092820	89.5	131	36	73	84	38	69	52	52	26	42	28	124	25	87	104	143	71	142	45	69	9	92	66	30	41	59	16	24	22	75	14	45	92	35	41	17	191	59	51.08	126	12	176	131	80	38	73	50	53
ENSG00000092841	119.92	214.62	154.25	101.25	208.67	114.12	280.38	265.75	172.5	76.5	78.75	109	160.38	126.78	78.25	156.12	195	82.12	320.37	162	113.33	81.5	278.25	115.38	38.25	202.5	212.5	91.75	51.75	98.25	131.88	47.75	24.25	83.25	106.75	112.83	71	189.88	91.46	125.33	253.12	129.12	95.96	201.46	276.88	82.25	82.08	127.25	197.12
ENSG00000092847	22	6	18	87	59	26	22	34	43	10	13	10	0	28	2	15	48	31	71	17	20	19	9	6	18	2	35	14	6	13	18	5	33	15	23	7	4	0	29	6	37	42	0	44	43	9	46	1	28
ENSG00000092850	0	0	0	1	0	2	0	15	0	0	3	0	0	0	0	2	2	0	4	0	0	0	0	0	0	6	0	0	5	0	0	0	0	0	2	0	0	0	0	0	2	0	0	0	1	2	0	0	5
ENSG00000092853	44.5	61	272.17	146.5	128	76	71	183.33	89.5	150	206	363.83	41	96	225.5	220	57	145.5	258.5	156	383.83	105.33	137	59	25	0	116	125	39	47	136.5	122	88	116	111	163	23	133	32	53	189	113	0	219	134	21	136	137	150.5
ENSG00000092871	6	1	5	34	8	19	16.17	4	7	2.5	9	0	3	5.5	0	10	1	7.5	24.5	0	20	3	6	0	0	4	10.5	11	2	1	8	0	4	1	20	15	2	17	5.17	1	9	7	1	12.5	1	13	1	1	12.2
ENSG00000092929	0	0	0	0	9	0	0	0	0	0	4	0	0	0	0	0	0	0	3	0	0	0	0	0	0	0	0	0	0	0	0	0	0	0	0	0	0	0	0	0	0	0	1	0	0	0	0	0	0
ENSG00000092931	101.5	91	156	60.5	44	67	81	64.5	106	24	56.5	84	32	104	152	57.64	63.5	210.5	73.5	84.5	53	39	37.5	30	23	61	16	43	30.5	18.5	75	25.5	48.5	36.5	41	61	41.5	34	32.5	32.5	55	11	109	85.5	12	54	83.5	136.5	62
ENSG00000092964	0	0	0	4	14	0	2	0	0	0	0	0	4	1	3	1	9	2	6	22	0	2	3	16	0	1	12	2	0	0	1	0	6	1	0	1	2	0	3	12	9	17	0	1	11	0	7	0	10
ENSG00000092969	0	0	0	0	0	0	0	0	1	0	2	0	0	0	0	0	0	0	0	0	0	0	0	0	2.5	0.5	0	0	0	0	0	0	0	0	0	0	0	0	0	2	0	0	0	0	0	0.5	0	0	0
ENSG00000092978	174	158.5	62	132	12	107	71	51	77	34	80	71	38	98	83	197	124	52	44	28	173	35	31	27	75	133	5	32	39	61	55	30	49	22	64	79	11	2	51	68	49	15	13	114	35	6	131	101	65
ENSG00000093000	139.5	105	117.5	106.5	106	63	116.5	69.5	105.5	98	50	94	83	108	85.83	180	58	90	79.5	67.5	147	50	23	29.5	92	35.5	31.5	72	28	54.5	73	45.5	1	62	48	36.5	54.5	58	42	72	120	40	1	117.5	26	74	86.33	96.5	68.5
ENSG00000093009	208.5	101	233.5	341.17	102	144	143	232	110	170	155	120	134	158	423.5	110	191.5	362	82	372	376	88.5	134	67	20	50	61	126	86.5	185	247.5	97.5	54	155	180	145	55	82	15	106	152	31	0	346.17	106	39	246.5	334.5	225
ENSG00000093010	209	72	147	174.75	65.5	98	21.5	137	75	97	24.5	92.25	30.5	84	46.5	46	61.5	34	118.5	79	178.5	34.33	116	23.5	51	27	96.5	81.5	27	47	113	29.5	70	38	99.5	48.5	17	0	10.5	13.5	154.5	72.5	8.5	186.25	110.5	72	35.5	71.5	143
ENSG00000093072	0	0	0	0	0	0	0	0	0	0	0	0	0	0	0	0	0	0	0	0	0	0	1	0	0	0	0	0	0	0	0	0	0	0	0	0	0	0	0	0	0	0	0	0	0	0	0	0	0
ENSG00000093100	0.5	0	6.5	0.5	4	0	9.5	5	2	0	7.5	7	16.5	2.5	0	5	6.5	0	3.5	10.5	16.5	1.5	0	0	1.5	0	5	8.5	3	5	3	0	6	3	0	0	0	0	0	6.5	4	0	0	8.5	1	5	8	3	8.5
ENSG00000093134	0	0	0	0	0	0	0	0	0	0	0	0	0	0	0	0	0	0	0	0	0	0	0	0	0	0	0	0	0	0	0	0	0	0	0	0	0	0	0	0	0	0	0	0	0	0	0	0	0
[truncated: 58,674 more rows]
[truncated: 517 more columns]
