# Supplementary material for: Detection of transcriptome-wide microRNA–target interactions in single cells with agoTRIBE
Source: Nat Biotechnol. 2023 Sep 21;42(8):1296–302. doi: 10.1038/s41587-023-01951-0 (PMC11324520; doi:10.1038/s41587-023-01951-0)
Supplement: Supplementary file 9 — Editing events in 3′ UTR for quality control-processed HEK-293T single cells. [file 41587_2023_1951_MOESM9_ESM.xlsx]

## Sheet: Sheet1
Table7: Editing events in 3' UTR for quality control processed cells
(Editing events overlapping with more than one gene were accounted for by using a fraction weighed inversly to the number of genome mapping)
Gene ID	AACGTGACAA+ACTCCTTGGC	AACGTGACAA+CCATGGTCGA	AACGTGACAA+CCGCCTCTAT	AACGTGACAA+CGGTTACGAG	AACGTGACAA+CGTGTTATGA	AACGTGACAA+GAAGATTAGC	AACGTGACAA+GAATTCGGTA	AACGTGACAA+GAGGAGACGT	AACGTGACAA+GAGGCGACTA	AACGTGACAA+GGACAATTGG	AACGTGACAA+GGCATGATGG	AACGTGACAA+GGCTATAATC	AACGTGACAA+TAATCGGCCA	AACGTGACAA+TCATTGCACG	AACGTGACAA+TGAAGCTTCG	AACGTGACAA+TTACGATAGG	AACGTGACAA+TTAGCTGGAA	AACGTGACAA+TTCGACCGGT	AACGTGACAA+TTGAGAGACA	AACGTGACAA+TTGTGTGCGT	AACGTGACAA+TTGTGTTGGA	AGCTCCACTG+ACTCCTTGGC	AGCTCCACTG+CCATGGTCGA	AGCTCCACTG+CCGCCTCTAT	AGCTCCACTG+CCGGTACAAT	AGCTCCACTG+CCTCGTAAGT	AGCTCCACTG+CGATTCTGCC	AGCTCCACTG+CGGTTACGAG	AGCTCCACTG+CGTGTTATGA	AGCTCCACTG+GAAGATTAGC	AGCTCCACTG+GAATTCGGTA	AGCTCCACTG+GGACAATTGG	AGCTCCACTG+TAATCGGCCA	AGCTCCACTG+TAGTAACAGG	AGCTCCACTG+TCCAAGGAGA	AGCTCCACTG+TGAAGCTTCG	AGCTCCACTG+TGGTGGTTGA	AGCTCCACTG+TTACGATAGG	AGCTCCACTG+TTCACTGGCC	AGCTCCACTG+TTGTGTGCGT	AGCTCCACTG+TTGTGTTGGA	CGATGACTCC+ACTCCTTGGC	CGATGACTCC+CCATGGTCGA	CGATGACTCC+CCTCGTAAGT	CGATGACTCC+CGATTCTGCC	CGATGACTCC+CGGTTACGAG	CGATGACTCC+CGTGTTATGA	CGATGACTCC+GAATTCGGTA	CGATGACTCC+GAGGAGACGT
ENSG00000000003	2	71	29	6	7	15	0	0	0	0	0	0	3	16	16	16	0	6	43	0	0	0	0	0	2	77	11	9	0	11	2	0	0	0	2	0	0	0	0	0	0	0	2	0	0	0	0	2	19
ENSG00000000419	0	0	0	0	0	0	0	0	0	0	0	0	0	0	3	13	0	0	0	0	0	0	0	0	0	16	0	0	0	0	0	0	0	0	0	0	0	0	0	0	0	0	0	0	0	0	0	0	0
ENSG00000000457	0	0	0	0	0	0	0	0	0	0	0	0	0	0	4	19	0	0	0	0	0	0	0	0	0	0	0	0	0	0	0	0	0	0	0	0	0	0	0	0	0	0	0	0	0	0	0	2	0
ENSG00000000460	2	17	0	0	0	0	0	0	0	0	0	2	0	0	0	0	0	4	17	0	0	0	0	0	0	0	0	3	0	0	2	0	0	0	0	0	0	0	0	0	0	0	0	2	0	0	0	0	0
ENSG00000001036	0	15	5	16	0	0	6	0	0	4	0	0	0	4	3	16	0	4	9	0	13	0	0	0	0	5	0	3	0	0	2	0	0	0	3	0	0	0	0	0	0	0	6	0	0	0	0	0	3
ENSG00000001084	0	0	7	0	0	5	0	0	0	0	0	0	0	0	0	0	0	0	4	0	0	0	0	0	0	0	0	2	0	0	0	0	0	0	0	0	0	0	0	5	0	0	4	0	0	0	0	0	0
ENSG00000001167	0	0	2	14	0	0	0	2	0	0	0	0	0	0	0	0	0	0	0	0	0	0	0	0	0	0	0	0	0	0	0	0	0	0	0	0	0	0	0	0	0	0	0	0	0	0	0	0	0
ENSG00000001460	0	0	0	2	0	0	3	5	0	0	0	0	0	0	0	20	0	0	0	0	0	0	0	0	0	0	0	0	0	0	0	0	0	0	0	0	0	0	0	0	0	0	0	0	0	0	2	0	4
ENSG00000001461	0	0	4	0	0	0	0	4	0	7	0	0	0	0	0	19	8	0	3	4	0	16	0	8	3	0	0	0	0	0	0	0	0	0	17	0	0	0	0	9	0	0	0	0	0	0	0	0	0
ENSG00000001497	0	0	0	2	0	0	0	0	0	3	0	0	0	0	0	3	0	0	4	0	10	0	0	0	0	0	0	0	0	2	0	0	0	0	0	0	0	0	0	0	0	0	2	0	0	0	0	0	0
ENSG00000001561	0	0	0	0	0	8	0	2	0	0	0	0	0	0	17	0	0	0	42	0	0	0	0	0	0	0	0	5	0	0	0	0	0	0	0	0	0	0	0	0	0	0	0	0	0	0	0	5	0
ENSG00000001626	0	0	0	0	0	0	0	0	0	0	0	0	0	0	0	0	0	0	0	0	0	0	0	0	0	0	0	0	0	0	0	0	0	0	0	0	0	0	0	0	0	0	0	0	0	0	0	0	0
ENSG00000001629	0	9	10	21	9	0	0	2	0	51	0	0	0	0	0	63	0	0	44	2	2	0	0	0	0	15	0	0	0	0	0	0	0	0	3	0	0	0	0	0	0	2	5	0	4	0	12	0	4
ENSG00000001630	0	9	6	4	0	7.5	0	0	1	12	0	1	0	1	22	13	0	2.5	1.5	0	0	0	0	0	3	5	1	2	0	3	0	0	0	0	0	0	0	2	0	1	0	0	5	0	9	0	0	0	2
ENSG00000001631	0	9.5	11	0	0	13	0	2	1.5	5.5	0	0	7	4	0	4.5	0	0	0	3	0	0	0	0	0	1	0	0	0	0	0	0	0	0	1.5	0	0	0	0	0	0	0	5.5	1	0	0	2	0	8.5
ENSG00000002016	8	4	17	0	3	0	0	2	0	0	0	0	0	39	32	2	4	0	0	13	14	0	0	0	0	0	0	2	0	0	2	0	0	0	3	0	0	0	0	0	0	0	0	5	0	0	8	16	0
ENSG00000002330	4	0	2	6	0	0	0	13	0	0	3	0	0	0	0	9	0	0	9	0	0	0	0	0	0	0	0	0	0	0	0	0	0	0	2	0	0	0	0	0	0	0	8	0	0	0	0	0	0
ENSG00000002549	0	8	0	0	0	0	0	0	0	0	0	0	0	0	0	0	0	0	0	0	0	0	0	0	0	0	0	0	0	0	0	0	0	0	0	0	0	0	0	0	0	0	0	0	0	0	0	0	0
ENSG00000002586	0	20	2	0	0	0	20	0	0	0	0	0	0	0	0	9	2	9	27	0	3	0	0	0	0	21	3	9	0	0	0	0	0	0	0	0	0	0	0	0	0	0	2	0	2	0	0	0	0
ENSG00000002822	5	0	0	0	0	0	0	0	0	0	3	0	2	0	2	3	0	5	0	0	0	0	0	0	0	0	0	0	0	0	0	0	0	0	3	0	0	0	0	0	0	0	5	0	0	0	0	0	6
ENSG00000002834	0	6	0	0	5	2	0	17	2	0	0	0	5	0	2	12	0	16	76	0	0	0	0	0	5	0	0	0	0	0	0	0	0	0	0	0	0	0	0	2	0	0	4	0	0	0	0	0	0
ENSG00000002919	2	25	10	14	4	0	4	75	0	0	0	0	0	4	11	68	4	14	130	0	2	2	2	0	3	14	6	2	0	0	4	0	0	0	0	0	0	0	0	0	0	0	13	3	2	2	3	2	18
ENSG00000003056	0	19	2	8	0	13	11	18	0	2	0	0	0	16	5	96	3	9	0	0	0	10	0	2	0	0	2	0	0	0	0	0	0	2	0	0	0	0	0	0	0	0	2	2	0	0	0	0	0
ENSG00000003096	0	0	10	0	2	0	0	3	0	0	0	0	0	0	9	3	5	0	6	0	0	0	0	0	0	0	12	0	0	0	0	0	0	0	5	0	0	0	0	0	0	0	0	0	0	0	8	0	0
ENSG00000003137	0	2	0	0	0	0	0	0	0	0	0	0	0	0	0	27	0	0	20	0	0	0	0	0	0	0	0	0	0	0	0	0	0	0	0	0	0	0	0	0	0	0	0	0	0	0	0	0	2
ENSG00000003147	0	0	0	3	0	0	0	0	0	0	0	0	0	0	0	0	0	0	0	0	0	0	0	0	0	0	0	0	0	0	0	0	0	0	0	0	0	0	0	0	0	0	2	0	0	0	0	0	0
ENSG00000003249	0	3	0	0	0	0	4	0	0	0	0	0	0	0	0	0	0	0	9	0	0	0	0	0	0	0	0	0	0	0	0	0	0	0	0	0	0	0	0	0	0	0	4	0	0	0	0	0	0
ENSG00000003393	0	13	2	0	0	0	4	0	0	4	4	0	0	0	0	4	7	0	2	0	4	0	0	0	0	2	0	0	0	0	2	0	0	0	0	0	0	6	0	0	0	0	0	0	0	0	0	0	2
ENSG00000003400	0	0	0	0	0	0	0	0	0	0	0	0	6	0	0	6	0	2	0	0	0	0	2	0	0	5	0	0	0	0	0	0	0	0	0	0	0	0	0	0	0	0	7	0	0	0	0	4	0
ENSG00000003402	0	3	0	0	4	0	0	0	0	0	0	0	21	0	0	0	0	0	52	6	0	0	0	0	0	4	0	8	0	0	0	0	0	0	0	0	0	0	0	0	0	0	0	0	3	0	0	6	0
ENSG00000003436	0	0	0	0	0	0	0	55	0	0	0	0	0	0	0	21	0	0	68	0	0	0	0	0	0	3	0	0	3	0	0	0	0	0	0	0	0	0	0	22	0	0	0	0	0	0	0	0	7
ENSG00000003509	0	0	0	0	0	0	0	0	2	0	3	0	0	0	0	0	0	0	0	0	0	0	0	0	0	0	0	0	0	0	0	0	0	0	0	0	0	0	0	0	0	0	0	0	0	0	0	0	0
ENSG00000003756	2	4	5	0	0	0	0	2	4	0	4	0	0	2	0	16	0	0	4	0	5	0	0	3	0	33	0	0	0	0	3	0	5	2	0	0	0	0	0	0	0	0	0	0	5	0	0	0	13
ENSG00000003987	0	0	0	0	0	0	0	0	0	0	0	0	0	0	0	0	0	0	0	0	0	0	0	0	0	0	0	0	0	0	0	0	0	0	0	0	0	0	0	0	0	0	0	0	0	0	0	0	0
ENSG00000003989	0	0	0	0	2	0	0	0	0	0	0	0	0	2	0	0	0	0	0	0	0	0	0	0	0	0	0	0	0	0	0	0	0	0	0	0	0	0	0	0	0	0	0	0	0	0	0	0	0
ENSG00000004059	0	7.5	0	1	0	0	0	0	0	0	0	0	0	0	0	4.5	0	0	8	0	1.5	0	0	0	0	0	0	0	0	0	1	0	0	0	0	0	0	0	0	0	0	0	1.5	0	2.5	0	0	0	0
ENSG00000004139	0	10	0	0	2	7	0	35	0	0	0	0	3	2	6	25	0	0	0	11	0	7	0	0	0	46	4	4	0	0	0	0	0	3	0	0	0	0	0	2	0	0	0	0	2	0	0	0	0
ENSG00000004142	5	49	23	25	6	8	0	81	0	3	6	6	7	11	18	25	12	42	80	0	0	4	0	5	0	29	6	0	0	0	0	0	0	0	0	0	4	0	2	11	0	3	34	2	3	0	0	3	10
ENSG00000004399	0	0	0	0	0	0	0	0	0	0	0	0	0	0	0	0	0	0	0	0	0	0	0	0	0	0	4	0	0	0	0	0	0	0	0	0	0	0	0	0	0	0	0	0	0	0	0	0	0
ENSG00000004455	2	68	47	26	25	19	11	50	0	0	4	3	0	13	37	108	0	9	81	13	3	69	0	0	0	65	17	8	5	0	7	2	8	6	17	4	0	0	0	4	2	0	15	4	0	0	0	0	55
ENSG00000004478	4	21	6	4	13	47	6	72	3	0	0	0	0	0	0	55	0	2	34	0	2	11	0	0	0	74	8	0	0	0	3	0	0	2	2	0	0	0	2	0	0	0	3	0	5	0	0	0	0
ENSG00000004487	0	0	0	6	0	0	0	0	0	0	0	0	0	0	2	0	0	2	3	0	0	0	0	0	0	0	0	0	0	0	0	0	0	0	0	0	0	0	0	0	0	0	0	0	0	0	0	0	0
ENSG00000004660	0	0	0	0	3	0	0	0	0	0	2	0	0	0	0	0	0	0	0	0	0	4	0	0	0	0	0	0	0	0	0	0	0	0	0	0	0	0	0	0	0	0	0	0	0	0	0	0	0
ENSG00000004700	3	30	6	4	0	6	218	24	0	0	7	0	2	4	12	85	0	5	44	2	2	4	2	0	14	0	0	4	0	0	0	0	0	2	6	0	0	0	0	6	0	3	4	4	4	0	5	2	6
ENSG00000004766	0	12	0	0	0	0	0	0	0	0	0	0	0	0	0	5	0	0	0	0	0	0	0	0	0	0	0	0	0	0	0	0	0	0	0	0	0	0	0	0	0	0	0	0	0	2	0	0	0
ENSG00000004779	0	0	5	0	0	2	0	7	0	0	0	0	0	0	0	4	0	0	0	3	0	0	0	0	0	0	0	0	0	0	0	0	0	0	0	0	0	0	0	0	0	0	2	0	0	0	0	0	0
ENSG00000004838	0	0	0	0	0	0	0	0	0	0	0	0	0	0	0	0	0	0	0	0	0	0	0	0	0	0	0	0	0	0	0	0	0	0	0	0	0	0	0	0	0	0	0	0	0	0	0	0	0
ENSG00000004864	0	40	6	0	0	2	0	0	0	17	0	0	0	0	11	4	2	7	42	0	0	0	0	0	0	5	0	0	0	0	0	0	0	0	4	0	0	0	0	0	0	0	6	0	2	0	8	0	4
ENSG00000004866	0	0	0	0	0	0	0	0	0	0	0	2	0	0	0	0	0	0	2	0	0	0	0	0	0	6	0	0	0	0	0	0	0	0	0	0	0	0	0	0	0	0	0	0	0	0	2	0	5
ENSG00000004897	3	181	63	83	2	111	12	0	0	50	2	0	13	23	59	225	6	2	55	15	6	2	0	0	51	49	8	0	0	2	2	0	0	4	4	0	0	0	0	3	0	0	39	6	0	0	20	16	60
ENSG00000004948	0	0	0	0	0	0	0	0	0	0	0	0	0	0	0	0	0	0	0	0	0	0	0	0	0	0	0	0	0	0	0	0	0	0	0	0	0	0	0	0	0	0	0	0	0	0	0	0	0
ENSG00000004961	0	0	0	0	0	0	0	0	0	7	0	0	2	3	23	19	0	0	17	0	0	2	0	0	0	0	0	0	0	0	15	0	0	0	0	0	0	0	0	0	0	0	2	0	0	0	0	0	0
ENSG00000004975	2	0	0	0	0	0	0	6	0	0	0	0	0	0	0	9	0	0	2	0	0	0	0	0	0	0	0	0	0	0	0	0	0	0	0	0	0	0	0	4	0	0	2	0	0	0	0	0	0
ENSG00000005007	2	10	14	15	10	2	6	21	0	0	0	2	3	2	5	89	2	0	55	0	3	21	3	2	2	33	5	0	0	0	0	0	0	4	0	0	0	0	0	0	2	0	2	2	0	2	0	0	21
ENSG00000005020	0	15	0	19	0	0	0	0	0	11	0	0	0	20	10	0	0	0	42	2	0	0	0	0	23	0	0	0	0	0	0	0	0	0	0	0	0	0	0	0	0	0	4	6	0	0	0	0	0
ENSG00000005022	0	9	2	0	0	0	10	0	0	0	0	0	4	0	0	14	0	4	11	0	0	0	0	0	0	9	2	2	0	0	0	0	0	6	0	0	0	0	0	0	0	0	6	0	0	0	0	0	0
ENSG00000005059	0	0	0	0	0	0	0	3	0	0	0	0	0	0	2	0	0	0	0	3	0	0	0	0	0	13	0	0	0	0	0	0	0	0	0	0	0	0	0	0	0	0	0	0	0	0	0	0	0
ENSG00000005073	0	0	10	0	0	0	0	0	0	0	2	0	0	0	0	0	0	0	9	0	0	0	0	0	0	0	0	0	0	0	0	0	0	0	0	0	0	0	0	0	0	0	2	0	0	0	0	0	0
ENSG00000005075	0	0	0	0	0	0	0	0	0	0	0	0	0	0	0	4	0	0	5	0	0	0	0	0	0	2	0	0	0	0	0	0	0	0	0	0	0	0	0	0	0	0	0	0	0	0	0	0	0
ENSG00000005100	1.5	3	6	32.5	1	1	0	0	0	1	0	0	1	6	2	34.5	0	14.5	0	2	0	3	0	0	1.5	9	1	3	0	0	4.5	0	0	0	1.5	0	0	3	0	34.5	0	0	12	1	5	1	0	0	15
ENSG00000005156	0	0	7	0	0	0	0	0	0	0	0	0	0	0	0	31	0	0	0	0	0	9	0	0	0	0	0	2	0	0	0	0	0	0	0	0	2	31	0	0	0	0	0	2	0	0	0	0	0
ENSG00000005175	0	16	2	20	0	0	0	0	0	2	0	0	0	0	0	0	0	0	0	0	0	0	0	0	2	0	0	0	0	0	0	0	0	0	0	0	0	0	0	0	0	0	0	0	0	0	0	0	0
ENSG00000005187	0	0	3	0	0	0	0	4	0	0	0	0	0	0	0	0	0	0	0	0	0	0	0	0	0	0	0	0	0	0	0	0	0	0	0	0	0	0	0	0	0	0	0	0	0	0	0	0	0
ENSG00000005189	0	7	3	3	0	0	0	0	0	0	0	0	8	5	0	0	2	6	2	3	0	0	0	0	2	0	0	0	0	0	3	0	0	0	0	0	0	0	0	0	0	0	10	2	4	0	0	0	0
ENSG00000005194	2	30	10	6	7	10	0	42	0	10	5	3	0	13	12	31	10	8	24	0	6	10	2	0	0	6	0	0	0	2	3	2	0	2	7	4	0	0	4	2	0	0	17	3	2	2	2	0	4
ENSG00000005206	0	11	0	3	4	0	2	0	0	3	6	0	0	3	5	26	0	0	2	2	0	0	2	0	0	0	0	0	0	0	0	0	0	0	0	0	2	0	0	0	0	0	2	0	0	0	0	3	0
ENSG00000005238	0	0	0	0	0	0	0	0	0	0	0	0	0	0	0	0	0	0	0	0	0	0	0	0	0	0	0	0	0	0	0	0	0	0	0	0	0	0	0	0	0	0	0	0	0	0	0	0	0
ENSG00000005243	4	0	7	0	0	0	0	0	0	0	0	0	0	0	0	6	0	0	0	0	0	0	0	0	0	0	0	0	0	0	0	0	0	0	0	0	0	0	0	0	0	0	0	0	0	0	0	0	2
ENSG00000005249	0	0	0	0	0	0	0	0	0	0	0	0	0	0	0	0	0	26	2	0	0	0	0	0	0	9	0	0	0	0	0	0	0	0	0	0	0	0	0	0	0	0	0	0	0	0	0	0	0
ENSG00000005302	0	0	0	0	0	0	0	16	0	0	0	0	0	0	0	2	0	0	14	2	0	13	0	0	2	0	6	0	0	0	0	0	0	0	0	0	0	0	0	0	0	0	0	0	0	0	0	0	0
ENSG00000005339	3	0	25	19	0	6	0	11	0	13	0	0	0	13	0	64	2	0	16	0	11	0	0	0	0	55	4	7	0	0	0	0	0	0	22	0	0	0	0	0	0	4	3	0	0	0	0	0	8
ENSG00000005436	3	41	11	2	0	9	12	0	0	0	4	0	17	10	11	15	0	6	2	0	2	0	0	0	21	0	0	5	0	0	0	0	0	4	0	0	0	0	0	2	0	0	4	0	0	0	7	5	0
ENSG00000005448	0	0	0	0	0	0	0	0	0	0	0	0	0	0	0	0	0	0	3	0	0	0	0	0	0	0	0	0	0	0	0	0	0	0	0	0	0	0	0	0	0	0	0	0	0	0	0	0	0
ENSG00000005469	0	0	0	0	4	0	0	0	0	0	0	0	0	0	0	0	0	0	0	0	0	0	0	0	0	0	0	0	0	0	0	0	0	0	0	0	0	0	0	0	0	0	0	0	0	0	0	0	0
ENSG00000005483	0	0	0	0	0	0	0	0	0	4	0	0	0	0	0	0	0	0	0	0	0	0	0	0	0	0	0	0	0	0	0	0	0	0	0	0	0	0	0	0	0	0	0	0	0	0	0	0	0
ENSG00000005486	0	28	15	21	2	16	0	137	0	0	0	0	0	10	9	16	5	2	63	3	0	0	0	0	0	26	6	6	0	2	0	0	0	0	2	0	0	0	0	2	0	0	39	3	3	0	0	0	26
ENSG00000005513	0	0	0	0	0	0	0	0	0	0	0	0	0	0	0	0	0	0	0	0	0	0	0	0	0	0	0	0	0	0	0	0	0	0	0	0	0	0	0	0	0	0	0	0	0	0	0	0	0
ENSG00000005700	0	11	0	45	0	0	0	0	0	14	0	0	0	6	6	42	0	0	10	0	11	0	2	0	0	9	2	0	0	0	0	0	3	0	0	0	0	0	0	0	0	0	4	0	5	0	0	0	0
ENSG00000005801	0	10	0	3	0	10	2	38	0	9	0	0	0	0	15	23	0	0	4	3	2	0	0	0	7	20	0	2	2	0	0	0	3	5	0	0	0	0	0	3	0	0	13	0	0	0	0	0	7
ENSG00000005810	10	81	18	21	21	113	2	37	0	36	23	0	2	58	42	88	25	4	55	10	15	0	0	0	4	30	3	9	0	12	2	0	4	7	17	2	0	5	0	3	0	5	0	6	5	0	57	2	21
ENSG00000005812	2	90	34	35	2	36	2	0	3	14	0	0	0	8	130	92	4	0	26	14	8	6	0	3	0	26	5	15	0	0	0	2	0	0	56	0	0	0	0	5	2	0	0	0	0	0	0	0	0
ENSG00000005882	0	19	0	0	5	0	0	0	0	0	0	0	0	0	0	0	0	0	0	0	0	0	0	0	0	0	0	0	0	0	0	0	0	0	0	0	0	0	0	0	0	0	0	0	0	0	0	0	0
ENSG00000005884	0	0	0	0	0	0	0	0	0	0	0	0	2	0	0	2	0	0	4	0	0	0	0	0	0	0	2	0	0	0	0	0	0	0	0	0	0	0	0	0	0	0	0	0	0	0	0	3	8
ENSG00000005889	5	0	17	31	0	77	41	6	0	71	3	0	2	22	49	172	0	2	14	8	10	0	0	0	10	4	10	14	0	0	0	0	0	0	5	0	0	0	0	2	6	0	0	0	0	0	0	0	55
ENSG00000005893	2	25	37	2	2	11	56	0	0	15	0	0	0	7	0	67	0	0	33	0	2	8	0	0	2	15	0	19	0	0	0	0	0	4	18	0	0	0	0	0	0	10	0	0	11	0	4	0	2
ENSG00000006007	0	50	17	6	0	6	28	0	8	6	0	0	27	17	25	15	5	68	59	24	0	57	0	0	0	58	0	18	2	0	2	0	0	2	19	0	0	0	0	3	4	0	68	2	0	0	3	8	15
ENSG00000006015	0	2	0	0	0	0	0	0	0	0	0	0	0	0	0	0	0	0	0	0	0	0	0	0	0	0	0	0	0	0	0	0	0	0	0	0	0	0	0	0	0	0	0	0	0	0	0	0	0
ENSG00000006016	0	0	0	0	0	0	0	0	0	0	0	0	0	0	0	0	0	0	0	0	0	0	0	2	0	0	0	0	0	0	0	0	0	0	0	0	0	0	0	0	0	0	0	0	0	0	0	0	0
ENSG00000006025	0	0	0	0	0	0	0	0	0	0	0	0	0	0	0	2	0	0	16	0	0	0	0	0	0	0	0	0	0	0	0	0	0	0	0	0	0	0	0	0	0	0	4	0	0	0	0	0	0
ENSG00000006042	0	4	0	0	0	0	0	0	0	0	0	0	0	4	0	24	3	4	8	0	0	0	0	0	0	0	4	0	0	0	0	2	0	0	5	0	0	0	0	2	0	0	3	0	0	0	0	0	0
ENSG00000006062	0	9	8	0	0	3	0	0	0	0	0	0	0	0	0	12	2	11	0	0	0	10	0	0	0	0	4	0	0	0	0	0	0	0	0	0	0	0	0	0	0	0	4	0	0	0	0	0	3
ENSG00000006118	0	0	0	0	0	0	0	0	0	0	0	0	0	0	0	0	0	0	0	0	6	0	0	0	0	0	0	0	0	0	0	0	0	0	0	0	0	0	0	0	0	0	0	0	0	0	0	0	0
ENSG00000006125	0	51	2.5	4.5	18.5	0	6	0	0	1	0	0	0	3	3	14.5	0	4.5	33	1.5	0	1	0	0	0	5	1	0	0	0	0	0	5.5	4	2	0	0	0	1	0	0	0	3.5	0	0	0	1	0	2.5
ENSG00000006128	0	0	0	2	0	0	0	3	0	0	0	0	0	0	0	0	0	0	0	0	0	0	0	0	0	0	0	0	0	0	0	0	0	0	0	0	0	0	0	0	0	0	0	0	0	0	0	0	0
ENSG00000006194	2	0	0	0	0	0	0	0	0	0	2	0	0	0	0	0	0	0	0	0	4	0	0	0	0	0	0	2	0	0	0	0	0	0	0	0	0	0	0	0	0	0	0	0	0	0	0	0	0
ENSG00000006282	0	0	0	0	0	0	0	0	0	0	0	0	0	0	0	0	0	0	0	0	0	0	0	0	0	0	0	0	0	0	0	0	0	0	0	0	0	0	0	0	0	0	1	0	0	0	0	0	0
ENSG00000006327	9	5	28	0	0	11	9	19	0	0	0	0	3	0	0	20	14	2	4	2	3	2	0	0	0	0	0	4	2	0	13	0	0	0	5	0	0	0	0	22	5	0	18	4	0	0	0	0	12
ENSG00000006377	0	0	0	0	0	0	0	0	0	3	0	0	0	0	0	0	0	0	0	0	0	0	0	0	0	0	0	0	0	0	0	0	0	0	0	0	0	0	0	0	0	0	0	0	0	0	0	0	0
ENSG00000006432	0	4	0	0	0	0	0	0	0	0	0	0	0	2	0	0	0	6	0	0	0	0	5	0	0	0	6	2	0	0	2	0	18	0	0	0	0	0	0	0	0	0	0	0	0	0	0	0	2
ENSG00000006451	0	0	22	0	0	15	0	0	0	0	2	0	0	3	0	0	0	0	0	0	0	0	0	0	0	0	0	0	0	0	0	0	0	0	0	0	0	0	0	0	0	0	2	0	0	0	0	0	0
ENSG00000006453	0	20	16	0	0	0	0	0	0	39	0	0	4	0	0	17	5	0	2	0	0	14	0	0	0	2	0	0	0	0	0	0	0	0	17	0	0	0	0	0	0	2	10	0	0	0	0	2	92
ENSG00000006459	2	11	4	35	0	29	0	0	0	19	2	0	6	6	9	4	0	0	0	10	8	5	2	0	8	28	0	0	0	3	2	0	0	0	37	0	0	0	0	9	0	0	0	3	0	2	0	0	23
ENSG00000006468	0	0	0	0	0	0	0	0	0	0	0	0	0	0	0	0	0	0	0	0	0	0	0	0	0	0	0	0	0	0	0	0	0	0	0	0	0	0	0	0	0	0	0	0	0	0	0	0	0
ENSG00000006530	0	27	0	5	6	0	0	17	0	0	0	0	0	0	0	7	4	0	11	0	4	0	0	0	0	0	7	0	0	0	0	0	0	4	7	0	0	4	0	0	0	0	3	0	4	3	0	0	7
ENSG00000006534	0	0	0	0	0	0	0	0	0	0	0	0	0	0	0	0	0	0	0	0	0	0	0	0	0	0	0	0	0	0	0	0	0	0	0	0	0	0	0	0	0	0	0	0	0	0	0	0	0
ENSG00000006576	0	34	18	0	0	0	0	13	0	0	0	0	0	0	0	37	0	0	8	0	0	0	0	0	14	0	0	0	0	0	0	0	0	0	0	2	0	0	0	0	0	0	0	0	0	0	0	0	0
ENSG00000006607	0	0	2	22	0	0	0	0	0	8	0	0	0	0	0	0	0	0	0	0	0	0	0	0	6	0	2	9	0	0	0	0	10	0	6	0	0	0	0	0	0	0	3	0	0	0	0	0	0
ENSG00000006611	0	0	0	0	0	0	0	0	0	0	0	0	0	0	0	0	0	0	3	0	0	0	0	0	0	0	0	0	0	0	0	0	0	0	0	0	0	0	0	0	0	0	0	0	0	0	0	0	0
ENSG00000006625	0	58.5	39	5	0	0	0	15	0	0	0	0	0	2	9	8	2	0	6	0	2	0	0	0	2.5	0	0	2	0	0	0	0	0	6.5	7	0	0	3	0	0	0	0	14	0	0	0	25	2	2
ENSG00000006634	0	0	0	0	0	0	0	0	0	0	0	0	0	0	0	2	0	0	0	0	0	0	0	0	2	0	0	0	0	0	0	0	0	0	0	0	0	0	0	0	0	0	0	0	0	0	0	0	0
ENSG00000006638	0	0	0	0	0	0	0	0	0	0	0	0	0	0	0	0	0	0	0	0	0	0	0	0	0	0	0	0	0	0	0	0	0	0	0	0	0	0	0	0	0	0	2	0	0	0	0	0	2
ENSG00000006652	0	5	2	0	0	42	0	0	0	0	0	0	0	0	2	54	0	0	0	0	0	3	0	0	0	6	0	0	0	0	0	0	0	0	0	0	0	0	2	0	0	0	0	0	0	0	8	0	0
ENSG00000006695	2	6	8	21	0	2	6	0	0	0	0	0	0	0	7	12	2	0	4	4	0	0	0	0	0	10	0	0	0	0	0	0	0	0	0	0	0	0	0	4	0	0	6	4	0	0	0	0	2
ENSG00000006704	0	7	0	0	0	0	0	0	0	0	0	0	0	2	0	0	0	0	0	0	0	0	0	0	0	0	0	4	0	0	0	0	0	0	0	0	0	0	0	0	0	0	0	0	0	0	0	0	0
ENSG00000006712	0	0	0	0	0	6	0	2	0	0	0	0	0	0	0	2	0	0	0	0	0	0	0	0	0	0	0	0	0	0	0	0	0	0	0	0	0	0	0	0	0	0	0	0	0	0	0	0	0
ENSG00000006715	0	10	27	3	4	16	0	0	30	0	0	0	0	8	0	4	0	0	10	0	23	0	0	0	0	0	6	0	13	0	14	0	0	0	0	0	0	21	0	0	0	0	0	11	0	0	0	3	0
ENSG00000006740	0	0	0	0	0	0	0	0	0	0	0	0	0	0	0	4	0	0	0	0	0	0	0	0	0	0	0	0	0	0	0	0	0	0	0	0	0	0	0	0	0	0	0	0	0	0	0	0	0
ENSG00000006744	0	22	0	2	6	0	0	28	5	12	2	0	0	0	4	4	0	8	12	0	5	14	0	0	0	2	4	0	0	0	4	3	0	0	11	0	0	0	0	5	0	0	9	2	0	0	5	0	0
ENSG00000006757	0	0	0	0	0	0	0	0	0	0	0	0	0	0	0	0	0	0	0	0	0	0	0	0	0	0	0	0	0	0	0	0	0	0	0	0	0	0	0	0	0	0	0	0	0	0	0	0	0
ENSG00000006831	2	37	2	25	2	0	40	59	0	0	10	0	8	6	41	88	4	0	87	0	2	0	3	0	0	0	0	2	2	0	0	0	0	16	6	0	2	2	0	6	0	0	16	0	16	0	6	0	88
ENSG00000006837	0	0	0	0	0	0	0	0	0	2	0	0	0	0	0	0	0	0	0	0	0	0	0	0	0	0	0	0	0	0	0	0	0	0	0	0	0	0	0	0	0	0	0	0	0	0	0	0	0
ENSG00000007047	7	14.5	8.5	11.5	0	1	6	0	0	0	1	0	3	1	1	28.5	1	4	21	0	2	10.5	0	0	0	3	2	1.5	0	0	1	0	0	0	0	0	1	0	1	0	0	0	20.5	1	1	4	1.5	2.5	8.5
ENSG00000007080	0	0	0	0	0	4	0	0	0	0	0	0	0	0	0	0	0	2	0	0	0	0	0	0	0	7	0	0	0	0	0	0	0	0	0	0	0	0	2	0	0	0	2	0	0	0	0	0	0
ENSG00000007168	12	188	107	34	15	201	6	33	2	52	2	0	0	28	6	40	0	32	50	3	10	10	3	0	21	39	14	15	0	3	2	2	0	2	45	0	3	8	0	0	0	0	0	0	7	0	2	2	30
ENSG00000007171	0	0	0	0	0	0	0	0	0	0	0	0	0	0	0	0	0	0	0	0	0	0	0	0	0	0	0	0	0	0	0	0	0	0	0	0	0	0	0	0	0	0	0	0	0	0	0	0	0
ENSG00000007202	0	8	0	0	2	0	0	0	0	2	0	0	0	0	4	5	0	0	15	0	0	0	0	0	0	2	2	0	0	2	0	0	0	0	0	0	0	0	0	0	0	0	3	0	0	0	0	0	2
ENSG00000007237	0	7	0	0	0	0	0	0	0	0	0	0	0	0	0	0	0	0	0	0	0	0	0	0	0	0	0	0	0	0	0	0	0	0	0	0	0	0	0	0	0	0	0	0	0	0	0	0	0
ENSG00000007255	0	0	0	0	0	0	0	0	0	0	0	0	0	0	0	0	0	0	3	0	0	0	0	0	0	0	0	0	0	0	0	0	0	0	0	0	0	0	0	0	0	0	0	0	0	0	0	0	0
ENSG00000007264	0	0	0	0	0	0	0	0	0	0	0	0	0	0	0	0	0	0	0	0	0	0	0	0	0	14	0	0	0	0	0	0	0	0	0	0	0	0	0	0	0	0	0	0	0	0	0	0	0
ENSG00000007314	0	0	0	0	0	0	0	0	0	0	0	0	0	0	0	0	0	0	0	0	0	0	0	0	0	0	0	0	0	0	0	0	0	0	0	0	0	0	0	0	0	0	0	0	0	0	0	0	0
ENSG00000007341	3	13	3	0	0	65	4	0	0	0	0	0	0	0	2	20	0	4	0	6	0	0	0	0	0	47	2	0	0	0	5	0	0	2	4	0	0	0	0	2	0	0	0	3	0	0	5	44	6
ENSG00000007372	0	0	23	0	0	0	0	0	0	0	0	0	0	0	0	6	0	0	2	0	4	0	0	0	0	16	0	0	0	0	0	0	0	0	0	0	0	0	0	0	0	0	0	0	0	0	0	0	0
ENSG00000007376	0	0	0	0	9	0	0	0	0	0	2	0	0	0	0	0	0	0	10	0	0	0	2	0	0	8	0	0	0	0	0	0	0	0	0	0	0	0	0	0	0	0	4	0	0	0	0	0	0
ENSG00000007384	0	0	0	0	0	0	0	0	0	0	0	0	0	0	0	0	0	0	0	0	0	0	0	0	0	0	0	0	0	0	0	0	0	0	0	0	0	0	0	0	0	0	0	0	0	0	0	0	0
ENSG00000007392	10	51	9	5	0	9	11	4	2	2	4	0	0	18	8	23	0	19	0	0	0	8	0	0	0	7	0	7	0	0	2	0	2	7	9	0	0	0	0	6	0	0	26	2	4	0	3	5	28
ENSG00000007402	0	0	0	0	0	0	0	0	0	0	0	0	0	0	0	0	0	0	6	0	0	0	0	0	0	0	0	0	0	0	0	0	0	0	0	0	0	0	0	0	0	0	0	0	0	0	0	0	0
ENSG00000007516	0	0	0	0	0	0	0	0	0	0	0	0	0	0	0	0	0	0	0	0	0	0	0	0	0	0	0	0	0	0	0	0	0	0	0	0	0	0	0	0	0	0	0	0	0	0	0	0	0
ENSG00000007520	0	5	0	0	0	0	0	0	0	0	0	0	0	2	0	0	0	0	0	0	0	0	0	0	0	0	0	0	0	0	0	0	0	0	0	0	0	0	0	0	0	0	0	0	0	0	0	0	0
ENSG00000007541	0	0	4	9	4	3	0	12	0	0	2	0	0	0	0	7	0	0	12	0	0	0	0	0	0	0	0	4	0	0	0	0	0	0	0	0	0	0	0	0	0	0	4	0	0	0	0	0	0
ENSG00000007545	0	0	7	0	0	0	12	2	0	2	0	0	2	0	0	23	2	0	2	0	0	14	0	0	0	9	0	2	0	0	2	0	2	0	0	0	0	2	2	0	4	0	2	0	0	2	3	0	9
ENSG00000007866	0	0	0	0	0	2	0	0	0	0	2	0	0	0	0	9	0	3	0	0	0	0	0	0	0	0	0	7	0	0	0	0	0	2	4	0	0	0	0	0	0	0	6	0	0	0	0	2	0
ENSG00000007923	2	12	10	0	3	18	4	0	0	0	0	0	0	0	6	88	0	0	36	2	0	4	0	0	2	19	11	0	0	0	0	0	2	0	0	0	0	0	0	8	0	0	0	2	3	0	0	0	0
ENSG00000007944	0	14	6	2	0	19	0	3	0	0	0	0	0	5	6	38	0	0	8	3	0	0	0	0	14	43	0	9	0	2	4	0	0	6	0	0	0	0	0	0	0	0	42	0	0	0	6	0	36
ENSG00000007968	6	16	48	5	3	4	7	53	4	2	0	2	5	4	13	126	6	35	24	2	6	59	0	0	0	0	0	8	0	0	2	3	0	4	0	0	8	2	0	20	0	0	0	8	0	0	7	2	2
ENSG00000008018	0	0	0	0	0	0	0	0	0	0	0	0	0	0	0	0	0	0	0	0	0	0	0	0	0	0	0	0	0	0	0	0	0	0	0	0	0	0	0	0	0	0	0	0	0	0	0	0	0
ENSG00000008056	0	0	0	0	0	0	0	0	0	0	0	0	0	0	0	0	0	0	0	0	0	0	0	0	0	0	0	0	0	0	0	0	0	0	0	0	0	0	0	0	0	0	0	0	0	0	0	0	0
ENSG00000008083	0	9	0	8	3	0	0	9	0	0	0	0	0	0	0	32	5	0	25	4	0	2	0	0	0	0	0	0	0	0	4	0	0	0	0	0	0	0	0	0	0	0	0	0	2	0	0	0	0
ENSG00000008086	0	0	4	0	0	0	0	0	2	2	0	0	0	0	28	0	0	0	0	0	0	0	0	0	0	2	0	0	0	0	0	0	0	0	0	0	0	0	0	0	0	0	0	2	0	0	0	0	0
ENSG00000008128	0	0	0	0	0	0	0	0	0	0	0	0	0	0	0	0	0	0	0	0	0	0	0	0	0	0	0	0	0	0	0	0	0	0	0	0	0	0	0	0	0	0	0	0	0	0	0	0	0
ENSG00000008130	0	10	13	5	3	0	0	18	0	0	0	5	0	3	2	29	0	4	0	0	3	0	0	0	0	13	6	6	0	0	0	4	4	2	7	2	0	2	0	0	0	0	0	2	0	0	0	2	63
ENSG00000008226	0	0	0	0	0	0	0	0	0	0	0	0	0	0	0	0	0	0	0	0	0	0	0	0	0	0	0	0	0	0	2	0	0	0	0	0	0	0	0	0	0	0	0	0	0	0	0	0	0
ENSG00000008256	0	0	0	5	4	10	0	10	0	0	0	2	0	0	0	4	0	0	22	0	5	3	0	0	0	0	0	0	0	0	0	0	0	0	0	0	3	0	2	0	0	0	0	0	0	0	0	0	7
ENSG00000008277	0	0	0	2	0	0	0	0	0	6	0	0	0	0	0	0	0	0	12	26	4	0	0	0	0	0	2	0	0	0	0	0	0	0	0	0	0	0	0	0	0	0	0	0	0	0	0	0	0
ENSG00000008282	0	44	25	2	7	36	0	15	0	61	6	2	0	4	4	72	0	0	19	6	6	5	5	6	8	6	4	8	0	2	0	0	0	0	0	0	2	0	0	2	0	0	17	0	0	0	5	0	32
ENSG00000008283	0	19	0	3	0	0	2	0	0	0	0	0	0	0	0	5	0	9	0	0	0	0	0	0	0	0	0	0	0	0	3	0	0	0	0	0	0	0	0	0	0	0	0	0	0	2	0	0	0
ENSG00000008294	14	92	39	29	10	97	0	20	0	45	0	0	6	15	55	116	6	0	66	14	4	5	0	0	2	16	2	15	0	2	0	0	0	5	0	0	0	0	0	8	0	0	25	7	11	0	0	4	52
ENSG00000008300	0	0	2	6	0	0	10	10	0	0	0	0	0	3	0	28	0	0	11	0	0	0	0	0	0	4	0	3	0	0	0	0	0	0	0	0	0	0	0	3	0	0	0	0	0	0	0	3	0
ENSG00000008311	0	41	0	0	0	0	0	3	0	5	2	0	5	0	8	2	0	0	0	0	0	0	0	0	0	3	6	0	0	0	0	0	0	0	0	0	0	0	0	0	0	0	4	2	0	2	6	0	0
ENSG00000008324	0	2	0	0	0	0	3	0	0	0	0	0	2	0	0	6	0	0	0	0	0	0	0	0	0	0	14	0	0	0	0	0	0	0	0	0	0	0	0	0	0	0	0	0	0	0	14	0	0
ENSG00000008382	0	0	0	0	0	0	0	0	0	0	0	0	0	0	0	0	0	0	3	0	0	0	0	0	0	0	0	0	0	0	0	0	0	0	0	0	0	0	0	0	0	0	0	0	0	0	0	0	0
ENSG00000008394	0	0	0	0	0	0	0	0	0	0	0	0	0	0	0	0	0	0	0	0	0	0	0	0	0	0	2	0	0	0	0	0	0	0	0	0	0	0	0	0	0	0	0	0	0	0	0	0	0
ENSG00000008405	0	7	2	10	0	14	0	0	0	2	0	2	0	0	5	2	0	0	0	0	0	0	0	0	0	0	0	0	0	0	0	0	0	6	0	0	0	0	0	0	0	0	0	0	0	0	0	0	0
ENSG00000008441	0	0	0	0	0	0	0	0	0	0	0	0	0	0	0	0	0	0	0	0	0	0	0	0	0	0	0	0	0	0	0	0	0	0	0	0	0	0	0	0	0	0	0	0	0	0	0	0	0
ENSG00000008513	0	0	0	0	0	0	0	2	0	0	0	0	0	0	0	0	0	0	0	0	0	0	0	0	0	0	0	0	0	0	0	0	0	0	0	0	0	0	0	0	2	0	2	0	0	0	0	0	0
ENSG00000008516	0	0	0	0	0	0	0	0	0	0	0	0	0	0	0	0	0	0	0	0	0	0	0	0	0	0	0	0	0	0	0	0	0	0	0	0	0	0	0	0	0	0	0	2	0	0	0	0	0
ENSG00000008710	0	0	0	22	0	0	0	4	0	0	0	0	0	0	0	0	0	0	7	0	0	6	0	0	0	0	0	0	0	0	0	0	0	0	0	0	0	0	0	0	0	0	0	0	0	0	0	0	0
ENSG00000008735	0	0	0	4	0	0	20	0	0	0	4	3	0	0	4	0	0	0	2	3	0	2	0	0	0	0	2	0	0	0	2	0	0	0	2	0	0	0	0	0	0	0	0	0	0	0	0	0	0
ENSG00000008838	0	0	0	4	0	0	0	5	0	0	0	0	0	0	0	10	0	0	21	0	0	0	0	0	0	0	3	4	0	0	0	0	0	0	0	0	0	0	0	0	0	0	6	0	0	0	0	0	0
ENSG00000008853	0	0	0	0	0	0	0	0	0	0	0	0	0	0	0	0	0	0	0	0	0	0	0	0	0	0	0	0	0	0	0	0	0	0	0	0	0	0	0	0	0	0	0	0	0	0	0	0	0
ENSG00000008869	0	0	0	2	0	0	0	0	0	0	0	0	0	8	0	0	0	0	5	0	0	0	0	0	0	0	0	0	0	0	0	0	0	0	0	0	0	0	0	0	0	0	0	0	0	0	0	0	2
ENSG00000008952	2	5	18	2	2	14	0	4	0	0	7	0	0	0	2	75	16	0	13	0	0	2	0	0	23	34	8	0	2	0	3	0	0	0	0	0	2	0	0	0	0	0	0	2	0	0	0	0	14
ENSG00000008988	0	19	4	11	0	4	7	29	0	0	4	0	0	0	2	44	0	4	20	0	0	0	0	0	2	13	0	0	0	0	0	0	0	0	0	0	0	0	0	2	3	0	5	0	2	6	0	0	4
ENSG00000009307	16	112	45	24	14	135	6	27	0	3	2	6	6	15	34	204	6	15	40	17	3	6	0	0	8	16	15	0	0	10	0	0	0	0	13	0	0	0	0	2	0	0	47	12	40	0	0	2	62
ENSG00000009335	10	36	34	20	5	55	0	52	2	23	10	0	2	15	13	109	2	0	13	4	4	0	6	0	6	5	3	23	0	9	15	0	0	0	66	0	0	0	0	5	4	0	41	18	2	0	9	2	34
ENSG00000009413	0	54	14	14	0	3	16	3	0	16	0	0	0	17	0	17	0	0	0	0	0	0	0	0	2	4	0	0	0	3	0	0	3	0	0	0	0	0	0	4	0	0	0	3	0	0	0	0	36
ENSG00000009694	0	21	0	0	0	0	0	0	0	0	0	0	0	0	0	52	3	0	0	0	0	0	0	0	0	0	0	0	0	0	0	0	0	0	0	0	0	0	0	0	0	0	0	0	0	0	0	0	0
ENSG00000009709	0	0	0	0	0	0	0	0	0	0	0	0	0	0	0	0	0	0	0	0	0	0	0	0	0	0	0	0	0	0	0	0	0	0	0	0	0	0	0	0	0	0	0	0	0	0	0	0	0
ENSG00000009724	0	0	0	0	0	0	0	0	0	0	0	0	0	0	0	0	0	0	0	0	0	0	0	0	0	0	0	0	0	0	0	0	0	0	0	0	0	0	0	0	0	0	0	0	0	0	0	0	0
ENSG00000009780	3	60	31	0	0	30	27	0	0	13	0	0	0	8	56	45	0	0	11	0	0	0	0	0	2	30	3	0	0	0	4	0	0	0	41	0	9	0	0	2	0	0	10	0	0	0	0	2	0
ENSG00000009790	0	0	0	0	0	0	0	0	0	0	0	0	0	0	0	0	0	0	0	0	0	0	0	0	0	0	0	0	0	0	0	0	0	0	0	0	0	0	0	0	0	0	0	0	0	0	0	0	0
ENSG00000009830	0	0	0	0	6	11	2	2	0	2	0	0	0	0	0	8	0	0	0	0	12	0	4	0	0	0	0	0	0	0	2	0	0	0	0	0	0	0	0	0	0	0	4	0	0	0	2	0	0
ENSG00000009844	2	53	51	30	8	16	24	36	0	0	3	2	14	20	71	284	7	10	38	10	16	3	2	0	30	12	9	14	0	3	7	0	7	2	12	0	2	5	3	4	0	0	20	13	2	0	2	7	31
ENSG00000009950	0	21	0	0	0	3	0	0	0	0	4	0	0	0	0	2	0	10	0	0	0	0	0	0	0	0	0	0	0	0	0	0	0	0	0	0	0	0	0	0	0	0	2	0	0	0	0	0	0
ENSG00000009954	9	28	20	34	2	37	0	36	9	20	11	12	2	37	19	92	5	52	76	13	16	2	10	0	3	42	2	23	2	9	2	0	0	7	10	0	0	0	2	0	2	0	5	3	0	0	0	4	70
ENSG00000010017	0	33	11	82	2	13	6	5	0	5	0	0	0	0	17	14	0	0	14	0	0	0	0	0	0	0	2	2	0	2	0	0	0	2	0	0	0	0	0	0	0	0	16	13	0	0	0	2	14
ENSG00000010030	0	0	0	0	0	0	0	0	0	0	0	0	0	0	0	0	0	0	0	0	0	0	0	0	0	0	0	0	0	0	0	0	0	0	0	0	0	0	0	0	0	0	0	0	0	0	0	0	0
ENSG00000010072	8	24	0	24	3	6	0	0	0	13	0	0	10	0	13	0	2	0	0	5	0	2	0	0	46	22	0	0	0	2	10	0	0	0	4	2	0	0	0	9	0	0	15	2	0	0	10	5	12
ENSG00000010165	0	0	0	0	0	0	0	0	0	0	0	0	0	0	0	0	0	0	0	0	0	0	0	0	0	3	0	0	0	0	0	0	0	0	0	0	0	0	0	0	0	4	0	0	0	0	0	0	0
ENSG00000010219	0	0	0	0	0	0	0	0	0	0	0	0	0	0	0	8	0	6	0	0	0	0	0	0	0	0	0	0	0	0	0	0	0	0	0	0	0	0	0	0	0	0	0	0	0	0	0	0	2
ENSG00000010244	0	69	22	5	0	4	0	17	0	6	0	0	0	0	2	19	9	0	54	0	2	16	0	0	0	26	0	4	0	5	0	0	2	0	9	0	0	0	0	5	0	0	14	2	9	0	0	0	4
ENSG00000010256	0	0	0	0	0	0	3	3	0	0	0	0	0	2	0	0	0	0	0	0	0	0	0	0	0	0	0	0	0	0	0	0	0	0	0	0	0	0	0	0	0	0	0	0	0	0	0	0	0
ENSG00000010270	0	29	2	0	0	14	0	5	0	2	0	0	0	0	0	0	5	0	9	0	0	0	0	0	2	0	0	0	0	0	0	0	0	0	0	0	0	0	0	2	0	0	9	0	0	0	0	0	0
ENSG00000010278	0	0	0	0	0	0	2	0	0	0	0	0	0	0	0	0	0	0	0	0	0	0	0	0	0	3	0	0	0	0	0	0	0	0	0	0	0	0	0	0	0	0	0	0	0	0	0	0	0
ENSG00000010292	7	32	12	0	6	0	20	26	0	0	0	0	0	10	2	110	0	0	22	0	0	5	0	0	0	0	2	0	0	0	0	0	0	2	0	2	0	0	0	0	0	0	2	0	29	0	0	5	2
ENSG00000010295	0	0	3	0	0	0	2	0	0	0	0	0	0	0	0	15	0	0	3	0	0	0	0	0	0	0	0	0	0	0	0	0	0	0	0	0	4	0	0	0	0	0	7	0	0	0	0	2	6
ENSG00000010310	0	0	0	0	0	0	0	0	0	0	3	0	0	0	0	0	0	0	2	0	0	0	0	0	0	0	0	0	0	0	0	0	0	0	0	0	0	0	0	0	0	0	3	0	0	0	0	0	0
ENSG00000010318	0	0	0	0	0	0	0	0	0	0	0	0	0	0	0	0	0	0	0	0	0	0	0	0	0	0	0	0	0	0	0	0	0	0	0	0	0	0	0	0	0	0	0	0	0	0	0	0	0
ENSG00000010319	0	0	0	0	3	0	0	0	0	0	0	0	0	0	0	0	0	0	0	0	0	0	0	0	0	0	0	0	0	0	0	0	0	0	0	0	0	0	0	0	0	0	0	0	0	0	0	0	0
ENSG00000010322	0	75	6	10	0	14	0	52	0	5	3	0	11	2	15	79	0	0	27	0	0	0	0	0	0	0	0	0	2	0	2	0	0	3	8	0	0	0	0	0	5	0	0	0	0	0	0	0	2
ENSG00000010361	5	16	2	4	3	2	24	0	4	0	0	4	9	2	7	20	2	35	7	5	5	7	2	0	0	0	8	3	0	0	3	0	0	0	22	0	0	0	0	2	0	0	26	5	0	0	2	11	7
ENSG00000010379	0	0	0	0	0	0	0	0	0	0	0	0	0	0	0	0	0	0	0	0	0	0	0	0	0	0	0	0	0	0	0	0	0	0	0	0	0	0	0	0	0	0	0	0	0	0	0	0	0
ENSG00000010404	0	0	0	7	0	1	0	0	0	0	0	0	5.5	0	0	0	0	0	0	0	0	0	0	0	0	0	0	0	0	0	2	0	0	0	7	0	0	0	0	0	0	0	0	0	0	0	0	0	7
ENSG00000010539	0	11	0	2	0	0	0	0	0	0	0	0	0	2	4	8	0	3	0	0	0	0	0	0	0	44	0	8	0	0	0	0	0	2	0	0	0	0	0	2	0	0	11	0	15	0	4	0	0
ENSG00000010626	0	0	0	0	0	0	2	0	0	0	0	0	0	0	0	0	0	0	4	0	0	2.5	0	0	0	0	0	0	0	0	0	0	0	0	0	0	0	0	0	0	0	0	0	0	0	1	0	0	0
ENSG00000010803	0	0	0	0	0	10	2	0	0	5	0	0	0	0	0	6	0	9	0	3	0	0	0	0	0	0	4	0	0	0	0	0	0	0	7	0	0	0	0	0	0	0	0	0	0	0	0	0	0
ENSG00000010810	4	4	0	15	0	8	0	0	13	0	0	0	0	0	0	0	0	2	0	0	0	0	0	0	0	0	0	0	0	0	0	0	0	0	0	0	0	0	0	0	0	0	0	0	0	0	0	0	4
ENSG00000010818	0	0	0	0	0	23	6	0	0	9	0	0	0	2	0	9	0	0	0	2	11	0	0	0	0	14	0	0	0	0	0	0	2	2	6	0	0	3	0	0	0	0	2	0	0	2	0	0	49
ENSG00000011007	0	4	31	8	12	27	2	63	0	2	0	2	0	0	54	20	0	0	23	0	0	4	0	0	0	48	2	9	0	0	0	0	0	5	0	0	0	0	0	5	2	0	0	0	0	0	6	0	17
ENSG00000011009	2	0	8	11	6	0	0	0	0	5	0	0	0	0	5	12	3	6	33	0	16	20	0	0	0	0	6	0	0	0	0	0	5	0	0	2	0	0	0	0	0	0	0	0	4	5	3	0	2
ENSG00000011021	2	2	0	0	0	0	0	0	0	0	0	0	2	0	0	10	0	0	12	2	0	0	0	0	0	0	0	0	0	0	0	0	4	0	0	0	0	0	2	0	0	0	0	0	0	0	0	0	0
ENSG00000011028	0	0	0	0	0	5	25	0	0	0	0	0	0	0	0	0	12	0	0	0	0	0	0	0	0	0	3	0	0	0	0	0	0	0	0	0	0	0	0	0	0	0	0	3	3	0	0	0	0
ENSG00000011052	1.5	58.5	14.5	15.5	1	10	1.5	23.5	0	0	3.5	1	12	6	6.5	39.5	2	8	46.5	0	4.5	10	1	1	5	59	7	5.5	1	0	3.5	1.5	0	4	5.5	0	0	3	0	1	5	4.5	21.5	0	3	1	0	0	9.5
ENSG00000011105	2	0	0	0	0	0	0	0	0	0	0	0	0	0	0	0	0	0	15	0	0	0	0	0	0	0	0	0	0	0	0	0	0	0	0	0	0	0	0	0	0	0	0	0	0	0	0	0	0
ENSG00000011114	0	0	2	16	11	23	59	0	0	7	4	0	0	24	0	39	0	0	49	0	14	5	0	0	29	6	6	0	0	0	0	0	0	4	18	0	0	0	0	0	0	3	2	0	0	0	0	2	20
ENSG00000011143	4	7	8	10	3	0	0	0	0	0	0	0	0	0	2	16	0	12	16	0	0	0	0	0	0	0	0	0	0	0	0	0	2	0	0	0	0	0	0	0	0	0	2	2	0	0	0	0	3
ENSG00000011198	0	5	9	13	0	19	0	0	0	8	0	2	0	2	3	18	0	11	40	0	0	0	0	0	6	0	0	0	0	2	0	0	0	0	5	0	0	0	0	0	0	0	0	0	24	0	2	0	2
ENSG00000011258	0	107	0	0	3	0	0	25	0	0	0	0	9	8	0	9	0	0	5	0	0	0	0	0	0	2	0	0	0	0	0	0	3	0	0	0	0	0	0	4	0	0	8	0	0	0	0	0	4
ENSG00000011260	0	3	0	0	0	0	0	0	0	0	0	0	0	0	2	0	0	2	0	0	0	0	0	0	0	0	0	0	0	0	0	0	0	0	0	0	0	0	0	0	0	0	0	0	0	0	0	0	0
ENSG00000011275	0	35	2	4	0	0	0	11	0	2	0	0	0	4	0	4	0	0	25	0	2	9	2	0	0	0	0	2	0	0	3	0	0	2	0	0	0	0	0	0	0	0	2	0	3	3	0	0	3
ENSG00000011295	2	165	57	53	16	78	38	53	0	0	10	0	0	8	11	189	13	0	23	11	3	7	0	0	0	5	2	8	0	0	0	0	0	0	24	0	0	4	0	2	2	0	57	2	0	0	2	0	15
ENSG00000011304	2	46	37	10	2	10	10	40	2	2	3	2	0	0	16	61	0	2	42	0	0	20	2	0	0	20	8	12	0	5	0	0	0	0	5	0	0	0	0	2	0	0	19	0	4	3	0	4	23
ENSG00000011332	0	0	0	0	0	0	0	0	0	0	0	0	0	0	0	0	0	0	0	0	0	0	0	0	0	0	0	0	0	0	0	0	0	0	0	0	0	0	0	0	0	0	0	0	0	0	0	0	0
ENSG00000011347	0	0	0	0	0	0	0	0	0	0	0	0	0	0	0	0	0	0	0	0	0	0	0	0	0	0	0	0	0	0	0	0	0	0	0	0	0	0	0	0	0	0	2	0	0	0	0	0	0
ENSG00000011376	0	6	33	0	5	0	0	2	0	0	0	0	0	5	2	47	0	2	11	0	0	2	0	0	0	0	0	2	0	0	0	0	0	0	0	0	0	0	0	0	0	0	0	0	0	0	0	0	0
ENSG00000011405	7	9	9	66	5	27	0	0	5	59	2	0	0	8	27	62	3	22	45	12	0	0	0	0	33	0	0	2	0	0	5	0	0	0	4	0	0	0	0	0	0	0	0	4	0	0	5	9	0
ENSG00000011422	0	0	0	2	0	0	0	0	0	0	0	0	0	0	0	0	0	6	0	0	0	0	0	0	0	13	0	0	0	0	0	0	0	0	0	0	0	0	0	0	0	0	0	0	0	0	0	0	0
ENSG00000011426	4	64	23	4	0	7	0	7	0	11	0	0	0	29	9	76	5	10	8	2	0	0	0	0	16	11	22	4	0	0	0	0	0	9	9	0	0	0	0	5	0	0	4	2	2	0	5	0	16
ENSG00000011451	0	3	0	0	0	0	5	0	0	3	0	0	0	0	0	9	0	0	0	0	0	0	0	0	0	0	0	0	0	0	0	0	0	0	0	0	0	0	3	0	0	0	6	0	0	0	0	0	0
ENSG00000011454	4	125	53	31	0	57	6	57	0	32	0	0	6	16	52	128	13	7	39	2	12	8	2	0	0	28	2	13	2	2	0	0	0	5	28	2	2	0	0	4	0	0	0	32	20	0	21	2	73
ENSG00000011478	0	2	0	0	0	0	0	0	0	0	0	0	0	0	0	0	0	0	0	0	0	0	0	0	0	0	0	0	0	0	0	0	0	0	0	0	0	0	0	0	6	0	0	0	0	0	0	0	0
ENSG00000011485	0	0	0	0	0	0	0	0	4	0	0	0	0	0	0	0	0	0	4	0	0	0	0	0	0	2	0	0	0	0	0	0	0	0	0	0	0	0	0	0	0	0	5	0	0	0	0	0	0
ENSG00000011523	0	0	0	6	0	18	18	0	0	4	0	0	2	0	2	2	5	0	0	11	3	2	0	0	0	0	2	0	2	0	0	2	0	0	0	0	0	0	0	0	0	0	8	3	0	0	2	0	2
ENSG00000011566	0	91	0	6	0	0	0	6	0	0	0	0	0	12	4	3	0	0	2	0	0	0	0	0	0	0	0	0	0	6	0	0	0	0	6	0	0	0	0	0	0	0	0	0	0	0	0	0	0
ENSG00000011638	0	0	0	0	0	0	0	0	0	0	2	0	0	0	0	0	0	0	0	0	0	0	0	0	0	0	0	0	0	0	0	0	0	0	0	0	0	0	0	0	0	0	0	0	0	0	0	0	0
ENSG00000012048	0	0	29	14	0	13	0	46	6	17	0	0	15	8	62	37	0	8	9	0	0	0	0	0	0	0	14	10	0	4	0	0	2	0	2	0	0	0	0	0	0	0	49	0	0	0	2	2	24
ENSG00000012061	0	0	0	0	0	0	3	0	0	0	0	0	0	0	0	0	0	0	7	0	0	2	0	0	0	2	4	0	0	0	0	0	0	0	0	0	0	0	0	0	0	0	0	0	0	0	0	0	0
ENSG00000012171	0	0	0	0	0	0	0	0	0	0	0	0	0	0	0	0	0	0	0	0	0	0	0	0	0	0	0	0	0	0	0	0	0	0	0	0	0	0	0	0	0	0	0	0	0	0	0	0	0
ENSG00000012174	0	0	29	85	0	0	0	0	0	4	0	0	0	8	4.5	34	0	0	0	22	2	0	2	0	0	0	0	16	1	0	6	0	0	0	0	0	0	0	0	0	0	0	9	0	0	0	4	2	0
ENSG00000012211	0	0	0	0	0	0	0	0	0	0	0	0	0	0	0	0	0	0	0	0	0	0	0	0	0	0	0	0	0	0	0	0	0	0	0	0	0	0	0	0	0	0	0	0	0	0	0	0	0
ENSG00000012232	0	0	3	0	0	0	2	8	0	0	0	0	0	0	0	0	0	3	0	0	0	0	0	0	0	0	0	0	0	0	2	0	0	0	0	0	0	0	0	0	0	0	0	0	0	0	0	0	0
ENSG00000012660	0	91	62	6	7	60	0	97	0	0	2	0	0	0	43	130	11	2	75	0	4	25	0	0	0	77	8	19	0	2	0	3	0	0	2	0	0	0	0	0	2	0	21	2	0	0	0	0	51
ENSG00000012779	0	0	0	0	0	0	0	0	0	0	0	0	0	0	0	0	0	0	0	0	0	0	0	0	0	0	0	0	0	0	0	0	0	0	0	0	0	0	0	0	0	0	0	0	0	0	0	0	0
ENSG00000012822	0	3	7	2	0	0	0	2	0	9	0	0	0	0	0	0	0	0	2	0	0	6	4	0	0	0	0	0	0	0	0	0	0	0	0	2	0	0	0	0	0	0	0	2	0	0	0	0	2
ENSG00000012963	4	25	14	19	3	4	23	0	0	0	6	0	0	13	2	125	14	17	50	19	6	24	3	0	0	7	5	9	0	0	0	0	0	22	0	0	0	0	0	0	0	0	0	0	0	0	4	0	24
ENSG00000012983	0	2	7	42	0	50	10	0	0	7	3	0	0	3	27	99	0	0	0	0	17	0	0	0	22	0	0	4	0	2	0	0	0	0	7	0	0	0	0	2	0	0	0	2	0	4	0	0	0
ENSG00000013016	0	0	0	0	0	0	0	0	0	0	0	0	0	0	0	13	0	0	0	0	0	0	0	0	0	0	0	0	0	0	0	0	0	0	0	0	0	0	0	0	0	0	0	0	0	0	0	0	0
ENSG00000013275	0	0	0	0	0	0	0	0	0	0	0	0	0	0	0	0	0	0	0	0	0	0	0	0	0	0	0	0	0	0	0	0	0	0	0	0	0	0	0	0	0	0	0	0	0	0	0	0	0
ENSG00000013288	0	0	0	0	0	3	0	8	0	0	0	0	0	0	0	0	0	0	0	0	0	0	0	0	0	0	2	0	0	0	0	0	0	0	0	0	0	0	0	0	0	0	0	0	0	0	0	0	2
ENSG00000013306	0	0	7	0	3	0	0	12	0	0	0	0	3	0	0	0	0	0	3	0	0	0	0	0	0	0	0	0	0	0	0	0	0	0	0	0	0	0	0	0	0	0	0	0	0	0	0	0	0
ENSG00000013364	0	2.5	0	0	0	0	0	0	0	0	0	0	0	0	0	1	0	0	1	0	1.5	0	0	0	0	0	0	0	0	0	0	0	0	0	0	0	0	0	0	0	0	0	0	0	0	0	1	0	0
ENSG00000013374	2	0	8	0	5	0	0	0	5	4	4	0	0	0	2	19	0	0	31	0	0	0	0	0	0	7	0	6	0	0	0	0	0	18	3	0	0	0	0	0	0	0	0	0	2	0	0	0	69
ENSG00000013375	0	0	0	0	0	0	0	0	10	0	6	0	2	0	0	18	0	0	0	0	0	0	0	0	0	23	0	0	0	0	0	0	0	0	0	0	0	6	0	0	0	0	6	3	0	0	2	0	0
ENSG00000013392	0	0	0	0	0	11	0	0	0	0	0	0	0	0	0	0	0	0	0	0	0	0	0	0	0	0	0	0	0	0	0	0	0	0	0	0	0	0	0	0	0	0	0	0	0	0	0	0	0
ENSG00000013441	0	0	0	0	0	0	0	0	0	0	0	0	0	0	0	0	0	0	0	0	0	0	0	0	0	3	0	0	0	0	0	0	0	0	0	0	0	0	0	0	0	0	0	0	0	0	0	0	0
ENSG00000013503	0	45	0	0	0	0	0	0	0	0	11	0	0	0	0	10	2	6	2	0	6	0	0	0	0	13	0	0	0	0	0	0	0	0	0	0	0	0	0	2	0	0	0	0	0	0	0	0	0
ENSG00000013523	0	2	9	0	0	0	0	0	0	0	0	0	0	0	0	11	0	2	8	0	0	0	0	0	0	0	2	0	0	0	0	0	0	0	0	0	0	0	0	0	0	0	2	0	0	0	0	0	0
ENSG00000013561	6	92	7	10	0	4	28	27	2	8	2	2	0	20	14	30	0	5	4	3	4	2	0	0	6	12	0	5	0	5	5	0	3	9	8	0	0	0	2	2	0	0	25	0	3	0	2	0	8
ENSG00000013563	0	4	0	2	0	0	0	0	0	10	0	0	0	3	0	0	0	7	23	0	0	0	0	0	0	0	3	0	0	0	4	0	0	2	0	0	0	0	0	0	0	0	0	2	2	0	0	0	0
ENSG00000013573	2	0	3	2	12	2	6	0	0	6	0	0	0	2	7	44	4	5	23	0	0	0	0	0	0	29	0	0	0	0	0	0	0	0	0	2	0	0	0	0	0	0	13	0	0	0	0	0	8
ENSG00000013583	0	7	0	0	0	0	0	0	0	5	0	0	0	0	0	3	0	0	4	0	0	0	0	0	0	6	0	0	0	0	0	0	0	0	0	0	0	0	0	0	0	0	0	0	0	0	0	0	0
ENSG00000013588	0	0	0	0	0	0	0	15	0	8	0	0	0	0	0	4	0	0	0	0	0	5	0	0	0	0	0	0	0	0	0	0	0	0	0	0	0	0	0	0	0	0	0	0	6	0	0	0	0
ENSG00000013619	0	0	0	0	0	0	0	0	0	0	0	0	0	0	0	0	0	0	0	0	0	0	0	0	0	0	0	0	0	0	0	0	0	0	0	0	0	0	0	0	0	0	0	0	0	0	0	0	0
ENSG00000013810	0	0	0	0	2	0	0	0	0	0	0	0	0	0	0	6	3	0	6	0	0	0	0	0	0	0	0	0	0	0	0	0	0	0	0	0	0	0	0	0	0	0	0	0	0	2	0	0	0
ENSG00000014123	0	11	0	5	0	0	0	7	0	0	0	0	0	0	10	6	0	0	0	0	0	0	0	0	8	0	4	0	0	0	0	0	0	0	0	0	0	0	0	0	0	0	0	0	0	0	0	0	2
ENSG00000014138	0	38	14	20	2	11	4	21	5	5	6	0	0	6	24	14	4	19	19	2	0	0	2	2	0	0	8	5	0	2	2	0	0	2	7	2	0	2	0	4	0	2	90	6	4	0	4	11	16
ENSG00000014164	0	0	0	0	0	0	0	0	0	0	0	0	0	0	0	0	0	0	0	0	0	0	0	0	0	0	0	0	0	0	0	0	0	0	0	0	0	0	0	0	0	0	0	0	0	0	0	0	0
ENSG00000014216	0	0	0	0	0	0	0	0	0	0	0	0	0	0	0	8	0	0	35	0	0	0	0	0	0	0	0	0	0	0	2	0	0	0	0	0	0	0	0	0	0	0	0	0	0	0	0	0	2
ENSG00000014641	0	0	0	0	0	0	0	0	0	0	0	0	0	0	0	3	0	0	0	0	0	0	0	0	2	4	0	0	0	0	0	0	0	0	0	0	0	0	0	2	0	0	0	0	0	0	0	0	0
ENSG00000014824	2	3	0	5	2	2	16	7	2	2	0	2	19	4	0	17	26	0	10	16	0	0	0	0	0	12	0	16	0	4	2	0	0	0	4	0	0	0	0	0	0	0	0	2	7	0	0	0	0
ENSG00000014914	0	0	0	0	0	0	0	0	0	0	0	0	0	0	0	0	0	0	2	0	0	0	0	0	0	0	0	0	0	0	0	0	0	0	0	0	0	0	0	0	0	0	0	0	0	0	0	0	2
ENSG00000014919	17	40	33	42	3	16	2	88	0	0	3	5	0	27	38	38	5	18	113	3	13	2	0	0	13	10	5	4	0	2	7	0	0	5	18	2	0	0	0	2	0	0	2	6	2	0	2	0	11
ENSG00000015133	0	0	0	0	0	0	0	0	0	0	0	0	0	0	0	0	0	0	42	4	0	0	0	0	0	0	0	0	0	0	0	0	0	0	0	0	0	0	0	0	0	0	3	0	0	0	0	0	0
ENSG00000015153	4	0	0	0	0	14	26	0	0	5	2	0	0	5	3	36	0	2	0	0	0	0	0	0	4	0	0	0	0	0	0	0	0	0	0	0	0	0	0	0	0	0	0	0	0	0	0	0	0
ENSG00000015171	5	37	23	12	10	11	61	10	0	12	0	0	22	38	0	18	0	10	11	5	0	0	0	0	58	36	0	0	2	0	0	0	0	0	19	0	0	0	0	0	3	0	0	2	0	0	19	5	8
ENSG00000015413	0	0	0	0	0	0	0	0	0	0	0	0	0	0	0	0	0	0	0	0	0	0	0	0	0	0	0	0	0	0	0	0	0	0	0	0	0	0	0	0	0	0	0	0	0	0	0	0	0
ENSG00000015475	0	2	21	0	4	0	0	21	0	0	0	0	8	0	0	0	14	0	20	5	0	0	0	0	0	0	0	0	0	0	0	0	0	0	0	0	0	0	0	2	0	0	0	0	0	0	0	0	0
ENSG00000015479	0	14.5	5	5.5	2	10.5	4.5	8.5	0	5.5	0	1	0	4	44.5	29.5	0	6	6	2	2.5	2.5	0	0	4.5	12	3.5	1	0	0	0	0	1	0	2	0	0	0	0	1	0	0	5.5	0	0	0	4	0	0
ENSG00000015520	0	0	0	0	0	0	0	0	0	0	0	0	0	0	0	2	0	0	0	7	0	0	0	0	0	0	0	0	0	0	0	0	0	0	0	0	0	0	0	0	0	0	0	0	0	0	0	0	0
ENSG00000015532	0	9	8	23	5	9	0	0	0	0	0	0	0	0	0	29	0	7	43	0	7	0	0	0	0	0	3	0	2	0	5	0	0	0	0	0	0	0	3	0	6	0	6	0	0	0	0	0	3
ENSG00000015568	16	177	93	47	7	71	26	0	0	66	0	0	9	89	11	63	34	0	5	12	0	0	0	0	15	21	0	9	0	2	0	0	6	0	41	0	0	0	0	0	0	0	15	6	0	0	0	0	91
ENSG00000015592	0	0	0	0	0	0	7	0	2	0	0	0	0	0	0	0	0	0	0	0	0	0	0	0	0	0	0	0	0	0	0	0	0	0	0	0	0	0	0	0	0	0	0	0	0	0	0	0	0
ENSG00000015676	0	2	2	0	2	0	0	0	0	2	0	0	0	4	0	0	5	0	45	0	0	3	0	4	0	0	0	7	0	0	0	0	0	0	0	0	0	4	0	0	0	0	4	2	0	0	0	0	0
ENSG00000016082	0	0	0	0	0	0	0	0	0	0	0	0	0	0	0	0	0	0	4	0	0	0	0	0	0	4	0	0	0	0	0	0	0	0	0	0	0	0	0	0	0	0	0	0	0	0	0	0	0
ENSG00000016391	0	0	0	0	4	0	0	0	0	0	0	0	0	0	0	37	0	0	5	0	0	0	0	0	0	0	0	0	0	0	6	0	0	0	0	0	0	0	0	0	0	0	0	0	0	0	0	2	0
ENSG00000016864	0	0	0	0	0	0	0	0	0	0	0	0	0	0	0	6	0	0	2	0	0	6	0	0	0	2	0	0	0	0	0	0	0	0	0	0	2	0	0	0	0	0	0	0	0	0	4	0	0
ENSG00000017260	0	18	2	0	2	0	0	0	0	8	0	0	0	3	6	14	6	4	17	0	0	0	0	0	0	8	0	0	0	0	0	0	0	0	0	0	0	0	0	7	0	0	0	2	0	0	0	0	0
ENSG00000017797	6	4	0	2	4	0	0	0	0	0	0	0	0	0	4	14	7	2	9	2	0	0	0	0	0	0	0	2	0	0	0	0	0	0	0	0	0	14	0	0	0	0	0	0	0	0	0	0	0
ENSG00000018189	0	15	11	14	2	7	19	18	0	12	0	0	0	17	26	6	0	0	41	0	26	15	2	0	0	16	0	0	0	2	3	0	0	0	8	0	0	0	0	10	0	0	0	0	0	0	0	0	8
ENSG00000018236	0	3	0	0	0	0	0	0	0	8	0	0	0	0	0	0	0	0	0	9	0	0	0	0	0	0	0	0	0	0	0	0	0	0	0	0	0	0	0	0	0	0	0	0	0	0	0	0	0
ENSG00000018408	0	0	2	3	4	4	7	18	0	15	0	0	36	0	0	4	2	0	0	3	0	10	0	0	0	0	2	0	0	0	0	0	0	0	10	0	0	0	0	6	0	0	0	0	0	0	0	4	0
ENSG00000018510	0	14	11	3	0	0	0	38	0	52	3	0	16	0	12	70	0	0	34	0	4	0	0	0	5	8	7	8	0	0	0	0	0	0	43	0	0	0	0	0	0	0	0	4	0	0	7	0	2
ENSG00000018610	14	138	12	8	7	0	0	11	11	0	3	0	2	13	3	7	0	0	3	6	34	0	0	7	5	33	32	0	0	15	10	0	26	0	0	2	0	34	2	4	4	5	3	21	0	4	0	2	97
ENSG00000018699	0	0	0	0	0	0	0	0	0	0	0	0	0	0	0	0	0	0	0	0	0	0	0	0	0	0	0	0	0	0	0	0	0	0	0	0	0	0	0	0	0	0	0	0	0	0	0	0	0
ENSG00000018869	0	16	0	0	0	0	0	0	0	0	0	0	0	0	0	0	0	0	0	0	15	0	0	0	0	0	0	0	0	0	0	0	0	7	0	0	0	0	0	0	0	0	0	2	0	0	0	0	2
ENSG00000019144	5	2	0	0	0	0	0	0	0	0	0	0	0	0	0	30	0	5	62	0	0	3	0	0	0	0	0	0	0	0	0	0	0	0	0	0	0	0	0	0	0	0	0	0	0	0	0	0	0
ENSG00000019485	0	0	0	0	0	0	0	0	0	0	0	0	0	0	0	0	0	3	0	0	0	0	0	0	0	0	0	0	0	0	0	0	0	0	0	0	0	0	0	0	0	0	0	0	2	0	0	0	0
ENSG00000019549	0	8	3	0	0	76	0	0	0	0	0	9	0	0	0	5	0	0	4	0	0	0	0	0	0	0	5	0	0	0	0	0	0	0	10	0	2	0	0	0	0	0	3	0	0	0	0	0	0
ENSG00000019582	0	0	0	0	0	0	0	0	0	0	0	0	0	0	0	0	0	0	0	0	0	2	0	0	0	0	0	0	0	0	0	0	0	0	0	0	0	0	0	0	0	0	0	0	0	0	0	0	0
ENSG00000019995	0	15	11	57	0	2	3	21	0	23	2	0	3	20	0	29	0	0	28	0	0	3	0	0	8	23	5	6	0	0	0	0	0	0	0	0	0	0	0	0	0	0	0	0	2	0	2	0	52
ENSG00000020129	0	12	7	3	2	11	0	27	0	0	0	2	0	0	0	21	0	0	2	0	6	3	0	0	0	0	0	0	0	0	0	0	0	0	0	0	0	0	0	0	0	0	0	0	2	0	0	0	0
ENSG00000020181	0	0	0	0	0	0	0	0	0	0	0	0	0	0	0	0	0	0	0	0	0	0	0	0	0	0	0	0	0	0	3	0	0	0	0	0	0	0	0	0	0	0	0	0	0	0	0	0	0
ENSG00000020256	0	0	0	2	0	0	0	0	0	0	0	0	0	0	0	6	0	0	0	0	0	3	0	0	0	5	0	0	0	0	0	0	0	0	0	0	0	0	0	0	0	0	0	0	0	0	3	0	0
ENSG00000020426	0	2	0	0	0	0	4	0	0	0	0	0	0	2	2	4	0	0	0	0	0	0	0	0	2	0	0	0	0	0	0	0	2	0	0	0	0	0	0	0	0	0	0	0	0	0	0	0	0
ENSG00000020577	0	6	25	8	0	0	0	0	0	0	0	0	0	0	0	19	0	0	0	0	4	0	0	0	0	0	0	0	0	0	0	0	0	0	0	0	0	0	0	0	0	0	0	0	0	0	0	0	0
ENSG00000020633	0	0	0	0	0	0	0	0	0	0	4	0	0	0	0	3	0	2	2	0	0	0	0	0	0	0	0	0	0	0	0	0	0	0	0	0	0	0	0	0	0	0	0	0	0	0	0	0	0
ENSG00000020922	9	8	0	11	0	0	0	0	0	8	2	0	6	0	0	18	0	0	4	0	0	0	0	0	4	0	0	0	0	0	5	0	0	11	0	0	0	0	2	0	0	3	6	0	0	0	2	3	2
ENSG00000021300	0	14	0	0	0	0	0	11	0	0	0	0	0	0	0	0	0	0	0	0	0	0	0	0	0	0	0	0	0	0	0	0	0	0	0	0	0	0	0	0	0	0	2	0	0	0	0	0	0
ENSG00000021355	0	6	0	0	0	0	0	0	0	0	0	0	0	0	0	40	0	0	8	0	0	0	0	0	0	0	0	0	0	0	0	0	0	0	2	0	0	0	0	0	0	0	0	0	0	0	0	0	2
ENSG00000021574	0	0	19	38	0	0	0	0	0	9	0	0	0	0	0	26	0	0	0	0	24	0	0	0	15	0	2	0	0	0	0	0	0	0	4	0	0	0	0	4	0	0	0	0	0	0	0	0	0
ENSG00000021645	0	19	0	0	0	0	0	0	0	0	0	0	0	0	0	0	0	0	0	0	0	0	0	0	0	0	0	0	0	0	2	0	0	0	0	0	0	0	0	0	0	0	0	0	0	0	0	0	0
ENSG00000021762	0	0	0	0	0	0	0	0	0	0	0	0	0	0	0	0	0	0	0	0	0	0	0	0	0	0	0	0	0	0	0	0	0	0	0	0	0	0	0	0	0	0	2	0	0	0	0	0	0
ENSG00000021776	0	0	2	13	0	0	4	0	0	0	0	0	10	0	0	2	0	0	6	0	0	0	0	0	0	11	0	2	0	0	0	0	0	2	12	0	0	0	0	0	0	0	0	0	0	0	0	6	0
ENSG00000021826	0	0	0	0	0	0	0	0	0	0	0	0	0	0	0	0	0	0	2	0	0	0	0	0	0	0	0	0	0	0	0	0	0	0	0	0	0	0	0	0	0	0	0	0	0	0	0	0	0
ENSG00000022267	8	51	23	13	15	6	0	0	0	11	9	0	102	6	31	7	7	8	17	0	0	5	12	0	26	24	12	6	6	6	5	0	4	2	0	3	0	3	0	3	2	0	5	2	7	2	2	0	14
ENSG00000022277	1	41.5	13.5	26	0	2	0	6.5	0	1	0	1.5	2.5	2	20	43.5	0	6.5	15	2.5	0	8.5	0	0	1	6	0	7.5	0	2	1.5	0	1.5	1.5	0	3	0	0	0	5	0	0	24	2	2.5	0	2	2	15
ENSG00000022567	0	0	0	0	0	0	0	0	0	0	0	0	0	0	0	0	0	0	0	4	0	0	0	0	0	10	0	0	0	0	0	0	0	0	0	0	0	0	0	0	0	0	0	0	0	0	0	0	0
ENSG00000022840	0	30	4	0	0	0	28	0	0	0	0	0	0	0	4	6	0	6	7	0	0	0	0	0	0	32	0	5	0	0	0	0	0	2	0	2	0	0	0	0	0	0	0	0	2	2	0	0	11
ENSG00000022976	0	8	3	11	0	0	0	0	0	0	0	0	0	0	0	0	0	0	0	0	3	0	0	0	0	3	0	0	0	0	0	0	0	0	0	0	0	0	0	0	0	0	0	0	0	0	0	0	0
ENSG00000023041	0	36	8	25	0	12	0	0	0	0	0	0	6	0	17	6	0	4	5	0	0	0	0	0	0	13	0	0	0	0	0	0	2	0	0	0	0	0	0	0	0	0	16	0	0	3	2	0	4
ENSG00000023171	0	0	0	0	2	17	2	0	0	0	0	0	0	0	0	33	0	0	0	0	0	0	0	0	0	0	2	0	0	0	0	0	0	0	0	0	0	0	0	0	2	0	0	0	0	0	0	4	0
ENSG00000023191	3	19	11	5	2	5	0	7	0	0	0	0	3	0	0	2	0	0	5	6	0	2	0	0	3	19	0	0	0	0	0	0	0	0	0	5	0	0	0	0	0	0	22	0	0	0	2	0	2
ENSG00000023228	0	26	35	17	30	30	18	18	6	8	15	0	2	0	0	2	4	0	0	0	13	0	6	0	0	2	20	0	0	0	0	0	59	0	0	0	0	0	0	9	0	4	8	4	14	0	0	4	10
ENSG00000023287	0	2	2	0	0	2	0	0	0	0	0	0	9	0	2	15	0	9	7	9	0	0	0	0	13	4	0	0	0	0	0	0	0	0	0	0	0	0	0	0	0	0	0	0	0	0	0	0	37
ENSG00000023318	0	7	0	0	0	0	0	23	0	0	0	0	0	0	0	0	0	0	0	0	0	0	0	0	0	0	0	0	0	0	0	0	0	0	0	0	0	0	0	0	2	0	0	0	0	0	0	0	0
ENSG00000023516	16	111	0	31	0	74	0	0	0	2	0	4	0	31	45	71	0	0	47	0	0	0	0	0	2	21	2	0	2	0	0	0	0	7	2	5	0	0	0	0	0	0	0	4	0	0	4	0	21
ENSG00000023572	0	0	0	0	0	0	0	0	0	0	0	0	0	0	0	0	0	0	0	0	0	0	0	0	0	0	0	0	0	0	0	0	0	0	0	0	0	0	0	0	0	0	0	0	0	0	0	0	0
ENSG00000023608	0	4	0	0	0	0	0	0	0	0	0	0	0	0	6	0	0	0	0	0	0	0	0	2	9	0	0	0	0	0	0	0	0	0	0	0	0	0	0	0	0	0	0	0	0	0	0	0	0
ENSG00000023697	0	14	3	0	0	0	0	0	0	0	0	0	0	3	0	3	0	2	0	0	0	0	0	0	0	0	0	0	0	0	0	0	0	0	0	0	0	0	0	0	0	0	2	0	0	0	0	0	0
ENSG00000023734	14	71	19	13	19	19	53	2	0	22	5	5	15	34	55	71	5	36	16	2	6	17	2	0	8	33	11	21	0	0	4	3	0	7	0	6	0	0	0	14	0	0	36	12	13	0	3	0	27
ENSG00000023839	0	0	0	0	0	0	0	0	0	0	0	0	0	0	0	0	0	0	0	0	0	0	0	0	0	0	0	0	0	0	0	0	0	0	0	0	0	0	0	0	0	0	0	0	0	0	0	0	0
ENSG00000023892	0	0	0	0	0	0	0	0	0	0	0	0	0	0	0	0	0	0	0	0	0	2	0	0	0	0	0	0	0	0	0	0	0	0	0	0	0	0	0	0	0	0	0	0	0	0	0	0	0
ENSG00000023902	0	0	0	0	0	0	0	0	0	0	0	0	0	0	0	0	0	0	0	0	0	0	0	0	0	0	0	0	0	0	0	0	0	0	0	0	0	0	0	0	0	0	0	0	0	0	0	0	0
ENSG00000023909	0	0	0	11	0	10	55	26	0	0	0	0	2	16	17	39	0	78	20	0	0	0	0	0	23	4	0	0	0	0	0	0	0	0	0	0	0	3	0	0	2	0	0	0	19	0	0	0	0
ENSG00000024048	0	8	27	5	0	8	6	0	0	24	0	0	0	0	11	46	0	0	4	2	13	0	0	0	0	20	0	0	0	0	0	0	0	0	0	0	0	5	0	0	0	0	0	0	0	0	0	0	0
ENSG00000024526	6	349	0	6	0	55	85	0	0	5	0	0	0	34	18	355	5	72	11	10	0	0	0	0	96	0	0	0	0	0	0	0	0	2	2	0	0	0	0	0	0	0	0	0	0	0	11	0	9
ENSG00000024862	0	24	0	3	6	0	13	10	0	2	0	0	6	2	18	27	0	3	13	2	2	7	0	0	0	15	2	3	0	0	0	0	0	2	0	0	0	0	0	4	0	0	13	0	0	0	0	0	9
ENSG00000025039	6	30	29	14	7	75	0	0	0	33	0	2	11	0	0	35	2	12	145	33	10	0	0	0	16	12	2	32	0	8	8	0	0	0	29	8	0	0	0	0	0	0	8	8	0	2	0	42	13
ENSG00000025156	4	15	15	2	3	0	0	9	0	14	3	2	2	0	2	61	3	2	14	6	3	6	0	0	8	0	0	0	0	0	0	0	4	0	2	0	0	0	0	0	0	0	0	3	0	0	0	0	0
ENSG00000025293	0	0	6	23	0	0	0	0	0	0	4	0	0	9	15	13	0	0	4	0	5	0	0	0	0	0	2	18	0	0	0	2	0	0	4	0	0	0	0	8	0	0	0	0	0	0	0	0	35
ENSG00000025423	0	0	0	0	0	0	0	0	0	0	0	0	0	0	0	0	0	0	0	0	0	0	0	0	0	4	0	0	0	0	0	0	0	0	0	0	0	0	0	0	0	0	0	0	0	0	0	0	0
ENSG00000025434	0	0	0	0	0	0	0	0	0	0	0	0	0	0	0	0	0	0	2	0	0	0	0	0	0	0	0	0	0	0	0	0	0	0	0	0	0	0	0	0	0	0	0	0	0	0	0	0	0
ENSG00000025770	0	0	3	0	0	0	0	6	0	0	0	0	0	0	8	0	0	2	0	0	0	0	2	0	0	0	4	0	0	0	0	0	0	0	0	0	0	0	0	0	0	0	0	0	0	0	2	2	0
ENSG00000025772	3	25	2	0	0	6	16	0	0	0	0	0	12	2	6	67	9	13	18	3	2	15	0	0	0	16	6	0	0	0	0	0	0	0	7	0	0	0	2	0	0	0	13	0	10	0	2	0	21
ENSG00000025796	0	95	27	38	0	12	2	0	0	13	3	0	10	5	48	9	0	0	11	3	0	0	0	0	0	5	0	2	0	0	9	0	5	0	0	0	0	0	0	0	0	0	56	0	0	0	0	3	19
ENSG00000025800	33	121	53	24	25	38	41	169	11	15	12	9	19	32	25	241	25	22	265	6	6	201	0	4	16	148	58	34	0	0	2	0	0	2	30	13	0	0	4	13	7	0	62	11	16	6	6	14	94
ENSG00000026025	0	8	4	4	0	0	0	2	0	3	0	0	0	2	9	33	3	4	30	0	0	0	0	0	0	0	5	2	0	0	0	0	0	0	0	0	0	0	0	0	0	0	0	2	0	0	2	0	16
ENSG00000026103	0	23	17	0	0	10	0	0	0	4	0	0	4	0	0	0	0	6	0	2	0	0	0	0	0	0	0	0	0	0	0	0	0	0	15	0	0	0	0	0	0	0	0	0	0	0	0	0	18
ENSG00000026297	0	0	0	0	0	0	0	0	0	0	0	0	0	0	0	0	0	0	0	0	0	0	0	0	0	0	0	0	0	0	0	0	0	0	0	0	0	0	0	0	0	0	0	0	0	0	0	0	0
ENSG00000026559	0	0	0	0	0	0	0	0	0	0	0	0	0	0	0	0	0	0	0	0	0	0	0	0	0	0	0	0	0	0	0	0	0	0	0	0	0	0	0	0	0	0	0	0	0	0	0	0	0
ENSG00000026652	4	0	0	2	0	8	7	0	0	2	0	0	0	6	0	26	0	0	25	0	0	0	0	0	0	0	0	0	0	0	2	0	0	0	0	0	0	0	0	3	0	0	0	0	0	0	0	2	0
ENSG00000026950	0	0	0	0	0	0	0	0	0	0	0	0	0	0	0	0	0	0	0	0	0	0	0	0	0	0	0	0	0	0	0	0	0	0	0	0	0	0	0	0	0	0	0	0	0	0	0	0	0
ENSG00000027001	0	0	0	0	0	0	0	0	0	0	0	0	0	0	0	0	0	0	0	0	0	0	0	0	0	0	0	0	0	0	0	0	0	0	0	0	0	0	0	0	0	0	0	0	0	0	0	0	0
ENSG00000027075	0	0	0	0	0	0	0	0	0	0	0	0	0	0	0	0	0	0	0	7	0	0	0	0	0	0	0	0	0	0	0	0	0	0	0	0	0	0	0	0	0	0	0	0	0	0	0	0	0
ENSG00000027697	0	6	2	0	0	0	2	2	0	6	0	0	0	0	0	0	0	0	2	0	0	0	0	0	0	0	0	0	0	0	0	0	0	0	0	0	0	0	0	0	0	0	0	2	0	0	2	0	0
ENSG00000027847	0	12	0	0	0	0	0	8	0	0	0	0	0	0	0	4	0	0	44	0	0	0	0	0	0	0	0	0	0	0	0	0	0	0	2	0	0	0	0	0	0	0	0	0	3	0	0	0	0
ENSG00000027869	0	0	0	0	0	0	0	0	0	0	0	0	0	0	0	0	0	0	0	0	0	0	0	0	0	0	0	0	0	0	0	0	0	0	0	0	0	0	0	0	0	0	0	0	0	0	0	0	0
ENSG00000028116	0	0	0	14	0	0	0	0	0	0	0	0	0	0	0	0	0	0	0	0	0	0	0	0	0	0	0	0	0	0	0	0	0	2	0	0	0	0	0	0	0	0	0	0	0	0	0	0	0
ENSG00000028203	0	10	0	2	2	13	8	7	0	0	0	0	0	0	0	38	4	0	24	0	2	0	2	0	0	0	0	0	0	0	0	0	0	0	0	0	0	0	0	0	0	0	0	0	0	0	2	0	2
ENSG00000028277	0	0	0	0	0	0	6	0	0	0	0	0	0	0	0	0	0	0	0	0	0	0	0	0	0	0	0	0	0	0	2	0	0	0	0	0	0	0	0	0	0	0	0	0	0	0	0	0	3
ENSG00000028310	0	0	7	0	2	0	5	64	0	0	0	0	2	2	7	0	0	3	0	0	0	0	0	0	3	0	2	0	0	0	0	0	0	0	0	0	3	0	0	0	0	0	2	0	0	0	0	0	0
ENSG00000028528	0	0	0	0	2	0	0	0	0	0	8	0	0	0	0	0	0	0	0	0	0	0	0	0	0	0	0	4	0	0	0	0	0	0	0	0	0	0	0	0	0	0	0	0	0	0	0	0	0
ENSG00000028839	0	0	0	0	0	22	0	8	0	2	0	0	0	0	0	5	0	2	4	0	0	0	0	0	0	2	2	0	0	0	0	0	0	0	0	0	0	0	0	0	0	0	0	0	0	0	0	3	0
ENSG00000029153	0	0	2	24	3	0	4	0	0	0	0	0	0	20	47	16	0	0	0	5	0	0	0	0	0	0	7	0	0	0	0	0	0	0	0	0	0	0	0	34	0	0	34	3	0	0	4	0	0
ENSG00000029363	3	218	60	30	0	173	65	12	0	85	4	8	3	62	272	257	11	20	133	3	12	8	0	0	38	45	20	30	2	15	10	2	5	2	25	0	4	0	0	34	2	0	78	21	12	2	6	0	132
ENSG00000029364	0	28	26	7	0	12	5	44	0	0	0	0	0	9	4	93	0	0	139	0	3	0	0	0	0	20	4	0	0	4	6	0	0	0	4	0	0	3	0	4	0	0	7	2	0	0	2	0	2
ENSG00000029534	0	0	0	0	0	0	2	0	0	0	0	0	10	0	0	0	0	0	0	0	0	0	0	0	0	0	0	0	0	0	0	0	0	0	3	0	0	0	0	0	0	0	0	0	0	0	0	0	0
ENSG00000029639	0	6	0	0	0	0	0	0	0	0	0	0	0	0	0	4	0	0	2	0	0	0	0	0	0	0	0	0	0	0	0	0	0	0	0	0	0	0	0	0	0	0	0	0	0	0	0	0	0
ENSG00000029725	0	45	45	10	0	31	2	22	0	0	0	0	5	6	4	68	11	14	17	4	0	0	0	0	17	4	0	4	0	0	10	0	0	0	0	0	0	0	0	5	0	0	0	10	0	0	0	2	27
ENSG00000029993	0	20	0	0	2	0	20	0	0	0	0	0	0	0	0	2	0	0	18	0	0	2	0	0	0	0	6	3	0	0	0	0	0	0	0	0	0	0	0	0	4	0	2	2	24	0	0	0	0
ENSG00000030066	0	48	6	20	0	2	5	0	0	10	2	5	0	11	35	52	0	0	2	0	0	0	0	0	19	3	0	0	0	0	0	0	0	0	0	0	0	0	0	0	6	0	8	0	0	0	4	0	0
ENSG00000030110	0	29	13	12	4	30	0	107	0	0	0	0	15	0	13	62	11	3	76	6	0	7	4	0	3	6	0	0	0	3	0	0	0	6	20	0	0	0	0	2	0	0	32	2	0	3	0	2	22
ENSG00000030419	0	0	0	0	0	0	0	0	0	0	0	0	0	2	0	0	0	0	0	0	0	0	0	0	0	0	0	0	0	0	0	0	0	0	0	0	0	0	0	0	0	0	0	0	0	0	0	0	0
ENSG00000030582	0	0	0	0	0	0	0	5	0	0	0	0	0	0	0	2	0	0	6	0	0	0	2	0	0	0	0	0	0	0	0	0	0	0	0	0	3	0	0	0	0	2	6	0	3	0	0	0	0
ENSG00000031003	5	53	3	2	0	28	0	55	0	23	0	0	5	0	8	33	3	3	10	0	0	0	0	0	0	28	0	2	0	0	0	0	0	0	0	0	0	0	0	6	0	0	8	0	0	0	0	0	6
ENSG00000031081	0	0	0	0	0	0	0	0	0	0	0	0	0	0	0	0	0	5	0	0	0	0	0	0	0	0	0	0	0	0	0	0	0	0	0	0	0	0	0	0	0	0	0	0	0	0	0	0	0
ENSG00000031691	0	0	29	4	0	0	0	0	0	0	0	0	2	0	2	30	2	2	7	4	0	5	0	0	0	7	0	0	0	0	16	0	0	0	0	0	0	0	0	5	0	0	0	0	0	0	0	0	3
ENSG00000031698	3	0	5	2	0	6	5	18	0	0	9	0	0	3	2	23	0	2	13	0	0	6	0	0	0	18	2	0	0	0	0	0	0	0	3	0	0	0	0	0	0	0	2	0	0	4	3	0	9
ENSG00000031823	0	10	15	4	10	0	0	8	0	0	0	0	0	0	0	14	6	0	20	0	0	26	3	0	0	14	3	0	6	0	2	0	0	3	0	0	0	2	4	0	4	0	0	0	22	6	2	0	2
ENSG00000032219	2	4	0	3	0	0	14	0	0	2	2	0	0	3	4	2	3	0	0	0	0	7	0	0	15	5	0	0	0	2	3	0	11	0	17	0	0	0	0	2	0	0	0	5	0	0	0	0	0
ENSG00000032389	0	4	0	4	4	3	9	5	0	0	0	4	10	2	4	10	0	0	2	0	0	0	0	0	0	0	0	4	0	0	0	2	0	0	0	0	3	0	2	0	0	0	3	0	0	0	0	0	0
ENSG00000032742	0	0	0	0	0	0	0	0	0	0	0	0	0	0	2	0	0	0	0	0	0	0	0	0	0	0	0	0	0	0	0	0	0	0	0	0	0	0	0	0	0	0	0	0	0	0	0	0	0
ENSG00000033011	0	5	0	0	0	0	0	7	0	0	0	0	0	4	10	2	0	0	3	0	0	0	0	0	0	3	6	0	0	0	0	0	0	0	0	0	0	0	0	0	0	0	7	0	0	0	0	0	0
ENSG00000033030	0	0	0	0	0	6	0	0	0	0	0	0	0	0	0	8	0	0	0	0	0	0	0	0	0	5	0	0	0	0	0	0	0	0	0	0	0	0	0	0	0	0	0	0	0	2	0	0	0
ENSG00000033050	1	13	6	0	0	0	0	5.5	0	3	0	0	1	1	5	27	0	4	1.5	0	2	2	0	0	0	0	0	0	0	0	0	0	0	0	0	0	0	0	0	3.5	2.5	1	0	0	0	0	0	1	4
ENSG00000033122	0	2	0	0	0	0	0	0	0	0	0	0	2	0	0	0	0	0	0	0	0	0	0	0	0	0	0	0	0	0	0	0	0	0	0	0	0	0	0	0	0	0	0	0	0	0	0	0	0
ENSG00000033170	0	2	0	0	0	0	0	0	0	0	0	0	0	0	0	5	0	0	7	5	0	0	0	0	0	0	0	0	0	0	0	0	0	0	0	0	0	0	0	0	0	0	0	0	0	0	0	0	0
ENSG00000033178	14	35	13	2	0	46	4	27	0	12	0	0	10	29	44	66	0	4	19	6	3	0	0	0	2	0	0	9	0	0	2	0	0	0	4	0	0	0	0	0	0	0	0	6	0	0	0	0	0
ENSG00000033327	0	0	0	0	0	0	0	0	0	0	0	0	0	0	0	0	0	0	11	0	2	0	0	0	0	0	0	0	0	0	0	0	0	0	0	0	0	0	0	3	0	0	0	0	0	0	0	0	0
ENSG00000033627	8	8	11	5	9	8	7	0	3	0	0	0	0	5	12	20	15	17	75	0	7	12	0	3	0	24	2	0	0	0	2	0	0	0	4	0	0	0	0	0	0	0	2	0	18	0	0	0	5
ENSG00000033800	0	0	0	0	0	3	0	0	0	0	0	0	0	0	0	2	0	0	12	0	0	0	0	0	0	0	0	0	0	0	0	0	0	0	0	0	0	0	0	0	0	0	0	0	0	0	0	0	0
ENSG00000033867	0	5	0	5	2	0	0	0	0	6	0	0	0	0	71	10	0	0	31	0	0	0	0	0	7	0	0	0	0	0	0	3	0	0	4	0	0	0	0	0	0	0	0	16	4	0	0	0	0
ENSG00000034053	0	0	0	2	0	0	0	0	0	0	0	0	0	0	0	0	0	13	0	0	0	0	0	0	0	0	0	0	0	0	0	0	0	0	0	0	0	10	0	0	0	0	0	0	0	0	0	0	0
ENSG00000034152	0	29	0	0	5	0	0	15	0	0	0	0	0	0	0	8	0	0	13	0	0	0	0	0	0	13	0	0	0	0	0	0	0	0	0	0	0	0	0	0	0	0	0	0	0	0	0	0	0
ENSG00000034510	0	0	0	0	0	0	0	0	0	0	0	0	0	0	0	0	0	0	2	0	0	0	0	0	0	13	0	0	0	0	0	0	0	0	4	0	0	0	0	0	0	0	0	0	0	0	0	0	0
ENSG00000034533	0	0	3	0	0	8	12	4	0	0	0	0	0	0	0	0	0	0	0	0	0	0	0	0	0	0	0	2	0	0	0	0	0	0	0	0	0	0	0	0	0	0	0	0	0	0	0	0	0
ENSG00000034677	0	18	0	0	0	0	0	0	0	0	0	0	0	0	0	2	0	0	0	0	0	0	0	0	0	0	0	0	0	0	0	0	0	0	0	0	0	0	0	0	0	0	0	0	0	0	0	0	0
ENSG00000034693	0	0	8	0	0	0	0	0	0	0	0	0	0	13	0	0	0	0	0	0	0	0	0	0	0	12	0	0	0	0	0	0	0	0	0	0	0	0	0	0	0	0	0	0	0	0	0	0	0
ENSG00000034713	0	20	6	0	6	8	0	50	0	0	0	0	3	4	0	41	3	3	27	2	0	0	0	0	0	27	2	2	0	0	2	0	0	5	6	0	0	0	0	2	0	0	6	0	2	0	2	0	24
ENSG00000035115	0	0	3	0	0	0	0	0	0	0	0	0	0	0	0	4	0	0	0	0	0	0	0	0	0	0	0	0	0	0	0	0	0	0	0	0	0	0	0	0	0	0	0	0	0	0	0	0	0
ENSG00000035141	11	33	37	22	24	13	17	0	0	6	6	0	6	10	0	46	14	15	114	19	16	37	0	0	4	4	17	3	4	0	2	0	5	17	3	4	7	0	0	18	0	0	44	0	0	15	12	0	23
ENSG00000035403	0	36	26	33	2	13	15	0	0	19	0	0	0	15	55	23	33	20	34	3	2	0	3	0	7	27	19	6	2	13	0	2	0	0	0	0	0	0	5	0	3	4	66	2	3	0	0	0	0
ENSG00000035499	0	0	0	0	0	0	2	0	0	0	0	0	0	0	0	12	0	0	0	0	0	0	0	0	0	0	0	0	0	0	0	0	0	0	0	0	0	0	0	0	0	0	0	0	0	0	0	0	0
ENSG00000035664	0	0	0	0	0	0	0	0	0	0	0	0	0	0	0	0	0	0	0	0	0	0	0	0	0	0	0	0	0	0	0	0	0	0	0	0	0	0	0	0	0	0	0	0	0	0	0	0	0
ENSG00000035681	0	0	16	0	0	0	0	0	0	2	0	0	5	8	0	0	3	2	0	0	0	0	0	0	0	0	0	17	0	0	0	0	0	0	2	0	0	0	0	0	0	0	0	0	0	0	0	0	0
ENSG00000035687	0	28	0	5	0	4	4	0	0	4	0	0	0	13	0	4	0	0	11	0	11	0	0	0	0	2	0	0	0	0	0	0	0	0	2	0	0	0	0	0	0	0	0	4	0	0	0	0	0
ENSG00000035862	0	4	10	23	0	0	0	4	0	0	0	0	0	0	0	0	0	0	4	0	0	0	3	0	0	0	0	0	0	0	0	0	0	0	0	0	0	0	0	0	0	0	0	0	0	0	0	0	0
ENSG00000035928	18	22	27	27	10	17	22	120	0	20	7	0	70	31	43	36	0	14	30	15	7	3	2	0	6	24	5	2	0	2	15	0	0	15	12	3	2	13	7	9	0	2	0	16	5	0	12	9	14
ENSG00000036054	0	25	2	8	0	0	3	0	0	5	0	0	0	0	0	27	0	0	25	0	4	0	0	0	0	6	0	0	0	0	0	0	0	0	0	0	0	0	0	0	4	0	0	0	0	0	0	0	0
ENSG00000036257	2	27	0	0	0	17	0	5	0	11	2	0	0	0	7	2	0	0	0	0	0	3	0	0	6	6	0	2	0	2	0	0	0	0	0	0	0	0	0	0	0	0	2	0	0	0	11	0	0
ENSG00000036549	2	47	18	50	0	57	17	29	0	30	0	0	2	58	176	137	0	40	13	23	0	0	0	0	46	29	0	4	0	12	15	0	3	2	13	0	0	0	0	0	0	0	2	17	0	0	88	0	125
ENSG00000036672	0	0	5	9	0	0	0	18	0	0	0	0	3	0	0	21	4	2	2	2	0	9	0	0	0	2	3	3	0	0	0	0	3	0	0	0	2	0	7	2	0	2	10	0	0	0	0	0	0
ENSG00000037042	0	0	2	0	0	4	0	0	0	0	0	0	0	0	0	4	0	0	0	0	3	0	0	0	0	0	0	0	0	0	0	0	0	0	3	2	0	0	0	0	0	0	5	2	0	0	0	0	0
ENSG00000037241	0	0	0	0	0	0	0	0	0	0	0	0	0	0	0	2	0	0	0	0	0	0	0	0	0	0	0	0	0	0	0	0	0	0	0	0	0	0	0	0	0	0	0	0	0	0	0	0	0
ENSG00000037280	0	0	0	0	0	20	10	0	0	0	0	0	0	0	22	58	10	7	20	2	12	2	0	0	0	0	4	0	0	0	0	0	5	2	0	0	2	0	0	9	0	0	4	6	0	0	0	3	17
ENSG00000037474	0	17	25	16	3	2	0	8	0	9	0	0	0	2	16	54	0	4	23	0	9	0	0	0	0	5	2	0	0	0	0	0	0	0	5	0	0	0	0	0	0	0	0	0	0	0	0	0	8
ENSG00000037637	0	0	2	0	0	0	0	0	2	0	0	0	0	0	0	3	0	0	0	0	0	0	0	0	0	4	2	0	0	0	0	0	0	0	0	0	0	0	0	0	0	0	0	0	0	0	0	0	0
ENSG00000037749	0	7	0	0	2	0	0	0	0	2	0	0	0	0	0	0	0	0	0	0	0	5	0	0	0	0	0	0	0	0	0	0	0	0	0	0	0	0	0	0	0	0	0	0	0	0	0	0	0
ENSG00000037757	0	33	8	7	24	35	29	0	0	14	4	0	0	0	8	4	11	0	11	51	2	0	16	0	0	0	0	22	3	2	11	4	0	0	2	0	0	0	0	6	9	7	29	2	2	0	4	12	0
ENSG00000037897	0	0	0	0	0	0	0	0	0	0	0	0	0	0	0	0	0	0	0	0	0	0	0	0	0	0	0	0	0	0	0	0	0	0	0	0	0	0	0	0	0	0	0	0	0	0	0	0	0
ENSG00000037965	0	0	0	0	0	0	0	0	0	0	0	0	0	0	0	0	0	0	0	0	0	0	0	0	0	0	0	0	0	0	0	0	0	0	0	0	0	0	0	0	0	0	1.33333	0	0	0	0	0	0
ENSG00000038002	0	0	6	2	2	3	0	0	0	0	0	0	0	2	4	4	0	0	0	0	0	0	0	0	0	0	0	0	0	0	0	0	0	0	0	0	0	0	0	0	0	0	0	0	0	0	0	0	0
ENSG00000038210	0	25	6	0	0	21	4	0	2	0	0	0	7	0	0	46	0	0	44	0	0	0	0	0	0	0	0	2	0	0	0	0	0	0	0	0	0	0	0	0	0	0	0	0	0	0	0	0	24
ENSG00000038219	0	58	4	0	0	4	0	0	0	0	0	0	0	0	0	23	0	0	0	0	0	0	0	0	0	0	0	10	0	0	0	0	0	0	3	0	0	0	0	0	0	0	8	0	0	0	0	0	2
ENSG00000038274	0	23	6	5	0	0	3	0	0	12	2	0	2	21	5	12	0	5	11	2	0	0	0	0	0	10	0	9	0	2	0	0	0	0	0	0	0	0	0	0	0	0	5	2	0	0	0	7	4
ENSG00000038295	0	0	0	0	0	0	0	0	0	0	0	0	0	0	0	0	0	0	0	0	0	0	0	0	0	0	0	0	0	0	0	0	0	0	3	0	0	0	0	0	0	0	0	0	0	0	0	0	0
ENSG00000038358	0	14	2	0	6	0	0	0	0	0	0	0	0	0	0	2	0	5	0	3	0	0	2	0	2	0	3	0	0	0	0	0	0	0	0	0	0	0	0	0	0	0	0	2	3	0	2	0	4
ENSG00000038382	2	0	3	0	2	0	0	2	0	0	0	3	0	0	0	14	4	2	14	0	0	0	0	0	0	0	0	0	0	0	0	0	0	0	0	0	0	7	0	0	3	0	0	0	0	0	0	0	0
ENSG00000038427	0	0	0	0	0	0	0	0	0	0	0	0	0	0	0	0	0	0	0	0	0	0	0	0	0	0	0	0	0	0	0	0	0	0	0	0	0	0	0	0	0	0	0	0	0	0	0	0	0
ENSG00000038532	0	0	0	0	0	0	0	0	0	0	0	0	0	0	0	39	0	0	0	0	0	0	0	0	0	0	0	0	0	0	0	0	0	0	0	0	0	0	0	0	0	0	0	0	0	0	0	0	0
ENSG00000039068	0	0	0	0	0	0	0	0	0	0	0	0	0	0	0	0	0	0	0	0	0	0	0	0	0	0	0	0	0	0	0	0	0	0	0	0	0	0	0	0	0	0	0	0	0	0	0	0	0
ENSG00000039123	0	10	0	0	0	0	0	0	0	4	0	0	0	0	0	2	0	0	2	0	0	0	0	0	0	0	0	0	0	0	0	0	0	0	0	0	0	0	0	0	0	0	0	0	0	0	0	0	0
ENSG00000039319	6	0	0	12	0	39	0	35	0	35	0	0	25	0	0	41	0	0	9	0	9	0	0	2	0	0	0	7	0	0	0	0	0	0	0	2	0	0	0	13	0	0	0	0	0	0	0	0	14
ENSG00000039523	0	0	0	0	0	0	0	0	0	0	0	0	0	0	0	0	0	0	2	0	0	0	0	0	0	0	0	0	0	0	0	0	0	0	0	0	0	0	0	0	0	0	0	0	0	0	0	0	0
ENSG00000039560	0	0	2	14	0	0	65	0	0	0	0	0	0	4	0	0	0	0	0	0	0	4	0	0	0	0	0	0	0	0	0	0	0	0	0	0	0	0	0	0	0	0	25	0	0	0	0	0	0
ENSG00000039650	0	5	0	0	0	0	0	18	0	0	0	0	0	0	0	2	0	0	0	0	0	0	0	0	0	0	0	0	0	0	0	0	0	0	0	0	0	0	0	0	0	0	0	2	0	0	0	0	0
ENSG00000040199	0	79	18	25	0	56	44	3	0	19	11	0	5	11	0	105	11	0	0	0	4	0	6	0	0	33	7	5	0	0	0	3	0	0	45	2	0	0	2	0	0	0	14	3	4	3	0	0	16
ENSG00000040275	6	21	15	14	2	85	13	0	0	10	7	0	2	11	21	44	0	0	6	2	0	0	0	0	5	27	2	7	0	0	0	0	0	2	22	3	0	0	0	0	0	0	2	4	0	0	0	0	10
ENSG00000040341	0	0	0	0	4	0	0	0	0	0	0	0	0	0	2	0	0	0	0	2	0	9	0	0	0	5	4	0	0	0	0	0	0	0	0	0	0	0	0	0	0	0	0	0	0	0	0	0	0
ENSG00000040487	0	2	6	2	3	0	0	6	0	0	4	0	0	0	2	13	0	4	20	0	0	17	0	0	0	0	0	6	0	0	2	0	0	0	0	0	2	0	0	2	0	0	0	2	0	0	0	0	7
ENSG00000040531	0	0	0	0	0	2	0	7	0	0	0	0	0	0	0	0	0	0	22	0	0	0	0	0	0	0	0	0	0	0	0	0	0	0	0	0	0	0	0	0	0	0	0	0	0	0	4	0	0
ENSG00000040608	0	0	0	0	0	0	0	0	0	0	0	0	0	0	0	0	0	0	4	0	0	0	0	0	0	0	0	0	0	0	0	0	0	0	0	0	0	0	0	0	0	0	0	0	0	0	0	0	0
ENSG00000040633	0	0	0	0	0	2	0	0	4	0	0	0	0	0	0	0	0	0	0	0	0	0	0	0	0	6	0	0	0	0	0	0	0	0	0	0	0	0	0	0	0	0	0	0	0	0	0	0	0
ENSG00000040933	0	0	8	6	0	0	5	0	0	0	0	0	0	5	0	0	0	0	0	0	0	0	0	0	0	0	8	10	0	0	0	0	0	0	2	0	0	0	0	0	0	0	0	2	0	0	0	0	0
ENSG00000041357	2	38	3	6	12	0	25	37	0	0	9	0	0	4	13	26	6	13	109	7	0	4	7	0	0	40	21	6	0	0	0	0	0	0	2	0	0	0	0	4	0	0	7	0	12	3	3	0	9
ENSG00000041802	5	20	4	7	0	5	18	0	0	9	0	0	0	2	12	8	0	0	2	2	0	0	0	0	0	28	0	0	0	0	0	0	4	0	2	0	0	0	0	0	0	0	0	2	0	0	2	0	10
ENSG00000041880	0	0	2	0	0	2	0	0	0	0	0	0	0	0	0	0	0	0	0	0	0	0	0	0	0	0	0	0	0	0	0	0	0	0	0	0	0	0	0	0	0	0	0	0	0	0	0	0	0
ENSG00000041982	0	0	0	0	0	0	0	0	0	0	0	0	0	0	0	0	0	0	0	0	0	0	0	0	0	0	0	0	0	0	0	0	0	0	0	0	0	0	0	0	0	0	0	0	0	0	0	0	0
ENSG00000041988	8	28	5	16	6	0	4	25	2	5	0	2	0	0	2	17	8	30	5	2	0	14	0	0	0	28	0	4	0	0	0	0	0	0	0	2	0	0	0	2	0	0	0	0	0	0	0	0	4
ENSG00000042088	0	0	2	0	0	0	0	0	0	0	0	0	0	0	0	5	0	0	0	0	0	0	0	0	0	0	0	0	0	0	0	0	2	0	0	0	0	0	0	5	0	0	3	0	0	0	0	0	0
ENSG00000042286	0	0	0	0	0	0	0	0	0	0	0	0	0	0	0	0	0	0	12	2	0	0	0	0	0	0	0	0	0	0	2	0	0	0	0	0	0	0	0	0	0	0	0	2	0	0	0	0	0
ENSG00000042317	0	0	0	0	0	0	0	0	0	0	0	0	0	0	0	0	0	0	0	0	0	0	0	0	0	0	0	0	0	0	0	0	0	0	0	0	0	0	0	0	0	0	0	0	0	0	0	0	0
ENSG00000042429	0	44.5	8	6	0	0	18.5	0	0	2	0	20	0	0	0	14.5	0	0	1	0	0	0	0	0	1	2	4	0	0	0	0	0	0	0	0	0	0	0	0	0	0	0	0	0	13	0	0	0	0
ENSG00000042445	0	28	0	9	2	12	4	0	0	10	0	3	22	6	0	2	0	3	41	7	3	0	0	0	0	0	2	0	0	2	2	0	0	4	8	0	0	0	0	0	0	0	2	2	0	0	0	0	2
ENSG00000042493	0	0	0	0	0	0	0	0	0	0	0	0	0	0	0	0	0	0	0	0	0	0	0	0	0	0	0	0	0	0	0	0	0	0	0	0	0	0	0	0	0	0	0	0	0	0	0	0	0
ENSG00000042753	0	0	0	0	0	0	0	2	0	0	0	0	0	0	0	11	0	0	3	0	0	0	0	0	0	7	0	0	0	0	0	0	0	0	0	0	0	4	0	0	0	0	0	0	0	0	0	0	0
ENSG00000043039	0	0	0	0	0	0	0	0	0	0	0	0	0	0	0	0	0	0	0	0	0	0	0	0	0	0	0	0	0	0	0	0	0	0	0	0	0	6	0	0	0	0	0	0	0	0	0	0	0
ENSG00000043093	0	7	6	0	0	0	0	2	0	0	0	0	20	0	0	11	0	0	17	0	0	0	0	0	0	30	0	0	0	0	0	0	2	0	0	0	0	0	0	0	0	0	0	0	0	0	0	0	0
ENSG00000043143	0	0	0	0	0	0	0	0	0	0	0	0	0	0	0	2	0	0	0	0	0	0	0	0	0	0	0	0	0	0	0	0	0	0	0	0	0	0	0	0	0	0	0	0	0	0	0	0	0
ENSG00000043355	0	0	3	0	0	0	0	6	0	6	0	0	6	7	35	0	0	21	15	0	0	0	0	0	0	0	0	4	0	7	0	0	0	0	33	0	0	0	0	0	0	0	0	0	0	0	4	0	21
ENSG00000043514	2	12	0	2	0	4	0	0	0	0	3	0	0	8	4	3	2	3	0	0	2	0	0	0	0	11	0	0	0	0	2	0	0	0	0	0	0	0	0	0	2	0	0	0	0	0	0	0	0
ENSG00000043591	0	0	0	0	0	0	0	0	0	0	0	0	0	0	0	0	0	0	0	0	0	0	0	0	0	0	0	0	0	0	0	0	0	0	0	0	0	0	0	0	0	0	0	0	0	0	0	0	0
ENSG00000044115	0	19	3	3	4	2	0	15	0	2	2	0	0	0	0	44	0	0	25	0	0	5	0	0	0	13	0	4	0	0	0	0	0	0	0	0	0	3	0	5	0	0	2	10	2	0	0	0	10
ENSG00000044446	7	0	2	5	0	8	12	0	0	0	0	0	0	0	0	0	5	3	11	0	0	14	0	0	0	4	3	0	0	0	4	0	0	0	8	0	5	0	0	0	0	0	23	11	23	0	3	8	0
ENSG00000044459	4	0	5	2	0	0	2	0	0	7	0	0	0	0	0	0	0	0	0	6	0	0	0	0	0	12	0	0	0	2	0	0	0	0	0	0	0	0	0	0	0	0	0	0	0	0	8	0	0
ENSG00000044574	0	0	17	0	0	0	0	0	0	0	0	0	0	0	0	12	0	0	5	0	0	12	0	12	0	0	0	0	0	0	0	0	0	3	0	0	0	0	0	0	0	0	0	0	0	0	0	0	0
ENSG00000046604	2	9	29	2	0	10	0	4	0	40	2	0	3	13	80	76	2	0	75	0	0	0	0	0	9	2	9	0	2	0	0	0	0	0	51	0	0	0	0	2	0	2	0	2	14	0	2	15	16
ENSG00000046647	0	0	0	5	0	0	0	0	0	0	0	0	0	5	0	0	0	0	0	0	3	0	0	0	0	2	0	6	0	0	0	0	0	0	0	0	0	0	0	0	2	0	7	2	3	0	4	0	0
ENSG00000046651	0	42	4	23	0	2	0	0	0	17	0	0	2	4	13	20	0	0	3	6	0	0	0	0	2	5	0	0	0	0	0	0	0	0	26	0	0	0	0	0	0	0	0	2	0	0	0	0	2
ENSG00000046653	0	0	0	0	0	0	0	0	0	0	0	0	0	0	0	0	0	0	0	0	0	0	0	0	0	0	0	0	0	0	0	0	0	0	0	0	0	0	0	0	0	0	2	0	0	0	2	0	0
ENSG00000046889	0	0	0	0	0	0	0	0	0	0	0	0	0	0	3	0	0	0	0	0	0	0	0	0	0	2	0	0	0	0	0	0	0	0	0	0	0	0	0	0	0	0	0	0	0	0	0	0	0
ENSG00000047056	0	0	0	2	0	0	56	13	0	16	0	0	0	0	0	34	0	0	0	0	2	0	0	0	4	0	0	2	0	0	0	0	0	0	0	0	0	0	0	0	6	0	0	0	0	0	0	0	0
ENSG00000047188	0	2	0	13	0	46	4	0	0	14	3	0	0	2	29	2	2	0	0	0	0	0	0	0	0	4	0	0	0	0	3	0	5	0	0	0	0	0	0	0	0	0	4	0	0	0	0	0	5
ENSG00000047230	4	0	0	0	0	0	0	0	0	0	0	0	0	0	0	2	0	0	0	0	0	0	0	0	0	0	4	0	0	0	0	0	0	0	5	0	0	0	0	0	0	0	0	2	0	0	0	0	0
ENSG00000047249	0	9	4	0	0	0	0	0	0	3	0	0	0	0	0	31	0	3	11	0	0	3	0	0	0	2	0	3	2	0	0	0	0	0	0	0	0	0	0	0	0	0	4	0	0	0	0	0	7
ENSG00000047315	0	0	0	0	0	0	2	0	0	0	0	0	0	0	0	0	0	0	0	0	0	0	0	0	0	2	2	0	0	0	0	0	0	0	0	0	0	0	0	0	0	0	0	0	0	0	0	0	0
ENSG00000047346	2	0	0	0	0	2	65	0	0	0	0	0	0	0	0	0	0	2	12	0	0	0	0	0	0	0	0	0	0	0	0	0	0	0	0	0	0	0	2	0	0	0	0	0	0	0	0	0	3
ENSG00000047365	0	0	0	0	0	0	0	0	0	0	0	0	0	19	0	0	0	0	44	0	0	0	0	0	0	0	0	0	0	0	0	0	0	0	0	0	0	0	0	0	0	0	0	0	0	0	0	0	0
ENSG00000047410	8	0	2	10	8	4	6	7	7	4	5	5	4	11	0	18	8	2	11	2	3	0	0	4	4	3	2	8	0	2	8	3	14	0	4	3	0	6	0	0	7	4	2	2	2	4	3	2	8
ENSG00000047457	0	0	0	0	0	0	0	0	0	0	0	0	0	0	0	0	0	0	0	0	0	0	0	0	0	0	0	0	0	0	0	0	0	0	0	0	0	0	0	0	0	0	0	0	0	0	0	0	0
ENSG00000047578	0	2	0	0	5	0	0	4	2	0	0	0	6	4	0	8	0	0	0	0	0	0	0	0	0	0	0	0	0	0	0	0	0	0	3	0	0	0	0	0	0	0	2	0	0	0	0	2	0
ENSG00000047579	0	0	0	0	0	0	0	0	0	0	0	0	0	0	0	0	0	0	0	0	0	0	0	0	0	0	0	0	0	0	0	0	0	0	0	0	0	3	0	0	0	0	0	0	0	0	0	0	0
ENSG00000047597	0	0	0	0	0	0	0	0	0	0	0	0	0	0	0	2.5	0	0	0	13	0	0	0	0	0	0	0	0	0	0	0	0	0	0	1.5	0	0	0	0	0	0	0	0	0	0	0	0	0	0
ENSG00000047617	0	0	0	0	0	0	0	0	0	0	0	0	0	0	0	0	0	0	0	0	0	0	0	0	0	0	0	0	0	0	0	0	0	0	0	0	0	0	0	0	0	0	0	0	0	0	0	0	0
ENSG00000047621	13	2	18	28	2	12	0	0	5	19	0	0	0	0	30	28	0	2	16	5	3	0	0	12	5	56	0	2	0	0	3	0	0	13	5	0	0	0	0	4	0	0	3	5	0	0	15	0	10
ENSG00000047634	2	17	23	27	6	67	0	35	2	5	0	2	0	8	96	60	6	42	25	0	2	4	0	0	45	4	0	2	0	6	0	0	0	0	4	3	0	0	0	17	0	0	12	15	0	0	2	0	58
ENSG00000047648	0	0	0	0	0	0	0	0	0	0	0	0	0	0	0	0	0	0	0	2	0	0	0	0	0	0	0	0	0	0	0	0	0	0	0	0	0	0	0	0	0	0	0	0	0	0	0	0	0
ENSG00000047662	0	0	0	0	0	0	0	0	0	0	0	0	0	0	0	0	0	0	0	0	0	0	0	0	0	0	0	0	0	0	0	0	0	0	0	0	0	0	0	0	0	0	0	0	0	0	0	0	0
ENSG00000047849	3	39	17	46	22	22	2	33	0	7	4	2	0	2	2	4	12	8	100	0	0	14	0	0	0	19	4	0	0	2	0	0	0	4	0	0	0	0	2	2	0	2	0	0	0	0	0	0	16
ENSG00000047932	6.5	32	18.5	6	1	30.5	8.5	1	1.5	16	0	0	3.5	1	9.5	42	0	42.5	12	2.5	0	1	0	0	6	0	0	2	0	12.5	4	0	0	4.5	14	0	0	0	0	1	0	0	9	0	0	0	0	0	13
ENSG00000048028	0	10	11	31	0	4	0	0	0	21	0	0	0	3	3	22	0	7	2	0	0	2	0	0	3	0	0	0	0	0	0	0	0	0	2	0	0	0	0	0	0	0	2	2	0	0	0	0	6
ENSG00000048052	0	0	0	0	0	0	0	0	0	0	0	0	0	0	0	0	0	0	0	0	0	0	0	0	0	0	0	0	0	0	0	0	0	0	0	0	0	0	0	0	0	0	0	0	0	0	0	0	0
ENSG00000048140	0	4	2	0	10	0	0	2	0	0	0	0	0	0	0	24	0	0	12	0	0	0	2	0	0	6	4	0	0	0	3	0	0	4	0	0	0	0	0	0	0	0	0	0	0	0	0	0	0
ENSG00000048162	0	6	0	0	0	0	4	0	0	0	0	2	0	4	2	2	2	0	0	2	0	14	0	0	0	31	0	0	0	0	0	0	0	0	3	0	2	0	0	0	0	0	0	0	0	0	6	3	0
ENSG00000048342	0	0	0	0	0	0	0	2	0	3	0	0	0	0	0	5	0	6	0	0	0	0	0	0	0	0	0	0	0	0	0	0	0	0	0	0	0	0	0	0	0	0	0	0	0	0	0	0	0
ENSG00000048392	6	70	17	0	2	10	107	12	0	15	0	0	97	19	0	0	0	6	0	21	0	0	0	0	0	0	0	5	0	6	0	0	0	2	39	0	0	0	0	0	0	0	14	11	0	0	43	12	52
ENSG00000048405	12	67	48	0	0	0	0	2	0	0	0	0	0	0	0	32	0	4	14	0	0	0	0	0	0	8	0	0	0	0	0	0	0	0	0	0	0	0	0	0	0	0	2	0	0	0	0	0	2
ENSG00000048471	2	0	0	0	0	6	0	2	0	0	0	0	0	0	0	12	0	4	4	0	0	0	0	0	0	0	0	0	0	0	0	0	0	0	0	0	0	0	0	0	0	0	0	0	0	0	0	0	0
ENSG00000048544	47	149	22	46	0	3	66	46	17	14	4	0	7	38	180	45	24	27	65	2	15	0	0	0	8	20	0	6	0	2	0	0	27	8	2	3	2	3	2	3	0	0	45	6	0	14	13	8	41
ENSG00000048649	0	0	0	9	0	32	0	40	0	29	0	0	2	22	20	74	0	0	8	0	0	0	0	0	20	0	6	0	0	0	2	0	0	0	16	0	0	0	0	2	0	0	6	2	0	0	0	0	40
ENSG00000048707	3	0	0	3	0	0	0	0	0	0	3	0	2	0	0	7	0	0	6	0	21	0	0	0	0	27	0	0	0	0	0	0	0	0	5	0	0	0	0	0	0	0	0	0	0	0	0	0	2
ENSG00000048740	0	7	0	0	2	20	0	0	0	0	0	4	8	0	76	0	0	0	0	3	0	0	0	0	0	0	0	2	0	0	0	0	0	0	19	0	0	0	0	0	0	0	0	0	0	0	0	0	0
ENSG00000048828	0	89	14	4	0	24	11	0	0	0	0	0	0	30	79	44	0	3	16	33	0	3	0	0	5	18	0	13	0	2	0	0	0	0	11	0	0	0	0	2	0	0	0	4	0	0	0	0	0
ENSG00000048991	0	0	0	15	0	0	3	25	0	0	0	0	0	0	7	2	0	0	5	0	0	0	0	0	0	0	0	0	0	0	2	0	0	0	0	0	0	0	0	0	0	0	2	0	0	0	5	0	0
ENSG00000049089	0	0	0	0	0	0	0	0	0	0	0	0	2	0	0	4	0	0	0	0	0	0	0	0	0	0	0	0	0	0	0	0	0	0	0	0	0	0	0	0	0	0	0	0	0	0	0	0	0
ENSG00000049130	0	52	0	0	0	0	6	0	0	12	0	2	5	0	0	0	0	4	41	16	0	0	0	0	2	0	0	0	0	4	0	0	0	0	40	0	0	0	0	0	0	0	3	0	0	0	0	4	0
ENSG00000049167	0	8	9	0	0	0	0	0	0	0	0	0	0	0	0	0	0	0	15	0	0	0	0	0	10	0	0	0	0	0	0	0	0	0	0	0	0	0	0	0	0	0	0	0	0	0	0	0	0
ENSG00000049192	2	0	0	0	0	0	0	0	0	0	0	0	0	0	0	0	0	0	0	0	0	0	0	0	0	0	0	0	0	0	0	0	0	0	0	0	0	0	0	0	0	0	0	0	0	0	0	0	0
ENSG00000049239	0	0	0	0	2	0	0	0	0	0	0	0	0	0	0	0	0	2	0	0	0	2	0	0	0	0	0	0	0	0	0	0	0	0	0	0	2	0	0	0	0	0	0	0	0	11	0	0	0
ENSG00000049245	0	0	29	10	34	0	10	39	2	8	3	0	5	0	9	70	14	0	68	2	0	19	6	0	2	0	8	14	0	0	2	0	2	0	0	0	0	6	0	0	0	0	0	15	5	0	0	3	9
ENSG00000049246	0	0	0	0	0	4	0	0	0	0	0	0	0	0	0	0	0	0	0	0	0	0	0	0	0	17	0	0	0	0	0	0	0	0	0	0	0	0	0	0	0	0	0	0	0	0	0	0	0
ENSG00000049249	0	0	0	0	0	0	0	0	0	0	0	0	0	0	0	0	0	0	0	0	0	0	0	0	0	0	0	0	0	0	0	0	0	0	0	0	4	0	0	0	0	0	0	0	0	0	0	0	0
ENSG00000049283	0	0	0	0	0	0	0	0	0	0	0	0	0	0	0	0	0	0	0	0	0	0	0	0	0	0	0	0	0	0	0	0	0	0	0	0	0	0	0	0	0	0	1	0	0	0	0	0	0
ENSG00000049323	0	0	0	0	0	0	0	0	0	0	0	0	0	0	0	0	0	0	0	0	0	0	0	0	0	0	0	0	0	0	0	0	0	0	0	0	0	0	0	0	0	0	0	0	0	0	0	0	0
ENSG00000049449	2.5	138.5	50.5	54	6	47	10	50	0	15	3	0	2	40	4	67	4	0	90	0	3	0	0	0	3	60.5	5	8	0	0	0	0	0	31	28	0	0	0	0	0	0	0	30	10	0	0	0	3	9
ENSG00000049541	25	88	14	30	0	55	0	42	17	12	5	5	17	10	33	41	10	41	64	15	26	7	0	0	4	0	10	19	0	11	10	0	14	6	5	8	0	10	0	21	5	5	130	21	19	3	28	14	19
ENSG00000049618	2	0	0	10	4	4	0	2	0	11	0	0	0	0	0	34	0	11	2	0	2	0	0	0	0	0	0	2	0	0	0	0	0	0	0	0	0	0	0	0	2	2	5	0	0	0	0	0	5
ENSG00000049656	0	2	0	0	0	2	2	0	0	0	0	0	0	0	0	5	0	7	4	0	2	4	0	0	0	10	0	0	0	0	0	0	0	0	0	0	0	0	0	0	0	0	5	0	0	0	0	0	2
ENSG00000049759	0	0	6	0	0	0	0	0	0	0	0	0	0	0	0	6	0	0	40	0	0	0	0	0	0	36	0	0	0	0	0	0	0	0	0	0	0	0	0	0	0	0	0	0	4	0	0	0	0
ENSG00000049769	0	0	0	0	0	0	0	0	0	0	0	0	0	0	0	0	0	0	0	0	0	0	0	0	0	0	0	0	0	0	0	0	0	0	0	0	0	0	0	0	0	0	0	0	0	0	0	0	0
ENSG00000049860	0	0	0	0	0	0	0	0	0	0	0	0	0	0	3	0	0	0	0	0	0	0	0	0	0	0	0	0	0	0	0	0	0	0	0	0	0	0	0	0	0	0	0	0	0	0	0	0	0
ENSG00000049883	7	33	9	0	0	3	0	0	0	0	0	0	0	0	0	28	3	0	0	0	31	0	0	3	0	0	0	0	0	0	0	0	0	0	0	0	0	0	0	0	0	0	0	2	6	6	5	2	3
ENSG00000050030	0	0	0	0	0	0	0	0	0	0	0	0	0	0	0	0	0	0	0	0	0	0	0	0	0	0	0	0	0	0	0	0	0	0	0	0	0	0	0	0	0	0	0	0	0	0	0	0	0
ENSG00000050130	6	7	7	6	3	4	2	2	0	0	0	0	0	2	4	16	0	0	16	0	0	0	0	2	0	36	0	3	0	0	0	0	0	0	2	0	0	0	0	0	0	0	5	0	0	2	0	0	6
ENSG00000050165	0	0	0	0	6	0	0	0	0	0	0	0	0	0	0	0	3	0	0	0	0	0	0	0	0	0	0	0	0	0	0	0	0	0	0	0	0	0	0	0	0	0	0	0	0	0	0	0	0
ENSG00000050344	0	0	0	0	0	0	0	0	0	0	0	0	0	0	0	0	0	0	0	0	0	0	0	0	0	0	0	0	0	0	0	0	0	0	0	0	0	0	0	0	0	0	0	0	0	0	0	0	0
ENSG00000050393	0	0	0	19	5	0	0	0	0	0	0	0	2	0	0	32	3	0	7	0	6	0	0	0	0	42	0	0	0	0	0	0	0	0	0	0	0	0	0	0	0	0	0	0	0	7	0	0	0
ENSG00000050405	0	2	0	0	0	0	3	0	0	0	0	0	0	0	0	0	0	0	0	0	2	0	0	0	0	0	0	0	0	0	0	0	0	0	0	0	0	0	0	0	0	0	0	0	0	0	0	0	0
ENSG00000050426	0	9	6	0	3	0	38	50	0	0	0	0	0	0	0	119	2	6	15	2	0	18	0	0	0	17	0	9	0	0	2	0	0	2	0	0	0	0	0	0	0	0	2	0	0	0	0	0	0
ENSG00000050438	0	0	0	0	0	0	0	0	0	0	0	0	0	0	0	14	0	0	0	0	0	0	0	0	0	0	0	0	0	0	0	0	0	0	0	0	0	0	0	0	0	0	0	0	0	0	0	0	0
ENSG00000050555	0	0	0	0	0	0	0	0	0	0	0	0	0	0	0	0	0	0	0	0	0	0	0	0	0	0	0	0	0	0	0	0	0	0	0	0	0	0	0	0	0	0	0	0	0	0	0	0	0
ENSG00000050748	7	36	29	44	0	18	2	16	0	10	0	3	0	13	13	66	0	0	32	3	10	8	0	0	0	0	2	0	0	0	0	0	0	4	20	0	0	0	0	0	0	0	10	2	2	0	2	0	8
ENSG00000050820	0	3	0	0	0	0	0	8	0	0	2	0	0	0	7	4	0	0	10	0	0	4	0	0	0	9	0	0	0	0	0	0	0	0	0	0	0	0	0	0	0	0	0	2	0	0	0	0	0
ENSG00000051108	2	11	7	8	0	3	0	10	0	13	0	0	0	7	0	25	0	0	13	0	0	15	0	0	0	11	0	0	2	0	3	0	0	2	5	0	0	21	0	0	5	0	0	0	0	0	0	0	2
ENSG00000051128	0	0	0	0	0	0	0	0	0	0	0	0	0	0	0	0	0	0	3	0	0	0	0	0	0	0	0	0	0	0	0	0	0	0	0	0	0	0	0	0	0	0	0	0	0	0	0	0	0
ENSG00000051180	0	13	8	2	0	0	0	0	0	8	0	9	0	0	19	2	0	2	17	2	0	3	0	0	0	0	0	6	0	0	7	0	0	4	0	0	0	0	0	2	0	0	2	2	0	0	0	0	2
ENSG00000051341	0	108	30	16	4	54	2	37	11	42	0	2	0	4	63	90	9	16	41	5	0	0	0	0	0	11	4	3	0	0	6	0	2	9	6	4	0	0	0	11	0	0	0	9	0	0	32	4	23
ENSG00000051382	0	0	3	0	0	0	0	0	0	0	0	0	20	2	0	0	0	0	0	0	0	0	0	0	0	0	0	0	0	0	0	0	0	0	2	0	0	0	0	0	0	0	0	0	0	0	0	0	0
ENSG00000051596	0	132	20	15	3	13	23	11	0	2	2	2	20	14	49	59	8	50	36	19	9	14	0	0	0	35	3	2	0	9	0	0	2	22	9	0	0	0	4	6	6	2	30	19	2	0	2	0	8
ENSG00000051620	0	37	0	2	0	0	0	2	0	4	0	0	0	0	0	9	0	0	2	0	2	0	0	0	0	0	2	9	0	3	0	0	0	0	3	0	0	0	0	0	0	0	0	0	0	0	0	0	0
ENSG00000051825	0	0	2	3	0	16	0	3	0	4	0	0	0	0	0	30	0	3	0	0	6	0	0	0	10	5	10	0	0	0	2	0	0	0	0	0	0	0	0	0	0	0	0	2	2	0	0	0	17
ENSG00000052126	0	0	0	0	0	0	0	0	0	4	0	0	2	0	0	0	0	0	0	0	0	0	0	0	0	3	0	0	0	0	0	0	0	0	0	0	0	0	0	0	0	0	0	0	0	0	0	0	0
ENSG00000052723	4	100	13	19	7	0	0	4	0	50	3	0	9	41	2	29	0	39	12	8	2	0	0	0	6	0	5	4	0	3	4	0	0	3	8	2	3	0	0	2	0	0	7	6	5	0	29	0	12
ENSG00000052749	11	18	16	16	0	19	33	0	0	3	14	0	2	10	0	25	10	0	12	3	17	0	0	0	3	30	3	8	0	0	8	4	0	4	4	0	0	0	0	0	0	0	0	4	0	0	0	16	19
ENSG00000052795	3	46	4	13	9	59	12	29	0	23	0	2	0	11	11	50	0	0	23	0	0	0	3	0	14	9	0	11	0	11	0	0	0	0	11	0	0	0	0	0	0	2	35	6	0	0	2	0	18
ENSG00000052802	9	78	14	3	10	0	2	17	3	2	2	3	0	5	13	13	3	8	2	0	2	0	0	0	0	2	0	0	0	0	0	0	0	0	0	0	0	18	0	0	0	0	2	0	0	0	3	2	8
ENSG00000052841	0	78	19	16	0	33	0	5	0	21	0	0	0	3	6	36	0	2	2	0	2	0	0	0	16	14	2	0	0	0	0	0	0	2	2	0	0	0	0	0	0	0	16	0	0	0	0	2	22
ENSG00000052850	0	0	0	0	0	0	0	0	0	0	0	0	0	0	0	0	9	0	0	0	0	0	0	0	0	0	0	0	0	0	0	0	0	0	0	0	0	0	0	0	0	0	2	0	0	0	0	0	0
ENSG00000053254	0	8	0	10	0	2	3	0	0	0	0	0	0	0	0	0	0	64	33	10	0	5	0	0	0	0	0	0	0	0	0	0	0	0	0	0	0	0	0	4	0	0	0	0	0	0	0	0	21
ENSG00000053371	0	3	0	0	0	0	0	0	0	0	0	0	0	0	2	2	0	0	0	0	0	0	0	0	0	0	0	0	0	0	0	0	0	0	0	0	0	0	0	0	0	0	0	0	0	0	0	0	0
ENSG00000053372	0	28	3	5	6	2	2	0	2	2	17	0	11	0	2	23	14	9	29	16	4	29	0	0	17	10	0	0	0	0	4	0	0	0	2	2	0	0	2	2	9	0	0	0	4	20	4	2	4
ENSG00000053501	0	10	0	0	0	0	0	0	0	0	0	0	0	0	3	0	3	0	0	0	0	0	0	0	0	0	0	0	0	0	0	0	0	0	0	0	0	0	0	0	0	0	2	0	0	0	0	0	0
ENSG00000053524	0	0	0	0	0	0	0	0	0	0	0	0	0	0	0	0	0	0	0	0	0	0	0	0	0	0	0	0	0	0	0	0	0	0	0	0	0	0	0	2	0	0	0	0	0	0	0	0	0
ENSG00000053747	0	0	0	0	0	0	0	0	0	0	0	0	0	0	0	0	0	0	3	0	0	0	2	0	0	0	0	0	0	0	0	0	0	2	0	0	0	0	0	0	0	0	0	0	0	0	0	0	0
ENSG00000053770	0	2	4	0	0	0	0	0	0	0	0	0	2	0	44	22	0	0	0	0	0	0	0	0	0	0	0	0	0	0	0	0	0	0	0	0	0	0	0	0	0	0	0	0	0	2	0	0	0
ENSG00000053900	0	0	2	3	0	0	0	0	0	0	0	0	0	0	2	0	0	0	0	0	0	0	0	0	0	0	0	0	0	0	0	0	0	0	2	0	0	0	0	0	0	0	0	0	0	0	0	0	0
ENSG00000053918	0	0	0	0	0	0	0	0	0	0	0	0	0	0	0	0	0	0	0	0	0	0	0	0	0	0	0	0	0	0	0	0	0	0	0	0	0	0	0	0	0	0	0	0	0	0	0	0	0
ENSG00000054116	0	10	3	9	0	0	0	5	0	0	0	0	0	2	0	4	0	0	12	0	0	3	0	0	0	7	0	0	0	0	0	0	0	0	0	0	0	0	0	0	2	0	0	0	0	0	0	0	0
ENSG00000054118	0	0	14	12	0	0	15	23	0	0	0	4	0	3	9	61	0	2	16	0	0	2	4	0	0	4	0	3	0	0	0	0	0	0	0	0	0	0	0	0	0	0	0	0	2	0	0	0	0
ENSG00000054148	0	41	2	0	7	8	7	18	0	2	0	3.5	4	7	3	2	0	2	8	0	0	0	2	0	0	12	2	0	0	0	4	0	0	3	5	0	2	0	0	2	0	0	0	0	0	0	0	0	18
ENSG00000054267	8	50	29	11	5	76	9	6	0	24	7	3	0	15	30	29	4	10	25	20	2	2	0	7	91	4	0	9	5	8	24	0	9	0	0	2	5	2	2	7	4	2	4	4	3	4	5	13	7
ENSG00000054277	2.5	0	0	17	0	20.5	0	5	0	0	0	0	43	2.5	0	5	0	1	5	0	1	2	0	0	0	0	4.5	0	0	0	0	0	0	0	3	0	0	0	0	1	0	0	0	0	0	0	0	0	14
ENSG00000054282	2	17	9	0	0	0	18	0	0	2	0	0	2	14	10	23	0	15	0	10	0	0	0	0	6	0	0	0	0	0	5	0	0	0	25	12	0	0	0	0	0	0	7	0	0	0	2	4	0
ENSG00000054392	0	25	0	0	2	7	0	0	0	0	0	0	0	0	0	0	0	0	0	3	0	5	0	0	0	0	0	0	0	0	0	0	0	0	2	0	0	0	0	0	0	0	7	0	0	0	0	2	0
ENSG00000054523	45	198	8	104	6	145	45	33	6	38	0	0	24	53	72	46	2	2	83	223	24	10	0	0	10	40	2	2	0	0	2	0	2	0	50	10	0	0	0	0	0	0	0	2	29	0	11	12	72
ENSG00000054598	2	0	0	22	0	56	0	12	0	2	0	0	0	0	0	17	0	0	47	0	16	0	0	0	4	0	2	0	0	0	0	0	0	0	0	0	0	0	0	0	0	0	2	0	31	0	0	0	0
ENSG00000054611	2	12	0	2	0	0	0	0	0	0	0	0	0	2	0	0	0	0	14	0	0	0	0	0	0	0	2	0	0	0	0	0	0	0	10	0	0	0	0	0	0	0	0	0	0	0	0	2	0
ENSG00000054654	0	0	2	0	0	0	0	0	0	0	0	0	0	2	0	20	0	0	0	0	0	0	0	0	0	0	0	0	0	0	8	0	0	0	7	0	0	0	0	0	0	0	0	0	0	0	0	0	0
ENSG00000054690	0	0	6	0	0	0	2	0	0	0	0	0	0	0	0	7	0	4	0	0	0	0	0	0	0	0	0	0	0	0	0	0	0	3	0	0	0	0	0	3	0	0	11	0	0	0	0	0	7
ENSG00000054793	0	2	0	2	0	0	0	0	0	0	0	0	0	0	0	2	0	2	6	0	0	0	0	0	0	0	3	0	0	0	0	0	0	0	0	0	0	0	0	0	0	0	0	19	0	0	0	0	0
ENSG00000054965	0	25	8	0	12	19	0	0	0	4	0	0	0	0	20	34	2	3	28	0	0	35	0	0	0	0	4	0	0	0	5	0	0	10	0	0	0	0	0	2	0	0	13	0	4	0	0	2	3
ENSG00000054967	0	0	2	8	0	8	6	12	0	0	2	0	0	0	0	17	0	0	24	0	9	8	0	0	0	0	0	5	0	0	0	0	0	0	0	0	0	0	0	10	0	0	9	0	0	2	0	2	0
ENSG00000054983	0	0	0	0	2	0	0	0	0	0	0	0	0	0	0	0	0	0	0	0	0	0	0	0	11	0	0	0	0	4	0	0	0	0	0	0	0	0	0	0	0	0	0	0	0	0	0	0	0
ENSG00000055044	2	0	0	0	0	0	0	0	0	2	0	0	0	7	0	0	0	0	0	2	0	0	0	0	0	13	0	0	0	0	0	0	0	0	0	0	0	0	0	0	0	0	0	0	0	0	0	0	2
ENSG00000055070	2	3	19	0	0	0	7	41	0	5	4	0	0	4	0	30	4	0	44	2	2	18	0	5	0	3	3	11	0	0	0	0	0	0	6	0	0	0	0	0	4	0	0	0	3	5	6	5	2
ENSG00000055118	0	0	0	0	0	0	0	0	0	0	0	0	3	0	0	0	0	0	0	0	0	0	0	0	0	0	0	0	0	0	0	0	0	0	0	0	0	0	0	0	0	0	0	0	0	0	0	0	0
ENSG00000055130	2	0	6	2	0	0	0	0	0	2	0	6	0	12	6	30	0	0	4	4	0	0	0	0	4	0	0	0	0	0	0	0	0	0	0	0	0	0	0	0	0	0	8	0	0	0	0	0	24
ENSG00000055147	2	0	2	3	0	0	0	0	0	0	0	0	0	0	0	4	2	0	2	5	0	0	0	0	7	0	0	4	0	0	0	0	0	0	0	0	0	0	0	0	0	0	0	0	0	0	0	0	0
ENSG00000055163	0	21	0	5	0	18	0	0	0	0	0	0	22	0	0	0	0	13	0	0	0	0	0	0	0	0	2	0	0	0	0	0	0	0	0	0	0	0	0	0	0	0	10	0	0	0	0	0	0
ENSG00000055208	5	24	49	11	0	137	6	44	4	9	9	0	0	10	151	66	0	0	28	0	0	0	0	0	4	43	0	10	0	0	0	0	0	0	13	0	0	0	0	6	0	0	24	0	0	0	0	4	21
ENSG00000055211	2	13	8	8	0	29	0	4	3	3	3	0	8	12	2	15	0	0	0	0	0	0	0	0	4	4	0	0	0	0	0	0	3	0	9	0	0	0	2	8	0	0	0	35	10	0	0	3	10
ENSG00000055332	5	94	3	11	0	0	0	28	0	0	0	0	0	2	0	6	0	0	4	0	5	0	0	0	0	7	0	12	0	0	3	0	0	0	0	0	0	0	0	0	0	17	25	0	0	0	0	0	0
ENSG00000055483	0	10	20	14	0	8	0	11	0	0	0	0	0	6	0	41	7	0	0	0	7	2	0	0	0	0	0	0	2	0	0	0	0	0	7	0	0	0	0	4	6	0	10	0	0	0	2	0	14
ENSG00000055609	4	0	2	38	0	14	0	0	0	37	0	0	3	2	36	73	0	0	7	2	0	0	3	2	4	4	0	8	0	2	2	0	0	0	2	0	0	0	0	0	0	0	0	7	4	0	5	10	22
ENSG00000055732	0	0	0	0	0	8	2	0	0	25	0	0	0	0	0	0	0	0	6	2	0	0	0	0	0	0	0	0	0	0	0	0	0	0	0	0	0	0	0	0	0	0	0	0	0	0	0	2	3
ENSG00000055917	0	48	20	33	6	6	0	46	0	67	0	4	0	2	0	57	2	0	25	0	0	0	0	0	3	0	0	13	0	0	0	0	3	0	2	0	0	0	0	2	0	0	0	2	8	0	0	0	0
ENSG00000055950	0	39	10	10	3	12	0	21	0	9	0	0	0	2	3	75	5	8	84	0	5	6	0	0	0	0	0	3	0	2	6	0	0	2	0	0	0	3	0	0	0	0	6	0	0	10	0	0	8
ENSG00000056050	0	2	0	0	0	0	0	0	0	8	0	0	0	0	0	0	0	0	0	0	0	0	0	0	0	0	0	0	0	0	0	0	0	0	0	0	0	0	0	0	0	0	0	0	0	0	0	0	0
ENSG00000056097	13	185	25	29	4	23	18	0	0	27	4	2	10	43	60	219	0	2	36	6	0	5	2	6	20	26	0	17	0	2	0	0	0	0	16	0	0	0	0	0	0	0	7	8	19	0	0	5	52
ENSG00000056277	0	0	3	0	0	0	0	0	0	0	0	0	0	0	0	2	0	0	2	6	0	0	0	0	2	28	0	0	0	0	0	0	0	0	0	0	0	0	0	0	0	0	0	0	0	0	0	0	0
ENSG00000056291	0	0	0	0	0	0	0	0	0	0	0	0	0	0	0	0	0	0	0	0	0	0	0	0	0	0	0	0	0	0	0	0	0	0	0	0	0	0	0	0	0	0	2	0	0	0	0	0	0
ENSG00000056487	2	36	0	3	0	4	4	0	3	0	0	0	7	0	0	6	3	14	0	0	0	0	0	0	0	13	0	0	0	0	0	0	0	0	6	0	0	0	0	0	0	0	0	2	0	0	0	0	0
ENSG00000056586	15	64	4	107	0	112	21	4	2	10	5	0	27	78	75	204	7	76	34	27	0	0	0	0	21	24	8	10	0	2	25	0	0	10	63	0	0	0	0	0	4	0	0	20	10	0	2	2	43
ENSG00000056736	0	6	0	0	0	0	2	0	0	0	0	0	0	0	0	0	0	0	0	0	0	0	0	0	0	0	0	0	0	0	0	0	0	0	0	0	0	0	0	0	0	0	0	0	0	0	0	0	0
ENSG00000056972	0	0	0	0	0	0	0	0	0	0	0	0	0	2	0	0	0	0	0	0	0	0	0	0	0	0	0	0	0	0	0	0	0	0	0	0	0	0	0	0	0	0	8	0	0	0	0	0	0
ENSG00000056998	0	0	0	2	0	0	0	0	0	0	0	0	0	0	0	0	0	0	13	0	3	0	0	0	0	0	0	0	0	0	0	0	0	0	0	0	0	0	0	0	0	0	0	0	0	0	0	0	0
ENSG00000057019	2	0	7	2	0	2	7	14	0	0	0	0	0	0	0	26	0	0	55	0	5	5	0	0	0	0	0	0	0	0	0	0	0	9	0	0	0	0	0	0	0	0	0	0	0	0	11	0	3
ENSG00000057252	0	0	0	0	4	4	59	0	0	12	0	0	0	0	33	2	6	8	43	0	0	0	4	0	3	0	0	0	0	0	2	0	0	0	8	0	0	0	0	2	0	0	0	14	0	0	4	0	6
ENSG00000057294	0	0	0	0	0	0	0	0	0	0	0	0	0	0	0	0	0	0	0	0	0	0	0	0	0	0	0	0	0	0	0	0	0	2	0	0	0	0	0	2	0	0	0	0	0	0	0	0	0
ENSG00000057608	5	38	0	11	0	12	29	4	2	2	0	0	0	6	6	54	0	3	31	0	0	9	0	0	3	21	0	2	0	0	0	0	0	0	5	0	0	0	0	6	10	0	0	0	0	0	0	0	10
ENSG00000057657	0	0	0	0	0	0	0	0	0	0	0	0	0	0	0	0	0	0	0	0	0	0	0	0	0	0	0	0	0	0	0	0	0	0	0	0	0	0	0	0	0	0	0	0	0	0	0	0	0
ENSG00000057663	0	30	7	2	0	4	0	4	0	2	0	0	2	6	2	9	0	5	7	0	7	2	0	0	17	36	0	6	0	0	2	0	2	0	5	0	0	0	0	3	0	0	6	0	0	0	8	0	0
ENSG00000057704	0	0	0	0	0	0	0	3	0	11	0	0	0	0	0	0	0	0	0	0	4	0	0	0	0	2	0	0	0	0	0	0	0	0	0	0	0	0	0	0	0	0	4	2	0	0	0	0	0
ENSG00000057757	7	3	35	2	0	4	20	41	0	2	0	6	0	11	14	13	8	15	28	22	0	14	0	0	4	0	2	0	0	0	6	0	0	0	6	0	2	0	0	2	0	0	0	2	0	0	0	7	2
ENSG00000057935	0	0	0	0	0	0	0	0	0	0	0	0	0	0	0	0	4	0	2	4	0	0	0	0	3	0	0	0	0	0	0	0	0	0	0	2	0	0	0	0	0	0	0	0	2	0	0	0	0
ENSG00000058056	0	0	2	8	2	0	0	0	0	0	0	0	0	0	0	14	0	0	0	0	2	0	0	0	0	0	0	0	0	0	0	0	0	0	0	0	0	0	0	0	0	0	0	0	3	0	0	0	0
ENSG00000058063	0	24	10	33	0	58	0	3	0	8	0	0	2	0	0	31	0	2	3	0	21	0	0	0	8	4	0	2	0	0	0	0	0	11	0	0	0	0	0	4	0	0	0	0	0	2	0	0	0
ENSG00000058085	0	0	0	0	0	0	0	0	0	0	0	0	0	0	0	0	0	0	0	0	0	0	0	0	0	0	0	0	0	0	0	0	0	0	0	0	0	0	0	0	0	0	3	0	0	0	0	0	0
ENSG00000058091	0	0	0	0	0	0	0	0	0	0	0	0	0	0	0	9	0	0	0	0	3	0	0	0	0	0	0	0	0	0	0	0	0	0	0	0	0	0	0	0	0	0	0	0	0	0	0	0	0
ENSG00000058262	0	40	7	2	6	5	28	4	0	0	0	2	14	2	13	78	2	13	194	3	0	15	0	0	0	16	19	0	2	0	0	0	0	0	6	0	0	2	0	2	0	0	0	4	9	0	0	0	16
ENSG00000058272	13	53	10	23	0	204	0	20	0	6	2	0	3	22	26	149	2	25	36	15	13	0	0	0	29	10	0	2	0	4	0	0	0	0	7	0	0	0	0	7	0	0	6	5	0	0	37	0	2
ENSG00000058404	0	0	0	0	0	0	0	0	0	0	0	0	0	0	0	0	0	0	0	0	0	0	0	0	0	0	0	6	0	0	0	0	0	0	0	0	0	0	0	0	0	0	0	0	0	0	0	0	0
ENSG00000058453	0	0	0	0	0	0	0	0	0	0	0	0	0	0	0	0	6	0	0	0	0	0	0	0	0	0	0	0	0	0	0	0	0	0	0	0	0	0	0	0	0	0	0	0	0	0	0	0	0
ENSG00000058600	0	0	2	0	0	0	0	0	0	2	0	0	0	0	0	12	0	0	0	0	0	0	0	0	2	0	0	0	0	0	0	0	0	0	0	0	0	0	0	0	0	0	0	0	0	0	0	0	0
ENSG00000058668	10	10	5	0	0	0	9	50	0	0	0	0	0	2	0	36	0	0	7	25	6	0	8	0	0	0	0	0	0	0	0	0	0	0	8	0	0	0	0	0	0	0	0	0	0	0	0	0	0
ENSG00000058673	5	48	26	13	0	73	1	21.5	0	1	1	0	1	17	30.5	135.5	2	11.5	18.5	1	7	3.5	0	0	10.5	32	1.5	1	1	6.5	1	0	0	0	5	0	0	0	2.5	1	1	0	16	0	0	0	52.5	5	10.5
ENSG00000058729	0	0	13	0	0	0	0	0	0	0	0	0	0	0	2	0	0	0	0	0	0	0	0	0	0	0	0	0	0	0	0	0	0	0	0	0	0	0	0	0	0	0	0	0	0	0	0	0	0
ENSG00000058799	0	0	4	2	0	0	0	0	0	2	0	0	0	0	0	12	0	0	11	2	0	0	0	0	3	0	3	2	0	0	0	0	0	0	0	0	0	0	0	0	0	0	4	0	0	0	0	0	10
ENSG00000058804	0	58	10	0	0	0	0	9	0	0	0	9	0	0	0	0	0	0	0	0	0	0	0	0	0	0	0	5	0	0	0	0	0	0	43	0	0	0	0	0	0	0	0	0	0	2	0	0	0
ENSG00000059122	0	6	0	0	0	0	0	0	0	0	0	0	0	0	5	7	0	0	0	0	0	2	0	0	0	6	3	0	0	0	0	0	0	0	0	0	0	0	0	5	0	0	7	2	0	0	0	0	0
ENSG00000059145	0	2	2	0	0	0	0	0	0	0	0	0	0	0	0	10	0	0	42	0	0	0	0	0	0	0	0	0	0	0	0	0	0	0	0	0	0	0	0	0	0	0	0	0	0	0	0	0	0
ENSG00000059377	0	0	0	0	0	0	0	0	0	0	0	0	0	0	0	0	0	0	0	0	0	0	0	0	0	0	0	0	0	0	0	0	0	0	0	0	0	0	0	0	0	0	0	0	0	0	0	0	0
ENSG00000059573	0	3	4	19	2	2	0	0	0	0	0	0	0	0	3	19	0	0	0	0	0	6	0	2	0	0	0	0	0	0	0	0	0	0	0	0	0	0	0	4	0	0	0	2	0	0	0	0	12
ENSG00000059588	0	0	0	0	0	0	0	0	0	0	0	0	0	0	0	0	0	0	0	0	0	0	0	0	0	0	0	0	0	0	0	0	0	0	0	0	0	0	0	0	0	0	0	0	0	0	0	0	0
ENSG00000059691	0	7	0	0	0	20	0	0	0	0	0	0	0	0	0	3	0	0	0	0	0	6	0	0	0	0	0	0	0	0	0	0	0	0	0	0	0	0	0	0	0	0	0	0	0	0	7	0	39
ENSG00000059728	1	17	16	18	0	19.5	6	25.5	0	14	0	0	5	3.5	55.5	17.5	0	0	10	7	1.5	4	0	0	18	59	1	5	0	2	0	0	2	0	11	0	0	0	2	5	2	0	4	14	1	1	0	2	18
ENSG00000059758	0	15	0	0	0	0	19	3	0	0	0	0	0	14	0	4	0	0	0	0	3	0	0	0	10	2	0	8	0	0	5	0	0	0	0	0	0	0	0	0	0	0	0	2	0	0	0	2	0
ENSG00000059769	0	3.5	2.5	0	0	3	8.5	0	0	1	0	0	0	0	9	16	0	0	0	2	0	0	0	0	1	0	0	0	0	0	0	0	0	0	0	0	0	0	0	0	0	0	0	0	0	0	0	0	0
ENSG00000059804	0	2	0	0	0	0	0	6	0	0	0	0	0	0	0	0	0	0	36	0	0	0	0	0	0	0	0	0	0	0	0	0	0	0	0	0	0	0	0	0	0	0	2	0	0	0	0	0	0
ENSG00000059915	0	0	0	0	0	0	0	0	0	0	0	0	0	0	0	0	0	0	0	0	0	0	0	0	0	0	0	0	0	0	0	0	0	0	0	0	0	0	0	0	0	0	0	0	0	0	0	0	0
ENSG00000060069	0	2	0	0	0	0	0	5	0	0	0	0	0	0	0	0	0	0	0	0	0	0	0	0	0	0	0	0	0	0	0	0	0	0	0	0	0	0	0	3	0	0	0	0	0	0	0	4	0
ENSG00000060138	6	15	6	7	2	5	32	6	0	16	0	3	16	12	17	26	0	6	9	7	0	21	0	0	8	19	2	0	0	0	0	0	0	0	5	0	0	0	5	7	0	0	19	0	2	0	4	0	15
ENSG00000060140	0	2	0	0	0	0	0	0	0	0	0	0	0	0	0	2	0	0	0	0	0	0	0	0	0	0	0	0	0	0	0	0	0	0	0	0	0	0	0	0	0	0	0	0	0	0	0	0	0
ENSG00000060237	0	24	20	24	0	9	56	138	0	11	8	0	17	27	9	78	13	8	69	12	6	4	0	0	2	27	5	21	0	2	0	0	17	2	26	0	0	0	0	2	0	0	15	5	0	0	4	2	16
ENSG00000060339	9	44	13	10	0	6	14	30	0	15	6	0	0	10	2	51	14	49	12	6	9	3	10	0	2	19	5	2	0	0	0	0	2	4	0	0	0	0	0	2	3	0	0	4	11	2	2	8	7
ENSG00000060491	0	0	0	0	0	0	2	0	0	2	0	0	2	0	0	5	0	0	20	0	0	0	0	0	0	7	2	0	0	0	0	0	0	0	0	0	2	7	0	0	0	0	0	0	0	0	0	0	0
ENSG00000060642	0	0	0	2	0	0	0	21	0	0	0	0	0	0	0	2	0	0	23	0	0	0	0	0	0	0	0	0	0	0	0	0	0	0	0	0	0	0	0	0	0	0	0	0	0	0	0	0	0
ENSG00000060656	0	0	0	0	0	0	0	0	0	0	0	0	0	0	0	0	0	0	41	0	2	0	0	0	0	17	0	0	0	0	0	0	0	0	4	0	0	0	0	0	2	0	2	0	0	0	0	0	2
ENSG00000060688	0	4	0	0	0	0	0	2	0	0	0	0	0	0	0	5	0	0	0	0	0	0	0	0	0	2	0	0	0	0	0	0	0	0	0	0	0	0	0	0	0	0	0	0	0	0	0	0	0
ENSG00000060749	0	20	21	38	0	40	15	68	2	20	0	6	0	46	133	51	0	4	49	5	13	0	0	0	7	0	0	40	0	4	0	0	0	0	45	0	0	0	0	4	0	0	18	22	0	0	6	6	98
ENSG00000060762	0	3	5	0	3	0	4	0	0	0	0	0	0	0	0	0	2	0	8	0	0	2	0	0	0	2	0	0	0	0	0	0	0	2	0	0	0	0	0	5	0	0	8	0	0	0	0	0	0
ENSG00000060971	0	5	0	3	0	0	0	0	0	0	0	0	0	0	3	14	0	0	7	0	0	0	0	0	0	0	0	0	0	0	0	0	0	0	2	0	0	0	0	0	0	0	0	0	0	2	0	0	0
ENSG00000060982	7	186	45	50	10	69	77	0	0	8	2	0	0	16	6	63	2	14	25	19	5	0	0	0	17	0	0	0	2	0	2	0	0	0	0	0	0	0	4	5	2	0	0	6	20	2	5	0	9
ENSG00000061273	0	0	0	4	0	8	13	0	0	6	0	0	0	0	0	7	3	0	2	0	0	0	0	0	0	4	0	0	0	0	0	0	0	0	0	0	0	0	0	0	0	0	0	0	0	0	0	0	2
ENSG00000061455	0	0	0	0	0	0	0	37	0	0	0	0	0	0	0	0	0	0	0	0	0	0	0	0	0	3	0	0	0	2	0	0	0	0	0	0	0	0	0	0	0	0	0	0	0	0	0	0	0
ENSG00000061676	10	71	2	94	0	61	56	22	0	2	0	0	0	59	108	53	0	6	4	0	0	0	0	0	9	0	0	0	0	2	13	0	0	0	10	0	0	0	0	29	0	0	0	7	0	0	0	0	31
ENSG00000061794	13	96	21	8	2	0	9	19	2	2	0	0	2	8	15	60	2	22	30	3	4	8	0	0	14	5	2	4	0	0	12	2	4	0	0	0	0	4	0	3	0	0	0	2	7	2	0	0	20
ENSG00000061918	0	16	0	0	0	0	0	0	0	0	0	0	0	0	0	2	0	0	2	0	0	0	0	6	0	2	0	0	0	0	0	0	0	0	0	0	0	0	0	5	0	0	6	0	0	0	0	0	0
ENSG00000061936	0	0	0	0	0	0	0	0	0	0	0	0	0	0	0	0	0	0	0	0	0	0	0	0	0	0	0	0	0	0	0	0	0	0	0	0	0	0	0	0	0	0	0	0	0	0	0	0	0
ENSG00000061938	2	7	0	0	0	0	0	9	0	0	0	0	0	0	0	0	0	0	0	0	0	0	0	0	0	0	0	0	0	0	0	0	0	0	0	0	0	0	0	0	0	0	0	0	0	0	0	0	0
ENSG00000061987	2	14	14	2	0	35	4	2	3	0	0	0	6	0	0	8	0	0	0	0	5	0	0	8	4	0	0	2	0	0	0	0	0	2	0	0	0	0	0	2	0	0	0	4	2	0	5	0	0
ENSG00000062194	0	19	17	0	0	9	35	4	0	15	0	0	0	16	7	14	0	0	0	0	3	0	0	0	0	43	0	0	0	0	3	0	0	0	0	0	0	0	0	12	0	0	0	0	0	0	2	0	7
ENSG00000062282	0	0	0	0	0	0	0	0	0	0	0	0	0	0	0	0	0	0	0	0	0	0	0	0	0	0	4	0	0	0	0	0	0	0	0	0	0	0	0	0	0	0	0	2	0	0	0	0	0
ENSG00000062370	0	0	0	0	0	0	0	0	0	0	0	0	0	0	0	0	0	0	0	0	0	0	0	0	0	0	0	0	0	0	0	0	0	0	0	0	0	0	0	0	0	0	0	0	0	0	0	0	0
ENSG00000062485	2	71	13	16	19	13	50	21	0	6	0	0	2	2	10	189	2	0	19	0	10	20	4	0	0	10	7	2	2	0	0	0	0	4	0	0	0	0	0	0	0	0	16	0	5	0	24	0	27
ENSG00000062582	6.5	41	18.5	0	16	18	7	29	0	8	1.5	5.5	2	12.5	6	28	6.5	14	38.5	2.5	15	17	4.5	1.5	1.5	16.5	5.5	6.5	1	0	2.5	0	0	0	5.5	1	5	10.5	0	4	0	0	32	5	6	6	0	0	23.5
ENSG00000062598	2	7	2	9	0	10	0	0	0	0	0	0	0	0	0	6	0	2	58	0	0	7	0	0	0	0	0	0	0	0	0	0	0	2	0	0	0	0	0	0	4	0	0	0	0	0	0	0	3
ENSG00000062650	4	97	16	44	0	24	68	2	0	10	6	2	38	0	5	40	0	0	19	0	4	0	0	7	10	9	6	9	0	0	0	0	0	0	6	0	0	0	0	0	0	0	0	10	0	0	5	0	8
ENSG00000062716	2	27	2	0	0	24	2	6	0	8	0	0	0	2	2	8	0	0	10	0	0	0	0	0	0	4	6	4	0	0	0	0	0	0	0	0	0	0	0	0	0	0	9	0	0	0	0	0	0
ENSG00000062725	5	52	4	9	0	19	7	5	0	17	0	0	0	0	14	38	7	0	8	3	2	0	0	0	2	2	4	9	0	0	5	0	0	6	3	3	0	0	0	2	0	0	7	0	0	0	0	4	0
ENSG00000062822	0	0	0	0	0	0	0	0	0	0	0	0	0	0	1	0	0	0	0	0	0	0	0	0	0	0	0	0	0	0	0	0	0	0	0	0	0	0	0	0	0	0	0	0	0	0	0	0	0
ENSG00000063046	2	49	72	0	19	0	7	110	0	0	0	0	2	9	19	256	7	0	71	0	46	30	2	2	5	28	2	22	0	0	0	4	0	0	0	0	0	0	0	8	0	8	0	2	17	0	7	0	13
ENSG00000063127	0	0	0	0	0	0	0	0	0	0	0	0	0	0	0	0	0	0	0	0	0	0	0	0	0	0	0	0	0	0	0	0	0	0	0	0	0	0	0	0	0	0	0	0	0	0	0	0	0
ENSG00000063169	0	0	0	0	0	0	2	0	0	0	0	3	0	0	0	0	0	0	11	0	0	0	0	0	0	0	0	0	0	0	0	0	0	0	0	0	0	0	0	0	0	0	0	0	0	0	0	0	0
ENSG00000063176	0	5	0	0	0	0	2	0	0	0	0	0	0	0	3	9	0	0	2	0	0	0	0	0	0	0	0	0	0	0	0	0	0	0	0	0	0	0	0	0	0	0	0	2	0	0	0	0	0
ENSG00000063177	0	3	0	0	0	0	9	12	0	2	0	0	0	0	0	39	0	0	2	0	0	2	0	0	0	8	0	0	0	0	0	0	0	0	0	0	0	0	0	0	0	0	4	0	0	0	0	0	5
ENSG00000063241	0	0	0	0	0	0	0	0	0	0	0	0	0	0	0	0	0	0	0	0	0	0	0	0	0	0	0	0	0	0	0	0	0	0	0	0	0	0	0	0	0	0	0	0	0	0	0	0	0
ENSG00000063244	0	0	4	7	0	0	0	0	0	0	0	0	0	0	0	6	0	0	0	0	0	0	0	0	0	2	3	0	0	0	0	0	0	0	4	0	0	0	0	0	0	0	0	0	0	0	0	0	0
ENSG00000063245	0	0	0	0	8	0	0	0	0	0	0	0	0	0	0	0	0	0	0	0	0	0	14	0	0	2	4	0	0	0	0	0	0	13	11	0	0	0	0	0	0	0	0	0	0	0	0	0	4
ENSG00000063322	0	0	0	0	0	0	36	0	0	6	0	0	0	0	0	28	0	0	10	0	0	5	0	0	0	0	0	0	0	0	0	0	0	0	0	0	0	0	0	2	0	0	2	2	0	2	0	0	0
ENSG00000063438	0	0	0	1	0	0	5	0	0	0	0	0	0	0	0	0	0	0	0	0	0	0	0	0	0	0	0	0	0	0	2.5	0	0	0	0	0	0	0	0	0	0	0	0	0	0	0	0	0	0
ENSG00000063587	0	25	7	2	0	13	0	0	0	2	0	12	107	0	51	53	2	81	0	0	0	0	0	0	0	20	0	11	0	0	0	0	2	0	0	0	0	0	0	0	6	0	18	2	0	0	0	0	7
ENSG00000063601	0	0	3	9	0	14	34	0	0	0	6	0	6	0	0	4	0	45	2	0	2	0	0	0	0	3	0	8	0	4	0	0	0	0	0	0	0	0	0	0	0	0	8	0	0	0	0	0	5
ENSG00000063660	0	0	0	0	0	0	4	0	0	0	0	0	0	0	0	0	0	0	0	0	0	0	2	0	0	0	0	0	0	0	0	0	0	0	0	0	0	0	0	3	0	0	0	0	0	0	0	0	0
ENSG00000063761	0	0	0	19	0	0	0	0	0	2	0	0	0	0	2	6	0	0	0	0	12	0	0	0	0	0	0	0	0	0	0	0	0	0	0	0	0	0	0	0	0	0	0	0	0	0	0	0	4
ENSG00000063854	0	0	0	0	0	0	0	0	0	0	0	0	0	0	0	6	0	0	0	0	2	0	0	0	0	0	0	0	0	0	0	0	0	2	0	0	0	0	0	0	0	0	0	0	0	0	0	2	4
ENSG00000063978	9	143	23	14	25	4	103	153	0	3	0	0	0	11	2	92	7	7	47	0	0	39	4	5	2	49	9	4	0	0	2	0	0	6	0	0	2	0	0	10	2	0	0	0	0	0	8	0	14
ENSG00000064012	0	3	0	0	0	0	0	0	0	2	0	0	0	0	2	0	0	0	0	0	0	0	0	0	0	0	0	0	0	0	0	0	0	0	0	0	0	0	0	4	0	0	0	0	0	0	7	0	0
ENSG00000064042	0	0	0	0	0	0	0	0	0	2	0	0	0	0	0	0	0	0	0	0	0	0	0	0	0	0	0	0	0	0	0	0	0	0	0	0	0	0	0	0	0	0	0	0	0	0	0	0	0
ENSG00000064102	0	2	0	7	0	0	4	0	0	0	0	0	0	0	0	0	0	0	0	0	0	0	0	0	0	0	0	0	0	0	0	0	0	0	0	0	0	0	0	0	0	0	0	0	0	0	0	0	0
ENSG00000064115	0	23	0	0	3	2	19	0	0	0	0	0	10	14	11	42	0	0	16	3	0	0	2	0	0	0	0	10	0	0	0	0	0	0	0	0	0	0	0	4	0	0	2	0	0	0	0	4	8
ENSG00000064195	0	0	0	0	0	0	0	0	0	0	0	0	0	0	0	0	0	0	0	0	0	0	0	0	0	0	0	0	0	0	0	0	0	0	0	0	0	0	0	0	0	0	0	0	0	0	0	0	0
ENSG00000064199	0	0	0	0	0	0	5	0	0	0	0	0	0	0	0	0	0	0	0	0	0	0	0	0	0	0	0	0	0	0	0	0	0	0	0	0	0	0	0	0	0	0	0	0	0	0	0	0	0
ENSG00000064225	0	0	0	0	0	166	0	0	0	0	0	0	0	0	0	2	0	0	0	0	0	0	0	0	0	19	0	0	0	0	3	0	8	0	0	0	0	0	0	0	0	0	0	0	0	0	0	0	0
ENSG00000064300	0	0	0	0	0	0	0	0	0	0	0	0	0	0	0	0	0	0	0	0	0	0	0	0	0	0	0	0	0	0	0	0	0	0	0	0	0	0	0	0	0	0	0	0	0	0	0	0	0
ENSG00000064309	0	0	0	0	0	0	0	0	0	0	0	0	0	0	0	0	0	9	0	0	0	0	0	0	0	0	0	0	0	0	0	0	0	0	5	0	0	0	0	0	0	0	0	0	0	0	0	0	0
ENSG00000064313	3	0	2	37	0	37	22	6	0	15	0	0	2	9	0	47	0	6	4	6	0	0	0	0	4	0	0	0	0	0	2	0	0	0	18	0	0	0	2	4	0	0	19	0	0	0	0	2	11
ENSG00000064393	7	2	4	34	0	0	0	4	0	60	3	5	0	16	16	88	5	0	157	2	11	0	0	0	4	25	2	0	0	2	4	0	2	0	8	6	0	0	0	0	0	0	48	8	8	2	6	0	19
ENSG00000064419	4	21	0	3	0	6	0	2	0	10	0	0	0	15	0	19	0	0	18	0	15	9	0	3	0	31	0	0	0	0	0	0	2	0	0	0	0	0	0	9	0	0	0	0	0	0	0	6	7
ENSG00000064489	1	11.6667	0	0	0	1.33333	0	0.666667	0	0	0	0	0	0	0	3.33333	0	0	1	0	0	0	0	0	0	0	0	0	0	0	0	0	0	0	0	0	0	0	0	0	0	0	0	0	0.666667	1	0	0	0
ENSG00000064490	0	6	0	3	0	0	0	0	0	0	0	0	0	0	0	0	0	0	2	0	0	0	0	0	0	0	0	2	0	0	0	0	0	0	0	0	0	0	0	0	0	0	4	0	0	0	0	0	0
ENSG00000064545	3	0	2	0	0	0	0	0	0	0	0	0	0	0	0	13	0	0	4	0	0	0	0	0	0	0	0	0	0	0	0	0	0	0	0	0	0	0	0	0	0	0	0	0	0	0	0	0	0
ENSG00000064547	0	0	0	0	0	0	0	0	0	0	0	0	0	0	0	8	0	0	0	0	0	0	0	0	0	0	0	0	0	0	0	0	0	0	0	0	0	0	0	0	0	0	0	0	0	0	0	0	0
ENSG00000064601	0	0	2	0	3	0	0	21	0	0	0	0	0	0	0	6	0	0	20	3	0	0	5	0	0	0	11	3	0	0	0	0	0	0	0	0	0	0	0	0	0	3	3	0	3	0	0	0	0
ENSG00000064607	2	85	7	10	6	3	0	11	0	2	2	0	0	0	9	24	5	8	4	0	0	15	2	0	3	0	11	0	0	3	0	0	0	12	0	0	0	0	0	7	4	0	10	2	2	0	0	0	0
ENSG00000064651	0	0	16	14	0	13	0	30	0	10	0	0	0	0	0	0	0	0	8	4	0	0	0	0	8	0	0	0	3	0	0	0	0	0	0	0	3	0	0	0	0	0	12	0	0	0	2	0	2
ENSG00000064652	0	0	15	0	2	0	12	0	5	18	0	0	5	2	0	14	16	0	0	0	2	0	0	0	0	0	0	0	0	0	0	0	0	0	0	0	0	0	0	0	0	0	0	4	0	0	0	2	0
ENSG00000064655	0	0	2	0	0	0	2	0	0	0	0	0	0	0	0	0	0	0	0	0	0	0	0	0	0	0	0	0	0	0	0	0	0	0	0	0	0	0	0	0	0	0	0	0	0	0	0	0	0
ENSG00000064666	0	0	0	0	9	0	0	0	0	0	0	0	2	0	0	2	3	3	10	0	0	0	0	0	0	0	7	0	0	0	0	0	0	2	3	0	0	0	2	0	0	0	17	0	4	0	0	0	4
ENSG00000064687	0	0	0	0	0	0	0	0	0	0	0	0	0	0	0	0	0	0	8	0	0	0	0	0	0	0	0	0	0	0	0	0	0	0	0	0	0	0	0	0	0	0	0	0	0	0	0	0	0
ENSG00000064703	0	5	0	4	0	0	10	0	0	0	0	0	0	0	0	10	0	0	8	0	0	2	0	0	0	0	0	0	0	0	0	0	0	0	0	0	0	0	0	0	0	0	0	0	0	0	0	0	0
ENSG00000064726	0	93	12	28	0	38	8	0	0	38	0	0	0	28	70	19	0	2	5	0	11	0	0	0	0	16	0	4	0	0	0	0	0	0	0	0	0	0	0	8	0	0	12	2	0	0	15	0	27
ENSG00000064763	0	0	0	0	0	0	0	0	0	0	0	0	0	0	0	0	0	0	0	3	0	0	0	0	0	0	0	0	0	0	0	0	0	0	4	0	0	0	0	2	0	0	0	0	4	0	0	0	2
ENSG00000064932	0	0	0	0	0	0	0	0	0	0	0	0	0	0	0	2	0	0	11	0	0	2	0	0	0	0	0	0	0	0	0	0	0	0	0	0	0	0	0	0	0	0	0	0	0	0	0	0	0
ENSG00000064933	0	0	0	18	0	0	0	0	0	4	0	0	0	0	33	6	0	0	2	0	6	4	0	0	0	0	0	0	0	0	0	0	0	0	0	0	0	0	0	0	0	0	8	2	0	0	0	0	0
ENSG00000064961	0	14	0	0	2	0	0	0	0	0	0	0	0	0	0	7	0	3	2	0	0	9	5	0	0	0	2	0	0	0	0	0	0	0	0	0	3	3	0	0	0	0	3	0	0	0	0	0	0
ENSG00000064995	5	0	5	10	4	12	0	58	0	0	4	0	0	2	0	32	14	0	23	0	4	22	0	0	0	4	4	0	0	2	0	0	0	2	2	4	2	0	0	2	0	0	71	3	13	0	2	0	2
ENSG00000064999	0	29	0	3	5	4	44	0	0	9	0	0	5	0	0	0	3	0	18	0	0	0	0	0	0	4	0	0	0	0	4	2	3	0	0	0	0	0	0	4	0	2	4	2	0	4	0	0	6
ENSG00000065000	4	22	17	6	2	43	19	0	2	5	0	4	8	5	11	29	3	41	13	2	6	4	0	2	0	11	11	0	0	0	0	2	0	2	10	0	0	4	0	6	2	0	34	0	2	0	0	0	31
ENSG00000065029	0	3	14	4	5	0	4	3	0	0	0	0	0	0	0	4	12	0	0	0	0	0	0	0	0	0	2	0	0	0	0	0	0	0	0	0	0	0	0	2	0	0	4	2	0	0	0	0	8
ENSG00000065054	0	0	0	0	0	0	5	0	0	0	0	0	0	0	0	0	0	0	0	0	0	0	0	0	0	0	0	0	0	0	0	0	0	0	0	0	0	0	0	0	0	0	0	0	0	0	0	0	0
ENSG00000065060	4	24	16	58	11	46	0	94	0	8	0	0	0	8	24	58	0	24	7	2	4	0	0	0	45	11	0	13	0	16	0	0	0	11	0	2	0	0	0	0	0	0	36	7	0	0	0	0	29
ENSG00000065135	7	37	7	13	0	15	7	8	2	10	0	0	3	4	23	77	4	6	75	0	5	2	0	0	2	38	4	2	0	0	4	0	0	0	3	2	2	2	0	0	0	0	15	0	0	0	4	0	12
ENSG00000065150	2	0	25	22	4	7	4	21	3	5	11	0	0	2	11	115	0	5	64	2	36	0	0	0	7	30	0	2	0	0	0	0	0	4	12	0	0	0	0	0	0	0	0	6	0	0	0	0	21
ENSG00000065154	0	4	0	0	0	0	0	0	0	6	0	0	0	0	0	0	0	0	0	0	0	0	0	0	0	3	0	0	0	0	0	0	0	0	0	0	0	0	0	0	0	0	0	0	0	0	0	0	4
ENSG00000065183	0	15	14	0	0	0	0	0	0	3	0	2	0	2	5	0	10	0	4	7	0	11	0	0	10	32	0	0	0	4	0	0	0	0	0	0	0	0	0	2	0	0	28	0	0	0	0	0	0
ENSG00000065243	4	66	10	3	0	4	31	6	0	42	0	0	0	14	33	10	0	35	5	2	0	0	0	0	12	0	0	0	0	0	8	0	0	0	0	0	0	0	0	0	0	0	0	0	0	0	4	6	0
ENSG00000065268	0	12	0	0	0	0	9	0	0	0	0	0	0	0	0	2	3	0	0	0	0	0	0	0	0	0	0	2	0	0	0	0	0	0	0	0	0	0	0	0	0	0	0	0	2	0	0	0	0
ENSG00000065308	0	16	0	4	0	0	0	0	0	0	0	0	4	0	0	9	0	0	0	0	0	0	0	0	0	0	0	0	0	0	0	0	0	0	0	0	0	0	0	0	0	0	0	0	0	0	0	0	0
ENSG00000065320	0	0	0	0	0	0	0	0	0	0	0	0	0	0	0	0	0	0	0	0	0	0	0	0	0	0	0	0	0	0	0	0	0	0	4	0	0	0	0	0	0	0	3	0	0	0	0	0	0
ENSG00000065328	2	66	0	7	18	21	0	10	0	0	0	0	0	2	0	16	0	0	3	6	7	0	0	0	0	27	0	3	0	3	0	0	0	2	15	0	0	0	0	2	0	0	0	6	0	0	4	6	2
ENSG00000065357	0	0	0	0	0	0	0	0	0	0	0	0	0	0	0	0	0	0	0	0	0	0	0	0	0	0	0	0	0	0	0	0	0	0	0	0	0	0	0	0	0	0	0	0	0	0	0	0	0
ENSG00000065361	0	0	0	0	0	0	0	0	0	0	0	0	0	0	0	0	0	0	0	0	0	0	0	0	0	0	0	0	0	0	0	0	0	0	0	0	0	0	0	0	0	0	0	0	0	0	0	0	0
ENSG00000065413	0	3	0	10	0	0	0	0	0	0	0	0	2	4	0	37	0	0	0	0	0	0	0	0	0	0	0	0	2	0	0	0	0	0	0	0	0	0	0	0	0	0	0	0	0	0	0	0	0
ENSG00000065427	0	2	0	3	0	0	0	0	0	0	0	0	0	0	3	2	0	0	0	0	0	0	0	0	0	0	0	0	0	0	0	0	0	0	0	0	0	0	0	0	0	0	5	0	0	0	0	0	0
ENSG00000065457	0	0	6	0	0	7	0	0	0	0	0	0	0	0	0	0	0	0	0	3	0	0	0	0	0	0	0	0	0	0	0	0	0	0	0	0	0	0	0	0	0	0	0	0	0	0	0	0	2
ENSG00000065491	2	0	0	3	0	0	0	0	0	0	0	0	0	3	0	15	0	2	9	0	0	0	0	0	0	0	0	0	0	0	0	0	0	0	0	0	0	0	0	0	0	0	0	0	0	0	0	0	0
ENSG00000065518	0	0	0	0	0	0	0	0	0	0	0	0	0	0	0	0	0	0	0	0	0	0	0	0	0	0	0	0	0	0	0	0	0	0	0	0	0	0	0	0	0	0	0	0	0	0	0	0	0
ENSG00000065526	0	0	0	2	0	45	0	14	0	0	0	0	0	0	0	15	2	0	0	0	0	0	0	0	0	23	0	3	0	0	0	0	0	0	0	0	0	0	0	0	0	0	0	2	0	0	0	0	0
ENSG00000065534	0	0	0	0	0	0	0	0	0	0	0	0	0	0	0	0	0	0	0	0	0	0	0	0	0	0	0	0	0	0	0	0	0	0	0	0	0	0	0	0	0	0	0	0	0	0	0	0	0
ENSG00000065548	19	197	59	52	7	12	40	28	4	32	26	0	7	17	34	99	2	19	5	17	11	47	0	0	17	50	14	11	0	6	13	3	0	2	8	0	6	8	0	20	0	0	37	24	2	8	35	10	54
ENSG00000065559	0	19	36	43	3	35	10	46	0	27	0	0	0	17	16	68	0	4	27	11	20	4	0	10	11	31	5	12	3	3	0	0	2	7	4	0	0	0	0	0	5	0	21	2	0	0	18	2	24
ENSG00000065600	0	0	0	0	0	0	0	6	0	0	0	0	0	0	0	0	0	0	0	0	0	0	0	0	0	0	0	0	0	0	0	0	0	0	0	0	0	0	0	0	0	2	0	0	0	0	0	0	0
ENSG00000065609	0	0	0	0	6	0	0	0	0	0	0	0	0	0	0	2	0	0	0	0	0	0	0	0	0	0	0	0	0	0	0	0	0	0	10	0	0	0	0	0	0	0	2	0	0	0	0	0	2
ENSG00000065613	11	22	2	2	2	59	0	0	0	11	0	0	10	4	0	24	0	0	38	0	0	0	0	4	13	74	0	2	2	0	0	0	0	0	4	0	0	0	2	0	0	0	11	0	0	0	0	0	21
ENSG00000065615	2	0	0	0	0	0	0	0	0	0	0	0	0	0	0	9	0	0	3	0	0	0	0	0	0	0	0	0	0	0	0	0	0	0	0	0	0	0	0	0	0	0	0	0	0	0	0	0	0
ENSG00000065665	0	5	0	0	0	0	2	3	0	0	0	0	0	0	4	6	0	0	4	0	0	0	0	0	0	0	2	2	0	0	0	0	0	0	0	0	0	0	0	0	0	0	0	0	0	0	0	0	2
ENSG00000065675	0	0	0	0	0	0	0	0	0	0	0	0	0	0	0	0	0	0	3	0	0	0	0	0	0	0	0	0	0	0	0	0	0	0	0	0	0	0	0	0	0	0	0	2	0	0	0	0	0
ENSG00000065717	0	0	0	0	0	0	0	0	0	0	0	0	0	0	0	0	0	0	0	0	0	0	0	0	0	0	0	0	0	0	0	0	0	0	0	0	0	0	0	0	0	0	0	0	0	0	0	0	0
ENSG00000065802	3	39	40	23	2	2	0	16	0	0	0	0	6	12	0	16	0	0	0	4	0	5	0	0	5	6	0	9	0	0	0	0	0	8	0	0	0	0	0	2	0	0	12	0	0	0	5	0	11
ENSG00000065809	0	10	6	9	0	0	9	35	0	0	0	0	0	4	0	3	0	0	0	0	2	2	0	0	0	3	0	0	0	0	0	0	0	0	0	0	0	0	0	0	0	0	0	0	0	0	0	0	4
ENSG00000065833	0	14	0	0	0	0	0	0	0	0	0	0	0	0	0	18	0	0	0	0	0	0	0	0	0	0	0	0	0	0	0	0	0	0	0	0	0	0	0	0	0	0	2	6	0	0	0	0	0
ENSG00000065882	2	0	0	0	0	0	0	5	0	0	2	0	0	0	0	0	0	0	0	0	0	0	0	0	0	0	6	0	0	0	0	0	0	0	0	0	0	0	0	0	0	0	0	0	0	0	0	0	0
ENSG00000065883	0	0	3	0	0	11	0	4	0	10	0	0	0	0	0	18	4	0	3	4	2	0	0	0	0	0	0	0	0	0	0	0	0	0	0	0	0	0	0	0	0	2	2	0	0	0	11	0	4
ENSG00000065911	105	150	161	79	14	74	51	154	0	50	25	21	21	13	81	311	2	8	71	2	18	3	0	0	9	56	21	12	0	14	21	0	6	4	9	0	2	0	0	20	3	0	6	6	14	2	47	4	94
ENSG00000065923	0	82	0	7	5	0	0	0	0	0	0	0	0	2	0	2	0	0	9	0	0	0	0	0	0	0	0	0	0	0	0	0	0	0	0	0	0	0	3	0	0	0	2	0	0	0	0	0	0
ENSG00000065970	0	5	0	0	0	3	4	0	0	0	0	0	0	0	3	0	0	0	2	2	0	0	0	0	0	0	0	0	0	0	0	0	0	0	0	0	0	0	0	0	0	0	20	0	0	0	0	0	0
ENSG00000065978	0	2	2	0	0	2	0	3	0	0	0	0	0	0	2	8	3	5	6	2	0	2	0	0	0	0	0	0	0	0	0	0	0	0	0	0	0	0	0	0	0	0	0	0	0	0	0	0	3
ENSG00000065989	0	0	0	0	0	0	0	0	0	0	0	0	0	0	0	0	0	0	0	0	0	0	0	0	0	0	0	0	0	0	0	0	0	0	0	0	0	0	0	0	0	0	0	0	0	0	0	0	6
ENSG00000066027	0	6	0	0	0	0	3	0	0	0	0	0	0	0	43	0	0	0	0	0	0	0	0	0	0	0	0	0	0	0	0	0	0	0	0	0	0	0	0	0	0	0	0	0	0	0	2	0	50
ENSG00000066044	0	9	2	3	10	2	4	0	0	13	0	0	0	0	5	25	0	0	9	0	0	0	0	0	0	4	8	0	0	0	2	0	0	0	4	0	0	0	0	0	0	0	9	0	0	0	0	0	0
ENSG00000066084	0	0	23	0	0	9	13	5	0	5	2	0	0	4	0	29	0	2	4	0	0	0	0	0	33	0	0	0	0	8	0	0	0	0	6	0	0	0	0	0	0	0	0	0	0	0	0	0	43
ENSG00000066117	2	9	25	2	0	5	12	4	0	0	0	0	0	0	4	7	0	0	6	2	2	5	2	0	0	0	2	0	0	0	0	2	0	0	4	0	0	0	0	0	0	0	3	0	2	0	0	0	0
ENSG00000066135	4	0	0	0	0	7	2	0	0	0	0	0	0	9	0	2	5	0	0	2	0	0	0	0	4	8	0	0	0	0	0	0	0	0	0	3	0	0	0	0	0	0	0	0	0	0	0	0	0
ENSG00000066136	7	34	2	4	3	0	17	5	3	9	0	0	5	5	14	45	10	14	12	10	3	10	0	0	2	12	0	0	0	0	2	0	0	6	8	2	0	12	2	0	0	0	0	3	0	0	3	8	2
ENSG00000066230	0	0	4	0	0	0	0	5	0	0	0	0	0	0	0	2	0	0	0	0	0	0	0	0	0	0	0	0	0	0	0	0	0	0	0	0	2	0	0	0	0	0	22	0	0	0	0	0	0
ENSG00000066248	0	0	0	0	0	0	0	0	0	0	0	0	0	0	0	0	0	0	0	4	0	0	0	0	0	0	5	0	0	0	0	0	0	0	0	0	0	0	0	0	0	0	0	0	5	0	0	0	0
ENSG00000066279	0	0	0	0	0	0	8	0	0	0	0	0	0	5	0	21	0	2	0	0	0	0	0	2	0	0	0	0	0	0	0	0	0	0	0	0	0	0	0	0	0	0	0	0	0	0	0	0	0
ENSG00000066322	0	0	6	0	0	0	3	4	0	0	0	0	0	0	0	3	0	0	24	2	0	0	0	0	0	0	0	0	0	0	0	0	0	0	0	0	0	0	0	0	0	0	0	0	0	0	0	0	4
ENSG00000066379	2	2	2	7	0	0	2	6	0	0	0	2	0	0	5	0	0	0	0	0	19	0	0	0	0	11	0	0	0	2	0	0	0	0	0	0	0	0	0	2	0	0	4	0	0	0	0	0	0
ENSG00000066382	0	0	0	0	0	0	0	0	0	0	0	0	0	0	0	0	0	0	0	0	0	0	0	0	0	0	0	0	0	0	0	0	0	0	0	0	0	0	0	0	0	0	0	0	0	0	0	0	0
ENSG00000066422	0	35	2	0	0	0	5	4	0	0	0	0	0	20	80	7	0	0	6	0	0	0	0	0	3	54	0	0	0	4	0	0	0	0	14	0	0	9	0	0	0	0	0	0	0	0	0	0	2
ENSG00000066427	2	0	0	2	3	0	0	0	0	27	0	0	2	8	0	3	0	2	2	0	0	0	0	0	0	0	0	0	0	0	0	0	0	0	0	0	0	0	0	0	0	0	0	0	4	0	4	0	0
ENSG00000066455	0	0	2	0	0	0	0	0	0	0	0	0	0	0	0	0	0	0	0	0	0	0	0	0	0	2	0	0	0	0	0	0	0	0	0	0	0	0	0	2	0	0	0	0	0	0	0	0	0
ENSG00000066468	0	0	0	0	0	0	0	0	0	0	0	0	2	0	0	0	0	0	0	0	0	0	0	0	0	0	0	0	0	0	0	0	0	0	0	0	0	0	0	0	0	0	0	0	0	0	0	0	0
ENSG00000066557	3	16	7	5	5	2	0	3	0	5	0	0	16	2	13	10	2	5	18	6	2	4	0	0	0	19	3	4	0	0	3	0	5	2	6	0	0	0	0	2	0	0	0	5	0	0	6	2	5
ENSG00000066583	0	0	5	8	0	0	0	0	0	0	0	0	0	0	0	6	0	0	0	0	0	0	0	0	2	0	0	0	0	0	0	0	0	2	2	0	0	0	0	0	0	0	0	0	0	3	0	0	0
ENSG00000066629	0	0	0	2	0	0	0	0	0	0	0	0	0	0	0	13	0	3	0	0	0	0	0	0	0	0	2	0	0	0	0	0	0	0	6	0	0	0	0	4	0	0	0	0	0	0	0	0	6
ENSG00000066651	0	18	0	0	0	0	0	0	0	2	0	0	0	2	2	0	2	0	0	2	0	0	0	0	0	0	0	0	0	0	2	0	0	0	0	0	0	0	0	0	0	0	2	0	0	0	0	0	0
ENSG00000066654	7	83	56	41	2	9	6	19	0	35	4	6	18	2	36	64	0	2	8	5	2	8	0	0	8	6	3	13	0	0	0	0	0	0	18	0	0	0	0	2	0	0	19	7	9	0	14	6	0
ENSG00000066697	0	0	0	0	0	0	1	1	0	0	0	0	0	4.5	0	1.5	0	0	0	0	0	0	0	0	0	0	0	0	0	0	0	0	0	0	0	0	0	0	0	0	0	0	0	0	0	0	0	0	1
ENSG00000066735	0	0	0	0	0	0	0	0	0	0	0	0	0	0	0	0	0	0	0	0	0	0	0	0	0	0	0	0	0	0	0	0	0	0	0	0	0	0	0	0	0	0	0	0	0	0	0	0	0
ENSG00000066739	29	38	30	14	7	20	58	8	0	0	0	0	0	6	17	49	0	3	10	4	0	14	0	0	13	22	2	12	0	0	11	0	0	5	2	0	0	0	0	25	4	0	53	0	0	0	0	0	50
ENSG00000066777	2	35	2	7	0	35	8	2	0	2	0	0	3	7	0	2	0	5	0	0	11	0	0	0	3	0	0	4	0	0	0	0	0	2	2	0	0	0	0	0	0	0	2	2	0	0	0	0	39
ENSG00000066827	0	0	0	0	0	0	0	0	0	0	0	0	0	0	0	0	0	2	0	0	0	0	0	0	0	0	0	0	0	0	0	0	0	0	0	0	0	0	0	0	0	0	0	0	0	0	0	0	0
ENSG00000066855	2	17	9	9	3	0	0	0	0	2	0	0	0	2	0	5	0	0	6	3	4	2	0	0	2	3	0	0	0	0	0	0	0	0	0	0	0	0	0	0	0	0	3	0	8	0	33	0	0
ENSG00000066926	0	2	23	0	0	0	0	14	0	0	0	0	5	3	0	11	0	0	25	0	3	0	0	0	0	0	10	0	0	0	0	0	0	0	0	0	0	0	0	4	0	0	0	5	0	0	0	7	0
ENSG00000066933	0	33	3	0	0	20	3	0	0	2	0	0	0	20	0	57	0	0	47	0	4	0	0	0	0	0	0	0	0	2	0	0	0	0	0	0	0	0	0	0	0	0	0	0	0	0	4	0	0
ENSG00000067057	0	0	0	0	0	12	0	0	0	0	0	0	0	0	0	0	0	0	4	0	0	0	0	0	0	0	0	0	0	0	0	0	0	2	0	0	0	0	0	0	0	0	0	0	0	0	0	0	0
ENSG00000067064	2	24	0	0	6	8	8	4	0	16	2	0	0	11	0	12	0	0	11	0	0	0	0	0	2	0	2	13	0	0	0	0	0	0	0	0	0	0	0	9	0	0	0	0	0	0	0	0	2
ENSG00000067082	0	12	30	0	0	3	14	2	0	0	4	0	0	2	31	82	0	0	44	0	0	0	0	0	2	17	0	0	0	0	0	0	0	0	3	0	0	0	2	0	0	0	0	0	4	0	0	0	15
ENSG00000067113	0	0	0	0	0	9	0	0	0	7	0	0	0	0	0	0	0	0	0	0	0	0	0	0	0	0	0	0	0	0	0	0	0	0	0	0	0	0	0	0	0	0	61	0	0	0	0	0	0
ENSG00000067141	0	0	0	0	0	0	0	0	0	4	0	0	0	0	0	3	0	0	0	0	0	0	0	0	0	2	0	0	0	0	0	0	0	0	0	0	0	0	0	0	2	0	0	0	0	0	0	0	0
ENSG00000067167	0	135	3	21	0	5	15	17	0	2	10	0	0	29	16	52	0	2	0	4	0	0	0	0	0	0	2	0	0	0	0	0	0	0	0	0	0	0	0	4	0	0	0	0	0	0	2	0	0
ENSG00000067177	0	0	10	0	5	0	0	0	0	0	0	0	0	0	0	9	0	0	0	0	0	0	0	0	0	0	0	0	0	0	0	0	0	0	2	0	0	0	0	0	0	0	0	0	0	0	0	0	0
ENSG00000067182	0	11	0	2	0	11	0	0	0	0	0	0	0	0	0	0	0	0	4	0	0	0	0	0	0	0	0	0	0	0	0	0	0	0	0	0	0	0	0	0	0	0	0	0	0	0	0	0	0
ENSG00000067191	0	2	0	0	0	0	0	0	0	0	0	0	0	0	0	0	0	0	0	0	0	0	0	0	0	11	0	0	0	0	0	0	0	0	0	0	0	0	0	2	0	0	2	0	0	0	0	0	0
ENSG00000067208	17	23	0	2	0	29	0	0	0	19	0	0	0	2	6	82	0	0	58	0	2	0	0	0	35	0	10	5	0	0	0	0	0	0	0	0	0	0	0	0	0	5	0	6	0	0	10	9	3
ENSG00000067221	0	19	2	0	0	3	0	0	0	0	0	0	10	0	0	34	6	0	12	0	0	0	0	0	0	0	0	0	0	0	0	0	0	0	0	0	0	0	0	2	0	0	4	0	0	0	3	0	12
ENSG00000067225	27	225	168	105	160	29	221	92	17	42	49	10	68	39	68	215	71	118	338	62	88	144	55	4	37	41	192	6	0	9	39	27	64	22	94	7	45	52	15	31	10	33	68	48	109	66	21	21	99
ENSG00000067248	0	2	0	0	0	11	2	0	0	0	2	0	0	0	2	0	0	0	5	0	0	0	0	0	0	0	0	0	0	0	0	0	0	0	0	0	0	0	0	0	0	0	0	0	0	0	0	0	0
ENSG00000067334	0	0	0	0	0	0	0	0	0	0	0	0	0	0	0	2	0	0	0	0	0	0	0	0	0	0	0	0	0	0	0	0	0	0	0	0	0	0	0	0	0	0	0	0	0	0	0	0	0
ENSG00000067365	0	0	0	0	0	0	0	0	0	0	0	0	0	0	0	0	6	0	0	0	0	0	0	0	0	0	0	0	0	0	0	0	0	0	0	0	0	0	0	0	11	0	0	0	0	0	0	0	0
ENSG00000067369	0	0	3	0	0	0	2	11	0	3	2	0	0	0	0	15	0	0	5	0	0	0	4	0	13	0	30	0	0	0	0	0	0	0	0	0	3	0	0	0	4	0	0	4	2	0	0	0	0
ENSG00000067445	0	9	0	0	0	0	0	0	0	0	0	0	0	0	0	0	0	0	5	0	0	0	0	0	0	0	0	0	0	0	0	0	0	0	0	0	0	0	0	0	0	0	0	0	0	0	0	0	0
ENSG00000067533	2	8	11	4	2	0	6	18	0	16	0	0	2	0	41	25	0	0	2	8	0	0	0	0	62	15	34	0	0	0	0	0	0	0	4	0	0	0	0	0	0	0	0	0	20	0	0	0	4
ENSG00000067560	0	187	34	18	18	20	54	217	3	25	2	0	6	9	41	243	31	23	184	21	2	27	2	0	14	50	46	16	0	0	6	0	8	2	11	0	2	0	0	9	5	2	0	2	6	2	2	3	10
ENSG00000067596	4	24	7	0	0	7	22	0	13	0	6	0	2	5	2	63	3	0	67	0	2	0	0	0	0	13	6	0	0	0	0	0	0	8	0	5	0	0	0	0	0	0	18	6	2	12	3	2	3
ENSG00000067606	0	5	0	0	0	0	2	0	0	0	0	0	10	0	0	2	0	0	6	0	0	0	0	0	0	0	0	0	0	0	0	0	0	0	0	0	0	0	0	0	0	0	0	0	0	0	0	0	0
ENSG00000067704	2	6	6	21	3	3	0	0	0	0	0	0	0	14	5	4	0	6	13	0	12	0	22	0	0	4	0	0	0	0	0	0	0	2	0	0	0	0	0	7	2	0	0	0	0	0	0	0	38
ENSG00000067715	3	145	0	6	0	14	0	7	0	0	0	0	2	20	0	0	0	9	0	0	2	0	0	0	0	4	0	2	0	3	0	0	0	0	0	0	0	0	0	2	0	0	2	0	0	0	0	6	4
ENSG00000067798	0	0	0	0	0	0	0	0	0	0	0	0	0	0	0	0	0	0	0	0	0	0	0	0	0	0	0	0	0	0	0	0	0	0	0	0	0	0	0	0	0	0	0	0	0	0	0	0	0
ENSG00000067829	0	6	5	4	3	7	7	0	0	0	0	0	4	0	3	4	0	0	14	0	0	2	0	0	0	6	0	2	0	0	0	0	0	2	0	0	0	0	0	0	0	3	6	3	0	0	0	4	4
ENSG00000067836	0	0	0	0	0	0	0	6	0	0	0	0	0	0	0	0	0	3	6	0	0	0	0	0	0	0	0	0	0	0	0	0	0	0	0	0	0	0	0	0	0	0	2	0	0	0	0	0	0
ENSG00000067840	0	0	0	0	0	0	0	0	0	0	0	0	0	0	0	2	0	4	0	0	0	0	0	0	0	0	0	0	0	0	0	0	0	0	0	0	0	0	0	0	0	0	4	0	0	0	0	0	0
ENSG00000067900	7	12	38	41	0	29	0	0	0	8	2	0	2	37	53	54	4	2	16	2	0	0	0	0	20	15	0	6	0	2	11	0	8	2	3	0	0	0	0	6	0	0	0	10	0	0	2	5	3
ENSG00000067955	0	7	24	17	0	0	4	9	0	4	0	0	0	17	20	43	0	0	0	0	0	0	0	0	0	0	8	24	0	0	0	0	0	0	38	0	0	0	0	28	0	0	9	0	20	0	0	4	66
ENSG00000067992	4	0	2	6	0	6	0	8	0	44	0	0	6	0	7	57	5	0	60	5	18	21	0	0	7	0	33	2	0	0	21	0	0	0	14	0	0	3	0	8	0	0	2	0	28	0	0	3	2
ENSG00000068001	0	0	0	0	0	0	0	0	0	0	0	0	0	0	0	0	0	0	0	0	0	0	0	0	0	0	0	0	0	0	0	0	0	0	0	0	0	0	0	0	0	0	0	0	0	0	0	0	0
ENSG00000068024	0	0	13	15	0	0	0	2	0	0	0	0	2	0	0	14	0	0	0	0	0	0	0	0	0	0	0	0	0	0	0	0	0	0	0	0	0	0	0	0	0	0	0	0	0	0	0	0	0
ENSG00000068028	0	108	2	14	0	24	6	40	3	0	0	0	0	5	4	116	2	4	27	0	2	62	0	0	5	107	0	0	0	0	0	0	0	3	29	0	0	4	0	5	0	0	0	2	0	0	6	4	10
ENSG00000068078	0	0	0	0	0	0	0	0	0	0	0	0	0	0	0	0	0	0	0	0	0	0	0	0	0	0	0	0	0	0	0	0	0	0	0	0	0	0	0	0	0	0	0	0	0	0	0	0	0
ENSG00000068097	0	21	0	0	0	0	0	0	0	0	0	0	0	0	0	2	0	0	0	0	0	0	0	0	0	0	0	0	0	0	0	0	0	0	0	0	0	0	0	0	0	0	0	0	0	0	0	0	0
ENSG00000068120	0	0	0	0	0	0	0	0	0	0	0	0	0	3	0	13	0	0	0	0	0	0	0	0	0	4	0	0	0	0	0	0	0	0	0	0	0	0	0	0	0	0	4	0	0	0	0	0	0
ENSG00000068137	0	0	0	0	0	0	0	0	0	0	0	0	0	0	0	2	0	0	12	0	0	0	0	0	0	0	0	0	0	0	0	0	0	0	0	0	0	0	0	0	0	0	0	0	0	0	0	0	0
ENSG00000068305	26	36	15	27	0	5	119	62	0	20	8	21	26	40	78	94	0	29	2	4	6	0	0	0	49	18	0	2	0	0	32	0	0	8	5	0	0	0	0	12	0	0	27	2	0	0	0	2	20
ENSG00000068308	3	6	21	10	0	5	9	2	0	2	0	2	3	7	3	8	5	0	55	0	0	0	0	0	0	8	3	6	0	0	0	0	0	0	5	0	0	0	0	0	2	0	0	0	9	0	0	0	0
ENSG00000068323	5	16	0	4	3	8	30	0	0	12	8	0	2	14	6	67	6	7	79	0	2	29	0	0	2	52	0	0	0	0	0	0	0	0	5	4	0	0	0	0	3	0	0	6	0	3	9	2	32
ENSG00000068354	0	0	0	0	0	0	0	0	6	0	0	0	0	0	0	2	0	0	0	0	0	0	0	0	0	0	0	0	0	0	0	0	0	0	0	0	0	0	0	0	0	0	0	0	0	0	0	0	0
ENSG00000068366	0	2	2	10	0	0	13	54	0	7	0	0	11	0	0	35	0	0	4	0	0	0	0	2	0	0	0	0	0	0	0	0	0	0	8	0	0	0	0	5	0	0	2	0	2	0	0	0	0
ENSG00000068383	0	0	0	0	0	0	14	0	0	0	0	0	2	2	6	0	0	2	0	2	0	0	0	0	3	0	0	0	0	0	0	0	0	0	0	0	0	0	0	0	0	0	0	0	0	0	0	0	0
ENSG00000068394	5	5	26	18	0	13	24	24	0	7	5	2	2	4	0	28	0	20	19	0	4	17	4	0	5	10	9	0	0	0	0	0	0	0	0	0	3	0	0	3	0	0	17	8	7	0	0	6	6
ENSG00000068400	0	0	0	0	3	0	0	2	0	0	0	0	0	0	0	0	0	0	0	0	0	0	0	0	0	0	4	0	0	0	0	0	0	0	0	0	0	0	0	0	0	0	0	0	0	0	0	0	0
ENSG00000068438	0	0	5	7	0	0	0	0	0	0	0	0	0	0	0	0	4	3	0	0	0	3	0	0	0	0	0	0	0	0	0	0	0	0	0	0	0	0	0	0	3	0	0	0	0	0	0	0	0
ENSG00000068489	7	115.5	0	0	0	0	10	0	1	0	0	0	0	7.5	2	80	0	9.5	7.5	2.5	10	1	0	1	18	0	0	0	0	0	0	0	4.5	3	0	0	0	0	0	0	1	0	0	0	4	12.5	2	0	65.5
ENSG00000068615	0	0	0	0	0	0	0	0	0	0	0	0	0	0	0	62	0	0	19	0	0	0	0	0	0	0	0	0	0	0	0	0	0	0	0	0	0	0	0	0	0	0	0	0	0	3	0	0	0
ENSG00000068650	0	0	0	28	0	0	0	0	0	0	0	0	0	0	0	0	0	0	43	0	0	0	0	0	0	0	0	0	0	0	0	0	0	0	0	0	0	0	0	0	0	0	0	0	0	0	0	0	0
ENSG00000068654	8	0	8	20	7	0	0	0	0	0	0	0	5	0	0	28	0	10	0	31	3	0	0	0	0	0	0	0	0	0	0	0	0	3	12	0	0	0	0	0	3	0	14	0	0	5	4	2	0
ENSG00000068697	4	23	6	13	6	4	9	25	0	0	0	0	5	3	8	17	4	2	26	0	2	14	5	0	0	7	14	5	0	0	3	0	0	0	0	0	0	0	0	0	2	0	20	0	3	0	4	0	5
ENSG00000068724	0	0	0	0	0	0	13	0	0	0	0	0	0	0	0	0	0	0	3	0	2	0	0	0	0	0	0	0	0	0	0	0	0	0	0	0	0	0	0	0	0	0	0	5	0	0	0	0	0
ENSG00000068745	0	11	0	3	0	0	5	55	0	0	0	0	2	0	0	14	0	0	2	3	0	4	2	0	0	22	2	4	0	0	0	0	0	0	0	0	0	0	0	0	0	0	0	0	0	0	0	0	0
ENSG00000068781	0	0	0	0	0	0	1	0	0	0	0	0	0	0	0	7	2	0	0	2.5	5.5	0	0	0	6	0	3	0	0	1.5	0	0	0	0	0	0	0	0	0	0	0	0	2	3	1.5	0	12.5	0	0
ENSG00000068784	0	0	0	0	0	0	0	0	0	0	0	0	0	0	0	13	0	0	7	0	0	0	0	0	0	0	2	0	0	0	0	0	4	0	0	0	0	0	0	0	0	0	0	0	0	0	0	0	0
ENSG00000068796	6	90	64	64	0	99	0	29	0	8	10	0	2	25	0	31	0	7	101	0	12	22	0	0	12	21	19	8	0	0	30	6	0	4	24	0	4	0	0	0	2	2	43	6	4	0	5	0	0
ENSG00000068878	0	4	6	8	0	0	0	4	0	0	0	0	0	2	0	2	0	0	2	0	3	0	0	0	0	0	0	2	0	0	2	0	0	0	0	0	0	0	0	0	0	0	0	0	0	0	0	0	0
ENSG00000068885	5	21	15	19	0	79	0	0	0	4	0	0	0	15	36	48	0	12	20	6	14	0	0	0	93	0	0	0	0	30	9	0	0	6	0	0	0	0	0	19	0	0	0	9	3	0	5	0	2
ENSG00000068903	2	6	0	0	0	0	0	0	0	0	0	0	0	0	0	0	0	0	10	0	2	0	0	0	0	0	2	0	0	0	0	0	0	0	0	0	0	0	0	0	0	0	2	2	0	0	0	2	0
ENSG00000068912	0	64	2	0	0	0	0	0	0	3	0	0	0	5	0	9	0	0	2	3	0	0	0	0	0	2	0	4	0	0	0	0	0	0	3	2	0	0	0	0	0	0	0	3	0	0	0	0	0
ENSG00000068971	3	0	0	44	0	3	5	64	0	0	3	0	0	24	10	37	0	8	21	2	0	0	0	0	0	0	0	6	0	0	5	0	0	0	0	0	0	0	0	7	0	0	0	2	0	0	5	0	0
ENSG00000069011	0	0	0	0	0	0	0	0	0	0	0	0	0	0	0	0	0	0	15	0	0	0	0	0	0	6	0	0	0	0	0	0	0	0	0	0	0	0	0	0	0	0	0	0	0	0	0	0	0
ENSG00000069020	3	41	0	0	0	4	8	0	0	0	0	0	2	5	3	4	3	0	0	2	2	0	0	0	0	0	0	0	0	0	0	0	5	0	0	0	0	0	0	2	0	0	29	0	8	0	0	3	26
ENSG00000069188	0	0	4	0	0	0	0	0	0	2	0	0	0	0	0	0	0	0	0	0	10	0	0	0	0	0	0	0	0	0	0	0	0	0	0	0	0	0	0	0	0	0	2	0	0	0	0	0	0
ENSG00000069248	2	2	4	4	0	0	43	0	0	0	0	0	0	0	0	57	0	0	0	3	4	0	0	0	6	2	5	8	0	4	0	0	0	0	0	0	0	0	0	0	0	0	0	5	0	0	2	0	15
ENSG00000069275	83	308	202	128	79	156	211	235	3	109	8	4	110	95	94	376	64	144	389	42	38	91	11	4	49	108	95	48	2	34	25	6	0	36	68	2	0	0	12	25	0	12	71	28	53	12	63	11	204
ENSG00000069329	20	202	51	31	11	31	18	53	3	35	5	0	7	8	81	95	9	10	140	7	29	13	0	2	28	28	5	21	2	4	6	0	7	2	23	5	0	0	0	10	2	0	55	9	0	4	13	6	26
ENSG00000069345	6	17	4	0	0	17	0	0	0	13	2	0	0	2	0	0	0	0	0	0	0	4	0	0	0	0	0	0	0	0	0	0	0	0	0	0	0	0	0	0	2	0	0	0	0	0	2	0	0
ENSG00000069424	0	0	0	0	0	0	0	0	0	0	0	0	0	0	0	0	0	0	5	0	0	0	0	0	0	0	0	0	0	0	0	0	0	0	0	0	0	0	0	5	0	0	0	0	0	0	0	0	0
ENSG00000069482	0	0	0	0	0	0	0	0	0	0	0	0	0	0	0	0	0	0	0	0	0	0	0	0	0	2	0	0	0	0	0	0	0	0	0	0	0	0	0	0	0	0	0	0	0	0	0	0	0
ENSG00000069493	0	0	3	0	0	0	0	10	0	0	0	0	0	0	0	13	0	0	0	0	0	0	0	0	0	0	0	0	0	0	0	0	0	0	4	0	0	0	0	0	0	0	0	0	0	0	0	0	5
ENSG00000069509	0	2	0	0	0	0	0	0	0	0	0	0	0	0	0	0	0	0	0	0	0	0	0	0	0	2	0	0	0	0	0	0	0	0	0	0	0	0	0	0	0	0	0	0	0	0	0	0	2
ENSG00000069667	0	0	2	7	0	0	0	0	0	31	0	0	0	3	0	5	0	0	21	2	0	3	0	0	0	0	0	12	0	0	0	0	0	0	6	0	2	0	0	0	0	0	40	0	0	0	0	0	0
ENSG00000069702	0	26	0	0	0	0	0	22	0	0	0	0	0	0	0	0	0	0	0	0	0	0	2	0	0	0	0	0	0	0	0	0	0	0	0	0	0	0	0	0	0	0	0	0	0	0	0	0	0
ENSG00000069849	0	10	4	3	14	0	8	10	0	7	0	0	0	31	14	28	0	0	47	0	0	5	0	0	2	6	34	5	0	0	0	0	0	4	7	0	0	0	0	0	0	0	0	2	0	0	0	0	2
ENSG00000069869	0	6	0	24	0	0	2	4	0	4	0	0	0	2	0	26	0	0	0	0	0	0	0	0	0	9	0	8	0	0	0	0	0	0	0	0	0	0	0	0	0	0	0	0	8	0	0	0	0
ENSG00000069943	0	10	0	0	0	0	0	0	0	0	0	0	0	0	0	0	0	0	2	0	0	0	0	0	0	0	0	0	0	0	0	0	0	0	0	0	0	0	0	0	0	0	0	0	0	0	0	0	0
ENSG00000069956	2	13	11	5	0	0	2	17	0	13	0	0	0	0	45	0	0	3	8	2	0	3	0	0	3	0	0	0	0	2	0	0	0	0	14	0	0	0	0	5	0	0	9	0	18	0	3	19	38
ENSG00000069966	0	2	0	0	0	0	0	5	0	0	0	0	0	0	0	3	0	0	6	0	2	0	0	0	0	0	0	0	0	0	0	0	0	24	0	0	0	0	0	0	0	0	0	2	0	0	0	0	0
ENSG00000069974	2	14	0	15	0	0	0	0	0	0	0	2	0	1	0	9	1	6.5	0	3	0	0	0	0	0	0	0	0	0	0	11	0	0	0	0	0	0	0	2	2	0	0	1	1.5	4.5	0	0	1	0
ENSG00000069998	0	5	0	0	5	0	0	0	0	0	0	0	0	0	0	0	6	0	6	0	0	6	0	0	0	0	0	0	0	0	0	0	0	0	0	0	0	0	0	3	0	0	0	0	0	0	0	0	0
ENSG00000070010	0	0	9	0	0	6	0	0	0	0	0	0	12	0	0	0	0	4	2	4	0	0	0	0	0	0	0	0	0	0	0	0	0	0	0	0	0	0	0	0	0	0	0	0	0	0	4	2	0
ENSG00000070018	0	20	0	3	0	4	38	0	0	14	0	0	0	0	10	0	0	0	0	0	0	0	0	0	0	0	0	0	0	0	0	0	0	0	0	0	0	0	0	0	0	0	0	0	0	0	0	0	0
ENSG00000070047	0	0	0	2	0	0	0	0	0	0	0	0	0	0	0	2	0	0	0	0	0	0	0	0	0	0	0	0	0	0	0	0	0	0	0	0	0	0	0	0	0	0	0	0	0	0	0	0	0
ENSG00000070061	4	0	2	12	0	3	2	0	0	0	3	0	9	6	7	20	0	0	0	2	20	2	0	0	0	5	11	0	0	0	6	0	0	0	0	0	0	0	0	2	0	0	0	2	0	0	0	0	0
ENSG00000070081	0	0	6	0	0	0	0	4	0	0	0	0	0	0	2	12	3	0	12	0	0	2	0	0	0	0	4	0	0	0	0	0	0	0	0	0	0	0	0	0	0	0	0	6	0	0	3	0	2
ENSG00000070087	1.5	17.5	9	15	8	5	0	10.5	0	4.5	0	0	0	4	0	21	0	3.5	126	3	1	2.5	1	0	0	0	3	1	0	2	1	0	0	0	0	0	0	0	0	1	0	0	0	6	2	0	1	0	14
ENSG00000070159	0	6	0	0	0	0	0	0	0	4	0	0	99	0	0	9	0	2	0	8	0	0	0	0	0	0	0	0	0	0	0	0	0	5	0	0	0	0	0	0	6	0	0	0	0	0	0	0	2
ENSG00000070182	0	6	0	0	0	0	4	0	0	0	0	0	0	0	0	0	0	0	0	0	0	0	0	0	0	0	0	0	0	0	0	0	0	0	0	0	0	0	0	0	0	0	0	0	0	0	0	0	0
ENSG00000070214	0	51	0	18	0	0	0	0	0	0	0	0	0	0	0	0	0	0	21	0	20	0	0	0	0	59	3	0	0	0	0	0	0	0	0	0	0	0	0	0	0	0	0	2	14	0	0	0	0
ENSG00000070269	12	0	17	0	4	0	10	0	0	0	0	0	0	0	45	31	9	0	0	0	17	0	0	0	0	0	10	0	0	0	0	0	0	0	0	0	0	0	0	0	0	0	0	6	0	0	0	0	4
ENSG00000070366	2	9	9	0	0	0	3	0	3	0	0	0	5	2	0	0	0	0	2	0	0	0	0	0	0	0	0	0	2	0	0	2	5	0	0	0	0	0	0	2	0	0	0	0	0	0	0	0	0
ENSG00000070367	0	127	24	67	0	93	0	20	0	6	2	0	0	11	90	100	0	0	27	2	0	0	0	0	0	9	2	0	0	2	2	0	2	0	25	0	0	0	0	0	0	0	12	0	18	0	0	0	29
ENSG00000070371	0	2	0	0	0	2	0	0	0	0	0	0	2	0	0	4	4	4	0	0	0	0	0	0	0	3	0	0	0	0	2	0	0	0	0	0	0	0	0	0	0	0	0	0	0	0	0	0	0
ENSG00000070404	0	0	0	0	0	0	0	0	0	0	0	0	0	0	0	2	0	0	0	0	0	0	0	0	0	0	0	0	0	0	0	0	0	0	0	0	0	0	0	0	0	0	0	0	0	0	0	0	0
ENSG00000070413	4	5	0	20	16	7	24	57	0	3	5	6	0	11	8	24	8	0	47	0	0	30	2	0	0	11	11	2	0	0	2	0	0	2	4	0	0	0	0	9	0	0	0	2	0	0	0	0	0
ENSG00000070423	0	7	0	0	0	0	5	0	0	0	0	0	0	0	0	0	0	0	5	0	0	0	0	0	0	0	0	0	0	0	0	0	0	0	0	0	0	0	0	0	0	0	0	0	0	0	2	0	0
ENSG00000070444	0	6	0	0	0	0	0	0	0	0	0	0	0	0	0	0	0	0	0	0	0	0	0	0	0	0	0	0	0	0	0	0	0	0	0	0	0	0	0	0	2	0	0	0	0	0	0	0	0
ENSG00000070476	0	0	0	0	0	0	0	0	0	0	0	0	3	2	0	20	0	0	24	4	2	0	0	0	0	2	0	0	0	0	0	0	0	0	0	0	0	0	0	0	0	0	0	0	0	0	0	0	0
ENSG00000070495	2	25	10	7	0	3	11	12	3	0	2	0	0	7	10	77	6	2	11	0	12	18	0	0	0	126	0	8	0	0	0	0	0	0	0	0	5	0	0	2	6	0	8	0	0	0	0	3	16
ENSG00000070501	0	2	0	0	0	0	2	0	0	0	0	0	0	0	0	0	0	3	0	0	0	0	0	0	0	0	0	0	0	0	0	0	0	0	0	0	0	0	0	0	0	0	0	0	0	0	0	0	0
ENSG00000070540	0	0	0	0	0	0	0	0	0	0	0	0	0	0	0	0	4	0	0	0	0	0	0	0	0	0	0	0	0	0	0	0	0	0	0	0	0	0	0	0	0	0	0	0	0	0	0	0	0
ENSG00000070610	0	4	3	0	2	8	0	2	0	2	0	0	0	0	0	0	0	0	13	0	0	0	0	2	0	0	4	0	0	0	0	0	2	0	0	0	0	0	0	0	0	0	0	0	0	0	0	0	0
ENSG00000070614	0	0	3	0	0	0	0	0	0	0	0	0	0	0	0	6	0	0	4	0	0	0	0	0	0	0	0	3	0	0	0	0	0	0	0	0	0	0	0	0	0	0	0	0	5	0	0	6	0
ENSG00000070669	0	4	4	0	0	2	0	2	0	0	0	0	0	0	0	0	0	0	0	0	0	0	0	0	0	8	0	0	0	0	0	0	0	0	0	0	0	0	0	0	0	0	0	0	0	0	0	0	0
ENSG00000070718	0	7	0	0	0	0	0	47	0	0	0	0	0	0	0	0	0	0	0	0	3	7	0	0	0	0	0	0	0	0	0	0	0	2	0	0	0	0	0	0	0	0	0	0	0	0	0	0	0
ENSG00000070731	0	0	0	0	0	0	0	0	0	0	0	0	0	0	0	0	0	0	0	0	0	0	0	0	0	0	0	0	0	0	0	0	0	0	0	0	0	0	0	0	0	0	0	0	0	0	0	0	0
ENSG00000070756	9	20	21	27	4	0	13	15	0	11	6	3	0	0	7	107	4	4	33	4	17	15	0	0	5	13	5	0	0	2	0	0	6	0	0	0	0	0	0	0	0	0	2	0	2	0	2	3	2
ENSG00000070759	4	0	0	0	0	0	0	0	0	0	0	0	0	0	0	0	0	0	12	0	0	0	0	0	0	0	0	0	0	0	0	0	0	0	0	0	0	0	0	0	0	0	0	0	0	0	0	0	0
ENSG00000070761	3	18	9	5	0	5	7	0	0	3	0	0	5	0	16	18	0	0	4	0	5	8	0	0	0	7	0	4	0	0	0	0	0	0	0	0	0	0	0	3	0	0	6	0	0	0	11	0	9
ENSG00000070770	19	253	13	69	10	31	8	30	8	62	0	0	26	33	169	235	0	5	197	24	5	54	0	2	35	84	27	8	5	2	3	0	4	8	31	3	2	0	3	0	0	0	134	22	3	2	0	0	42
ENSG00000070778	4	59	13	0	0	11	14	0	0	0	0	0	0	4	0	0	0	0	0	0	0	0	0	0	0	4	0	2	0	0	0	0	0	0	0	0	0	0	0	0	0	0	0	20	0	0	0	0	0
ENSG00000070785	0	0	0	0	0	0	0	0	0	0	0	0	0	0	0	2	0	0	0	0	0	0	0	0	0	0	0	0	0	0	0	0	0	0	0	0	0	0	0	0	0	0	0	0	0	0	0	0	0
ENSG00000070814	0	15	2	0	0	9	0	0	0	0	0	0	0	0	7	13	0	3	0	0	0	13	0	0	0	21	0	0	0	2	0	0	0	0	0	0	0	0	0	0	0	0	0	6	0	0	0	0	0
ENSG00000070831	7	31	19	22	41	32	30	85	0	19	3	0	23	11	66	185	3	14	191	14	10	40	8	0	3	76	35	31	0	0	2	0	2	19	14	4	2	0	2	22	0	3	0	4	28	11	20	2	15
ENSG00000070882	0	0	0	0	0	0	0	0	0	0	0	0	0	0	0	0	0	0	2	0	0	0	0	0	0	0	0	0	0	0	0	0	0	0	0	0	0	0	0	0	0	0	17	0	0	0	0	0	0
ENSG00000070886	0	0	0	0	0	0	0	0	0	0	0	0	0	0	0	0	0	0	0	0	0	0	0	0	0	0	3	0	0	0	0	0	0	0	0	0	0	0	0	0	0	0	0	0	0	0	0	0	0
ENSG00000070950	7	62	17	21	7	7	0	26	0	15	0	0	3	7	51	30	6	28	39	4	10	0	10	0	11	11	4	6	0	0	3	2	5	10	6	0	0	0	0	4	0	0	0	5	0	0	2	3	11
ENSG00000070961	2	18	0	41	0	0	35	12	0	0	0	0	0	4	28	6	0	0	22	2	6	0	0	2	2	13	0	0	0	0	0	0	0	0	0	0	0	0	0	0	0	0	4	3	0	0	0	0	0
ENSG00000071051	0	4	13	2	0	0	0	13	2	0	0	0	0	0	0	0	7	9	7	0	0	4	0	0	0	0	3	0	0	0	0	0	0	2	0	0	0	0	0	0	2	0	0	0	0	0	0	2	0
ENSG00000071054	0	2	0	0	13	19	2	0	0	8	0	0	0	0	0	9	0	2	6	2	12	0	0	0	5	13	2	6	0	0	2	0	0	11	5	0	0	0	0	0	0	0	11	0	0	0	0	0	0
ENSG00000071073	0	0	0	0	0	0	0	0	0	6	11	0	0	0	2	0	0	0	0	0	0	0	0	0	2	0	0	0	0	0	0	0	0	0	19	0	0	0	0	0	0	0	0	0	0	0	0	0	0
ENSG00000071082	2	8	2	0	9	0	3	19	0	0	2	0	0	2	0	40	5	2	28	0	0	14	0	0	0	5	3	0	0	0	0	0	3	2	4	0	0	0	0	0	2	2	0	6	7	4	2	0	0
ENSG00000071127	0	27	10	0	0	9	0	26	0	0	2	0	6	0	6	49	25	3	29	0	0	2	0	0	0	0	0	0	0	0	0	0	0	0	0	0	0	0	0	0	0	0	7	0	3	2	0	0	14
ENSG00000071189	0	0	0	16	0	4	0	7	0	0	0	2	0	2	0	26	0	0	9	0	14	0	0	0	32	0	0	0	0	0	0	0	0	0	4	0	0	0	0	4	0	0	10	0	0	0	0	0	0
ENSG00000071205	3	44	0	2	0	6	2	0	0	2	0	0	0	0	0	0	0	3	0	2	0	8	0	0	0	0	0	0	0	0	0	0	0	0	3	0	2	0	0	5	0	0	6	0	0	0	0	4	0
ENSG00000071242	4.5	29	8.5	3	2	8	25	0	0	5	2.5	5	21.5	9.5	4	15.5	0	6.5	4	7.5	10.5	4.5	0	1.5	5	18.5	0	0	0	0	2.5	0	0	0	1.5	1.5	4	0	1	1.5	0	0	4.5	4.5	0	0	5	0	26.5
ENSG00000071243	5	8	21	0	0	0	0	16	0	2	0	0	2	0	0	22	0	0	5	7	0	2	0	0	2	33	0	3	0	2	0	0	0	0	2	0	0	0	0	3	0	0	15	0	0	4	3	0	19
ENSG00000071246	0	2	0	0	20	0	0	0	0	0	0	0	0	0	0	0	0	0	4	0	2	0	0	0	0	0	3	0	0	0	0	0	0	0	0	0	0	0	0	0	0	0	0	0	15	0	0	0	0
ENSG00000071282	0	6	0	0	0	0	0	0	0	0	0	0	0	0	0	0	0	0	0	0	0	0	0	0	0	0	0	0	0	0	0	0	0	0	0	0	0	0	0	0	0	0	0	0	0	0	0	0	0
ENSG00000071462	6	6	0	0	7	2	0	0	0	3	0	0	2	3	2	2	3	2	2	0	0	0	0	0	6	6	0	0	0	5	0	2	0	0	4	0	2	0	0	0	0	0	2	0	0	0	0	0	7
ENSG00000071537	7	79	22	0	0	16	0	0	0	0	2	0	0	0	17	22	0	0	30	0	9	0	0	0	2	2	2	0	0	11	0	0	5	0	0	0	0	0	0	2	0	0	0	0	0	4	0	0	0
ENSG00000071539	3	77	0	8	6	28	8	2	0	3	6	0	0	0	0	0	8	0	6	0	0	0	0	0	0	0	0	0	0	0	0	0	0	19	0	0	0	0	0	0	0	0	19	4	0	0	3	0	0
ENSG00000071553	10	101	15	11	3	11	35	45	0	7	3	0	6	7	24	73	7	17	98	2	0	25	4	0	11	38	9	2	0	2	8	0	0	3	4	7	0	0	0	6	0	0	34	12	0	0	0	7	16
ENSG00000071564	0	0	0	0	0	0	0	0	0	0	0	0	0	0	0	12	0	0	8	0	0	0	0	0	0	0	6	0	0	0	0	0	0	0	0	0	0	0	0	0	0	0	0	0	0	0	0	0	0
ENSG00000071626	0	12	11	12	0	4	0	16	0	5	0	0	3	15	0	17	0	21	13	3	5	4	9	0	0	0	8	12	0	0	2	0	0	0	5	0	0	0	0	3	0	0	3	4	0	0	0	0	8
ENSG00000071655	0	35	4	2	2	0	22	13	0	2	0	0	0	4	0	4	0	0	63	3	0	13	0	0	0	7	6	0	0	0	0	0	0	0	2	0	0	0	0	6	6	0	0	4	0	0	5	0	0
ENSG00000071794	27	191	20	38	6	66	14	0	0	41	3	0	0	0	25	54	0	2	65	20	16	10	0	0	19	0	0	2	0	2	0	0	2	0	4	0	0	0	0	0	0	0	0	5	13	0	0	0	10
ENSG00000071859	0	15	0	0	0	2	3	13	0	0	0	0	3	0	5	2	2	7	27	0	4	12	0	0	0	2	3	2	0	0	0	0	0	2	18	0	0	0	0	5	0	0	14	0	2	0	0	0	0
ENSG00000071889	0	0	0	3	0	0	0	0	7	2	0	0	2	2	0	5	0	0	0	0	0	0	0	0	0	0	4	0	0	0	0	0	0	4	0	0	0	0	0	0	0	0	0	0	0	0	0	0	4
ENSG00000071967	0	15	4	0	0	0	0	0	0	0	0	0	0	0	3	0	0	0	0	0	0	0	0	0	0	0	0	0	0	0	0	0	0	0	0	0	0	0	0	0	0	0	2	0	0	0	0	0	0
ENSG00000071994	2	13	6	0	0	20	0	33	0	28	3	0	4	2	0	36	0	12	6	0	3	25	0	0	0	14	8	2	0	0	0	0	0	7	2	0	0	0	0	0	0	4	17	0	11	0	3	0	2
ENSG00000072041	0	0	2	0	0	0	0	0	0	0	0	0	0	0	0	0	0	0	0	0	0	0	0	0	0	0	0	0	0	0	0	0	0	0	0	0	0	0	0	0	0	0	24	0	0	0	0	0	3
ENSG00000072042	26	105	44	49	15	74	29	38	2	16	10	3	11	28	23	138	4	27	95	15	5	3	4	0	2	47	3	12	0	0	0	0	0	0	5	0	0	0	0	20	0	0	5	5	3	4	21	0	41
ENSG00000072062	0	6	0	0	0	0	4	0	0	0	0	0	0	0	0	2	0	0	9	0	0	0	0	0	0	3	0	0	0	0	0	0	0	0	0	0	0	0	0	0	0	0	0	0	0	0	0	0	0
ENSG00000072071	0	0	0	2	0	10	4	0	0	0	0	0	0	0	0	13	0	0	4	0	4	2	0	0	0	42	0	0	0	0	0	0	0	0	0	0	0	0	0	0	2	0	20	0	0	0	0	0	0
ENSG00000072110	0	0	0	0	0	2	0	0	0	0	0	0	0	0	0	0	0	0	0	0	0	0	0	0	0	0	2	0	0	0	0	0	0	0	6	0	0	0	0	0	0	0	0	0	0	0	0	0	0
ENSG00000072121	0	0	0	0	3	4	0	0	0	0	0	2	0	7	0	16	6	0	18	0	0	0	0	0	0	0	0	5	0	0	0	0	0	0	0	0	0	0	0	0	0	0	0	2	0	0	0	0	12
ENSG00000072133	0	4	4	0	0	5	0	0	0	13	0	0	3	0	80	8	0	0	6	0	7	0	0	0	0	0	0	0	0	11	0	0	0	0	14	0	0	0	0	0	0	0	0	0	0	0	0	0	3
ENSG00000072134	2	0	2	6	2	20	7	26	0	0	0	0	0	0	0	0	0	2	9	0	0	0	4	0	2	0	0	0	0	0	0	0	0	2	0	0	0	0	0	0	0	0	6	0	0	0	0	11	0
ENSG00000072135	0	0	0	0	0	0	2	0	0	0	3	0	0	0	0	3	0	0	0	0	0	0	0	0	0	0	0	0	0	0	0	0	0	0	0	0	0	0	0	0	0	0	0	0	0	2	0	0	0
ENSG00000072163	0	0	0	0	0	0	0	10	0	0	0	0	0	0	0	0	0	0	0	0	0	0	0	0	0	0	0	0	0	0	0	0	0	0	0	0	0	0	0	0	0	0	0	0	0	0	0	0	0
ENSG00000072182	0	0	0	0	0	0	0	0	0	0	0	0	0	0	0	0	0	0	0	0	0	0	0	0	0	0	0	0	0	0	0	0	0	0	0	0	0	0	0	0	0	0	0	0	0	0	0	0	0
ENSG00000072195	0	0	0	2	0	3	0	3	0	0	0	0	0	0	0	4	0	7	0	0	0	0	0	0	0	0	4	0	0	0	0	0	0	0	0	0	0	0	0	3	0	0	0	0	0	0	0	0	12
ENSG00000072201	0	0	0	0	0	0	0	0	0	0	0	0	0	0	0	0	0	0	0	0	0	0	0	0	0	0	0	0	0	0	0	0	0	0	0	0	0	0	0	0	0	0	0	0	0	0	0	0	0
ENSG00000072210	2	6	0	0	7	0	0	0	0	0	0	0	0	0	0	13	0	0	14	0	0	10	0	0	0	0	2	0	0	0	0	0	0	0	0	0	0	3	0	2	0	0	2	0	0	0	64	6	0
ENSG00000072274	0	25	0	4	4	12	0	118	0	30	0	0	0	0	8	31	0	0	11	2	5	2	0	0	2	20	0	0	0	0	0	0	0	0	0	0	0	0	0	0	0	0	0	0	9	0	5	0	0
ENSG00000072310	0	0	0	0	0	2	0	7	0	0	0	0	0	0	0	0	0	0	0	0	0	0	0	0	0	0	0	0	0	0	0	0	0	0	0	0	0	0	0	0	0	0	0	0	0	0	0	0	6
ENSG00000072364	39	109	120	140	15	173	177	53	3	187	6	12	8	47	66	240	4	58	48	4	39	21	0	2	79	45	9	20	2	20	25	17	22	0	63	13	2	0	0	16	0	0	32	37	5	0	20	18	98
ENSG00000072401	0	8	5	2	4	4	57	15	0	0	0	0	0	0	0	2	0	0	8	0	0	0	0	0	0	8	0	2	0	0	0	0	0	0	0	0	0	0	0	0	0	0	0	0	0	0	0	0	0
ENSG00000072415	0	0	2	0	0	0	2	0	0	0	0	0	9	15	0	18	2	0	9	0	0	0	0	0	4	0	0	2	0	0	0	0	0	0	0	0	0	0	0	0	0	2	0	0	0	0	0	0	0
ENSG00000072422	0	0	0	0	0	0	0	0	0	0	0	0	0	0	0	10	0	0	0	3	0	0	0	0	0	0	0	0	0	0	0	0	0	0	4	0	0	0	0	0	0	0	0	0	0	0	0	0	0
ENSG00000072501	8	9	46	61	6	9	0	78	3	20	4	5	0	7	72	184	0	10	160	7	7	8	0	0	0	59	23	23	0	3	0	0	0	2	0	3	0	0	0	5	2	2	30	8	6	0	3	0	15
ENSG00000072506	2	17	7	26	8	13	12	52	0	0	0	0	7	2	0	43	0	8	35	0	3	28	0	0	0	18	22	7	0	2	8	0	0	0	3	0	0	6	0	4	0	0	28	2	2	0	3	0	3
ENSG00000072518	0	0	0	0	2	0	0	0	0	0	0	0	0	0	0	2	0	0	0	0	0	0	0	0	0	3	0	0	0	0	0	0	0	0	0	0	5	0	0	0	0	0	0	0	2	0	0	0	0
ENSG00000072571	7	44	0	0	0	0	6	0	0	6	0	0	11	2	0	75	0	0	2	0	0	0	0	0	3	0	0	0	0	0	0	0	0	0	0	0	0	0	0	0	0	0	0	0	3	0	0	0	4
ENSG00000072609	0	9	0	8	0	2	7	2	0	0	0	0	0	0	0	6	19	21	2	1.5	33.5	0	0	0	13.5	12	4	10	2	0	0	0	0	0	0	0	0	0	0	0	0	0	0	0	0	0	0	0	0
ENSG00000072682	0	6	0	0	0	0	0	43	0	0	0	0	0	0	0	35	2	3	33	2	0	0	0	0	0	57	0	0	0	0	0	0	2	0	0	0	0	0	0	0	0	0	12	0	13	0	0	0	8
ENSG00000072736	3	34	8	0	0	29	0	0	0	0	0	0	0	2	0	8	0	2	15	5	0	0	0	2	0	11	0	0	0	0	0	0	6	0	0	0	0	0	0	4	0	0	41	0	6	0	2	0	4
ENSG00000072756	0	13	0	0	0	2	0	3	0	0	0	0	0	0	0	0	0	6	0	0	0	0	0	0	0	2	0	0	0	0	0	0	4	0	0	0	0	0	0	0	0	0	0	0	0	0	31	0	0
ENSG00000072778	0	0	0	7	0	4	0	0	0	0	0	0	0	0	5	0	4	0	0	0	0	4	0	0	0	0	0	0	0	0	0	0	0	0	0	0	0	0	0	0	0	0	0	0	0	0	0	0	0
ENSG00000072786	0	0	0	0	0	0	0	0	0	0	0	0	64	0	0	0	0	0	5	5	0	0	0	0	0	0	0	0	0	0	0	0	0	0	0	0	0	0	0	0	0	0	0	0	0	0	0	0	0
ENSG00000072803	0	89	63	20	2	17	5	11	0	10	0	0	4	3	16	68	0	2	36	4	0	29	2	0	2	27	0	0	0	0	3	0	0	22	11	0	0	3	0	2	6	0	6	4	0	0	14	9	20
ENSG00000072832	0	4	0	0	0	0	0	0	0	0	0	0	9	0	0	0	0	13	0	0	0	0	0	0	0	0	0	0	0	0	0	0	0	0	0	0	0	0	0	0	0	0	0	0	0	0	0	0	0
ENSG00000072840	0	0	0	0	0	0	0	0	0	0	0	0	0	0	0	0	0	0	0	0	0	0	0	0	0	0	0	0	0	0	0	0	0	0	0	0	0	0	0	0	0	0	0	0	0	0	0	0	0
ENSG00000072849	0	9	8	0	0	3	0	0	0	0	2	0	3	0	4	14	0	0	15	2	0	0	0	0	0	0	0	0	0	0	0	0	0	0	0	0	0	0	0	0	0	0	0	0	3	0	0	0	0
ENSG00000072864	0	19	0	2	3	0	2	0	0	0	2	0	0	0	0	51	0	0	8	0	0	0	0	0	0	2	24	4	0	0	0	0	0	0	0	0	0	0	0	0	0	0	0	0	0	0	0	0	0
ENSG00000072954	0	0	0	0	3	0	0	0	0	0	3	0	0	0	0	0	0	0	0	0	0	0	0	0	0	0	0	0	0	0	0	0	0	0	0	0	0	0	0	0	0	0	0	0	0	0	0	0	0
ENSG00000072958	6	38	10	0	10	4	11	20	2	0	0	0	0	6	13	7	3	4	48	4	2	14	0	0	0	2	0	2	0	0	0	0	0	0	0	0	0	0	0	0	0	0	4	5	0	2	4	0	13
ENSG00000073008	8.5	5	16.5	3	12.5	3.5	17.5	16.5	1	0	10	0	0	11.5	0	103	0	0	4	2	6.5	42	0	0	5	10.5	1.5	13	0	0	0	1.5	0	0	10	0	0	2	0	6.5	7	0	4	4.5	11	1	0	3	11
ENSG00000073050	0	0	0	0	0	0	0	0	0	0	0	0	0	0	0	3	0	0	0	0	0	0	0	0	0	0	0	0	0	0	0	0	0	0	0	0	0	0	0	0	0	0	0	0	0	0	0	0	6
ENSG00000073060	0	27	11	0	6	0	0	0	0	0	0	0	0	0	0	0	0	4	0	0	9	0	0	0	0	0	0	0	0	0	0	0	0	0	0	0	0	0	0	0	0	0	5	0	0	0	0	0	0
ENSG00000073111	0	2	0	21	11	5	0	10	0	5	0	0	0	0	2	14	4	6	10	0	2	6	0	0	0	33	0	0	0	0	2	0	0	0	13	2	0	0	0	2	0	0	0	3	2	0	0	0	11
ENSG00000073150	0	0	0	0	0	0	0	4	0	0	0	0	0	0	0	0	0	0	66	0	0	0	0	5	0	0	0	0	0	0	0	0	0	0	0	0	0	0	0	0	0	0	0	0	0	0	0	0	0
ENSG00000073169	0	0	0	0	0	0	0	0	0	0	0	0	0	0	0	0	0	0	0	0	0	0	0	0	0	0	0	0	0	0	0	0	0	0	0	0	0	0	0	0	0	0	0	0	0	0	0	0	0
ENSG00000073331	0	0	0	0	0	0	0	0	0	0	0	0	0	0	0	0	0	0	4	0	0	0	0	0	0	0	0	0	0	0	0	0	0	0	0	0	0	0	0	0	0	0	0	0	0	0	0	0	0
ENSG00000073350	0	5	0	0	0	0	0	0	0	0	0	4	4	0	0	2	0	11	0	0	2	0	0	0	0	0	0	0	0	0	0	0	0	0	0	0	0	0	0	0	0	0	0	0	0	0	0	0	0
ENSG00000073417	0	6	2	0	0	0	15	7	0	0	0	0	0	0	0	4	0	0	5	0	0	9	0	0	42	0	2	0	0	0	0	0	0	0	13	0	0	0	0	0	0	0	0	0	0	0	0	0	2
ENSG00000073464	0	0	0	0	0	0	0	0	0	0	3	0	0	0	0	0	0	0	0	0	0	0	0	0	0	0	0	0	0	0	0	0	0	0	0	0	0	0	0	0	0	0	0	0	0	0	0	0	0
ENSG00000073536	0	19	11	22	0	6	2	0	0	0	0	0	3	2	0	8	0	2	0	0	0	12	0	2	0	0	9	0	0	0	0	2	0	0	0	2	0	0	0	0	0	0	62	0	0	0	0	0	11
ENSG00000073578	5	79	36	22	15	51	12	2	0	16	0	7	0	13	9	75	0	34	20	0	6	25	0	2	0	9	12	15	0	11	5	0	0	7	37	0	4	0	0	0	0	0	63	5	8	0	15	8	8
ENSG00000073584	13	89	0	64	0	2	10	5	0	3	0	0	27	2	15	84	0	17	33	0	0	2	0	4	0	20	2	7	0	0	0	4	0	6	9	14	0	2	0	4	0	0	24	2	0	0	3	0	49
ENSG00000073598	0	0	3	0	0	0	0	0	0	0	0	0	0	0	0	0	0	0	0	0	0	0	0	0	0	0	0	0	0	0	0	0	0	0	0	0	0	0	0	0	0	0	0	0	0	0	0	0	0
ENSG00000073614	19	118	12	31	6	6	8	28	0	14	5	0	0	8	0	50	2	5	35	3	8	0	4	0	4	60	18	14	0	0	0	0	0	0	14	0	0	0	2	5	0	0	10	3	7	0	0	0	44
ENSG00000073670	0	0	0	2	0	0	0	0	0	0	0	0	0	0	0	0	2	0	0	0	0	0	0	0	0	0	0	0	0	0	0	0	0	0	0	0	0	0	0	0	0	0	0	0	0	0	0	2	0
ENSG00000073711	0	0	0	0	0	0	0	0	0	0	0	0	0	0	0	0	0	0	15	0	2	0	0	0	0	0	0	0	0	0	0	0	0	0	0	0	0	2	0	0	0	0	0	0	0	0	0	0	0
ENSG00000073712	32	0	24	27	0	36	0	0	0	25	0	0	3	8	63	20	0	4	0	0	4	6	22	0	6	0	0	0	0	0	0	0	0	0	0	0	0	0	0	0	0	0	0	0	0	0	6	0	0
ENSG00000073756	0	0	0	0	0	0	0	0	0	0	0	0	0	0	0	4	0	0	2	0	0	0	0	0	0	0	0	0	0	4	0	0	0	0	0	0	0	0	0	0	0	0	0	0	0	0	0	0	0
ENSG00000073792	0	0	0	29	0	8	0	6	0	0	0	0	0	0	0	8	0	3	0	0	0	7	0	0	0	13	0	0	0	0	6	0	0	0	0	0	0	0	0	0	0	0	0	6	8	0	0	0	0
ENSG00000073803	2	16	6	20	0	16	12	56	0	0	0	0	11	2	3	4	0	4	8	5	2	8	2	5	6	23	9	5	0	0	0	2	0	0	9	2	0	0	0	0	0	0	0	0	0	0	0	21	35
ENSG00000073849	0	0	0	0	0	0	0	0	0	0	0	0	0	0	0	0	0	0	14	0	0	0	0	0	0	0	0	0	0	0	0	0	0	0	0	0	0	0	0	0	0	0	0	0	0	0	0	0	0
ENSG00000073910	0	0	0	0	0	0	0	0	0	0	0	0	0	0	0	0	0	0	0	0	0	0	0	0	0	0	0	0	0	0	0	0	0	0	0	0	0	0	0	0	0	0	0	0	0	0	0	0	0
ENSG00000073921	2	53	8	10	0	12	9	8	0	3	7	0	5	6	13	96	0	2	8	7	5	5	0	2	3	20	0	7	0	3	0	0	0	0	0	0	0	2	0	8	0	0	0	2	0	0	0	4	71
ENSG00000073969	12	116	31	27	11	184	2	186	7	8	6	0	30	7	34	108	3	11	60	10	52	35	0	0	65	72	21	2	0	5	0	0	17	11	12	5	0	0	0	4	0	0	66	20	17	0	0	0	32
ENSG00000074047	0	0	0	0	0	0	0	0	0	0	0	0	0	0	0	0	0	0	0	0	0	0	0	0	0	0	0	0	0	0	0	0	0	0	0	0	0	0	0	0	0	0	0	0	0	0	0	0	0
ENSG00000074054	0	0	0	0	7	0	2	0	0	0	0	0	19	3	0	2	3	0	28	0	0	0	0	0	0	0	0	19	0	0	0	0	0	0	0	0	0	0	0	0	0	0	0	0	0	0	0	0	0
ENSG00000074071	0	7	0	2	0	2	0	0	0	0	0	0	0	0	0	0	0	0	3	0	0	0	0	0	0	5	0	0	0	0	2	0	0	0	0	0	0	0	0	0	0	0	6	0	0	0	0	3	0
ENSG00000074181	0	0	0	0	4	0	0	0	0	0	0	0	0	0	0	0	0	0	0	0	0	0	0	0	0	0	0	0	0	0	0	0	0	0	0	0	0	0	0	0	0	0	0	0	0	0	0	0	0
ENSG00000074201	4	34	44	15	26	0	11	24	9	7	11	0	6	8	39	48	29	5	34	8	8	15	8	0	4	34	20	0	0	4	12	0	0	0	13	5	9	2	0	33	2	0	32	11	0	10	5	9	48
ENSG00000074219	0	0	0	0	0	0	0	0	0	0	0	0	0	0	0	0	0	0	0	0	0	0	0	0	0	0	0	0	0	0	0	0	0	0	0	0	0	0	0	0	0	0	0	0	0	0	0	0	0
ENSG00000074266	0	36	0	0	0	4	3	0	0	0	0	3	0	0	0	13	0	0	48	0	0	0	0	0	0	2	0	0	0	0	0	0	0	0	0	0	0	0	0	0	0	0	0	0	0	0	0	0	0
ENSG00000074319	0	25	9	2	0	7	5	9	0	2	0	0	0	7	6	24	0	12	9	2	0	3	0	0	0	12	0	0	0	0	0	0	0	2	13	0	0	0	0	2	0	0	21	0	7	0	0	0	10
ENSG00000074356	12	28	37	27	0	118	3	70	5	12	2	0	0	11	0	9	0	10	2	2	0	0	0	0	16	0	0	0	0	0	0	0	4	2	12	0	0	0	5	3	0	0	16	0	0	0	24	2	35
ENSG00000074410	0	0	0	0	0	0	0	0	0	0	0	0	0	0	0	0	0	0	0	0	0	0	0	0	0	0	0	0	0	0	0	0	0	0	0	0	0	0	0	0	0	0	0	0	0	0	0	0	0
ENSG00000074416	0	0	0	0	0	0	0	0	0	0	0	0	2	0	0	5	0	0	0	0	0	0	0	0	0	0	0	0	0	0	0	0	0	0	0	0	0	0	0	0	0	0	0	0	0	0	0	0	0
ENSG00000074527	0	0	0	0	0	0	0	0	0	0	0	0	0	0	0	0	0	0	0	0	0	0	0	0	0	0	0	0	0	0	0	0	0	0	0	0	0	0	0	0	0	0	0	0	17	0	0	0	0
ENSG00000074582	0	0	0	0	0	0	0	0	0	0	0	0	0	0	0	0	0	0	0	0	0	0	0	0	0	0	0	0	0	0	0	0	0	2	0	0	0	0	0	0	0	0	4	0	0	0	0	0	0
ENSG00000074590	0	0	0	0	0	0	0	0	0	7	0	0	0	0	0	19	0	0	0	0	0	0	0	0	0	26	0	0	0	0	0	0	0	0	0	0	0	0	0	0	0	0	0	0	0	0	0	0	0
ENSG00000074603	4	31	6	23	0	32	91	5	0	5	5	0	0	13	31	57	0	2	5	0	0	0	0	0	4	45	2	14	0	22	3	0	3	0	38	0	0	0	0	7	2	0	0	0	0	0	2	0	3
ENSG00000074621	0	0	0	0	0	0	0	30	0	0	0	0	0	0	0	0	0	0	0	0	0	0	0	0	0	0	0	0	0	0	0	0	0	0	0	0	0	0	0	0	0	0	0	0	0	0	0	0	0
ENSG00000074657	0	0	0	0	0	0	0	0	0	0	0	0	0	0	0	6	0	2	47	0	0	0	0	0	0	0	0	0	0	0	0	0	0	0	33	0	0	0	0	0	0	0	0	0	0	0	0	0	0
ENSG00000074695	18	29	17	44	6	72	0	2	0	9	7	0	12	4	38	50	0	10	91	6	0	4	0	0	2	20	20	0	0	2	0	4	0	3	14	0	0	4	0	2	0	0	0	5	0	0	10	0	74
ENSG00000074696	12	274	30	36	17	14	32	16	0	15	5	13	0	23	21	212	33	34	157	11	11	27	0	0	5	22	27	15	0	2	2	0	16	3	23	4	2	0	2	10	0	0	33	2	23	0	19	0	50
ENSG00000074706	0	0	0	0	0	0	0	0	0	0	0	0	0	0	0	0	0	0	0	0	0	0	0	0	0	0	0	0	0	0	0	0	0	0	0	0	0	0	0	0	0	0	0	0	0	0	0	0	0
ENSG00000074755	0	0	11	25	5	19	2	0	2	0	0	0	4	0	0	26	0	3	2	0	0	0	0	0	0	0	0	2	0	2	0	0	0	0	5	0	0	0	0	0	0	0	0	0	0	0	0	0	0
ENSG00000074800	44	108	54	24	16	20	62	26	2	10	12	0	21	22	35	135	12	12	129	24	9	45	2	6	10	70	43	28	0	2	4	0	5	6	28	0	2	0	0	13	0	0	53	10	10	2	14	2	70
ENSG00000074842	3	35	27	12	15	0	22	26	0	4	13	2	15	0	2	42	3	26	68	0	2	37	0	0	0	13	19	0	0	0	2	0	0	2	0	0	2	8	0	5	0	4	9	0	16	6	8	0	5
ENSG00000074935	0	0	0	0	0	0	0	0	0	0	0	0	0	0	0	0	0	0	0	0	0	0	0	0	0	0	0	0	0	0	0	0	0	0	0	0	0	0	0	0	0	0	0	0	0	0	0	0	0
ENSG00000074964	0	0	0	0	0	0	0	0	2	0	0	0	0	0	0	0	0	0	4	0	0	0	0	0	0	0	0	0	0	0	0	0	0	0	0	0	0	0	0	0	0	0	0	0	0	0	2	0	0
ENSG00000075043	0	0	11	0	0	0	0	0	0	0	0	0	0	0	0	0	0	0	0	0	0	0	0	0	0	0	0	0	0	0	0	0	0	0	0	0	2	0	0	0	0	0	3	0	0	0	0	0	0
ENSG00000075089	0	0	0	8	0	0	0	0	0	0	0	2	0	0	3	0	0	0	0	0	0	0	0	0	0	9	0	0	0	0	0	0	0	0	0	0	0	0	0	0	0	0	0	0	0	0	0	3	0
ENSG00000075131	2	5	0	8	0	2	4	9	0	9	0	2	0	0	16	0	4	4	0	8	0	7	0	0	0	35	0	0	0	0	0	0	0	0	0	0	0	0	0	8	0	0	7	4	9	2	9	4	0
ENSG00000075142	0	4	23	2	4	0	0	0	0	0	0	0	0	5	2	32	0	0	4	0	2	7	0	0	0	5	2	0	3	0	0	0	0	0	0	0	0	0	0	3	0	0	5	0	4	3	0	0	0
ENSG00000075151	0	35	2	5	0	30	19	0	0	8	0	0	0	23	4	11	0	6	6	0	2	0	0	0	0	0	0	0	0	0	16	0	5	0	4	0	0	0	0	0	0	0	0	0	0	0	0	0	39
ENSG00000075188	0	0	13	0	0	0	0	0	0	0	0	0	0	0	0	2	0	0	0	0	0	0	0	0	0	0	0	0	0	0	0	0	0	0	0	0	0	0	0	0	0	0	0	0	0	0	0	0	0
ENSG00000075213	0	0	0	0	0	0	0	0	0	0	0	0	0	0	0	0	0	0	0	0	0	0	4	0	2	3	0	0	0	0	0	0	0	0	0	0	0	0	0	0	0	0	0	0	0	0	0	0	0
ENSG00000075218	0	4	2	0	0	0	0	0	0	0	0	0	4	0	0	20	0	0	0	2	4	0	0	0	0	4	0	0	0	0	0	0	0	0	6	0	0	0	0	0	0	0	0	0	0	0	0	0	2
ENSG00000075223	0	0	0	0	0	14	0	11	0	0	0	0	0	0	0	0	0	0	12	0	0	0	0	0	0	0	0	0	0	0	0	0	0	0	0	0	0	0	0	0	0	0	0	0	0	0	0	0	0
ENSG00000075234	0	0	3	0	0	0	0	7	0	3	0	0	0	0	15	32	12	13	6	2	5	4	0	0	0	0	8	0	0	0	0	0	0	0	3	0	0	0	0	0	0	0	0	0	0	0	0	0	13
ENSG00000075239	0	2	6	0	6	0	5	5	0	0	0	0	0	0	0	2	0	0	2	2	0	4	2	0	0	13	3	6	0	0	0	0	0	0	0	0	0	0	0	0	0	0	5	2	3	0	0	0	7
ENSG00000075240	0	5	0	0	0	0	0	5	0	0	0	0	0	0	0	4	0	0	0	4	0	0	0	0	0	0	0	0	0	0	0	0	0	0	0	0	0	0	0	0	0	0	0	0	0	0	0	0	0
ENSG00000075275	0	12	0	0	0	0	0	0	0	0	0	0	0	0	0	0	0	0	5	0	0	0	0	0	0	22	0	0	0	0	0	0	0	0	0	0	0	0	0	0	0	0	0	0	0	0	0	0	0
ENSG00000075292	6	3	4	0	0	19	0	63	0	0	0	0	0	9	4	24	2	0	0	0	0	0	0	0	0	14	0	10	0	0	2	0	0	0	5	0	0	0	0	3	2	0	4	0	0	0	0	0	10
ENSG00000075303	0	0	0	0	0	0	0	0	0	4	0	0	0	0	0	0	0	0	12	0	0	0	0	0	0	0	0	4	0	0	0	0	0	0	0	0	0	6	0	0	0	0	0	0	0	0	0	0	0
ENSG00000075336	2	0	0	0	0	0	0	0	2	0	0	0	0	8	0	9	0	0	3	0	0	0	0	0	0	13	0	0	0	0	0	0	0	0	0	0	0	0	0	0	0	0	0	2	0	0	0	4	5
ENSG00000075340	2	6	13	0	7	0	0	0	0	0	3	0	0	0	0	33	0	0	33	0	3	0	0	5	0	37	31	0	0	0	0	0	0	0	25	0	0	0	0	0	0	0	0	0	8	0	0	0	0
ENSG00000075391	0	0	6	0	0	0	0	0	0	0	0	0	0	0	0	0	0	0	0	0	4	0	0	0	0	0	0	0	0	0	0	0	0	0	15	2	0	0	0	0	0	0	4	0	0	0	0	0	0
ENSG00000075399	0	0	0	0	0	0	0	0	0	0	0	0	0	0	0	0	0	0	2	0	0	0	0	0	0	0	0	0	0	0	0	0	0	0	0	0	0	0	0	0	0	0	0	0	0	0	0	0	0
ENSG00000075407	0	66	0	78	0	7	7	0	0	36	0	2	39	2	97	3	7	163	4	17	2	0	0	0	2	0	0	16	0	16	0	0	0	0	11	0	10	2	0	0	0	0	0	0	4	0	0	8	11
ENSG00000075413	7	88	22	18	0	35	3	0	0	7	0	2	3	9	9	32	8	13	12	0	3	2	0	2	4	17	4	0	0	0	8	0	0	0	0	0	0	0	2	6	0	0	27	16	0	0	5	0	7
ENSG00000075415	0	29	2	2	2	2	18	5	0	0	4	0	0	0	0	31	5	0	29	0	0	0	0	0	0	14	13	0	0	0	0	0	0	0	0	0	0	0	0	0	0	0	2	0	0	0	0	0	34
ENSG00000075420	0	49	8	8	0	14	6	32	0	3	5	0	0	6	30	40	0	0	47	0	6	0	0	0	15	2	0	0	0	20	0	0	2	0	6	0	0	0	0	5	0	0	0	9	2	0	0	0	61
ENSG00000075426	0	0	3	0	0	0	7	0	0	0	0	0	0	0	0	0	0	0	0	0	0	0	0	0	0	0	0	0	0	0	0	0	0	0	0	0	0	0	0	0	0	0	0	0	0	0	0	0	6
ENSG00000075539	0	0	0	0	16	6	0	43	0	0	0	0	2	0	47	6	0	0	13	0	0	0	0	0	0	0	0	0	0	0	11	0	0	0	0	0	0	0	0	0	0	0	0	0	0	0	0	0	0
ENSG00000075568	0	8	12	4	0	0	0	0	0	0	0	0	0	0	7	17	0	0	2	0	6	0	0	0	15	8	0	0	0	0	0	0	0	0	0	0	0	0	0	0	0	0	0	0	0	0	0	0	0
ENSG00000075618	0	0	0	0	0	0	0	0	0	0	0	0	0	0	0	0	0	0	12	0	0	0	0	0	0	0	0	0	0	0	0	0	0	0	0	0	0	0	0	0	0	0	10	0	2	0	0	0	0
ENSG00000075624	25	95	152	17	84	14	18	140	4	25	14	9	38	27	68	151	33	41	307	28	27	39	10	3	0	25	83	29	9	2	3	4	0	12	17	4	24	40	2	15	5	5	103	23	62	17	27	13	65
ENSG00000075643	0	0	0	0	0	0	0	0	0	0	0	0	0	0	0	0	0	0	44	0	0	0	0	0	0	0	0	0	0	0	0	0	0	0	0	0	0	0	0	0	0	0	0	0	0	0	0	0	0
ENSG00000075651	0	0	0	0	0	0	0	0	0	0	0	0	0	0	0	0	0	0	0	0	0	0	0	0	0	0	0	0	0	0	0	0	0	0	0	0	0	0	0	0	0	0	0	0	0	0	0	0	0
ENSG00000075673	0	0	0	0	0	0	0	0	0	0	0	0	0	0	0	0	0	0	0	0	0	0	0	0	0	0	0	0	0	0	0	0	0	0	0	0	0	0	0	0	0	0	0	0	0	0	0	0	0
ENSG00000075702	0	0	2	0	0	0	0	0	0	0	0	0	0	0	0	0	0	0	0	0	0	0	0	0	0	0	0	0	0	0	0	0	0	0	0	0	0	0	0	0	0	0	0	0	0	0	0	0	2
ENSG00000075711	0	18	5	19	0	48	8	2	0	29	0	0	0	0	15	79	2	22	33	0	3	0	0	0	0	7	0	8	0	0	0	0	0	20	9	2	0	0	0	0	0	0	0	6	0	0	0	0	3
ENSG00000075785	0	12	3	2	0	16	2	49	0	8	0	7	0	3	0	22	0	11	20	0	0	5	0	0	0	2	15	2	0	0	0	0	3	0	4	0	0	0	0	4	0	0	0	0	0	0	6	0	20
ENSG00000075790	0	36	0	3	0	10.5	0	0	0	5.5	0	0	0	2.5	0	1	0	2	8	0	0	1.5	0	0	0	0	2.5	0	0	1	0	0	0	0	0	0	0	0	0	0	0	0	0	0	0	0	1	0	0
ENSG00000075826	0	0	0	3	0	0	0	0	0	7	0	0	0	0	0	0	0	0	6	0	9	0	0	0	0	0	2	0	0	0	0	0	0	0	0	0	0	0	0	0	0	0	0	0	0	0	0	0	0
ENSG00000075856	6	40	24	17	2	25	29	29	3	10	2	0	0	10	6	51	5	0	15	7	0	0	0	2	0	16	0	2	0	5	0	0	0	6	3	0	2	4	0	0	3	0	2	12	0	0	0	6	27
ENSG00000075914	0	1	0	0	0	0	0	0	0	0	0	0	0	0	0	0	0	0	0	0	0	0	0	0	0	0	0	0	0	0	0	0	0	0	0	0	0	0	0	0	0	0	0	0	0	0	0	0	0
ENSG00000075945	0	0	3	0	0	24	0	0	0	0	0	0	0	0	51	25	0	0	2	0	0	0	0	0	0	0	12	3	0	0	2	0	0	0	4	0	0	0	0	0	0	0	0	0	0	0	0	0	0
ENSG00000075975	0	99	7	0	0	0	40	31	0	2	0	0	0	2	4	15	0	0	15	0	3	2	0	0	0	0	2	0	0	0	0	0	0	9	5	0	0	0	0	0	0	0	0	0	0	0	5	0	0
ENSG00000076003	0	0	9	7	0	9	4	24	0	2	3	0	0	0	0	2	0	7	0	0	7	0	0	0	0	19	0	0	0	0	0	0	2	0	0	0	0	0	0	0	0	0	2	0	0	0	0	0	0
ENSG00000076043	0	34	5	0	0	0	0	2	0	3	0	0	4	0	6	0	3	2	0	0	0	6	0	0	0	30	0	0	0	0	0	0	0	0	0	0	0	0	0	0	0	3	12	0	0	0	0	0	2
ENSG00000076053	0	6	6	6	2	9	0	0	0	0	0	0	0	19	2	10	0	0	2	0	0	0	0	0	0	3	0	0	0	0	0	0	0	2	0	0	0	0	0	0	0	0	2	0	0	0	0	0	39
ENSG00000076067	0	0	0	31	0	16	0	14	0	0	0	0	0	0	0	13	0	0	2	0	0	0	0	6	0	4	0	2	6	0	0	0	0	0	2	2	2	0	0	3	0	0	0	0	0	0	0	0	2
ENSG00000076108	0	0	2	2	0	4	5	6	0	2	0	0	0	0	0	24	0	0	13	0	2	0	0	0	0	3	0	0	0	0	0	0	0	0	2	0	0	0	0	0	0	0	0	2	0	0	0	0	0
ENSG00000076201	0	0	0	0	0	0	0	0	0	0	0	0	0	0	0	2	0	0	0	0	0	0	0	0	0	0	0	0	0	0	0	0	0	0	0	0	0	0	0	0	0	0	0	0	0	0	0	0	0
ENSG00000076248	0	0	40	5	2	0	0	12	0	4	0	2	0	0	11	32	4	2	0	0	8	15	0	0	0	4	0	18	0	0	4	3	0	0	3	0	0	0	0	0	0	0	5	0	0	0	0	0	17
ENSG00000076321	2	12	16	0	0	2	0	3	0	2	0	0	0	0	4	27	0	0	4	0	0	0	0	0	7	0	0	0	0	0	0	0	0	0	0	0	0	0	0	0	0	0	0	0	0	0	0	0	0
ENSG00000076351	0	0	0	0	0	0	0	0	0	0	0	0	0	2	0	12	0	0	0	0	0	0	0	0	0	0	0	0	0	0	0	0	0	0	0	0	0	0	0	0	0	3	5	0	0	0	0	0	0
ENSG00000076356	0	0	0	0	0	0	0	0	0	0	0	0	0	0	0	0	0	0	0	0	0	0	0	0	0	0	0	0	0	0	0	0	0	0	0	0	0	0	0	0	0	0	0	0	0	0	0	0	0
ENSG00000076382	0	0	0	0	0	0	0	3	0	0	0	0	0	4.5	0	7	0	0	0	0	0	0	0	0	0	0	0	0	0	0	0	0	0	0	0	0	0	0	0	0	0	0	0	0	0	0	0	0	0
ENSG00000076513	0	0	0	9	0	3	31	0	0	4	0	0	8	4	0	47	2	0	14	0	0	0	0	0	0	0	0	0	0	0	0	0	0	0	0	0	0	0	0	0	0	0	5	0	0	0	2	0	0
ENSG00000076554	0	2	0	0	0	0	0	0	0	0	0	0	0	0	0	5	0	0	8	2	0	0	0	0	0	4	2	0	0	0	0	0	0	0	0	0	0	0	0	2	0	0	0	29	0	2	46	0	2
ENSG00000076555	0	0	0	0	0	0	0	0	0	0	0	0	0	0	0	0	0	0	0	0	0	0	0	0	0	0	4	0	0	0	0	0	0	0	0	0	0	0	0	0	0	0	0	0	0	0	0	0	0
ENSG00000076604	0	0	0	0	0	6	3	0	0	0	2	0	0	0	2	0	0	0	0	0	0	0	0	0	0	0	0	0	0	0	0	0	0	0	0	0	0	0	0	0	0	0	0	0	0	0	0	0	0
ENSG00000076641	0	33	10	22	0	0	0	0	0	0	0	0	0	0	0	36	0	0	6	0	0	0	0	0	0	0	0	0	0	0	0	0	0	0	0	0	0	0	0	0	0	0	0	0	0	0	0	0	0
ENSG00000076685	0	71	0	0	0	6	4	27	0	2	4	21	0	0	17	49	0	57	29	5	0	7	0	0	0	15	0	0	0	0	11	0	2	0	5	11	0	0	0	0	0	0	27	0	31	0	2	0	12
ENSG00000076706	0	0	0	0	0	0	0	0	0	0	0	0	0	0	0	30	0	0	0	5	0	0	0	0	0	0	2	0	0	0	0	0	0	0	0	0	0	0	0	0	0	0	3	0	0	0	0	0	0
ENSG00000076716	0	0	0	0	0	0	0	0	0	0	0	0	0	0	0	0	0	5	3	28	0	0	0	0	0	0	0	0	0	0	0	0	0	2	0	0	0	0	0	0	0	0	2	0	0	0	0	0	0
ENSG00000076770	13	0	0	22	0	0	0	0	0	2	0	0	0	0	0	3	0	0	0	0	0	2	0	0	0	0	0	0	0	0	0	0	0	0	8	0	0	0	0	2	0	0	0	7	0	0	0	0	0
ENSG00000076826	0	0	0	0	0	0	0	0	0	0	0	0	0	0	0	2	0	0	0	0	0	0	0	0	0	0	0	0	0	0	0	0	0	0	0	0	0	0	0	0	0	0	0	0	0	0	0	0	0
ENSG00000076864	0	0	0	2	0	3	16	0	2	0	0	0	0	0	0	0	0	0	0	0	0	0	0	0	0	0	0	2	0	0	0	0	0	0	0	0	0	0	0	0	0	0	0	0	0	0	0	0	0
ENSG00000076928	0	2	0	0	0	0	0	0	0	0	0	0	0	0	0	0	0	0	0	0	0	0	0	0	0	0	0	0	0	0	0	0	0	0	0	0	0	0	0	0	0	0	0	0	0	0	0	0	0
ENSG00000076984	0	10	11	8	0	4	7	0	0	0	0	0	2	2	0	4	2	5	15	0	0	0	0	0	0	0	0	2	0	0	0	0	0	0	0	0	0	0	0	0	0	0	10	0	6	0	0	0	2
ENSG00000077044	2	2	4	6	5	0	4	5	0	0	0	2	0	0	0	16	0	5	0	0	0	19	3	0	0	0	2	0	0	0	0	0	0	0	0	0	3	4	2	0	0	0	0	0	0	0	2	0	0
ENSG00000077063	0	0	0	0	0	0	0	0	0	0	0	0	0	0	0	0	0	0	0	0	0	0	0	0	0	0	0	0	0	0	0	0	0	0	0	0	0	0	0	0	0	0	0	0	0	0	0	0	0
ENSG00000077092	0	18	0	0	0	0	0	0	0	0	0	0	0	0	0	0	0	0	5	0	0	0	0	0	0	0	0	0	0	0	0	0	0	0	0	0	0	0	0	0	0	0	0	0	0	0	0	0	3
ENSG00000077097	0	13	0	3	0	2	0	0	0	0	0	0	0	2	0	6	2	0	2	0	0	0	0	0	2	2	0	0	0	0	0	0	4	0	11	0	0	0	0	0	0	0	0	0	0	0	0	2	9
ENSG00000077147	0	38	21	46	0	34	10	13	0	14	2	5	2	12	12	67	0	0	36	2	4	30	4	0	10	7	3	6	0	0	4	0	0	0	40	0	0	0	0	0	0	0	6	0	4	0	30	0	16
ENSG00000077152	8	11	13	13	3	10	12	16	3	5	5	3	4	10	11	25	4	0	8	6	6	3	0	2	0	7	9	2	0	0	3	2	0	3	4	8	0	0	0	7	0	0	4	3	7	2	2	0	15
ENSG00000077157	4	39	0	14	0	0	4	0	0	13	0	0	2	0	0	0	18	0	21	0	0	0	0	0	0	0	0	0	0	0	0	0	4	0	0	0	0	0	0	0	0	0	0	0	0	0	2	0	0
ENSG00000077232	4	39	5	19	0	14	6	0	0	0	2	13	0	26	25	10	0	30	46	0	0	0	0	0	17	2	0	0	0	2	2	0	0	2	0	0	2	0	0	0	0	2	10	7	0	0	4	0	14
ENSG00000077235	2	2	15	11	5	0	11	0	0	0	0	0	0	7	0	18	2	0	0	10	3	0	0	0	0	7	6	0	0	0	0	0	5	2	0	0	0	7	0	0	5	0	0	4	0	0	2	3	2
ENSG00000077238	0	2	0	0	0	0	0	0	0	0	0	0	0	0	0	0	0	0	0	0	0	0	0	0	0	0	0	0	0	0	0	0	0	2	0	0	0	0	0	0	0	0	0	0	0	0	0	0	0
ENSG00000077254	2	24	6	6	11	14	15	38	0	0	3	0	9	19	0	62	0	0	23	4	0	6	0	0	0	9	0	4	0	0	15	0	0	0	7	0	0	0	0	0	0	0	0	3	0	4	14	2	73
ENSG00000077264	0	0	0	0	0	9	0	0	0	0	0	0	0	0	0	0	0	0	14	0	0	0	0	0	18	0	0	0	0	0	0	0	0	0	0	0	0	0	0	0	0	0	0	0	0	0	0	0	0
ENSG00000077312	0	0	0	0	0	0	0	0	0	0	0	0	0	0	0	0	0	0	0	0	0	0	0	0	0	0	0	0	0	0	0	0	0	0	0	0	0	0	0	0	0	0	0	0	0	0	0	0	0
ENSG00000077348	0	3	2	0	0	0	0	0	0	0	0	0	0	0	0	2	0	0	11	0	0	7	0	0	0	10	6	0	0	0	0	0	0	0	2	0	0	0	0	0	0	0	5	0	0	0	0	0	0
ENSG00000077380	2	13	7	0	2	17	2	0	0	0	0	2	0	0	19	36	3	15	14	0	2	2	0	0	0	5	2	3	0	0	0	0	0	0	2	0	0	0	0	0	0	0	5	0	0	0	3	0	2
ENSG00000077454	0	0	0	0	0	0	0	0	0	0	0	0	0	0	0	0	0	0	3	0	0	0	0	0	0	0	0	0	0	0	0	0	0	0	0	0	0	0	0	0	0	0	0	0	0	0	0	0	0
ENSG00000077458	4	31	5	73	0	0	0	8	0	10	0	0	4	8	0	14	0	8	0	2	0	0	0	0	18	0	0	0	0	10	0	0	0	0	2	0	0	0	0	0	0	0	9	0	0	0	0	0	0
ENSG00000077463	0	0	0	0	0	0	0	0	0	0	0	0	0	0	0	2	0	0	2	0	0	3	0	0	0	0	2	0	0	0	0	0	0	2	0	0	0	0	0	0	0	0	5	0	0	0	0	0	0
ENSG00000077514	2	22	10	2	0	58	0	42	0	2	0	0	4	0	52	0	17	0	23	0	0	6	0	0	4	0	0	0	0	0	0	0	0	0	0	0	0	0	0	0	0	0	17	0	0	0	0	0	0
ENSG00000077522	0	0	0	0	0	0	0	2	0	0	0	0	0	0	0	0	0	0	0	0	0	0	0	0	0	0	0	0	0	0	0	0	0	0	0	0	0	0	0	0	0	0	2	0	0	0	0	0	0
ENSG00000077549	2	4	6	37	0	0	4	4	0	0	0	0	0	0	2	18	0	7	18	4	0	15	24	0	0	5	0	0	0	0	4	0	12	0	0	0	0	0	0	0	0	0	0	0	0	0	0	2	3
ENSG00000077585	0	0	0	0	0	0	0	0	0	0	0	0	0	0	0	0	0	0	0	0	0	0	0	0	0	0	0	0	0	0	0	0	0	0	2	0	0	0	0	0	0	0	0	0	4	0	0	0	0
ENSG00000077684	11	250	22	31	3	44	31	6	0	61	2	2	18	72	211	91	5	11	14	17	15	0	0	0	7	34	0	10	0	8	0	0	6	0	37	0	0	0	0	10	0	0	28	6	0	2	3	0	85
ENSG00000077713	0	0	0	0	0	0	0	0	0	0	0	0	2	4	0	0	0	0	6	0	0	0	0	0	0	0	0	0	0	0	0	0	0	0	0	0	0	0	0	6	0	0	0	0	0	0	0	3	0
ENSG00000077721	8	15	12	11	0	2	15	15	0	4	0	0	4	0	18	40	22	6	45	5	3	0	2	0	4	21	2	8	6	0	0	0	0	2	4	2	0	0	0	4	0	0	7	4	0	0	22	2	2
ENSG00000077782	2	0	0	0	0	0	0	0	0	0	0	0	39	0	14	4	0	0	18	0	0	5	0	0	0	16	0	0	0	0	0	0	0	0	0	0	0	0	2	0	0	0	0	3	0	3	0	0	0
ENSG00000077942	0	0	0	0	0	0	0	11	0	0	0	0	9	0	0	0	0	0	0	0	0	0	0	0	0	0	0	0	0	0	0	0	0	0	0	0	0	0	0	0	0	2	0	0	0	0	0	0	0
ENSG00000077943	0	0	0	0	0	0	0	0	0	0	0	0	0	0	0	0	0	0	0	0	0	0	0	0	0	0	0	0	0	0	0	0	0	0	0	0	0	0	0	0	0	0	0	0	0	0	0	0	0
ENSG00000078018	0	0	0	0	0	0	0	0	0	0	0	0	0	2	0	0	0	0	0	0	0	0	0	0	0	0	0	0	0	0	0	0	0	0	0	0	0	0	0	0	0	0	0	0	0	0	0	0	0
ENSG00000078043	0	12	0	0	0	0	0	2	0	17	0	0	8	0	2	0	0	0	11	0	0	0	0	0	0	0	0	0	0	0	0	0	0	0	0	0	0	0	0	0	0	0	0	0	0	0	0	0	0
ENSG00000078053	0	0	0	0	0	0	0	0	0	0	0	0	0	0	0	0	0	0	0	0	0	0	0	0	0	0	0	0	0	0	0	0	0	0	0	0	0	0	0	0	0	0	0	0	0	0	0	0	0
ENSG00000078061	0	15	0	0	0	0	0	0	0	0	0	0	5	0	0	2	0	0	0	0	0	0	0	0	0	0	0	0	0	0	0	0	0	0	0	0	0	0	0	0	0	0	2	0	0	0	0	0	0
ENSG00000078070	0	5	0	8	0	0	2	0	0	8	0	0	0	0	2	7	0	4	0	0	0	2	0	0	3	0	0	0	0	0	3	0	0	0	0	0	0	0	0	0	0	0	0	0	0	0	0	0	0
ENSG00000078081	0	0	0	0	0	0	0	0	0	0	0	0	0	0	0	0	0	0	0	0	0	0	0	0	0	0	0	0	0	0	0	0	0	0	0	0	0	0	0	0	0	0	0	0	0	0	0	0	0
ENSG00000078114	0	0	0	0	0	0	0	0	0	0	0	0	0	0	0	0	0	0	3	0	0	0	0	0	0	0	0	0	0	0	0	0	0	0	0	0	0	0	0	0	0	0	0	0	0	0	0	0	0
ENSG00000078124	0	18	3	29	0	24	2	13	2	0	0	0	8	0	0	0	2	7	22	3	7	0	0	0	0	9	29	0	0	0	0	0	0	0	9	0	0	0	6	0	0	0	0	0	0	0	0	0	30
ENSG00000078140	6	62	19	27	4	53	2	18	0	22	0	0	10	6	33	26	2	0	0	0	5	0	0	0	7	5	6	6	0	2	3	0	0	4	9	0	0	0	0	10	0	0	0	3	0	2	0	0	0
ENSG00000078142	5	0	11	0	0	0	0	6	0	0	0	0	0	0	3	7	6	0	12	0	0	0	0	0	0	0	0	0	0	0	0	0	0	0	0	0	0	0	0	4	0	0	0	5	0	0	3	2	0
ENSG00000078177	0	0	0	4	0	13	2	11	0	9	0	11	0	0	22	0	0	0	12	0	0	0	0	0	2	0	0	3	0	0	0	0	0	0	8	0	0	0	0	0	0	0	0	0	0	0	15	0	16
ENSG00000078237	3	28	0	2	2	25	98	22	0	27	6	3	32	14	8	33	2	7	3	26	6	0	0	0	12	32	2	0	0	4	0	2	0	0	9	0	0	0	0	9	0	0	35	6	4	2	15	17	33
ENSG00000078246	0	8.5	0	3	2.5	0	18	19	0	0	1	0	3	3	2.5	18	1	7.5	16.5	4	0	3	0	0	7.5	0	0	0	1	0	0	0	0	2	0	0	1	0	0	0	0	1	0	0	0	2	1	0	1
ENSG00000078269	0	6	0	0	0	0	0	0	0	0	0	3	0	0	0	2	0	0	0	0	0	0	0	0	0	0	0	3	0	0	0	0	0	0	15	0	0	0	0	0	0	0	3	2	0	0	0	0	0
ENSG00000078304	2	3	28	4	0	0	6	11	0	8	0	0	0	16	0	113	11	0	69	0	0	2	3	0	0	0	2	0	0	0	0	0	2	0	0	0	0	0	0	0	0	0	0	2	3	0	0	2	15
ENSG00000078369	9	0	28	59	0	25	39	73	0	15	0	0	11	6	27	101	8	27	66	7	0	15	0	0	0	24	7	28	0	0	0	0	0	0	4	0	0	0	0	0	0	0	0	2	8	2	0	0	28
ENSG00000078399	0	63	3.66667	5	2	0	0	2	0	7.33333	0.666667	0	2	2	0	7	0	0	19.6667	0	0	0.666667	6.66666	0	0	11.3333	10	0	0	0	0	0	0	0	0	0	0	0.666667	0	1.33333	0	0	36	0	0.666667	0	0	0	3.99999
ENSG00000078403	0	25	6	0	0	0	0	0	0	0	0	0	0	0	0	0	3	0	29	0	3	3	0	0	0	0	0	0	0	0	0	0	0	0	20	0	0	0	0	0	0	0	0	0	0	0	0	0	0
ENSG00000078487	0	0	0	2	0	0	0	0	0	0	0	0	0	0	0	0	0	0	0	0	0	0	0	0	0	0	0	0	0	0	0	0	0	0	0	0	0	0	0	0	0	0	0	0	0	0	0	0	0
ENSG00000078549	0	0	0	0	0	0	0	0	0	0	0	0	0	0	0	0	0	0	0	0	0	0	0	0	0	0	6	0	0	0	0	0	0	0	0	0	0	0	0	0	0	0	0	0	0	0	0	0	0
ENSG00000078618	2	24	8	22	0	49	0	0	0	11	0	0	0	4	11	49	6	2	22	6	4	0	0	0	6	8	2	0	0	0	7	0	0	0	2	0	0	0	0	2	0	0	0	2	5	0	0	0	44
ENSG00000078668	0	3	0	0	0	26	0	0	0	0	0	0	0	0	0	20	0	2	0	0	0	0	0	0	0	2	2	0	0	0	0	0	0	0	7	0	0	4	0	0	0	4	2	0	0	0	0	0	0
ENSG00000078674	0	0	0	0	0	0	0	0	0	0	0	0	0	0	0	0	0	0	0	0	0	0	0	0	0	0	0	0	0	0	0	0	0	0	0	0	0	0	0	0	0	0	0	0	0	0	0	0	0
ENSG00000078687	0	51	0	13	0	0	6	0	3	2	5	9	10	6	0	156	8	12	35	0	14	8	0	0	8	0	11	2	0	0	0	0	0	0	0	0	0	0	0	4	0	2	20	2	3	2	0	2	17
ENSG00000078699	0	7	8	0	0	0	0	0	0	0	0	0	0	0	0	13	0	0	0	0	0	0	0	0	0	0	0	0	0	0	0	0	0	0	0	2	0	0	2	0	0	0	2	0	0	0	0	0	5
ENSG00000078747	0	0	8	0	0	1	21	14	0	2	0	0	0	0	4	19	0	0	0	0	0	0	0	0	4	2	1	2	2	0	0	0	0	0	0	0	0	0	0	0	0	0	22	0	0	0	0	0	0
ENSG00000078795	0	0	0	0	0	0	0	0	0	0	0	0	0	0	0	0	0	0	0	0	0	0	0	0	0	0	0	0	0	0	0	0	0	0	0	0	0	0	0	0	0	0	0	0	0	0	0	0	0
ENSG00000078804	0	6	0	0	9	0	0	2	0	0	2	0	0	2	0	30	2	0	0	0	0	0	0	0	0	0	0	0	0	0	0	0	0	0	2	0	0	0	0	0	0	0	8	0	8	0	2	0	0
ENSG00000078808	0	0	0	0	0	0	0	0	0	0	0	0	0	0	0	0	0	0	0	0	0	0	0	0	0	0	0	0	0	0	0	0	0	0	0	0	0	0	0	0	0	0	0	0	3	0	0	0	0
ENSG00000078900	0	0	2	6	0	0	0	0	0	0	0	0	0	0	0	18	5	2	33	0	0	0	0	0	0	0	0	2	0	0	0	0	0	2	0	0	0	0	0	0	0	0	0	0	0	0	0	0	0
ENSG00000078902	0	25	2	0	0	0	5	18	0	0	2	0	0	0	0	17	0	0	10	0	0	42	0	0	0	3	2	0	0	3	0	0	0	0	0	0	0	0	0	0	0	0	15	0	0	0	0	0	6
ENSG00000078967	0	0	0	0	2	2	0	0	0	0	0	0	0	0	0	0	0	0	2	0	0	0	3	0	0	0	5	0	0	0	0	0	0	0	7	0	0	0	0	0	0	0	0	0	0	0	0	0	0
ENSG00000079102	0	0	0	0	0	0	0	0	0	0	0	0	0	0	0	0	0	0	0	0	0	0	0	0	8	0	0	0	0	0	0	0	0	0	0	0	0	0	0	0	0	0	0	0	0	0	0	0	0
ENSG00000079134	0	68	6	0	0	2	0	0	0	0	0	0	2	2	5	2	0	16	18	0	0	0	0	0	2	0	0	4	0	0	0	0	0	0	0	0	0	0	0	0	0	0	0	0	0	0	0	0	2
ENSG00000079150	0	0	0	0	0	0	6	0	0	0	0	0	0	0	0	2	0	0	0	0	0	0	0	0	0	0	0	0	0	0	0	0	0	0	0	0	0	0	0	0	0	0	0	0	0	0	0	0	0
ENSG00000079156	0	0	0	0	0	27	0	0	0	0	0	0	0	0	3	0	0	0	10	23	0	0	0	0	0	0	0	0	0	0	0	0	0	0	0	0	0	0	0	0	0	0	0	0	0	0	0	0	0
ENSG00000079215	0	11	4	0	0	0	0	0	0	0	0	0	4	0	0	10	2	0	12	0	0	0	0	0	2	0	0	0	0	0	0	0	0	0	0	0	0	0	0	0	0	0	3	0	0	0	0	0	0
ENSG00000079246	5	77	25	69	0	10	8	0	0	28	2	0	2	10	24	100	5	2	43	4	2	8	0	0	0	11	16	10	0	0	0	0	0	2	3	0	0	0	0	11	0	0	10	0	0	5	2	0	15
ENSG00000079277	0	0	0	8	13	0	0	0	0	0	0	3	0	0	0	6	0	0	5	0	0	0	0	0	0	0	0	0	0	0	2	0	0	0	0	0	0	0	0	0	0	0	0	0	0	0	2	0	0
ENSG00000079308	0	0	0	0	0	0	0	0	0	0	0	0	0	0	0	0	0	0	0	0	4	0	0	0	0	0	0	0	0	0	0	0	0	0	0	0	0	0	0	0	0	0	0	0	0	0	0	0	0
ENSG00000079313	0	0	0	0	0	0	0	0	0	0	0	0	0	0	0	8	0	0	0	0	0	2	0	0	0	0	0	0	0	0	0	0	0	0	0	0	0	0	0	0	0	0	0	0	0	0	0	0	0
ENSG00000079332	0	8	22	32	11	0	4	108	0	0	4	0	0	9	6	88	4	0	45	0	0	14	2	0	0	22	2	18	0	0	0	0	0	6	4	0	4	0	0	0	0	2	2	0	3	0	0	0	28
ENSG00000079335	0	0	0	2	0	0	0	0	0	0	0	0	0	3	4	0	0	4	0	0	0	0	0	0	0	2	0	0	0	0	0	0	0	0	0	0	0	0	0	0	0	0	10	0	0	0	0	0	4
ENSG00000079337	4	0	0	0	0	0	0	20	0	0	0	0	0	0	0	0	0	0	0	0	0	0	0	0	0	0	0	0	0	0	0	0	0	0	0	0	0	0	0	0	0	0	0	2	0	0	0	0	0
ENSG00000079385	0	0	0	0	0	0	0	0	0	0	0	0	0	0	0	0	0	0	0	2	0	0	0	0	0	0	0	0	0	0	0	0	0	0	0	0	0	0	0	0	0	0	0	0	0	0	0	0	0
ENSG00000079387	0	16	2	8	0	0	7	20	0	0	0	0	2	3	17	7	0	0	2	0	0	4	0	0	0	8	0	5	0	0	0	0	0	0	0	0	0	0	0	0	0	0	0	0	0	0	2	0	0
ENSG00000079393	0	0	0	0	0	0	0	0	0	0	0	0	0	0	0	0	0	0	8	0	0	0	0	0	0	0	0	0	0	0	0	0	0	0	0	0	0	0	0	0	0	0	0	0	0	0	0	0	0
ENSG00000079432	0	2	0	0	0	0	4	2	0	2	0	0	0	3	0	8	0	0	3	0	0	0	0	0	0	2	0	2	0	0	0	0	0	0	0	0	0	0	0	0	0	0	3	2	0	0	0	0	0
ENSG00000079459	0	2	0	0	0	0	3	0	2	0	0	0	0	0	0	2	0	0	0	2	0	0	0	0	0	0	0	0	0	0	0	0	0	0	0	0	0	0	0	0	0	0	0	0	0	0	0	0	0
ENSG00000079482	0	0	0	0	4	0	0	0	0	0	0	0	0	0	0	0	0	0	0	3	0	0	0	0	0	0	0	0	0	0	0	0	0	0	0	0	0	0	0	0	0	0	0	0	0	0	0	0	0
ENSG00000079691	0	2	0	0	0	0	0	0	0	0	0	0	9	0	0	10	0	0	4	0	2	0	0	0	0	0	0	0	0	0	0	0	0	0	0	0	0	0	0	0	0	0	13	0	0	0	0	0	0
ENSG00000079739	2	4	3	10	4	2	9	0	0	0	0	0	4	2	2	6	0	6	90	2	6	5	10	0	3	0	10	0	0	0	0	0	0	0	3	0	2	2	0	3	2	0	8	3	3	0	2	0	7
ENSG00000079785	0	0	0	0	0	0	0	0	0	0	0	0	0	0	0	4	0	0	0	0	0	0	2	0	0	0	0	0	0	0	0	0	0	0	0	0	0	0	0	0	0	0	0	0	0	0	0	0	0
ENSG00000079805	6	19	0	2	14	2	11	0	0	2	0	0	13	10	0	16	0	15	15	0	2	4	2	0	0	0	4	0	0	0	0	0	0	4	0	0	0	0	0	0	0	0	9	4	4	0	2	0	29
ENSG00000079819	0	38	4	8	0	0	0	2	0	0	0	0	4	0	17	7	2	13	7	2	0	0	0	0	2	3	0	9	0	0	11	0	4	0	30	3	0	0	0	15	0	0	7	0	0	0	0	0	11
ENSG00000079841	0	0	0	0	0	0	0	0	0	0	0	0	0	0	0	0	0	0	0	0	0	0	0	0	0	0	0	0	0	0	0	0	0	0	0	0	0	0	0	0	0	0	0	0	0	0	0	0	0
ENSG00000079931	0	0	0	15	0	0	0	0	0	0	0	0	0	0	0	0	0	0	0	0	0	0	0	0	0	0	0	0	0	0	0	0	0	0	0	0	0	0	0	0	0	0	0	0	0	0	0	0	0
ENSG00000079950	0	62	0	26	0	4	0	0	0	0	0	0	0	0	0	17	2	6	15	0	5	0	0	0	2	8	0	0	0	0	2	0	0	0	0	0	0	0	0	0	0	0	5	4	2	0	4	0	2
ENSG00000079974	0	0	6	4	0	0	0	0	0	0	3	0	0	0	4	2	0	0	7	0	0	0	0	0	0	0	2	8	0	0	0	0	0	0	2	2	2	0	0	7	0	0	0	3	0	0	0	3	11
ENSG00000079999	0	0	0	0	0	0	2	0	0	0	0	0	0	0	0	0	0	0	0	0	0	0	0	0	0	2	0	0	0	0	0	0	0	0	0	0	0	0	2	0	0	0	0	0	0	0	0	0	0
ENSG00000080031	0	0	0	0	0	0	0	0	0	0	0	0	0	0	0	0	0	0	0	0	0	0	0	0	0	0	0	0	0	0	0	0	0	0	0	0	0	0	0	0	0	0	0	0	0	0	0	0	0
ENSG00000080189	0	0	8	0	0	0	0	0	0	0	0	0	0	0	4	8	0	0	17	0	0	0	0	0	0	4	0	0	0	0	0	0	0	0	2	0	0	0	0	0	0	0	0	0	0	0	0	0	4
ENSG00000080200	0	3	0	2	0	0	0	2	0	0	0	0	0	0	0	0	0	0	0	0	0	0	0	0	2	0	0	0	0	0	0	0	0	0	0	0	0	0	0	0	0	0	0	0	0	0	0	0	0
ENSG00000080224	0	0	0	0	0	0	0	0	0	0	0	0	0	0	0	0	0	0	0	0	0	0	0	0	0	0	0	0	0	0	0	0	0	0	0	0	0	0	0	0	0	0	0	0	0	0	0	0	0
ENSG00000080298	0	4	8	0	0	20	0	0	0	0	0	0	0	2	0	18	0	0	0	0	0	4	0	0	2	0	0	0	0	0	0	0	0	2	15	0	0	0	0	0	0	0	0	0	0	0	0	0	0
ENSG00000080345	8	64	60	28	0	63	2	50	0	37	0	0	7	0	218	57	0	0	11	22	49	0	0	0	10	0	0	4	0	4	2	0	0	0	40	0	0	0	0	0	0	0	0	4	2	0	5	0	14
ENSG00000080371	5	79	22	4	0	91	69	0	0	8	4	8	19	43	5	108	5	14	52	6	26	0	0	34	52	4	0	12	0	0	4	0	0	2	3	0	0	0	0	14	0	2	30	5	2	0	3	0	9
ENSG00000080493	0	0	15	4	0	0	0	0	0	0	0	0	0	0	0	0	0	0	0	0	0	0	0	0	0	0	0	0	0	0	0	0	0	0	0	0	0	0	0	0	0	0	0	0	0	0	0	0	0
ENSG00000080503	5	6	14	0	0	0	8	18	0	18	0	0	0	0	0	43	5	0	11	0	0	0	0	2	0	17	0	0	0	0	0	0	0	0	0	0	0	0	0	0	0	0	0	0	0	0	0	0	0
ENSG00000080511	0	0	0	0	0	0	0	0	0	0	0	0	0	0	0	0	0	0	0	0	0	0	0	0	0	0	0	0	0	0	0	0	0	0	0	0	0	0	0	0	0	0	0	0	0	0	0	0	0
ENSG00000080546	0	209	10	0	0	33	12	0	9	37	4	18	63	42	0	8	2	21	0	17	0	0	0	0	16	0	0	0	2	10	0	0	2	7	109	0	0	0	0	7	0	0	75	0	0	0	26	22	30
ENSG00000080561	0	0	0	0	0	0	0	0	0	0	0	0	0	0	0	0	0	0	0	0	0	0	0	0	0	0	0	0	0	0	0	0	0	0	0	0	0	0	0	0	0	0	0	0	0	0	0	0	0
ENSG00000080603	0	0	19	0	0	0	0	0	0	0	2	0	5	0	0	30	0	8	5	4	0	0	0	0	0	9	2	2	0	0	0	0	11	0	0	0	0	0	0	0	0	0	0	0	3	0	0	0	0
ENSG00000080608	0	0	0	0	0	0	0	0	0	0	0	0	0	0	0	0	0	10	0	0	0	0	0	0	0	0	0	0	0	0	0	0	0	0	0	0	0	0	0	0	0	0	0	0	0	0	0	0	0
ENSG00000080644	0	0	0	0	0	0	0	0	0	0	0	0	0	0	0	0	0	0	0	0	0	0	0	0	0	0	0	0	0	0	0	0	0	0	0	0	0	0	0	0	0	0	0	0	0	0	0	0	0
ENSG00000080802	5	14	22	11	0	22	0	12	0	25	0	0	2	17	24	13	0	0	5	0	2	0	3	2	0	27	0	9	0	0	0	0	0	0	0	0	0	0	0	0	0	0	0	0	4	0	2	0	5
ENSG00000080815	0	4	8	0	0	2	2	0	0	6	0	0	0	0	0	14	0	5	14	2	2	6	0	0	0	2	0	0	0	0	0	0	2	0	0	0	0	0	0	2	0	0	0	0	0	0	0	0	2
ENSG00000080819	0	0	0	0	8	0	0	2	0	0	2	0	0	0	0	12	0	0	3	0	0	0	0	0	0	0	4	0	0	0	0	0	0	0	0	0	0	0	0	0	0	0	0	0	0	2	0	0	0
ENSG00000080822	0	71	6	16	0	0	17	46	0	0	0	0	5	6	19	88	0	0	15	0	0	2	0	0	0	21	8	3	0	2	5	0	0	0	5	2	0	0	0	2	0	2	0	35	0	0	5	0	0
ENSG00000080823	4	36	2	23	3	31	7	0	3	5	5	2	6	8	10	0	4	9	0	2	0	0	0	0	7	43	0	10	0	2	0	2	0	5	2	2	0	0	0	2	3	0	2	8	0	0	2	2	0
ENSG00000080824	11	206	220	32	24	137	16	141	0	2	11	5	18	27	20	426	48	9	557	9	14	4	2	5	0	395	103	40	0	0	18	4	0	8	11	0	2	0	0	16	0	2	112	13	29	2	6	12	107
ENSG00000080839	0	14	13	44	0	21	40	0	14	15	3	7	0	29	40	45	0	0	9	20	21	0	0	0	23	14	0	9	2	0	4	0	0	0	31	0	0	0	6	0	24	0	0	2	12	0	0	4	69
ENSG00000080845	0	4	0	0	0	0	0	0	0	0	0	0	0	0	0	0	0	6	0	0	0	0	0	0	0	0	0	0	0	0	0	0	0	0	0	0	0	0	0	0	0	0	2	0	0	0	0	0	0
ENSG00000080854	0	4	0	0	0	0	0	0	0	0	0	0	0	0	0	0	0	0	0	0	0	0	0	0	0	0	0	0	0	0	0	0	0	0	0	0	0	0	0	0	0	0	0	0	0	0	0	0	0
ENSG00000080986	0	16	2	0	0	0	0	0	0	0	0	0	0	0	0	12	0	2	0	0	0	0	0	0	0	0	0	0	0	0	0	0	0	0	0	0	0	0	0	2	0	0	0	0	0	0	0	2	0
ENSG00000081014	0	66	28	27	0	18	0	0	0	0	0	0	0	4	6	32	6	16	0	0	2	0	0	0	0	0	0	0	0	0	12	0	0	0	0	0	3	4	0	0	0	0	10	0	0	0	0	0	25
ENSG00000081019	8	92	25	2	0	56	0	0	0	10	0	4	0	0	0	6	0	0	0	9	0	0	0	0	15	22	0	0	0	0	0	0	0	0	18	0	0	0	0	0	0	0	0	0	15	0	8	18	0
ENSG00000081026	0	0	2	2	0	0	0	0	0	0	0	0	0	0	0	0	0	0	0	0	0	0	0	0	0	4	12	0	2	0	0	0	0	0	2	0	0	0	0	0	0	2	47	0	0	0	0	0	36
ENSG00000081041	0	0	0	0	0	0	0	0	0	0	0	0	0	0	0	0	0	0	0	0	0	0	0	0	0	0	0	0	0	0	0	0	0	0	0	0	0	0	0	0	0	0	0	0	0	0	0	0	0
ENSG00000081052	0	0	0	0	0	0	0	0	0	0	0	0	0	0	0	0	0	0	0	0	0	0	0	0	0	0	0	0	0	0	0	0	0	0	0	0	0	0	0	0	0	0	0	0	0	0	0	0	0
ENSG00000081059	0	0	0	0	3	0	0	0	0	0	0	0	0	0	0	4	0	9	2	0	0	0	0	0	0	0	0	0	0	0	0	0	0	0	4	0	0	0	0	0	0	0	0	0	0	0	0	0	0
ENSG00000081087	5	68	25	20	5	39	4	8	0	19	0	0	8	24	50	50	2	2	34	11	5	0	0	0	22	53	7	11	0	0	3	0	4	2	37	2	0	0	0	4	0	0	13	12	0	0	19	0	104
ENSG00000081154	3	67	4	2	11	102	78	165	0	12	0	9	2	8	10	60	2	0	50	2	0	0	2	0	6	73	6	4	0	0	5	0	0	12	4	0	0	0	0	0	0	0	0	0	0	0	10	0	47
ENSG00000081177	0	3	0	0	0	0	14	0	0	0	0	0	0	0	0	0	0	0	6	0	0	0	0	0	3	0	3	0	0	0	0	0	0	0	6	0	0	0	0	2	0	0	0	0	0	0	0	0	0
ENSG00000081181	10	2	0	2	0	0	16	4	0	2	7	0	4	6	5	0	3	2	2	5	3	2	7	0	0	2	0	0	0	0	0	0	0	0	0	0	0	0	0	0	0	0	0	0	0	0	0	0	3
ENSG00000081189	0	2	0	4	0	0	0	0	0	0	0	0	0	0	0	0	0	0	0	0	0	0	0	0	0	9	0	0	0	0	0	0	0	0	0	0	0	0	0	0	0	0	0	0	0	0	0	0	0
ENSG00000081307	6	73	0	4	0	4	0	2	0	27	0	0	2	0	69	17	0	0	0	0	5	0	0	0	0	0	0	0	0	0	0	0	0	0	2	0	0	0	0	0	0	0	0	0	0	0	0	0	9
ENSG00000081320	2	14	13	24	0	10	43	0	0	26	0	0	0	0	0	37	0	2	18	0	21	0	0	0	14	24	0	0	0	0	0	0	0	0	14	0	0	8	0	2	5	0	0	0	0	0	0	0	0
ENSG00000081377	2	4	18	2	4	0	0	15	0	0	0	0	0	0	2	4	7	0	11	0	0	0	0	0	2	0	0	0	0	0	0	0	0	0	0	0	0	0	2	0	0	0	0	2	0	0	0	0	0
ENSG00000081386	0	5	0	0	0	0	0	0	0	0	0	0	0	0	0	0	0	0	5	0	0	0	0	0	0	0	0	5	0	0	0	0	0	0	0	0	0	0	0	0	0	0	0	0	0	0	0	0	6
ENSG00000081479	0	0	0	0	0	0	0	0	0	0	0	0	0	0	0	0	0	0	0	0	0	0	0	0	0	0	0	0	0	0	0	0	0	0	0	0	0	0	0	0	0	0	0	0	0	0	0	0	0
ENSG00000081665	0	0	0	0	0	0	0	0	0	0	0	0	0	0	0	0	0	0	0	0	0	0	0	0	0	0	0	0	0	0	0	0	0	0	0	0	0	0	0	0	0	0	0	0	0	0	0	0	0
ENSG00000081692	2	2	0	0	3	0	0	0	0	0	0	0	0	0	0	11	0	0	4	2	0	0	0	0	0	0	0	0	0	0	0	0	0	0	0	0	0	0	0	0	0	0	0	2	0	0	0	0	0
ENSG00000081721	0	4	0	0	0	2	0	0	0	0	0	0	0	0	0	2	0	0	0	0	0	0	0	0	0	0	0	0	0	0	0	0	0	0	3	0	0	0	0	0	0	0	0	0	0	0	0	0	0
ENSG00000081760	0	76	0	2	0	0	26	0	2	0	0	0	0	0	0	66	3	2	9	0	0	0	0	0	0	34	4	0	0	0	0	0	0	4	31	0	7	0	0	0	2	0	0	2	5	3	5	0	16
ENSG00000081791	0	2	0	11	0	3	0	0	0	0	0	0	0	0	0	36	0	0	0	0	0	2	0	0	0	0	2	3	0	0	0	0	0	0	0	0	0	0	0	0	0	0	0	0	0	0	0	0	0
ENSG00000081803	0	2	0	0	0	0	0	0	0	0	0	0	0	0	0	0	0	0	0	0	0	0	0	0	0	0	0	0	0	0	0	0	0	0	0	0	0	0	0	0	0	0	0	0	0	0	0	0	0
ENSG00000081842	0	0	0	0	0	0	0	0	0	0	0	0	0	0	0	0	0	0	0	0	0	0	0	0	0	0	0	0	0	0	0	0	0	0	0	0	0	0	0	0	0	0	0	1	0	0	0	0	0
ENSG00000081853	0	0	0	0	0	0	0	0	0	0	0	0	0	0	0	0	0	0	0.125	0	0	0	0.0909091	0	0	0	0.136364	0	0	0	0	0	0	0	0	0	0	0	0	0	0	0	0	0	0	0	0	0	0
ENSG00000081870	0	0	0	0	0	3	0	0	0	0	0	0	0	0	2	2	0	0	0	0	0	0	0	0	0	0	0	0	0	0	0	0	0	0	0	0	0	0	0	0	0	0	0	0	0	0	0	0	7
ENSG00000081913	0	0	0	0	0	0	0	2	0	0	0	0	0	0	0	0	0	0	0	0	0	0	0	0	0	2	0	0	0	0	0	0	0	0	0	0	0	0	0	0	0	0	0	0	0	0	0	0	0
ENSG00000081985	0	0	0	0	0	0	0	0	0	0	0	0	0	0	0	0	0	0	0	0	0	0	0	0	0	0	0	0	0	0	0	0	0	0	0	0	0	0	0	0	0	0	0	0	0	0	0	0	0
ENSG00000082014	0	0	0	0	0	0	0	0	0	0	0	0	0	0	0	0	0	0	0	0	2	0	0	0	0	0	0	0	0	0	0	0	0	0	0	0	0	0	0	0	0	0	0	0	0	0	0	0	0
ENSG00000082068	0	0	15	0	0	0	0	0	0	0	0	0	0	0	4	0	0	0	0	0	0	0	0	0	0	0	0	2	0	0	0	0	0	0	0	0	0	0	0	0	0	0	0	0	0	0	0	0	0
ENSG00000082146	7	0	2	3	0	16	0	0	0	0	0	0	0	2	0	0	0	0	30	0	0	0	0	0	0	0	0	0	0	0	0	0	0	0	0	0	0	0	0	0	0	0	0	0	0	0	0	0	15
ENSG00000082153	3	135	73	37	10	75	48	153	0	87	9	0	30	8	102	139	2	15	82	19	4	20	4	0	2	107	43	12	2	0	0	0	0	0	2	5	2	3	0	10	0	0	32	16	2	2	2	0	27
ENSG00000082196	0	10	0	0	0	0	0	4	0	0	0	0	0	0	0	0	3	0	0	0	0	0	0	0	0	0	0	0	0	0	0	0	0	0	0	0	0	0	0	0	0	0	0	0	0	0	0	0	0
ENSG00000082212	0	0	9	2	0	0	0	0	0	0	3	0	0	0	0	2	8	5	0	0	0	2	0	0	10	0	0	0	0	0	0	0	0	0	0	0	0	0	0	0	0	0	0	2	0	0	0	0	0
ENSG00000082213	0	0	2	0	0	0	2	0	0	0	0	0	0	0	15	0	0	0	20	19	2	0	0	0	0	0	0	0	0	0	0	0	0	0	0	0	0	0	0	0	0	0	4	0	0	0	0	0	0
ENSG00000082258	5	107	29	51	0	100	60	42	0	12	2	24	0	20	29	78	0	0	2	9	12	4	0	0	27	64	0	6	0	0	3	0	2	2	4	0	0	0	0	0	0	0	37	6	0	3	18	2	35
ENSG00000082269	0	0	15	0	0	0	0	10	0	0	0	0	0	2	0	4	0	0	7	0	0	0	0	0	11	0	0	0	0	0	0	0	0	0	0	0	0	0	0	0	0	0	0	0	0	0	0	0	4
ENSG00000082293	0	0	0	0	0	0	0	0	0	0	0	0	0	0	0	0	0	0	0	0	0	0	0	0	0	0	0	0	0	0	0	0	0	0	0	0	0	0	0	0	0	0	0	0	0	0	0	0	2
ENSG00000082397	0	56	2	0	0	22	0	10	0	2	0	0	0	0	11	31	0	0	6	0	0	0	2	0	0	2	0	0	0	0	0	0	0	4	11	0	0	0	0	7	0	0	0	0	0	0	3	0	15
ENSG00000082438	4	0	0	0	0	0	8	0	0	22	0	0	0	0	0	0	0	2	0	0	0	0	0	0	0	0	0	0	0	0	0	0	0	0	0	0	0	0	0	0	0	0	8	0	0	0	0	0	0
ENSG00000082458	0	4	0	0	0	3	4	0	0	0	0	0	0	0	0	0	3	7	25	5	0	0	0	0	0	0	0	4	0	0	0	0	0	0	2	0	0	0	0	0	0	0	0	0	0	0	0	0	0
ENSG00000082497	0	0	0	0	0	4	0	0	0	0	0	28	0	0	0	33	0	0	0	2	0	4	0	0	0	4	2	0	0	0	0	0	0	0	0	0	0	0	0	0	0	0	0	0	4	0	0	0	0
ENSG00000082512	0	0	8	0	0	0	0	0	0	0	0	0	0	0	0	16	3	0	0	0	0	0	0	0	0	0	0	0	0	0	0	0	0	0	0	0	0	0	0	0	0	0	10	0	0	0	0	0	0
ENSG00000082515	0	0	0	0	0	0	0	0	0	0	0	0	0	0	0	0	0	0	0	0	0	0	0	0	0	0	0	0	0	0	0	0	0	0	0	0	0	0	0	0	0	0	0	0	0	0	0	0	0
ENSG00000082516	0	3	0	2	0	5	0	3	0	0	0	0	0	0	0	0	0	0	44	0	0	0	0	0	0	3	0	0	0	0	0	0	0	0	0	0	0	0	0	0	0	0	9	0	0	0	0	0	0
ENSG00000082641	0	0	7	13	13	0	0	16	0	2	0	0	2	0	0	7	0	0	36	0	0	8	0	0	0	0	2	3	0	0	28	0	0	2	0	0	0	0	5	0	2	0	8	5	4	0	0	0	0
ENSG00000082701	0	12	0	0	0	48	0	9	0	0	0	0	2	4	0	56	0	0	3	0	0	3	0	0	0	8	0	2	0	0	0	0	0	0	0	0	0	0	0	0	0	0	0	2	0	0	0	0	35
ENSG00000082781	0	0	6	0	2	0	0	0	0	0	0	0	8	0	0	0	0	0	15	0	0	0	0	0	0	0	0	0	0	0	0	0	0	0	0	0	0	0	0	0	0	4	0	0	0	0	0	0	0
ENSG00000082805	0	0	4	2	0	7	2	2	0	0	0	0	0	2	0	24	4	0	20	0	0	0	16	0	0	0	0	8	0	0	0	0	0	0	0	0	0	0	0	0	0	0	0	0	0	0	0	0	9
ENSG00000082898	4	60	31	53	7	44	10	21	0	19	6	0	4	6	4	39	9	0	28	6	0	4	7	3	0	70	2	24	0	0	0	0	4	0	19	2	0	0	0	0	2	0	16	6	0	0	2	0	19
ENSG00000082996	2	4	0	4	0	0	0	0	0	2	0	0	0	0	0	27	0	0	0	0	0	0	0	0	0	14	0	0	0	0	0	0	0	0	0	0	0	0	0	0	0	0	0	0	0	0	0	0	0
ENSG00000083093	0	0	0	0	0	0	0	0	0	0	0	0	0	0	0	4	0	0	0	0	0	0	0	0	0	2	0	4	0	0	0	0	0	3	2	0	0	0	0	0	0	0	0	0	0	0	0	0	0
ENSG00000083097	0	7	2	0	0	0	0	0	0	2	0	0	0	2	0	0	0	0	0	0	0	0	0	0	0	0	0	0	0	16	0	0	0	0	0	0	0	0	0	0	0	0	0	0	0	0	0	0	0
ENSG00000083099	2	137	0	55	10	41	7	7	2	6	0	0	11	0	63	27	0	30	41	13	36	31	8	26	0	5	0	5	0	0	0	0	0	0	5	0	5	23	0	0	0	3	57	0	2	7	11	7	51
ENSG00000083123	0	0	2	0	0	0	0	0	0	0	0	0	0	0	0	0	0	0	0	0	0	0	0	0	5	0	0	0	0	2	0	0	0	0	0	0	0	0	0	0	0	0	0	0	0	0	0	0	0
ENSG00000083168	6	20	4	12	0	5	5	14	2	0	2	0	0	14	24	69	0	2	4	10	2	0	0	0	7	2	0	13	0	0	0	0	2	0	0	0	5	0	0	4	2	2	0	18	0	3	2	0	24
ENSG00000083223	0	0	0	0	0	0	0	0	0	0	0	0	0	7	0	10	0	0	0	0	0	0	0	0	17	27	0	0	0	0	0	0	0	0	0	0	0	0	0	0	0	0	0	0	0	0	0	0	0
ENSG00000083290	0	0	2	0	0	0	0	3	0	0	0	0	0	0	0	0	0	0	0	0	0	0	0	0	0	0	0	0	0	0	0	0	0	0	15	0	0	0	0	16	0	0	7	0	2	0	0	6	0
ENSG00000083312	44	266	149	85	3	42	117	32	0	68	7	0	43	97	73	132	4	104	46	0	5	0	8	4	92	86	19	24	2	25	43	0	5	0	48	3	0	0	2	33	0	0	75	41	0	0	2	36	76
ENSG00000083444	0	34	0	0	0	0	9	0	0	0	0	0	0	0	0	0	0	0	11	0	0	0	0	0	0	3	0	2	0	0	0	0	0	2	0	0	0	0	0	0	0	0	0	0	0	0	0	0	4
ENSG00000083454	0	0	0	0	0	0	0	0	0	0	0	0	0	0	0	0	0	0	0	0	0	0	0	0	0	0	0	0	0	0	0	0	0	0	0	0	0	0	0	0	0	0	0	0	0	0	0	0	0
ENSG00000083457	2	13	2	0	0	7	0	2	0	0	0	0	0	0	0	16	0	0	0	0	0	0	0	0	6	2	0	0	0	0	0	0	0	0	0	0	0	0	0	0	0	0	19	0	0	0	0	0	0
ENSG00000083520	0	22	0	0	5	0	2	7	0	9	0	0	11	2	5	19	0	0	13	0	4	0	0	0	0	47	0	6	0	0	0	0	0	0	20	0	0	0	2	30	0	2	0	0	2	0	0	0	3
ENSG00000083535	0	0	0	0	0	0	2	0	0	0	0	0	0	2	6	0	0	0	0	0	0	0	0	0	0	0	0	0	0	0	0	0	0	0	0	0	0	0	0	2	0	0	0	0	0	0	2	0	0
ENSG00000083544	0	0	0	0	0	4	0	0	0	0	0	0	0	0	0	0	0	0	0	0	0	0	0	0	0	0	0	0	0	0	0	0	0	0	0	0	0	0	0	0	0	0	0	0	0	0	0	0	0
ENSG00000083635	0	6	7	4	0	24	0	0	0	7	0	0	0	2	0	2	0	11	3	0	0	0	0	0	0	0	0	0	0	0	0	0	0	4	0	0	0	0	0	0	0	0	0	0	0	0	4	0	0
ENSG00000083642	2	27	36	9	8	4	5	0	0	18	2	5	0	2	28	40	0	2	6	6	10	2	0	0	2	2	0	5	0	0	2	0	3	0	2	2	0	0	0	0	0	0	0	2	0	2	0	10	21
ENSG00000083720	6	27	0	6	0	0	0	16	0	4	0	0	0	5	2	0	2	0	0	2	0	0	0	0	0	0	0	0	0	0	6	0	0	2	0	0	0	0	0	0	0	0	0	2	0	0	3	0	14
ENSG00000083750	0	0	0	0	0	0	0	0	0	0	0	0	0	0	0	0	0	0	0	0	0	0	0	0	0	0	0	0	0	0	0	0	0	0	0	0	0	0	0	0	0	0	4	0	0	0	0	0	0
ENSG00000083799	7	45	27	12	7	104	2	6	2	45	0	0	59	0	0	31	0	4	71	27	0	2	0	0	20	0	5	4	0	0	4	0	0	2	9	0	0	0	0	9	0	0	6	0	0	0	4	0	8
ENSG00000083807	0	3	0	5	6	0	0	0	0	0	0	0	0	0	0	0	0	0	0	0	0	0	0	0	0	0	0	0	0	0	0	0	0	0	0	0	0	0	0	0	0	0	10	0	0	0	0	0	0
ENSG00000083812	0	0	0	3	0	0	6	4	0	11	0	0	0	2	0	32	0	6	0	0	0	13	0	0	0	44	0	0	0	2	2	0	0	0	6	0	0	0	0	0	0	0	8	0	0	0	0	0	0
ENSG00000083817	0	45	0	2	0	2	0	0	0	0	0	0	0	0	4	0	0	0	0	0	0	0	0	0	0	0	0	0	0	0	0	0	0	2	0	0	0	0	0	0	0	0	0	0	0	0	0	0	0
ENSG00000083828	0	9	2	0	0	0	0	0	0	0	0	0	0	7	0	0	0	0	0	0	0	0	0	0	0	0	0	0	0	0	0	0	0	0	0	0	0	0	0	0	0	0	0	0	0	0	0	0	0
ENSG00000083838	0	2	8	3	0	0	0	0	3	0	3	2	0	9	0	4	0	0	2	0	0	0	2	0	0	5	0	0	0	0	0	0	0	0	5	0	0	0	0	4	0	0	0	2	5	3	0	3	2
ENSG00000083844	5	53	7	47	0	107	43	3	3	57	4	16	6	40	10	44	0	0	7	0	2	2	0	0	15	32	0	4	0	0	5	0	0	0	28	0	2	0	0	2	14	0	19	4	0	0	11	0	41
ENSG00000083845	0	0	0	0	0	0	0	0	0	0	0	0	0	0	0	4	0	0	3	0	0	0	0	0	0	0	0	0	0	0	0	0	0	0	0	0	0	0	0	0	0	0	0	0	0	0	0	0	0
ENSG00000083857	0	3	0	0	0	0	0	0	0	4	0	0	0	0	0	0	0	0	0	0	0	0	0	0	0	0	0	0	0	0	0	0	0	2	0	0	0	0	0	0	0	0	0	0	0	0	0	0	0
ENSG00000083896	2	32	25	10	0	15	41	4	0	11	0	0	5	4	29	28	5	2	0	2	8	2	0	0	11	12	0	5	0	0	4	0	0	0	7	2	0	0	0	0	2	0	0	2	0	0	0	4	9
ENSG00000083937	6	87	9	22	4	69	14	11	2	32	0	3	20	7	22	51	2	3	10	5	2	0	0	2	25	0	2	0	0	0	5	2	0	3	67	0	0	0	2	16	0	2	0	7	0	0	9	2	18
ENSG00000084070	0	2	0	0	0	0	0	0	0	2	0	0	0	0	0	0	0	0	0	0	0	0	0	0	0	0	0	0	0	0	0	0	0	0	0	0	0	0	0	0	0	0	0	0	0	0	0	0	0
ENSG00000084072	0	15	15	7	15	0	8	2	0	5	0	0	6	0	10	17	2	22	97	7	8	4	0	2	0	61	3	5	0	0	0	0	4	2	0	0	0	3	0	4	0	0	0	2	9	0	0	0	20
ENSG00000084073	2	38	16	8	0	4	4	29	0	0	0	0	0	0	13	27	4	2	9	3	0	0	0	0	28	15	14	0	0	15	2	0	4	0	16	2	0	0	0	2	0	0	0	0	0	0	2	2	4
ENSG00000084090	0	4	0	24	0	16	6	4	0	4	5	0	59	6	40	125	0	0	22	0	2	11	6	0	4	27	9	4	0	0	3	0	0	2	0	2	2	0	0	0	6	4	2	4	5	10	0	0	18
ENSG00000084092	0	0	0	0	0	0	0	0	0	0	0	0	0	0	3	0	0	0	0	0	0	0	0	0	0	0	0	0	0	0	0	0	0	0	0	0	0	0	0	0	0	0	0	0	0	0	0	0	0
ENSG00000084093	6	67	15	77	0	18	0	36	0	7	5	0	2	21	80	16	7	0	12	0	5	0	0	0	40	16	13	0	0	4	16	0	4	2	32	0	0	0	0	0	0	0	2	4	0	0	15	0	0
ENSG00000084110	0	0	0	0	0	0	0	0	0	0	0	0	0	0	0	3	0	0	0	0	0	0	0	0	0	0	0	0	0	0	0	0	0	0	0	0	0	0	0	0	0	0	0	0	0	0	0	0	0
ENSG00000084112	0	0	0	0	0	0	0	0	0	0	0	0	0	0	0	6	0	0	15	0	0	0	0	0	0	0	0	0	0	0	0	0	0	0	18	0	0	0	0	0	0	0	67	0	0	0	0	0	0
ENSG00000084207	0	0	0	0	0	0	0	0	0	0	0	0	0	0	0	3	0	0	0	0	0	0	0	0	0	0	0	0	0	0	0	0	0	0	0	0	0	0	0	0	0	0	0	0	0	0	0	0	0
ENSG00000084234	2	15	32	14	11	4	22	8	0	2	0	0	3	0	0	72	2	3	88	2	0	28	0	0	0	2	5	6	0	0	2	0	0	4	4	0	0	0	0	0	0	4	22	2	21	0	5	0	20
ENSG00000084444	0	6	32	0	12	0	2	0	0	0	0	2	0	6	8	7	0	46	48	0	4	18	0	0	0	0	9	0	0	0	0	0	0	0	0	0	0	0	0	0	0	0	0	0	0	0	0	0	8
ENSG00000084463	0	12	0	0	0	0	10	2	0	2	0	0	2	0	0	43	0	18	8	0	0	3	0	0	0	0	0	0	0	0	0	0	0	0	0	0	0	0	0	0	0	0	0	0	0	0	0	0	0
ENSG00000084623	0	37	8	9	11	2	6	9	2	0	0	0	4	2	4	11	2	2	11	9	11	0	0	0	0	16	0	2	0	0	2	0	0	4	6	0	2	21	0	2	2	0	45	2	2	12	0	5	0
ENSG00000084628	0	0	0	0	0	0	0	0	0	0	0	0	0	0	0	0	0	0	0	0	0	0	0	0	0	0	0	0	0	0	0	0	0	0	0	0	0	0	0	0	0	0	0	2	0	0	0	0	0
ENSG00000084652	12	125	56	104	16	31	7	257	0	25	8	8	32	7	40	183	20	25	437	12	11	114	0	0	0	14	27	13	0	0	8	0	24	2	11	5	6	14	2	7	0	0	107	8	15	6	0	38	63
ENSG00000084676	0	0	3	3	0	30	2	55	0	0	0	0	0	0	0	0	5	0	10	0	0	0	0	0	0	0	0	0	0	0	0	0	0	0	0	0	0	0	0	2	0	0	0	0	0	0	41	0	0
ENSG00000084693	0	0	0	2	0	0	0	0	0	0	0	0	0	0	0	0	0	0	0	0	0	2	0	0	0	0	0	0	0	0	0	0	0	0	0	0	0	0	0	0	0	0	0	2	0	3	0	0	0
ENSG00000084710	0	0	0	0	5	0	0	0	0	0	0	0	0	0	0	0	0	0	0	0	0	0	0	0	0	0	0	0	0	0	0	0	0	0	0	0	0	0	0	0	0	0	0	0	0	0	0	0	0
ENSG00000084731	0	0	0	0	0	0	0	0	0	0	0	0	0	0	0	0	0	0	0	0	0	0	0	0	0	0	0	0	0	0	0	0	0	0	0	0	0	0	0	0	0	0	0	0	0	0	0	0	0
ENSG00000084733	0	4	16	5	0	0	7	26	0	0	0	0	0	0	200	41	0	10	34	0	0	0	0	0	2	10	6	0	0	0	0	0	0	0	8	0	0	0	0	8	0	0	0	4	0	0	3	0	20
ENSG00000084754	13	28	3	6	26	8	12	10	2	0	2	0	11	6	7	15	2	8	27	6	6	8	0	2	3	2	15	6	0	0	7	0	0	0	6	4	2	0	2	4	0	0	15	4	18	0	2	0	11
ENSG00000084764	0	10	0	0	4	0	0	0	0	0	2	0	0	0	0	0	0	0	3	0	0	0	0	0	0	0	0	0	0	0	0	0	0	0	0	0	0	0	2	0	0	0	0	2	0	0	0	0	5
ENSG00000084774	0	0	0	0	0	0	0	0	0	0	0	0	0	0	0	0	0	0	0	0	0	0	0	0	0	0	4	0	0	0	0	0	0	0	0	0	0	0	0	0	0	0	0	0	0	0	0	0	0
ENSG00000085063	1	9.5	15.5	0	5.5	5.5	55	47.5	0	1.5	0	0	5.5	0	5	106.5	0	4	107.5	0	0	0	0	0	0	25	4	1	0	0	0	0	0	0	5.5	0	0	0	0	0	0	0	16.5	0	9	0	0	0	2
ENSG00000085117	0	0	0	0	0	0	0	0	0	0	0	0	0	0	0	0	0	0	0	0	0	0	0	0	0	0	0	0	0	0	0	0	0	0	0	0	0	0	0	0	0	0	0	0	0	0	0	0	0
ENSG00000085185	0	0	0	2	0	0	0	0	0	0	0	0	0	0	0	0	0	5	12	0	0	0	0	0	0	0	0	0	0	0	2	0	0	0	0	0	0	0	0	0	0	0	24	0	4	0	0	0	0
ENSG00000085224	38	7	12	0	0	26	0	11	0	9	0	0	0	8	11	78	0	0	15	6	3	0	0	0	0	0	4	0	0	0	8	0	0	0	4	0	0	0	0	0	0	0	8	2	0	0	22	0	0
ENSG00000085231	0	19	18	23	0	17	16	8	0	69	8	0	0	7	3	48	0	3	26	5	12	10	0	0	8	7	0	2	0	0	0	0	12	5	9	0	0	0	0	3	0	0	0	3	4	0	3	0	17
ENSG00000085274	0	14	5	2	2	2	0	0	0	0	0	0	0	0	0	0	0	0	0	0	6	0	0	0	0	0	2	2	0	0	0	0	0	5	0	0	0	0	0	0	0	0	0	0	0	0	0	0	0
ENSG00000085276	0	0	0	0	0	0	0	0	0	0	0	0	0	0	0	0	0	0	0	0	10	0	0	0	0	0	4	0	0	0	0	0	0	0	0	0	0	0	0	0	0	0	0	0	0	0	0	0	0
ENSG00000085365	0	19	18	9	0	22	0	0	0	14	0	0	2	14	0	15	2	0	28	4	2	9	0	0	0	0	0	2	0	0	0	0	5	2	31	2	0	0	0	6	2	0	2	0	0	0	11	0	0
ENSG00000085377	0	16	0	3	0	0	0	0	0	0	0	0	0	0	0	0	0	0	8	0	0	0	0	0	0	7	0	0	0	0	0	0	0	0	0	0	0	0	0	3	0	0	0	0	0	0	4	0	0
ENSG00000085382	0	0	3	0	0	0	0	0	0	9	0	0	0	0	2	5	0	0	0	15	2	0	0	0	5	0	0	0	0	0	6	2	0	0	0	0	0	0	0	0	0	0	0	2	0	0	28	0	16
ENSG00000085415	0	6	0	6	0	0	0	0	0	6	0	0	0	0	0	0	0	7	0	0	0	0	0	0	0	0	2	10	0	0	0	0	0	0	0	0	0	0	0	0	0	2	26	0	0	0	0	0	0
ENSG00000085433	4	12	14	2	0	2	10	0	0	0	2	0	2	0	0	26	0	3	0	10	0	0	0	0	2	0	0	0	0	0	0	0	0	0	28	2	0	0	0	3	0	0	6	4	0	0	5	16	11
ENSG00000085449	0	24	3	34	0	0	5	14	0	0	0	0	0	8	33	13	0	0	9	0	0	0	0	0	8	0	0	0	0	0	0	0	2	0	4	0	0	0	0	0	0	0	0	0	0	0	0	2	0
ENSG00000085465	0	0	0	0	0	0	0	0	0	0	0	0	0	0	0	0	0	0	0	0	0	0	0	0	0	0	0	0	0	0	0	0	0	0	0	0	0	0	0	0	0	0	0	0	0	0	0	0	0
ENSG00000085491	0	23	0	27	0	26	0	0	0	27	0	0	0	0	0	11	0	2	31	15	0	0	4	0	3	0	0	2	0	0	0	0	0	0	0	2	0	0	0	0	0	0	0	0	2	0	13	0	16
ENSG00000085511	0	0	0	2	0	13	0	16	0	0	0	0	0	0	3	11	0	0	0	0	0	0	0	0	0	0	0	0	0	0	0	0	0	0	0	0	0	0	0	0	0	0	3	0	0	0	3	0	5
ENSG00000085514	0	1	0	0	0	1.5	0	0	0	0	0	0	0	0	0	1	0	0	0	0	0	0	0	0	0	0	0	0	0	0	0	0	0	0	0	0	0	0	0	0	0	0	0	0	0	0	0	0	0
ENSG00000085563	0	0	0	0	0	0	0	0	0	0	0	0	0	0	0	0	0	0	0	0	0	0	0	0	0	0	0	0	0	0	0	0	0	0	0	0	0	0	0	0	0	0	0	0	0	0	0	0	0
ENSG00000085644	0	0	2	9	0	0	5	0	2	0	0	0	0	2	0	0	2	0	5	0	0	0	0	0	0	6	0	0	0	0	0	0	0	0	0	0	0	0	0	0	0	0	9	0	0	0	2	0	0
ENSG00000085662	0	0	12	2	0	3	11	0	0	0	0	0	0	0	0	7	0	0	6	0	0	4	0	0	0	21	4	0	0	0	0	0	0	0	0	0	0	0	0	0	2	0	0	0	0	0	0	0	0
ENSG00000085719	0	41	11	14	0	2	118	18	0	0	0	0	0	22	9	24	0	4	18	0	0	0	10	0	26	0	0	22	2	0	0	0	0	0	10	0	0	0	0	3	0	0	12	0	3	0	0	0	31
ENSG00000085721	2	72	9	12	2	0	28	36	0	0	0	2	15	12	62	125	0	38	36	4	8	0	0	0	3	5	0	22	0	0	4	0	5	0	2	0	0	0	0	7	0	0	81	17	0	2	0	0	73
ENSG00000085733	0	40	31	13	14	6	0	42	0	7	0	0	5	0	13	86	6	15	195	0	5	8	2	0	3	15	35	0	0	0	0	0	0	0	3	0	0	6	0	6	2	0	41	2	20	0	0	0	2
ENSG00000085741	0	0	0	0	0	0	0	0	0	0	0	0	0	0	0	0	0	0	0	0	0	0	0	0	0	0	0	0	0	0	0	0	0	0	0	0	0	0	0	0	0	0	0	0	0	0	0	0	0
ENSG00000085788	0	0	2	0	2	0	0	7	0	0	0	0	0	8	0	2	21	2	4	0	0	0	0	0	6	6	0	9	0	2	0	0	2	0	0	0	0	0	0	4	0	0	2	0	0	0	0	0	11
ENSG00000085831	0	0	0	0	0	0	0	0	0	0	0	0	0	0	0	8	0	0	4	0	3	0	0	0	0	6	0	0	0	0	0	0	0	0	0	0	0	0	0	4	0	0	0	0	0	0	0	0	0
ENSG00000085832	2	4	12	3	6	13	0	128	0	2	0	0	0	4	19	21	5	2	26	0	0	4	0	0	0	2	3	0	0	0	2	0	0	0	2	0	0	0	3	30	0	0	0	2	0	0	0	0	24
ENSG00000085840	2	0	9	0	0	0	0	0	0	0	0	0	0	0	5	10	0	0	0	0	0	4	0	0	0	0	0	8	0	0	3	0	3	0	9	2	0	0	0	0	2	0	0	0	13	0	0	0	2
ENSG00000085871	0	2	0	0	0	0	4	0	0	0	0	0	0	0	0	2	0	0	0	0	0	0	0	0	0	2	0	0	0	0	0	0	0	0	0	0	0	0	0	0	0	0	0	0	0	0	0	0	0
ENSG00000085872	0	0	17	9	0	0	3	0	0	0	0	0	0	0	6	17	0	0	17	0	0	49	0	0	21	7	2	15	0	0	0	0	0	0	0	2	2	6	0	0	12	0	33	0	4	2	0	0	0
ENSG00000085978	0	10	0	12	0	0	0	26	0	3	0	0	0	0	2	26	0	19	6	0	0	0	0	0	0	0	0	0	0	0	0	0	0	0	0	0	0	0	0	0	0	0	0	0	0	0	4	0	0
ENSG00000085982	0	32	0	0	6	0	0	0	0	0	0	0	0	0	0	0	0	0	14	0	0	0	0	0	0	0	3	0	0	0	0	0	2	0	0	0	0	0	0	0	0	0	0	0	5	0	0	0	6
ENSG00000085998	0	9	0	0	4	0	0	11	0	0	0	0	0	0	0	0	0	0	71	0	0	0	0	0	0	0	0	0	0	0	0	0	0	0	0	0	0	0	0	8	0	0	0	0	0	0	0	0	0
ENSG00000085999	0	2	6	2	0	0	0	6	0	2	0	0	4	0	4	0	0	0	0	0	2	0	0	0	0	2	0	0	0	0	3	0	0	0	0	0	0	0	0	2	0	0	0	0	0	0	0	0	0
ENSG00000086015	0	0	0	11	2	0	0	16	0	0	0	11	0	0	0	41	0	0	0	0	2	0	0	0	0	0	0	2	0	0	0	0	0	0	0	0	0	0	0	0	0	0	0	2	0	0	0	0	8
ENSG00000086061	2	175	14	2	2	0	0	68	0	28	0	0	13	17	73	88	0	0	83	0	0	7	0	0	0	203	4	14	0	0	0	0	0	0	0	0	0	0	0	8	0	0	0	0	0	0	0	3	18
ENSG00000086062	12	0	2	10	0	8	0	20	0	0	0	0	0	0	0	36	0	5	40	0	0	5	0	0	0	4	0	0	0	0	0	0	0	0	0	0	0	0	0	0	0	0	0	0	0	0	5	0	0
ENSG00000086065	0	4	6	0	0	2	4	4	0	0	0	0	2	4	4	15	0	0	9	2	0	9	0	0	6	20	0	0	0	0	2	0	0	0	0	0	0	0	0	0	0	0	0	0	0	0	0	0	2
ENSG00000086102	7	37	16	2	0	36	9	4	6	20	6	0	14	5	8	46	6	11	7	5	5	16	0	0	0	2	0	2	2	0	6	0	2	0	0	2	0	0	0	4	0	0	0	2	0	0	19	7	15
ENSG00000086189	3	9	2	2	4	11	2	0	0	11	0	0	0	2	0	0	0	3	0	0	11	0	0	0	0	19	2	0	0	0	0	0	0	0	0	0	0	0	0	2	0	0	0	3	0	0	0	0	0
ENSG00000086200	2	7	7	146	0	9	2	0	0	20	3	0	0	6	89	50	0	2	0	2	0	0	0	0	0	0	20	15	0	0	2	2	2	0	22	0	0	0	0	0	0	0	6	0	0	0	21	0	14
ENSG00000086232	5	33	27	0	2	24	0	12	0	0	0	0	0	3	3	14	0	2	0	0	10	2	0	0	2	0	0	0	0	0	0	0	0	0	7	0	0	0	0	11	0	0	15	0	0	0	4	0	13
ENSG00000086289	0	0	0	0	0	0	0	0	0	0	0	0	0	0	0	0	0	0	0	0	0	0	0	0	0	12	0	0	0	0	0	0	0	2	0	0	0	0	0	0	0	2	0	0	0	0	0	4	0
ENSG00000086300	0	105	0	0	0	0	0	0	0	0	0	0	0	0	0	0	0	0	13	0	0	0	0	0	0	0	0	0	0	0	0	0	0	0	2	0	0	0	0	0	0	0	0	0	0	0	0	0	0
ENSG00000086475	0	23	13	0	8	3	0	0	0	0	0	0	0	0	0	38	0	0	2	0	2	2	0	0	0	0	0	0	0	0	0	0	0	0	0	0	0	0	0	0	0	0	0	0	0	0	10	0	0
ENSG00000086504	2	0	0	0	0	0	0	0	2	0	0	0	0	0	1.5	3.5	0	0	0	0	0	0	0	0	0	0	0	0	0	0	0	0	0	0	0	0	0	0	0	0	0	0	0	0	0	0	0	0	0
ENSG00000086544	0	8	4	0	0	4	4	0	0	0	0	0	4	0	0	2	0	4	26	0	0	0	0	0	0	0	0	2	0	0	0	0	0	0	0	0	0	0	0	0	0	0	3	0	0	0	0	0	0
ENSG00000086589	0	23	5	2	0	4	5	2	0	0	0	0	0	2	4	24	0	0	2	0	0	0	0	0	0	33	4	0	0	0	0	0	0	0	0	0	0	0	0	0	0	0	15	0	0	0	0	0	7
ENSG00000086598	0	49	19	29	3	24	38	2	0	0	0	0	0	0	6	76	2	4	44	0	3	8	0	0	4	2	7	0	0	0	0	0	0	0	2	0	0	0	0	3	0	0	53	0	3	0	2	0	8
ENSG00000086619	0	135	0	3	0	2	70	3	0	11	4	0	0	0	8	11	0	0	0	13	0	0	0	0	34	4	0	4	0	0	0	0	0	0	9	2	0	0	0	14	0	0	0	2	0	0	0	0	12
ENSG00000086666	3	10	2	13	5	4	6	9	5	0	3	0	0	0	20	9	2	0	6	2	0	0	0	0	0	0	0	19	0	0	0	0	0	0	13	0	0	0	0	0	0	0	0	0	0	0	0	2	2
ENSG00000086712	3	22	49	33	2	4	27	18	0	56	4	0	9	44	38	91	5	0	17	26	20	18	0	10	4	30	11	9	0	6	0	2	0	27	17	0	0	0	0	15	0	0	18	0	8	0	13	3	19
ENSG00000086730	0	0	0	0	0	0	0	0	0	0	0	0	0	0	0	0	0	0	0	0	0	0	0	0	0	0	0	0	0	0	0	0	0	0	0	0	0	0	0	0	0	0	0	0	0	0	0	0	0
ENSG00000086758	0	2	4	4	0	11	4	3	0	0	0	0	0	2	0	9	0	2	0	6	0	0	0	0	0	0	0	0	0	0	0	0	0	0	2	0	0	0	0	0	6	0	2	0	0	0	2	0	0
ENSG00000086827	11	14	8	27	2	13	0	2	0	6	5	0	0	14	19	22	9	10	8	0	16	9	5	0	0	0	12	3	0	0	9	0	0	0	7	3	0	0	0	2	0	0	31	14	0	0	4	0	18
ENSG00000086848	0	0	0	2	0	0	0	12	0	0	0	0	3	0	0	41	12	0	6	0	0	0	0	0	0	0	0	1	0	0	0	0	0	0	5	0	0	0	0	0	0	0	15	2	0	0	0	0	0
ENSG00000087008	0	0	0	0	0	0	0	0	0	0	0	0	0	0	0	2	0	0	0	0	0	0	0	0	0	0	0	0	0	0	0	0	0	0	0	0	0	0	0	0	0	0	0	0	0	0	0	0	0
ENSG00000087053	4	46	51	16	0	9	6	11	0	0	0	0	2	47	71	22	3	8	7	0	20	2	0	0	2	0	2	6	0	4	0	2	0	0	10	3	0	0	0	5	0	0	16	0	0	0	3	0	26
ENSG00000087074	8	3	25	5	0	14	19	9	0	8	2	3	8	7	0	28	0	10	16	2	4	63	0	0	0	37	0	8	0	0	0	0	0	0	3	0	5	36	6	11	3	0	15	4	0	0	0	0	14
ENSG00000087076	0	0	0	0	0	0	0	0	0	0	0	0	0	0	0	0	0	0	6	0	0	0	0	0	0	0	0	0	0	0	0	0	0	0	0	0	0	0	0	0	0	0	2	0	0	0	0	0	0
ENSG00000087077	2	35	5	6	0	17	0	16	0	2	0	0	0	13	18	20	7	11	87	5	0	3	2	0	3	9	0	4	0	0	7	0	0	0	7	0	0	0	0	2	0	0	30	4	3	0	0	5	25
ENSG00000087085	0	0	0	0	0	0	0	0	0	0	0	0	0	0	0	0	0	0	0	0	0	0	0	0	0	6	0	0	0	0	0	0	0	0	0	0	0	0	0	0	0	0	0	0	0	0	0	0	0
ENSG00000087086	0	3	0	0	0	0	0	6	0	0	0	0	0	0	0	6	0	0	0	0	0	0	0	0	0	0	0	0	0	0	0	0	0	0	0	0	0	0	0	0	0	0	0	0	2	0	0	0	2
ENSG00000087087	0	0	0	0	0	0	0	0	0	0	0	0	0	0	0	0	0	0	0	0	0	0	0	0	0	7	0	0	0	0	0	0	0	0	0	0	0	0	0	0	0	0	0	0	0	0	0	0	0
ENSG00000087088	0	0	0	0	4	0	4	0	0	0	0	0	0	0	0	0	0	0	0	0	0	0	0	0	0	6	0	0	0	0	0	0	0	0	0	0	0	0	0	0	0	0	2	0	4	0	0	0	0
ENSG00000087095	0	0	0	0	0	0	0	0	0	0	0	0	0	0	0	0	0	0	0	0	0	0	0	0	0	0	0	0	0	0	0	0	0	0	4	0	0	0	0	0	0	0	2	0	0	0	2	0	0
ENSG00000087111	5	24	22	40	15	3	8.5	0	4.5	3.5	1	2.5	7.5	9	22	24	23.5	22.5	55.5	4.5	16	6	4.5	2.5	7.5	4	26	0	0	0	0	0	2.5	0	16	5.5	2	4	0	0	2	2	4.5	6.5	5	5	6	3	9
ENSG00000087116	0	0	0	0	0	0	0	0	0	0	0	0	0	0	0	0	0	0	0	0	0	0	0	0	0	0	0	0	0	0	0	0	0	0	0	0	0	0	0	0	0	0	0	0	0	0	0	0	0
ENSG00000087152	0	0	0	0	0	0	0	0	0	0	0	0	2	0	0	19	0	2	12	0	2	9	0	0	0	0	0	0	0	0	0	0	0	0	0	0	0	0	0	2	0	0	0	0	0	0	0	0	0
ENSG00000087157	0	40	9	5	0	7	0	3	2	7	0	0	0	0	3	19	0	8	6	0	0	0	0	0	0	3	0	0	0	0	0	0	0	0	0	0	0	0	0	0	0	0	16	0	2	0	0	0	2
ENSG00000087191	0	0	0	0	0	0	0	0	0	0	0	0	0	0	0	0	0	0	0	0	0	0	0	0	0	0	0	0	0	0	0	0	0	0	0	0	0	0	0	0	0	0	0	0	0	0	0	0	0
ENSG00000087206	0	3	0	0	0	5	0	0	0	3	0	0	0	2	5	24	2	0	2	0	0	0	0	0	0	0	0	7	0	0	0	2	0	0	3	0	0	0	0	0	0	0	0	0	0	0	0	0	0
ENSG00000087245	0	0	0	0	0	0	0	0	0	0	0	0	2	0	0	0	0	0	0	0	0	0	0	0	0	0	0	0	0	0	0	0	0	0	0	0	0	0	0	0	0	0	3	0	0	0	0	0	0
ENSG00000087253	0	0	9	0	0	0	0	0	0	0	0	0	2	0	0	4	0	0	0	0	0	0	0	0	8	0	0	0	0	0	0	0	0	0	0	0	0	0	0	0	0	0	0	0	0	0	0	0	0
ENSG00000087263	2	13	24	21	0	4	0	13	0	0	0	0	0	0	2	31	0	0	2	6	0	5	0	13	0	13	2	0	0	0	5	0	0	0	8	0	0	0	0	0	0	2	2	0	0	0	0	2	5
ENSG00000087266	0	9	0	0	0	6	0	4	3	0	0	0	0	0	0	15	0	8	0	0	0	0	0	0	0	0	0	0	0	0	2	0	0	0	0	2	0	0	0	0	3	0	6	0	0	0	3	0	9
ENSG00000087269	0	6	5	0	2	0	3	0	0	0	0	0	0	0	0	0	0	0	0	2	7	0	0	2	0	0	4	0	0	0	0	0	0	0	2	0	0	0	0	0	0	0	4	0	0	13	0	0	0
ENSG00000087274	7	13	0	8	2	0	2	89	0	0	0	0	7	7	6	64	2	2	0	0	0	9	2	2	0	19	21	3	0	0	0	0	0	0	0	0	2	0	0	0	0	0	0	0	4	12	2	0	0
ENSG00000087299	0	34	10	18	5	17	5	0	2	2	0	0	0	0	3	0	0	9	0	0	0	0	0	0	0	0	0	2	0	0	0	0	14	0	0	2	0	0	0	0	0	0	10	8	8	0	0	0	50
ENSG00000087301	0	2	0	22	0	39	2	0	0	0	0	0	0	0	9	8	0	22	0	0	0	0	0	0	5	0	0	0	0	0	0	0	0	0	0	0	0	0	0	0	0	0	37	8	0	0	0	0	0
ENSG00000087302	10	101	11	42	0	58	43	0	0	7	7	0	26	12	64	50	8	25	25	14	27	14	0	0	4	38	9	14	0	4	5	0	6	0	19	0	0	0	0	5	0	2	39	13	0	0	7	11	21
ENSG00000087303	0	0	0	0	0	0	0	0	0	0	0	0	0	0	0	0	0	0	0	0	0	0	0	0	0	2	0	0	0	0	0	0	0	0	0	0	0	0	0	0	0	0	0	0	0	0	0	0	0
ENSG00000087338	6	0	21	2	0	11	0	0	0	0	0	0	0	4	0	33	0	0	5	0	0	0	0	0	2	0	0	0	0	6	0	0	4	0	11	0	0	0	0	0	0	0	2	2	0	0	0	0	0
ENSG00000087365	0	2	0	0	0	3	0	0	0	0	0	0	0	0	0	5	3	0	3	0	0	0	0	0	0	0	0	0	0	0	0	0	0	0	0	0	0	0	0	2	0	0	0	2	2	0	0	0	2
ENSG00000087448	4	23	4	8	0	0	2	0	0	0	0	0	2	16	0	45	0	0	0	0	2	3	0	0	0	0	0	0	0	0	0	0	0	0	2	0	0	0	0	3	0	0	8	2	22	0	0	0	0
ENSG00000087460	6	139	18	30	4	43	35	45	4	11	0	0	37	19	25	155	3	36	81	21	5	16	9	5	2	115	25	0	0	2	10	0	0	18	16	0	0	2	2	13	8	4	23	13	21	3	14	6	23
ENSG00000087470	0	20	20	3	5	39	6	2	0	6	6	0	3	0	0	47	0	8	0	0	0	0	4	0	0	6	2	0	0	0	0	0	0	0	3	0	0	0	0	3	0	0	0	0	0	0	7	0	2
ENSG00000087494	0	0	0	0	0	0	0	0	0	0	0	0	0	0	0	4	0	0	0	0	12	0	0	0	0	0	0	0	0	0	0	0	0	0	0	0	0	0	0	0	0	0	0	0	0	0	0	0	0
ENSG00000087502	2	2	0	0	2	2	0	10	0	20	0	0	0	0	0	16	0	0	0	0	2	0	0	0	0	0	2	0	0	0	0	0	0	0	2	0	0	3	0	0	0	0	0	0	6	4	2	0	0
ENSG00000087510	0	0	0	24	0	23	0	0	0	0	0	0	0	0	0	6	0	3	0	2	0	0	0	0	0	0	0	0	0	0	0	0	0	0	0	0	0	0	2	0	0	0	2	0	0	0	0	0	15
ENSG00000087586	10	106	0	3	0	17	0	0	0	3	0	0	4	3	0	75	0	0	0	0	0	2	0	0	4	0	0	0	0	4	0	0	0	0	3	0	0	0	0	0	15	0	2	0	0	0	3	0	0
ENSG00000087589	0	0	0	0	0	0	0	0	0	0	0	0	0	0	0	0	5	0	0	0	0	0	0	0	0	0	0	0	0	0	0	0	0	0	0	0	0	0	0	0	0	0	0	0	0	0	0	0	0
ENSG00000087842	0	0	0	0	0	0	0	0	0	0	0	0	0	0	0	0	0	0	0	0	0	0	0	0	0	0	0	0	0	0	0	0	0	0	0	0	0	0	0	0	0	0	0	0	0	0	0	0	0
ENSG00000087884	0	0	0	0	0	0	0	0	6	0	0	0	0	0	0	0	0	0	0	0	0	0	0	0	0	0	0	0	0	0	0	0	0	0	0	0	0	0	0	0	0	0	0	0	0	0	0	0	0
ENSG00000087903	0	0	0	26	0	3	56	2	2	0	0	0	0	0	9	15	2	0	38	3	2	3	0	0	3	18	2	0	0	0	0	5	0	0	0	0	0	0	2	0	12	0	0	0	0	0	0	0	6
ENSG00000087995	2	0	34	8	0	0	2	8	10	3	20	0	0	2	8	10	0	0	42	6	58	9	0	0	9	0	2	12	0	0	2	3	0	0	0	9	2	0	0	0	0	0	18	2	0	0	0	7	0
ENSG00000088035	0	0	0	0	0	0	0	0	0	0	0	0	0	0	0	0	0	0	0	0	0	0	0	0	10	0	0	0	0	2	0	0	0	0	0	0	0	0	0	0	0	0	0	0	0	0	0	0	19
ENSG00000088038	0	6	0	0	0	0	0	0	0	0	0	0	0	0	2	0	0	0	0	0	0	0	0	0	0	0	0	0	0	0	0	0	0	0	0	0	0	0	0	0	0	0	7	0	0	0	0	0	3
ENSG00000088179	0	15	0	10	0	0	57	37	0	2	0	0	0	4	8	0	0	0	7	0	0	0	0	0	18	0	0	0	0	35	0	0	0	0	8	0	0	0	0	0	0	0	0	0	0	0	2	0	0
ENSG00000088205	3	33	11	0	0	0	3	0	0	0	0	0	0	24	5	24	0	0	25	0	0	2	0	0	10	0	0	0	0	5	0	0	0	0	0	0	0	0	0	0	0	2	0	0	0	0	3	0	0
ENSG00000088247	0	13	4	5	4	0	0	3	0	0	0	0	0	2	12	15	5	11	20	0	0	13	0	0	0	7	0	0	0	0	0	0	0	0	0	0	0	0	0	0	0	0	0	0	10	0	7	0	5
ENSG00000088256	2	21	0	3	12	6	2	2	0	2	0	0	0	0	12	41	0	8	2	0	0	0	0	0	0	11	2	0	0	0	0	0	0	2	19	0	3	0	0	0	0	0	3	4	0	2	0	0	19
ENSG00000088280	0	0	0	2	0	0	0	0	0	0	0	0	0	0	0	0	0	0	0	0	0	0	0	0	0	0	0	0	0	0	0	0	0	2	0	0	0	3	0	0	0	0	0	0	0	0	0	0	4
ENSG00000088305	0	14	2	0	0	0	0	0	0	0	0	0	0	0	0	11	0	0	14	0	14	0	0	0	0	0	0	2	0	0	0	0	0	0	0	0	0	0	0	0	0	0	0	0	0	0	0	0	8
ENSG00000088325	5	94	20	8	10	5	21	0	4	3	0	0	15	5	29	136	5	8	26	2	0	8	4	0	5	37	2	0	0	0	0	0	0	2	2	0	0	0	0	11	2	0	13	0	0	0	6	0	14
ENSG00000088356	0	32	13	9	0	63	4	22	5	5	0	6	0	4	10	72	3	3	8	5	3	2	0	2	0	25	0	5	0	0	3	0	0	2	5	5	2	2	2	7	5	0	2	4	0	0	0	7	11
ENSG00000088367	0	0	0	0	0	0	0	0	0	0	0	0	0	0	0	0	0	0	0	0	0	0	4	0	0	0	5	0	0	0	0	0	0	0	0	0	3	0	0	0	0	0	0	0	9	0	0	0	0
ENSG00000088386	0	0	0	0	0	0	0	0	0	0	0	0	0	0	0	0	0	0	7	0	0	0	0	0	0	0	0	0	0	0	0	0	0	0	0	0	0	0	0	0	0	0	0	0	0	0	0	0	0
ENSG00000088387	0	0	0	0	0	0	0	0	0	0	0	0	0	10	0	21	0	0	4	0	0	0	0	0	0	0	0	2	0	2	0	0	0	0	18	0	0	0	0	0	0	0	0	0	0	0	0	0	0
ENSG00000088448	0	4	2	2	0	0	0	0	0	0	0	0	0	0	0	21	0	0	14	0	0	11	0	0	0	0	0	0	0	0	0	0	0	0	0	0	0	0	0	0	0	0	0	0	3	0	0	0	3
ENSG00000088451	2	0	0	0	0	0	0	4	0	3	0	0	2	0	2	11	2	0	3	0	0	0	0	0	0	2	0	0	0	0	0	0	0	0	0	0	0	0	0	3	0	0	0	0	0	0	0	0	10
ENSG00000088538	7	6	2	6	2	9	0	4	2	6	0	0	0	6	2	35	4	0	8	0	6	3	0	0	3	0	0	0	2	2	3	0	0	0	3	0	2	0	2	0	0	0	0	0	0	0	0	0	7
ENSG00000088543	0	0	0	2	0	0	0	0	0	0	0	0	0	0	0	27	0	0	0	0	0	0	0	0	0	0	0	0	0	0	0	0	0	0	0	0	0	0	0	0	0	0	0	0	0	0	0	0	0
ENSG00000088682	0	6	2	6	0	0	0	4	0	2	0	0	0	0	0	0	0	0	3	0	0	0	0	0	0	0	0	0	0	0	3	0	0	0	0	0	0	0	0	2	0	0	8	2	0	0	0	0	0
ENSG00000088756	0	0	0	0	0	0	0	0	0	0	0	0	0	0	0	0	0	0	10	0	0	0	0	0	0	0	0	0	0	0	0	0	0	0	0	0	0	0	0	0	0	0	0	0	0	0	0	0	0
ENSG00000088766	0	0	0	0	0	0	1	0	0	0	0	0	0	0	0	1	0	0	3	0	0	0	0	0	0	10	0	0	0	0	0	0	0	0	0	0	0	0	0	0	0	0	7.5	0	0	0	0	0	0
ENSG00000088808	0	14	0	0	2	0	0	0	0	0	0	0	0	0	6	2	0	3	12	0	0	3	0	0	0	5	0	0	0	0	0	0	0	0	0	0	0	0	0	0	0	0	0	0	0	0	0	0	0
ENSG00000088812	0	2	11	0	2	0	0	0	0	0	0	0	0	0	0	10	0	0	60	0	0	0	0	0	0	0	0	4	0	0	0	0	0	0	0	0	0	0	0	0	0	0	0	0	0	0	0	0	0
ENSG00000088826	0	0	0	2	0	0	0	0	0	0	0	0	0	0	0	0	0	0	0	0	0	0	0	0	0	0	0	0	0	0	0	0	0	0	0	0	0	0	0	0	0	0	0	0	0	0	0	0	0
ENSG00000088832	0	51	5	0	14	0	0	14	0	26	2	0	0	0	3	31	4	3	27	3	2	6	0	0	0	2	38	0	0	0	0	0	0	2	0	0	2	5	0	9	0	0	4	0	0	0	0	0	0
ENSG00000088833	0	39	0	9	0	0	10	8	4	2	0	0	0	0	0	74	4	0	42	3	0	0	0	0	0	0	2	0	0	0	2	0	0	4	0	0	0	0	0	0	0	0	0	0	2	2	3	0	0
ENSG00000088836	0	0	0	0	0	0	0	0	0	0	0	0	0	0	0	0	0	13	0	0	0	0	0	0	0	0	0	0	0	0	0	0	0	0	0	0	0	0	0	2	0	0	0	0	0	0	0	0	0
ENSG00000088854	0	0	0	23	3	0	0	0	0	0	0	0	0	0	17	0	0	3	6	0	0	0	0	0	5	0	0	8	0	0	0	0	0	0	0	0	0	0	0	0	0	0	0	6	0	0	3	0	2
ENSG00000088876	5	16	5	33	0	25	2	3	0	0	4	10	0	2	9	2	4	11	8	2	0	0	0	0	7	2	7	2	0	4	5	0	0	5	0	0	6	0	4	2	4	0	0	12	0	0	6	0	12
ENSG00000088881	0	0	0	0	0	0	0	0	0	0	0	0	0	0	0	0	0	0	0	4	2	0	0	0	0	0	0	0	0	0	0	2	0	3	0	0	0	0	0	0	0	0	2	0	0	0	0	0	0
ENSG00000088888	3	42	31	4	45	7	0	5	0	0	2	0	0	4	26	60	3	3	89	0	0	0	27	0	0	0	12	0	0	0	17	0	0	3	10	3	0	6	6	0	0	0	0	4	0	0	8	19	0
ENSG00000088899	0	7	0	7	2	0	0	0	0	0	0	0	3	0	0	2	0	0	40	0	0	2	0	0	0	0	0	0	0	0	0	0	0	0	0	0	0	0	0	0	0	0	0	0	0	0	0	0	0
ENSG00000088930	0	5	16	22	8	7	0	3	0	7	4	0	0	2	18	10	13	0	0	0	0	0	0	0	0	34	5	2	0	0	0	0	0	5	8	0	0	0	0	0	0	0	5	7	2	0	0	0	29
ENSG00000088970	0	0	0	0	0	0	0	0	0	0	0	0	0	0	0	0	0	0	0	0	3	0	0	0	0	0	0	0	0	0	0	0	0	0	0	0	0	0	0	0	0	0	0	0	0	0	0	0	0
ENSG00000088986	0	0	0	0	0	8	0	10	0	0	0	0	0	0	0	5	0	0	0	2	0	0	0	0	0	13	2	4	0	0	0	0	0	0	0	0	0	0	0	0	2	0	3	0	0	0	0	0	0
ENSG00000088992	0	0	0	0	0	0	0	0	0	0	0	0	0	0	0	0	0	0	0	0	0	0	0	0	0	0	5	0	0	0	0	0	0	0	0	0	0	0	0	0	0	0	5	0	0	0	0	0	0
ENSG00000089006	6	0	24	9	0	0	6	0	0	15	13	2	0	2	17	66	0	0	6	2	6	3	0	0	4	21	2	4	2	0	0	2	0	14	5	0	0	0	0	0	0	3	13	0	0	0	11	0	17
ENSG00000089022	4	24	11	0	0	0	5	4	4	2	0	0	2	0	2	8	9	12	0	8	16	0	0	0	2	0	10	0	0	0	0	0	0	0	0	0	9	0	2	0	0	0	2	5	0	0	7	0	18
ENSG00000089048	0	0	0	0	0	0	0	0	0	0	0	0	0	0	0	4	0	0	0	0	0	0	0	0	0	0	0	0	0	0	0	0	0	0	0	0	0	0	0	0	0	0	0	0	0	0	0	0	0
ENSG00000089050	2	10	0	14	0	0	0	0	0	0	0	0	0	0	0	0	0	0	36	0	4	0	0	6	0	0	0	0	0	0	2	2	0	0	0	0	0	0	0	0	0	0	0	0	0	0	2	0	0
ENSG00000089053	0	0	0	0	3	0	3	0	0	0	0	0	0	0	0	2	0	0	6	0	0	3	0	0	0	3	0	0	0	0	0	0	0	0	0	0	0	0	0	0	0	0	0	0	0	0	0	0	0
ENSG00000089057	0	18	9	5	0	6	0	0	3	0	0	0	0	0	0	0	0	0	0	0	0	0	0	0	0	0	2	0	0	0	0	0	0	0	0	4	0	0	0	0	0	0	7	0	0	0	2	2	0
ENSG00000089060	0	2	0	4	0	0	0	0	0	0	0	0	0	0	0	0	0	0	0	0	0	0	0	0	0	0	0	0	0	0	0	0	0	0	0	0	0	0	0	0	0	0	0	0	0	0	0	0	11
ENSG00000089063	0	18	5	6	20	2	0	18	0	0	0	4	2	2	13	26	3	13	47	0	10	8	7	0	0	4	9	0	0	2	0	0	0	0	2	3	4	0	0	9	0	0	15	3	18	2	9	0	4
ENSG00000089091	0	0	5	5	0	2	0	0	0	0	0	0	0	0	0	0	0	0	0	0	0	0	0	0	0	0	0	0	0	0	0	0	0	0	0	0	0	0	0	0	0	0	0	0	0	0	0	0	0
ENSG00000089094	0	0	0	5	0	0	18	39	0	0	0	0	0	0	0	12	0	4	2	0	0	9	0	0	0	0	0	0	0	0	0	0	0	0	0	0	0	0	0	0	0	0	0	0	0	0	0	0	12
ENSG00000089101	0	0	0	0	0	0	0	0	0	0	0	0	0	0	0	2	0	0	0	0	0	0	0	0	0	0	0	0	0	0	0	0	0	0	0	0	0	0	0	0	0	0	0	0	0	0	0	0	0
ENSG00000089123	0	20	23	9	0	4	0	18	0	2	6	0	0	15	0	19	0	0	0	0	3	0	0	0	5	6	0	0	0	0	0	0	0	2	0	0	0	0	0	0	0	0	0	0	0	0	6	0	7
ENSG00000089154	0	2	0	0	2	0	0	0	0	0	3	0	0	0	9	37	0	0	0	0	0	0	0	0	0	3	2	0	2	0	0	0	0	0	0	0	0	0	0	0	0	0	0	2	0	0	2	0	11
ENSG00000089157	0	3	0	0	0	0	0	4	0	0	0	0	0	0	0	4	0	0	0	0	0	0	0	0	0	0	0	0	0	0	0	0	0	0	0	0	0	0	0	0	0	0	0	0	0	0	0	0	0
ENSG00000089159	0	0	0	0	0	5	9	0	0	0	0	0	0	0	0	27	0	17	39	0	6	0	0	0	2	0	2	4	0	0	0	0	0	2	8	0	0	0	0	0	0	0	4	0	0	0	4	0	2
ENSG00000089163	0	4	0	0	0	0	0	0	0	0	0	0	0	0	0	0	0	0	0	0	0	0	0	0	0	4	0	0	0	0	0	0	0	0	0	0	0	0	0	0	0	0	0	0	0	0	0	0	0
ENSG00000089177	0	0	2	0	0	0	0	0	0	0	0	0	0	0	0	0	0	0	0	0	0	0	0	0	0	0	0	0	0	0	0	0	0	0	0	0	0	0	0	0	0	0	0	0	0	0	0	0	0
ENSG00000089195	0	4	18	0	0	6	0	0	0	0	0	0	3	0	13	2	0	3	0	0	0	4	0	0	0	16	0	0	0	0	0	0	0	0	0	0	0	0	0	0	0	0	3	0	0	0	2	0	3
ENSG00000089199	0	0	0	0	0	0	0	0	0	0	0	0	0	0	0	0	0	2	0	0	0	0	0	0	0	0	0	0	0	0	0	0	0	0	0	0	0	0	0	0	0	0	0	0	0	0	0	0	0
ENSG00000089220	0	21	4	4	5	2	10	13	0	0	0	0	0	0	0	23	0	6	0	0	2	6	2	0	0	0	5	0	0	0	0	0	0	2	0	0	2	0	0	0	6	2	5	0	0	3	0	0	0
ENSG00000089234	0	85	2	3	0	0	33	4	0	5	4	0	0	0	34	10	0	9	0	0	0	8	0	0	6	6	0	2	0	0	7	0	0	2	0	0	0	0	0	4	0	0	12	3	0	2	0	0	0
ENSG00000089248	6	81	57	3	10	2	0	61	2	5	0	0	0	4	18	123	17	23	146	4	0	6	0	0	0	0	7	0	0	0	0	0	0	0	11	3	7	5	0	4	5	2	30	0	6	0	0	2	38
ENSG00000089280	0	0	0	0	0	0	0	2	0	0	0	0	0	0	0	2	0	0	0	0	0	0	0	0	0	9	0	0	0	0	0	2	0	0	0	0	0	0	0	0	0	0	0	0	0	0	0	0	0
ENSG00000089289	0	57	0	0	0	0	0	3	0	0	0	0	2	0	0	10	0	2	2	0	0	5	0	0	0	11	0	3	0	0	0	0	0	0	0	0	0	0	0	0	0	0	4	2	0	0	0	0	10
ENSG00000089327	0	4	0	0	0	0	0	0	0	0	0	0	0	0	0	8	0	0	0	0	0	0	0	0	0	0	0	0	0	0	0	0	0	0	0	0	0	0	0	0	0	0	0	0	0	0	0	0	0
ENSG00000089335	0	74	5	55	0	0	0	0	0	16	0	0	0	28	2	50	0	7	16	0	4	0	0	0	0	0	0	0	0	0	2	0	0	6	10	0	0	0	0	14	0	0	0	0	0	0	12	0	6
ENSG00000089351	0	4	0	0	3	2	0	0	0	0	0	0	0	0	0	3	0	0	0	0	0	0	0	0	0	0	0	0	0	0	0	0	0	0	0	0	0	0	0	0	0	0	0	0	0	0	0	0	0
ENSG00000089486	26	161	48	27	10	47	25	32	19	20	8	4	135	25	0	69	22	65	0	24	9	44	3	0	0	43	7	2	0	2	9	2	0	16	73	4	5	0	12	12	0	0	235	2	14	12	7	9	103
ENSG00000089505	0	0	0	0	0	0	0	0	0	0	0	0	0	0	0	0	0	0	0	0	0	0	0	0	0	0	0	0	0	0	0	0	0	0	0	0	0	0	0	0	0	0	0	0	0	0	0	0	0
ENSG00000089597	2	10	14	0	0	0	5	15	0	0	6	0	0	5	0	2	2	0	21	0	0	0	8	0	0	0	8	0	0	0	0	0	0	0	3	0	0	0	0	4	0	0	0	2	7	0	0	0	5
ENSG00000089639	0	0	0	2	0	0	0	0	0	0	0	0	0	2	0	0	0	0	0	0	0	0	0	0	0	0	0	0	0	0	0	0	0	0	0	0	0	0	0	0	0	0	0	0	0	0	0	0	0
ENSG00000089682	5	13	2	2	0	20	0	0	0	0	0	0	0	7	0	8	0	0	0	0	3	0	0	0	3	0	0	0	0	12	0	0	0	0	0	0	0	0	0	0	5	0	0	0	0	0	0	0	0
ENSG00000089685	17	280	51	29	39	16	60	106	6	15	16	0	34	24	24	376	22	28	264	31	6	68	9	0	29	23	41	3	0	0	9	0	9	22	21	4	2	2	2	32	8	0	74	14	13	10	5	0	10
ENSG00000089693	3	9	5	0	7	3	13	12	0	0	0	0	4	0	0	26	0	0	16	2	0	14	0	0	0	22	0	4	0	0	0	0	0	0	2	2	2	0	2	0	0	0	0	0	0	0	0	2	2
ENSG00000089723	0	0	0	0	2	0	0	0	0	0	0	0	0	0	0	0	0	0	16	0	0	0	0	0	0	0	0	0	0	0	0	0	0	0	0	0	0	0	0	0	0	0	0	0	0	0	0	0	0
ENSG00000089737	0	3	0	2	0	0	0	0	0	0	0	0	0	0	0	0	0	0	2	0	0	0	0	0	0	10	0	0	0	0	0	0	0	0	0	0	0	0	0	0	0	0	0	0	0	0	0	0	0
ENSG00000089775	0	3	0	0	0	45	0	0	0	0	0	0	0	0	6	17	0	0	18	0	0	5	0	0	0	0	0	0	0	0	0	0	2	0	0	0	0	0	0	0	0	2	0	0	0	0	0	0	2
ENSG00000089818	0	0	0	0	0	0	0	10	0	4	0	0	0	0	0	19	0	0	7	0	0	0	0	4	0	2	0	0	0	0	0	0	0	0	2	0	0	0	0	0	2	0	2	0	0	0	0	2	0
ENSG00000089820	0	8.5	2	0	0	0	7.5	0	0	0	0	0	0	0	4	16	0	2	1	0	0	0	0	0	0	7.5	0	0	0	0	0	0	0	1	1.5	0	0	0	0	0	0	0	2	0	0	0	0	0	2
ENSG00000089876	0	17	0	5	0	0	0	0	0	0	0	0	0	0	0	0	0	0	2	0	0	0	0	0	0	0	0	0	0	0	0	0	0	0	0	0	0	0	0	0	0	0	0	0	0	0	0	0	0
ENSG00000089902	0	11	0	0	2	122	0	6	0	5	2	0	0	0	0	16	0	2	4	0	0	0	0	0	0	0	2	0	0	0	0	0	10	0	0	0	0	0	0	0	0	0	7	2	0	0	0	2	11
ENSG00000089916	0	11	0	0	3	39	0	0	0	7	0	0	0	0	0	16	10	4	26	7	2	0	0	0	0	0	2	0	0	0	0	0	18	0	31	0	4	0	0	0	0	0	0	0	0	0	0	4	0
ENSG00000090006	0	0	0	0	0	0	0	0	0	0	0	0	0	0	0	0	0	0	0	0	0	0	0	0	0	0	0	0	0	0	0	0	0	0	0	0	0	0	0	0	0	0	0	0	0	0	0	0	0
ENSG00000090020	0	0	3	0	0	0	0	7	0	0	0	0	0	0	0	8	0	0	0	0	0	8	0	0	0	0	0	0	0	0	0	0	0	0	0	0	0	0	0	0	0	0	0	0	0	0	0	0	0
ENSG00000090054	0	14	43	25	0	6	2	25	4	22	0	2	13	6	59	23	23	11	16	19	0	0	0	0	11	0	0	8	0	2	2	0	0	12	3	0	0	0	0	0	0	12	0	8	2	0	10	5	5
ENSG00000090060	0	0	15	33	0	36	0	7	0	19	0	0	4	3	39	130	2	4	33	2	2	0	0	0	2	68	8	6	0	0	0	0	0	0	25	0	0	0	0	0	0	2	0	0	0	0	7	0	48
ENSG00000090061	0	26	4	0	0	13	24	0	0	0	0	0	4	0	13	29	8	0	11	6	0	2	0	0	0	16	12	3	0	0	0	0	0	5	0	0	0	3	0	0	0	2	6	3	2	0	7	0	3
ENSG00000090097	0	2	1	7	1	5	0	10	0	2	7	0	0	2	0	13	1.5	7.5	40	4	2.5	2.5	0	0	0	0	1	0	2	0	10	0	1.5	0	4.5	0	0	0	7	0	8	0	0	8	0	0	0	0	6
ENSG00000090238	0	0	0	0	0	0	0	3	0	0	0	0	2	3	0	5	0	2	4	0	0	0	0	0	0	0	0	0	0	0	0	0	0	0	4	0	0	0	0	0	0	0	0	0	0	0	0	4	0
ENSG00000090263	0	9	0	0	2	7	0	0	0	0	0	0	3	0	0	6	0	0	6	12	0	0	0	0	0	10	2	0	0	0	0	0	0	0	0	0	0	0	0	2	0	0	9	0	19	0	0	0	4
ENSG00000090266	0	3.5	0	1	0	2	0	5.5	0	0	0	1.5	0	0	2	8.5	1	0	17.5	1.5	0	4	2	0	4	0	0	3	0	0	0	0	0	0	0	0	0	0	0	0	0	0	0	2.5	2	0	0	0	0
ENSG00000090273	0	2	0	0	0	0	5	2	0	0	0	0	0	0	0	6	0	0	3	0	3	3	0	0	0	19	0	3	0	0	0	0	0	0	0	0	0	0	0	0	0	0	0	0	0	0	0	0	0
ENSG00000090316	0	6	0	0	0	0	0	2	0	0	0	0	0	0	0	22	0	0	7	0	3	0	0	0	0	9	0	12	0	3	0	2	0	0	0	0	0	3	0	0	0	0	2	0	0	0	0	0	2
ENSG00000090372	3	40	0	0	0	0	0	0	0	0	0	0	0	0	3	35	0	11	18	0	2	0	0	0	0	0	2	0	0	0	0	0	0	0	0	0	0	8	0	0	0	0	11	0	5	0	0	0	5
ENSG00000090432	0	7	4	0	0	0	4	8	0	0	2	0	0	7	8	20	2	9	7	0	0	30	0	0	0	62	0	0	0	0	2	0	3	2	0	0	4	0	0	0	2	0	0	0	0	2	2	0	4
ENSG00000090447	0	0	0	0	0	0	0	3	0	0	0	0	0	0	0	0	0	0	0	0	0	3	0	0	0	0	0	0	0	0	0	0	0	0	0	0	0	0	0	0	0	0	0	0	0	0	0	2	2
ENSG00000090470	0	2	9	8	0	36	0	0	0	0	0	0	0	0	2	67	0	0	0	0	9	0	0	0	8	0	0	0	0	0	0	0	6	0	0	2	0	0	0	0	0	0	0	0	0	4	0	2	0
ENSG00000090487	0	3	0	0	0	0	0	0	0	0	0	0	0	0	0	6	0	0	41	0	0	0	0	0	0	0	0	0	0	0	0	0	0	0	2	0	0	0	0	0	0	0	2	0	0	0	0	0	0
ENSG00000090520	0	0	0	0	0	0	0	0	0	0	0	0	0	0	0	1	0	0	0	0	0	0	0	0	0	1.5	0	0	0	0	0	0	0	0	0	0	0	0	0	0	0	0	0	0	0	0	1	0	1
ENSG00000090530	0	0	0	0	0	0	0	0	0	0	0	0	0	0	0	0	0	0	0	0	0	0	0	0	0	0	0	0	0	0	0	0	0	0	0	0	0	0	0	0	0	0	0	0	0	0	0	0	0
ENSG00000090539	0	0	0	0	0	0	0	0	0	0	0	0	0	0	0	0	0	0	0	0	0	0	0	0	0	0	0	0	0	0	0	0	0	0	0	0	0	0	0	0	0	0	0	0	0	0	0	0	0
ENSG00000090554	0	0	0	0	0	0	0	0	0	0	0	0	0	0	0	0	0	0	0	0	0	0	0	0	0	0	0	0	0	0	0	0	0	0	0	0	0	0	0	0	0	0	0	0	0	0	0	0	0
ENSG00000090565	0	0	0	0	0	0	0	12	0	0	0	0	0	0	0	0	0	0	34	0	0	0	0	0	0	5	0	0	0	0	0	0	0	0	0	0	0	0	0	0	0	0	0	0	2	0	0	0	2
ENSG00000090581	0	0	0	0	0	0	0	3	0	0	0	0	0	0	0	10	0	0	2	0	0	0	0	2	0	0	0	0	0	0	0	0	0	0	0	0	0	0	0	0	0	0	0	0	0	0	0	0	0
ENSG00000090612	0	2	7	0	0	34	7	26	2	0	0	0	0	0	10	7	0	2	24	0	4	0	3	0	0	0	0	0	0	2	0	0	0	0	0	2	0	0	0	0	0	0	7	0	0	0	3	0	7
ENSG00000090615	11	117	29	39	11	0	78	18	0	12	16	5	31	2	8	204	22	0	67	0	9	0	0	6	3	3	8	2	0	0	11	0	0	0	24	0	6	0	0	9	12	0	32	8	0	2	23	0	10
ENSG00000090621	0	0	10	0	0	0	0	9	0	8	0	0	0	0	0	2	0	0	0	0	0	3	0	0	0	0	0	2	0	0	0	0	0	0	2	0	0	0	0	0	0	0	0	0	0	0	0	0	0
ENSG00000090674	0	0	0	0	0	0	0	0	0	0	0	0	0	0	0	0	0	0	0	0	0	0	0	0	0	0	0	0	0	0	0	0	0	0	0	0	0	0	0	0	0	0	0	0	0	0	0	0	0
ENSG00000090686	3	2	0	2	0	0	7	0	0	4	0	0	0	2	11	0	9	3	9	0	0	12	0	0	2	0	5	0	0	5	0	0	0	0	0	0	0	0	2	2	0	0	0	6	0	0	0	5	6
ENSG00000090776	0	0	0	0	0	0	0	0	0	8	0	0	4	0	0	0	0	8	4	0	0	6	0	0	0	2	2	2	0	0	0	0	0	0	0	0	2	0	0	0	0	0	11	0	0	4	0	0	0
ENSG00000090857	2	2	17	0	7	0	0	32	0	0	0	0	0	0	0	0	2	6	10	0	4	0	0	0	0	0	4	0	0	0	0	0	0	0	0	0	0	0	23	0	0	0	0	2	0	0	0	0	3
ENSG00000090861	2	2	0	2	0	5	6	0	2	0	0	0	0	6	0	35	0	7	2	0	6	0	0	0	0	8	0	3	0	0	3	0	0	0	0	3	0	0	0	2	0	0	5	0	0	0	2	2	9
ENSG00000090863	10	0	0	2	3	9	0	18	5	12	0	0	0	0	0	18	5	0	44	0	0	6	5	0	0	0	0	0	0	0	0	0	0	0	13	0	0	0	0	0	2	0	2	2	6	7	0	0	9
ENSG00000090889	0	21	4	0	3	7	0	0	0	0	0	0	0	2	11	38	0	2	17	0	0	0	3	0	12	0	0	0	0	0	0	0	0	0	0	0	0	0	0	2	0	0	8	0	0	0	0	0	0
ENSG00000090905	30	30	99	128	16	56	7	52	7	51	2	3	8	47	32	92	2	7	81	0	31	0	0	0	6	23	12	4	0	17	2	0	13	0	104	2	0	0	0	4	0	0	52	27	29	0	37	4	92
ENSG00000090924	0	0	0	0	0	0	0	0	0	0	0	0	0	0	0	2	0	0	9	0	0	0	0	0	0	0	0	0	0	0	0	0	0	0	0	0	0	0	0	0	0	0	0	0	2	0	0	0	0
ENSG00000090932	0	0	0	0	0	0	0	0	0	0	0	0	0	0	0	0	0	0	0	0	0	0	0	0	0	0	2	0	0	0	0	0	0	0	0	0	0	0	0	0	0	0	0	0	0	0	0	0	0
ENSG00000090971	2	3	0	5	0	0	34	10	0	10	0	0	0	0	0	9	15	8	16	0	0	47	0	0	0	0	2	0	0	0	2	0	0	0	6	0	0	12	0	6	2	0	32	0	0	0	2	0	51
ENSG00000090975	0	0	0	0	0	0	0	0	0	0	0	0	0	0	0	0	0	0	0	0	0	0	0	0	0	0	0	0	0	0	0	0	0	0	0	0	0	0	0	0	0	0	0	0	0	0	0	0	0
ENSG00000090989	0	9	0	2	0	0	2	0	3	14	0	0	0	2	8	6	0	2	0	0	0	0	6	0	0	0	0	0	0	0	0	0	0	0	0	0	0	0	0	0	0	3	2	0	0	0	0	0	11
ENSG00000091009	1	1	0	6	0	0	14	0	0	0	0	0	0	1	15.5	8	0	0	1.5	0	0	0	0	0	0	26	1.5	0	0	0	0	0	0	3	0	0	0	0	0	1	0	0	0	1	9.5	0	0	0	2
ENSG00000091010	0	0	0	0	0	0	0	0	0	0	0	0	0	0	0	0	0	0	0	0	0	0	0	0	0	0	0	0	0	0	0	0	0	0	0	0	0	0	0	0	0	0	0	0	0	0	0	0	0
ENSG00000091039	4	23	0	12	0	0	87	0	0	0	0	0	0	2	16	4	3	0	2	0	9	0	0	0	13	4	0	0	0	0	0	0	0	0	2	0	0	0	0	0	0	0	0	0	0	0	5	0	8
ENSG00000091073	0	0	0	0	0	0	0	0	0	0	0	0	0	0	0	0	0	0	0	0	0	0	0	0	0	0	0	0	0	0	0	0	0	0	0	0	0	0	0	0	0	0	0	0	0	0	0	0	0
ENSG00000091127	0	0	8	0	2	0	0	0	0	17	0	0	0	0	0	0	0	0	0	0	0	0	0	0	37	7	0	0	0	0	0	0	0	0	0	0	0	0	0	0	0	0	2	0	0	0	20	0	2
ENSG00000091129	0	0	0	0	0	0	0	0	0	0	0	0	0	0	0	0	0	0	0	0	2	0	0	0	0	0	0	0	0	0	0	0	0	0	0	0	0	0	0	0	0	0	0	0	0	0	0	0	0
ENSG00000091140	3	0	10	4	5	2	0	8	0	4	6	3	2	7	28	30	3	8	13	6	0	0	2	0	0	2	6	0	0	0	2	0	0	0	2	0	0	0	0	2	2	0	5	0	0	0	0	0	5
ENSG00000091157	0	20	14	8	0	0	0	0	0	6	0	2	0	0	0	42	0	0	5	0	0	0	0	0	0	0	0	0	0	0	0	0	0	0	12	0	0	0	0	0	0	0	0	0	0	0	0	0	0
ENSG00000091164	2	2	0	0	0	0	0	0	0	0	0	0	0	0	2	0	0	0	0	4	0	0	0	0	0	0	0	0	0	0	0	0	0	0	0	0	0	0	0	0	0	0	0	0	0	0	0	0	0
ENSG00000091262	0	0	0	0	0	0	0	0	0	0	0	0	2	0	0	0	0	0	0	0	0	0	0	0	0	0	0	0	0	0	0	0	0	0	0	0	0	0	0	0	0	0	0	0	0	0	0	0	0
ENSG00000091317	2	18	14	11	5	2	34	0	0	2	2	0	27	0	0	20	0	4	50	0	0	0	2	0	0	2	0	2	0	0	0	0	0	0	14	2	0	0	0	0	0	0	0	0	0	0	0	0	6
ENSG00000091409	0	0	0	4	0	0	0	0	0	0	2	0	0	0	0	2	0	0	0	0	0	4	0	0	0	0	0	0	0	0	0	0	0	0	0	0	0	0	0	6	0	0	0	0	0	0	0	0	0
ENSG00000091428	0	0	0	0	0	0	0	0	0	0	0	0	0	0	0	0	0	0	0	0	2	0	0	0	0	0	0	0	0	0	0	0	0	0	0	0	0	0	0	0	0	0	0	0	0	0	0	0	0
ENSG00000091436	0	106	7	8	0	9	4	5	0	12	0	0	0	2	4	43	0	0	37	0	0	0	0	0	4	10	0	2	0	0	0	0	0	2	0	2	0	0	0	0	0	0	0	0	0	0	0	0	6
ENSG00000091483	0	0	0	0	0	0	0	0	0	0	0	0	0	0	0	0	0	0	2	0	0	0	0	0	0	0	0	0	0	0	0	0	0	0	0	0	0	0	0	0	0	0	0	0	0	0	0	0	0
ENSG00000091490	0	0	0	0	2	0	0	2	0	0	0	0	0	0	0	0	0	0	3	0	0	0	0	0	0	0	0	0	0	0	0	0	0	0	0	0	0	0	0	0	0	0	0	0	0	0	0	0	0
ENSG00000091513	0	0	0	0	0	0	1	0	0	0	0	0	3	1	0	0	0	0	6	0	0	0	0	0	0	0	0	2	0	0	0	0	0	0	0	0	0	0	0	0	0	0	0	0	0	0	0	0	0
ENSG00000091527	8	146	40	26	20	30	52	58	0	24	0	0	8	35	10	94	9	0	57	10	0	25	0	0	0	35	5	25	3	0	0	0	0	11	6	0	3	3	0	16	10	0	0	0	2	0	0	0	35
ENSG00000091542	0	69	0	20	2	0	0	20	0	0	4	4	0	5	0	43	2	0	63	0	2	4	0	0	2	38	3	2	0	0	7	0	3	0	0	0	0	3	0	0	0	0	13	0	0	0	0	0	0
ENSG00000091592	0	1	0	1	0	0	0	2.5	0	0	0	0	0	0	0	3.5	0	0	1	0	0	0	0	0	0	0	0	0	0	0	0	0	0	0	0	0	0	0	0	0	0	0	1.5	0	1.5	0	0	0	0
ENSG00000091622	0	0	0	6	0	0	0	0	4	0	2	0	3	0	0	0	0	0	15	6	0	0	0	0	5	8	0	0	0	0	0	0	0	0	5	0	0	0	0	0	0	0	0	0	0	0	4	0	0
ENSG00000091640	0	15	4	0	0	0	0	12	0	0	0	0	0	0	0	3	0	0	26	0	0	0	0	0	0	0	0	0	0	0	0	0	0	0	0	0	0	0	0	6	0	0	6	0	0	0	0	0	5
ENSG00000091651	7	21	36	37	0	2	15	15	2	14	0	2	10	13	47	98	3	14	49	11	6	29	0	2	30	3	0	31	5	0	3	0	0	2	16	0	0	38	0	3	4	0	9	10	5	4	10	5	11
ENSG00000091656	0	28	12	3	0	8	49	0	0	0	0	0	0	0	70	28	0	7	50	0	5	0	5	0	9	0	0	4	0	0	0	0	0	0	0	0	0	0	20	0	0	0	0	0	0	0	4	0	0
ENSG00000091732	0	18	3	2	0	19	0	25	0	5	0	0	0	0	0	40	0	0	0	0	0	0	0	2	0	25	0	0	0	0	0	0	0	0	2	0	0	0	0	2	0	0	0	2	0	0	2	0	7
ENSG00000091831	3	0	0	0	0	0	0	0	0	0	0	0	0	0	0	0	0	0	0	0	0	0	0	0	0	0	0	0	0	0	0	0	0	0	0	0	0	0	0	0	0	0	0	0	0	0	0	0	0
ENSG00000091844	0	0	0	27	2	0	0	12	0	2	0	0	0	0	0	10	0	0	9	0	0	0	0	0	6	0	2	0	0	0	0	0	0	0	17	0	0	0	0	41	0	0	0	0	0	0	0	0	0
ENSG00000091947	14	51	5	24	0	7	0	58	3	5	3	4	0	19	17	147	7	2	78	0	2	0	0	0	0	16	0	6	0	0	3	0	0	0	0	0	0	0	2	3	0	0	34	2	0	0	2	7	10
ENSG00000092010	0	0	0	2	0	0	0	0	0	0	0	0	0	0	0	0	0	0	4	0	0	0	0	0	0	12	0	0	0	0	0	0	0	0	0	0	0	0	0	0	0	0	0	0	0	0	0	0	0
ENSG00000092020	0	0	0	0	0	0	0	0	0	0	0	0	0	0	0	0	0	0	0	0	0	0	0	0	0	0	0	0	0	0	0	0	0	0	0	0	0	0	0	0	0	0	0	0	0	0	0	0	0
ENSG00000092036	0	7.5	2	0	0	3.5	1	0	0	0	0	0	0	0	0	0	0	0	4.5	1	2.5	4	1	0	0	0	0	0	0	0	0	0	0	0	0	0	0	0	0	0	0	0	3.5	0	0	0	2	0	1
ENSG00000092068	0	0	0	0	3	0	0	0	0	0	0	0	0	0	0	0	0	0	0	0	0	0	0	0	0	0	0	0	0	0	0	0	0	0	0	0	0	0	0	0	0	0	0	0	0	0	0	0	0
ENSG00000092094	0	3	2	0	0	0	0	0	0	0	0	0	0	0	0	0	0	0	0	0	0	0	0	0	0	0	0	0	0	0	2	0	0	0	0	0	0	0	0	0	0	0	2	0	0	0	0	0	0
ENSG00000092098	0	2	0	0	0	0	2	0	0	0	0	0	0	0	0	0	0	0	0	0	0	0	0	0	0	0	0	0	0	0	0	0	0	0	0	0	0	0	0	0	0	0	0	0	0	0	0	0	0
ENSG00000092108	2	12	5	3	0	12	9	0	0	10	7	0	0	6	8	16	0	27	0	2	0	0	0	3	4	3	0	2	0	0	2	0	0	8	2	0	0	0	0	3	0	0	7	2	0	0	13	0	10
ENSG00000092140	4	87	2	8	0	22	2	0	0	8	0	0	0	8	40	79	0	91	0	0	6	0	0	0	25	2	0	2	3	0	0	0	0	0	0	0	0	0	0	0	0	0	0	0	0	0	0	0	0
ENSG00000092148	4	2	0	15	0	2	0	0	0	6	2	0	0	9	6	13	7	4	0	0	2	0	0	0	0	14	0	0	0	2	3	0	0	0	0	0	0	0	0	0	0	0	3	0	0	0	0	0	2
ENSG00000092199	16	57	57	41	15	46	28	19	0	70	7	3	15	11	34	146	12	36	96	4	22	29	9	0	26	129	6	6	5	2	3	4	2	19	12	2	5	0	0	4	4	2	53	13	4	2	26	0	61
ENSG00000092201	0	32	25	14	0	8	2	35	0	2	2	0	0	2	59	87	13	14	5	0	3	6	0	0	3	18	2	0	0	0	0	0	0	5	0	2	0	0	0	22	0	0	10	0	0	0	0	0	2
ENSG00000092203	5	57	12	5	6	24	11	7	2	8	0	0	9	3	6	80	0	2	134	4	0	9	0	0	0	12	4	0	0	0	3	0	0	2	2	0	0	0	0	5	0	0	4	2	0	0	2	2	5
ENSG00000092208	0	0	0	0	0	0	0	0	0	0	0	0	0	0	0	5	0	0	3	0	0	0	0	0	0	0	0	0	0	0	0	0	0	0	0	0	0	0	0	0	0	0	0	0	0	0	0	0	0
ENSG00000092330	2	11	13	4	0	11	5	0	0	0	9	0	3	3	0	16	2	0	5	5	0	17	2	0	0	0	4	13	0	0	8	0	0	0	9	0	0	0	0	0	0	0	4	0	0	0	8	0	0
ENSG00000092421	0	0	0	0	0	0	0	5	0	4	0	0	0	0	0	0	0	0	52	0	0	20	0	0	0	0	0	0	0	0	0	0	0	0	0	0	0	0	0	0	0	0	0	0	3	0	0	0	0
ENSG00000092439	12	12	18	0	0	0	9	34	0	6	0	2	18	4	2	50	2	0	8	0	12	0	3	0	0	0	0	0	0	5	0	0	0	0	0	0	0	0	0	0	0	0	2	0	0	0	0	0	24
ENSG00000092445	0	8	0	8	0	0	0	0	0	0	0	0	0	0	0	0	0	3	39	0	0	5	0	0	0	0	0	0	0	0	3	0	0	0	0	0	4	0	0	0	3	0	4	0	0	0	0	0	9
ENSG00000092470	10	9	12	3	0	2	2	4	0	6	0	0	0	10	40	42	0	7	6	0	0	0	0	0	0	0	0	0	0	0	0	0	0	2	16	5	0	10	2	0	0	0	41	9	0	0	14	0	2
ENSG00000092531	0	23	0	0	0	4	3	0	0	2	0	0	0	0	0	15	5	0	7	0	2	4	0	0	6	15	0	3	0	2	0	0	0	0	0	4	0	6	0	0	0	0	10	9	0	0	0	4	0
ENSG00000092607	0	0	0	0	0	0	0	0	0	0	2	0	0	0	0	0	2	0	0	2	0	0	0	0	2	0	0	0	0	12	0	0	0	0	0	0	0	0	2	0	0	0	0	0	0	0	0	0	0
ENSG00000092621	17	116	39	6	4	19	59	64	11	7	0	4	5	13	7	138	14	18	59	4	7	17	0	0	0	12	14	8	0	2	0	0	0	4	2	4	0	0	0	19	2	2	12	2	0	2	2	3	34
ENSG00000092758	0	12	0	0	0	0	0	0	0	0	0	0	0	0	0	2	0	0	0	0	0	0	0	0	0	0	0	0	0	0	0	0	0	0	0	0	0	0	0	0	0	0	0	0	0	0	0	0	0
ENSG00000092820	0	18	0	0	0	10	2	0	0	4	0	5	2	0	0	24	0	2	15	0	4	2	0	0	0	8	5	5	0	0	0	0	5	0	0	0	0	2	0	0	5	0	12	0	0	0	0	0	0
ENSG00000092841	0	0	0	2	0	0	0	0	0	0	0	0	0	0	0	0	0	0	2	0	0	0	0	0	0	8	0	0	0	0	0	0	0	0	0	0	0	0	0	0	0	0	0	0	0	0	0	0	0
ENSG00000092847	2	37	15	9	11	2	0	57	0	0	0	3	0	6	0	3	5	7	22	0	6	8	0	0	0	0	8	2	0	2	0	0	0	2	39	0	0	0	0	3	0	0	0	0	4	0	2	0	39
ENSG00000092850	0	0	0	0	0	0	0	0	0	0	0	0	0	0	0	0	0	0	0	0	0	0	0	0	0	0	0	0	0	0	0	0	0	0	0	0	0	0	0	0	0	0	0	0	0	0	0	0	0
ENSG00000092853	8	2	13	45	0	10	3	0	0	10	16	4	0	0	8	82	22	22	116	48	134	2	4	0	0	0	8	12	0	6	14	4	0	0	36	4	0	18	0	0	2	12	0	18	0	0	17	12	12
ENSG00000092871	0	0	0	6	0	0	0	1	0	0	0	0	4	0	0	0	0	2	28	0	10	0	0	0	0	6	4	2	0	0	0	0	0	0	0	0	0	2	0	0	0	0	0	0	0	0	0	0	3
ENSG00000092931	0	0	0	0	0	1.5	2	0	0	0	0	0	0	0	0	0	0	0	6.5	0	0	0	0	13	0	0	0	4	0	0	0	0	0	0	0	0	0	0	0	0	0	0	15	0	0	0	0	0	2
ENSG00000092964	0	0	0	3	0	0	0	0	0	0	0	0	0	0	0	0	0	0	4	0	0	0	0	0	0	0	13	0	0	0	0	0	0	0	0	0	0	0	0	0	0	0	0	0	0	0	0	0	0
ENSG00000092969	0	0	0	0	0	0	0	0	0	0	0	0	0	0	0	0	0	0	0	0	0	0	0	0	0	0	0	0	0	0	0	0	0	0	0	0	0	0	0	0	0	0	0	0	0	0	0	0	0
ENSG00000092978	21	27	7	39	0	33	15	0	0	2	0	0	4	0	0	89	4	0	17	0	2	0	0	0	6	60	0	0	5	4	0	3	0	0	4	0	0	0	2	4	0	0	0	0	2	2	10	0	2
ENSG00000093000	6	73	29	23	4	19	32	5	0	5	2	0	9	8	13	176	6	2	37	0	2	0	0	0	38	0	2	6	0	0	2	0	0	0	8	3	0	0	0	0	0	0	0	0	0	0	0	6	5
ENSG00000093010	0	10	7	2	0	0	3	0	0	0	0	0	0	0	0	0	0	0	4	0	0	3	0	0	0	6	0	2	0	0	0	0	0	0	0	0	0	0	0	0	0	0	0	0	0	0	0	0	0
ENSG00000093144	0	10	0	0	2	6	0	4	0	0	0	0	0	2	0	22	3	12	0	0	0	0	0	0	0	6	0	0	0	0	2	0	0	0	0	0	0	0	0	0	0	0	5	0	0	0	2	0	0
ENSG00000093167	0	32	5	16	0	6	0	0	2	0	0	0	0	10	37	0	0	0	8	0	0	0	14	0	10	10	0	2	0	0	0	0	0	0	2	0	0	0	0	0	0	0	0	0	0	0	0	0	0
ENSG00000093183	0	22	22	17	2	9	0	100	0	0	0	0	0	13	0	34	0	2	26	3	8	0	0	0	21	4	0	4	0	0	2	0	2	0	0	0	0	0	0	4	0	0	0	0	0	0	0	0	4
ENSG00000093217	0	0	0	0	0	0	0	0	0	0	0	0	0	0	0	0	4	0	7	0	0	0	0	0	0	0	0	0	0	0	0	0	0	0	0	0	0	0	0	0	2	0	0	0	0	0	11	0	0
ENSG00000094631	0	8	0	6	2	0	0	0	0	0	0	0	0	0	0	0	0	0	0	0	0	0	0	0	0	0	0	0	0	0	0	0	0	0	0	0	0	0	0	0	0	0	0	0	0	0	0	0	0
ENSG00000094804	23	63	73	37	2	9	0	30	4	6	10	10	8	10	77	59	0	40	41	0	27	10	0	0	0	4	10	0	2	0	7	0	6	48	4	5	2	0	0	26	4	0	26	13	5	0	23	10	33
ENSG00000094841	0	0	4	2	0	2	2	0	0	0	0	2	0	0	0	0	0	0	2	0	0	0	0	0	0	4	3	0	0	0	2	0	0	0	0	0	0	0	0	0	0	0	2	0	0	0	0	0	5
ENSG00000094880	2	25	4	0	11	2	2	38	0	10	0	0	5	21	3	72	10	10	30	6	2	2	0	0	4	0	3	0	0	0	0	0	0	2	28	0	0	0	0	2	0	0	0	0	0	0	0	0	6
ENSG00000094914	4	2	0	0	0	0	2	0	0	0	0	0	0	0	0	4	4	0	0	2	0	0	0	0	0	0	0	0	0	0	0	0	0	0	3	0	0	0	0	0	0	0	0	0	0	0	0	0	0
ENSG00000094916	35	187	81	34	8	35	2	93	2	22	8	4	3	9	33	127	9	12	145	6	15	10	0	0	11	2	31	7	0	3	10	0	0	4	17	2	0	0	0	4	2	0	73	11	2	2	17	5	2
ENSG00000094975	12	0	35	4	8	38	23	8	0	2	9	0	7	2	4	20	0	0	9	0	0	0	3	0	7	5	20	0	3	0	0	0	6	0	28	0	2	16	0	2	0	2	38	9	17	0	19	11	41
ENSG00000095002	0	0	0	0	0	2	0	0	0	0	0	0	0	0	2	13	0	0	0	0	0	0	0	0	0	0	0	0	0	0	0	2	0	0	0	0	0	0	0	4	0	0	0	0	0	0	0	0	0
ENSG00000095015	0	9	11	43	0	20	94	0	0	4	0	0	0	2	47	32	0	0	12	0	4	0	0	0	0	0	2	0	3	0	0	0	3	0	2	0	0	0	0	0	0	0	4	2	0	0	2	0	0
ENSG00000095059	0	2	0	0	0	0	0	0	0	0	0	0	0	0	0	0	0	0	0	0	0	0	0	0	0	0	0	0	0	0	0	0	0	0	0	0	0	0	0	0	0	0	0	0	0	0	0	0	0
ENSG00000095066	0	23.5	5.5	3	3.5	10	12	10.5	0	0	1	2.5	1	3	1	14	0	0	22	1.5	1	8.5	0	0	1	1.5	11.5	0	0	1.5	0	0	0	0	1	0	0	0	0	1	3.5	0	7	1.5	2.5	0	1	0	5.5
ENSG00000095139	6	61	9	24	6	2	17	22	2	6	5	0	3	8	6	83	0	14	17	7	7	15	0	4	4	25	0	13	0	4	0	0	0	17	0	0	0	0	0	11	0	0	51	0	4	0	2	2	26
ENSG00000095203	0	32	0	0	4	0	0	0	0	8	0	0	0	0	0	14	0	0	0	0	0	0	0	0	0	0	0	0	0	0	0	0	0	0	8	0	0	0	0	0	0	0	0	0	0	0	0	0	0
ENSG00000095209	4	9	2	32	0	4	0	0	0	0	2	3	0	0	13	3	0	0	0	0	0	0	0	0	0	0	0	0	2	0	11	0	0	0	0	0	0	0	0	0	0	0	0	0	5	0	0	2	16
ENSG00000095303	0	0	0	0	0	0	0	0	0	0	0	0	0	0	0	0	0	0	0	0	0	0	0	0	0	0	0	0	0	0	0	0	0	0	0	0	0	0	0	0	0	0	0	0	0	0	0	0	0
ENSG00000095319	0	29	2	5	0	0	0	2	0	0	0	0	0	0	6	8	0	0	52	0	0	0	0	0	0	0	3	0	0	0	0	0	0	0	0	2	0	0	0	0	0	0	0	0	0	0	0	0	0
ENSG00000095321	0	0	0	0	0	18	6	2	0	0	0	0	0	0	0	0	0	0	0	0	0	0	0	0	0	5	0	0	0	0	0	0	0	0	0	0	0	0	0	0	0	0	0	0	0	0	0	0	0
ENSG00000095370	0	0	0	0	0	0	0	0	0	0	0	0	0	0	0	3	0	0	0	0	0	0	0	0	0	0	0	0	0	0	0	0	0	0	0	0	0	0	0	0	0	0	0	0	0	0	0	0	0
ENSG00000095380	0	9	0	0	0	0	0	0	0	0	0	0	0	0	0	0	0	0	0	0	0	0	0	0	0	0	0	0	0	0	0	0	0	0	0	0	0	0	0	0	0	0	0	0	0	0	0	0	0
ENSG00000095383	0	0	0	0	0	0	11	0	0	0	0	0	0	0	2	0	0	0	0	0	0	0	0	0	0	3	0	0	0	0	0	0	0	0	0	0	0	0	0	0	0	0	0	0	0	0	0	0	0
ENSG00000095397	0	0	0	0	0	0	0	0	0	0	0	0	0	0	0	0	0	0	0	0	0	0	0	0	0	0	0	0	0	0	0	0	0	0	2	0	0	0	0	0	0	0	0	0	18	0	0	0	0
ENSG00000095485	7	30	10	15	0	23	22	21	4	0	0	0	17	3	29	2	23	0	2	0	0	0	0	4	0	11	0	0	0	0	2	0	8	0	0	0	0	0	4	26	2	0	9	2	0	0	6	6	23
ENSG00000095539	0	0	0	0	0	0	0	0	0	0	0	0	0	0	0	0	0	0	0	0	0	0	0	0	0	0	0	0	0	0	0	0	0	0	0	0	0	0	0	0	0	0	0	0	0	0	0	0	0
ENSG00000095564	56	59	27	72	2	116	15	14	6	22	20	0	2	18	15	105	13	0	39	0	27	18	2	6	19	95	0	12	2	13	18	0	7	2	33	8	0	0	0	9	9	0	0	24	5	2	6	37	55
ENSG00000095574	0	0	0	0	0	80	0	0	0	0	0	0	0	0	0	25	2	0	0	0	2	0	0	0	0	8	0	0	0	0	2	0	0	0	0	0	0	0	0	0	0	0	0	0	0	0	0	2	0
ENSG00000095585	0	0	0	0	0	0	0	0	0	0	0	0	0	0	0	0	0	0	0	0	0	0	0	0	0	0	0	0	0	0	0	0	0	0	0	0	0	0	0	0	0	0	0	0	0	0	0	0	0
ENSG00000095637	0	4	0	0	0	0	0	0	0	0	0	0	6	0	0	16	0	0	0	0	2	0	0	0	0	0	0	0	0	0	0	0	0	0	0	0	0	0	0	0	0	0	0	0	0	0	0	3	0
ENSG00000095713	0	0	0	0	0	0	0	0	0	0	0	0	4	0	0	0	0	0	0	0	0	0	0	0	0	0	0	0	0	0	0	0	0	0	0	0	0	0	0	0	0	0	0	0	0	0	0	0	0
ENSG00000095739	0	0	0	0	0	2	0	0	0	0	0	0	0	0	0	0	0	3	0	0	0	0	0	0	0	0	0	0	0	0	0	0	0	0	0	0	0	0	0	0	0	0	0	0	0	0	0	0	0
ENSG00000095752	0	0	0	0	0	0	0	0	0	0	0	0	0	0	0	0	0	2	0	0	0	0	0	0	0	0	0	0	0	0	0	0	0	0	0	0	0	0	2	0	0	0	0	0	0	0	0	0	0
ENSG00000095777	0	0	0	0	0	0	0	0	0	0	0	0	2	0	0	0	0	0	0	0	0	0	0	0	0	0	2	0	0	0	0	0	0	0	0	0	0	0	0	0	0	0	0	0	0	0	0	0	0
ENSG00000095787	16	104	12	28	2	122	26	19	0	25	4	0	6	53	15	66	8	8	91	43	9	21	0	3	6	57	0	9	3	3	14	6	0	3	10	4	0	0	0	3	4	0	0	10	6	0	22	6	42
ENSG00000095794	4	6	0	4	0	3	0	3	0	12	0	0	0	4	0	13	6	0	21	0	5	0	0	0	0	9	0	0	0	0	0	0	0	0	0	0	0	0	0	4	0	0	0	0	0	0	0	0	2
ENSG00000095906	0	21	3	2	0	2	0	0	0	0	0	0	0	0	0	2	3	0	14	0	0	0	0	0	0	0	0	2	0	0	0	0	0	0	0	0	0	0	0	2	0	0	2	0	0	3	0	0	0
ENSG00000095951	0	0	0	0	0	0	0	0	0	2	0	0	0	0	0	0	0	0	0	0	0	0	0	0	36	0	0	0	0	0	0	0	0	0	0	0	0	0	0	0	0	0	0	0	0	0	0	0	0
ENSG00000096060	2	40	10	10	0	0	0	14	2	0	5	0	17	24	0	91	13	26	22	11	7	4	0	0	0	0	0	0	0	0	0	0	7	0	6	0	0	0	0	17	0	0	19	2	6	0	0	0	20
ENSG00000096063	2	16	9	22	13	18	23	15	0	11	0	0	0	2	0	19	3	0	62	4	4	16	0	2	54	63	0	4	0	0	0	0	0	0	0	0	0	0	2	0	0	0	18	0	7	0	4	0	16
ENSG00000096070	0	46	0	6	0	6	0	0	2	4	2	0	0	2	2	18	0	0	33	0	2	3	0	0	0	23	0	4	0	0	0	0	0	2	23	0	0	0	0	0	6	0	0	0	0	0	5	2	4
ENSG00000096080	3	71	18	2	0	2	0	47	0	2	0	0	0	7	3	51	4	22	36	0	0	0	0	0	0	16	0	5	2	0	7	0	7	2	0	0	3	0	2	0	0	0	33	0	0	0	3	4	4
ENSG00000096092	0	0	0	0	0	0	0	0	0	0	0	0	0	0	0	3	2	0	4	0	0	0	0	0	0	0	0	0	0	0	0	0	0	0	0	0	0	0	0	0	0	0	0	0	0	0	0	0	0
ENSG00000096093	0	2	0	2	0	0	0	5	0	0	0	0	0	0	0	8.5	0	0	0	0	0	0	0	0	0	10	2	0	0	0	0	0	80.5	0	11	0	0	0	0	0	0	0	0	0	0	0	2	0	0
ENSG00000096384	0	29	6	0	0	0	3	19	0	0	0	0	0	0	0	32	0	0	35	0	0	8	0	0	0	105	2	0	0	0	0	0	0	0	0	0	0	0	0	0	0	0	0	0	0	0	0	0	6
ENSG00000096401	0	6	3	14	0	12	3	0	0	2	0	0	0	3	0	9	2	2	6	4	0	5	0	0	0	21	0	10	0	2	2	0	0	0	0	0	0	0	0	0	0	0	0	0	0	0	0	0	2
ENSG00000096433	0	0	3	0	0	0	0	0	0	0	0	0	4	0	0	0	14	0	2	0	0	0	0	0	0	0	0	0	0	0	0	0	0	0	0	0	0	0	0	0	0	0	5	0	4	0	7	0	0
ENSG00000096654	3	6	2	3	0	2	0	0	0	0	0	0	0	7	0	3	0	0	7	0	3	0	0	0	2	2	0	5	0	0	0	0	3	0	2	0	0	0	0	4	0	0	2	3	0	0	4	0	0
ENSG00000096696	0	0	0	0	0	0	0	5	0	0	0	0	0	0	0	8	0	0	0	0	0	0	0	2	4	0	0	0	0	0	0	0	0	0	0	0	0	0	0	0	0	0	8	0	0	0	0	0	0
ENSG00000096717	0	66	9	3	0	0	6	4	0	28	0	0	0	37	17	52	0	12	0	0	0	0	0	0	7	0	0	0	2	0	0	0	0	0	4	0	0	0	0	0	0	0	14	14	0	0	0	47	6
ENSG00000096746	6	148	74	65	3	174	7	0	0	62	2	0	18	23	70	19	4	25	50	4	9	0	3	0	42	24	9	2	2	8	11	0	0	0	18	4	0	0	0	0	0	0	22	25	0	0	13	0	6
ENSG00000096872	0	4	3	0	0	3	4	0	0	0	0	0	0	0	0	0	0	0	0	0	0	0	0	0	0	0	0	2	0	0	0	0	0	0	0	0	0	0	0	0	0	0	0	0	0	0	0	2	0
ENSG00000096968	0	0	0	11	0	55	10	0	0	0	0	0	0	0	0	0	0	0	0	0	0	0	0	0	0	0	0	0	0	0	0	0	0	0	0	0	0	0	0	0	0	0	0	0	0	0	0	0	0
ENSG00000097007	0	0	0	2	3	0	0	0	0	0	2	0	0	0	0	30	0	0	66	0	0	0	6	0	0	0	2	0	0	0	0	0	0	0	0	0	0	0	0	0	0	0	0	0	0	0	0	0	4
ENSG00000097021	9	9	2	0	0	0	7	3	0	2	0	0	0	0	2	17	4	0	3	0	0	4	0	0	0	9	6	0	0	0	0	0	0	0	0	0	0	0	0	0	0	0	0	4	0	0	0	0	0
ENSG00000097033	8	21	100	32	55	0	3	7	0	11	0	5	2	6	20	71	0	5	46	0	15	4	4	0	28	0	8	24	4	3	7	7	5	7	70	0	2	0	0	7	3	0	4	5	2	0	11	5	5
ENSG00000097046	0	54	29	22	0	91	8	0	0	2	0	0	0	27	14	126	9	15	6	0	0	0	3	0	0	20	2	11	0	0	0	0	0	3	7	0	0	0	0	2	0	0	0	4	0	0	3	0	0
ENSG00000097096	0	0	0	0	0	0	0	0	0	0	0	0	0	0	0	0	0	0	0	0	0	0	0	0	0	0	0	0	0	0	0	0	0	0	0	0	0	0	0	0	0	0	0	0	0	0	0	0	0
ENSG00000099139	0	0	8	0	0	0	0	0	0	0	2	0	0	0	2	12	0	0	0	0	0	0	0	0	0	0	0	5	0	0	0	0	0	0	0	0	0	0	0	0	0	0	0	0	0	0	0	0	0
ENSG00000099194	0	152	173	18	9	2	0	51	0	5	10	16	4	10	28	48	10	30	11	0	0	20	0	0	2	11	9	2	0	0	0	0	3	0	10	0	2	0	0	0	2	0	42	2	16	4	12	0	0
ENSG00000099203	0	25	0	27	0	4	0	2	0	2	0	2	0	3	0	15	0	0	177	0	19	3	0	0	12	0	5	3	0	0	7	0	0	11	0	0	2	4	0	0	0	0	20	4	2	4	0	8	7
ENSG00000099204	0	24	15	7	2	0	10	0	0	21	0	0	12	5	0	51	0	8	59	4	3	2	0	0	2	8	7	0	0	0	4	0	2	0	11	0	0	0	0	2	0	0	0	0	5	0	3	0	9
ENSG00000099219	0	0	0	0	0	0	0	0	0	0	0	0	0	0	0	0	0	0	8	0	0	0	0	0	0	0	0	0	0	0	0	0	0	0	0	0	0	0	0	0	0	0	0	0	0	0	0	0	0
ENSG00000099246	14	43	11	43	9	95	20	26	0	24	15	0	4	29	37	186	17	11	67	7	23	12	0	0	0	0	7	0	0	0	2	5	0	0	15	8	0	2	0	0	0	0	0	9	3	0	3	0	21
ENSG00000099250	0	0	0	0	0	0	0	0	0	0	0	0	0	0	0	0	0	0	0	0	0	0	0	0	0	0	5	0	0	0	0	0	0	0	0	0	0	0	0	0	0	0	0	0	0	0	0	0	0
ENSG00000099256	2	11	10	17	7	4	11	8	0	6	4	0	0	0	13	44	0	0	45	0	0	5	0	0	0	0	0	2	0	0	0	0	0	0	4	0	0	0	0	7	0	0	0	0	0	0	0	0	0
ENSG00000099282	0	0	0	0	0	0	0	14	0	0	0	0	0	0	0	0	0	3	0	0	0	0	0	0	0	0	0	0	0	0	0	0	0	0	0	0	0	0	0	0	0	0	0	0	0	2	0	0	0
ENSG00000099284	0	2	0	0	0	2	0	2	0	0	0	0	0	0	0	0	0	0	0	0	2	0	2	0	0	0	0	0	0	0	0	0	0	0	0	0	0	0	0	0	0	0	0	0	0	0	0	0	0
ENSG00000099290	0	0	0	0	0	2	2	0	0	0	0	0	0	0	6	0	0	0	0	0	0	0	0	0	0	6	0	0	0	0	0	0	0	0	2	0	0	0	0	0	0	3	0	0	0	0	0	0	34
ENSG00000099308	0	0	0	0	3	0	0	0	0	0	0	0	0	0	0	2	0	0	36	0	0	0	0	0	0	0	0	5	0	0	0	0	0	0	0	0	2	0	0	0	0	0	3	0	0	0	0	0	9
ENSG00000099326	0	0	0	0	0	0	0	0	0	0	0	0	0	0	0	0	0	0	0	0	0	0	0	0	0	0	0	0	0	0	0	0	0	0	0	0	2	0	0	0	0	0	0	0	0	0	0	0	0
ENSG00000099330	0	0	0	0	0	0	0	0	0	0	0	0	0	0	0	0	0	0	3	0	0	0	0	0	0	0	0	0	0	0	0	0	0	0	0	0	0	0	0	0	0	0	0	0	0	0	0	0	0
ENSG00000099331	0	0	0	0	0	0	0	0	0	0	0	0	0	0	0	13	0	0	7	0	0	0	0	0	0	0	0	0	0	0	0	0	0	0	0	0	0	0	0	0	0	0	0	0	0	0	0	0	0
ENSG00000099337	0	0	0	0	0	0	0	0	0	0	0	0	0	0	0	0	0	0	0	0	0	0	0	0	0	0	0	0	0	0	0	0	0	0	0	0	0	0	0	0	0	0	0	0	0	0	0	0	0
ENSG00000099341	5	30	4	0	2	12	5	2	0	9	0	2	14	7	9	10	0	7	19	5	7	0	0	2	0	4	4	0	0	2	3	0	0	0	0	2	0	0	0	5	0	0	14	4	0	0	6	5	10
ENSG00000099364	0	7	0	0	0	0	0	0	0	0	0	0	0	0	0	0	0	0	0	0	0	0	0	0	0	0	0	0	0	0	0	0	0	0	0	0	0	0	0	0	0	0	0	0	0	0	0	0	0
ENSG00000099365	0	0	0	0	0	0	0	0	0	0	0	0	0	0	0	0	0	0	0	0	0	0	0	0	0	0	0	0	0	0	0	0	0	0	0	0	0	0	0	0	0	0	0	0	0	0	0	0	0
ENSG00000099381	0	0	0	0	2	0	0	0	0	0	0	0	2	0	0	2	0	0	0	0	0	5	0	0	0	0	0	0	0	0	0	0	0	0	0	0	0	0	0	0	0	0	0	0	0	0	0	0	0
ENSG00000099385	0	0	0	0	0	0	0	0	0	0	0	0	0	0	0	0	0	0	0	0	0	0	0	0	0	0	0	0	0	0	0	0	0	0	0	0	0	0	0	0	0	0	0	0	0	0	0	0	0
ENSG00000099399	0	13	3	0	0	0	0	0	0	0	0	0	0	0	0	10	0	0	0	0	0	0	0	0	0	0	0	0	0	0	0	0	0	0	0	0	0	0	0	0	0	0	0	0	0	0	0	0	0
ENSG00000099617	0	0	0	0	0	0	0	0	0	0	0	0	0	0	0	0	0	0	0	0	0	0	0	0	0	4	0	0	0	0	0	0	0	0	0	0	0	0	0	0	0	0	6	0	0	0	0	0	0
ENSG00000099622	27	111	42	18	2	49	60	92	2	32	9	4	23	21	26	224	3	39	88	22	12	45	6	0	2	26	21	24	0	10	8	2	0	21	22	2	3	2	2	20	9	0	51	24	9	6	9	14	59
ENSG00000099624	0	26	0	2	0	0	0	0	0	0	2	0	0	0	0	6	0	0	0	2	0	0	0	0	3	7	5	0	0	0	0	0	0	0	0	0	0	5	0	0	0	0	22	0	2	0	0	0	0
ENSG00000099783	3	22	6	7	4	6	15	0	4	4	0	0	2	6	2	29	0	2	14	0	0	0	6	0	2	21	4	4	0	0	0	0	0	0	6	0	0	0	4	4	0	2	11	0	4	4	2	0	7
ENSG00000099785	0	0	0	0	0	0	0	0	0	0	0	0	0	0	0	0	0	0	0	0	0	0	0	0	0	0	0	0	0	0	0	0	0	0	0	0	0	0	0	0	0	0	0	0	0	0	0	0	0
ENSG00000099797	0	0	0	0	0	0	0	0	0	0	0	0	0	0	0	2	0	0	0	0	0	0	0	0	0	0	0	0	0	0	0	0	0	0	0	0	0	0	0	0	0	0	0	0	0	0	0	0	0
ENSG00000099800	2	15	0	2	5	0	2	6	0	4	0	0	0	0	4	4	0	6	2	0	0	0	0	0	2	8	0	0	0	0	0	0	0	0	0	0	2	0	0	0	0	0	6	0	0	0	0	0	0
ENSG00000099804	0	3	0	4	0	0	0	0	0	0	0	0	0	0	2	0	0	0	6	0	0	7	0	0	0	9	0	0	0	0	0	0	0	0	0	0	0	0	0	0	0	0	0	0	2	0	0	0	0
ENSG00000099810	0	0	22	9	2	0	0	4	0	12	0	0	0	4	3	6	0	3	2	2	2	2	3	0	8	0	0	2	0	0	7	0	0	0	11	0	0	0	0	2	5	0	0	0	0	0	9	0	0
ENSG00000099814	0	0	0	0	0	0	4	0	0	0	0	0	0	3	5	0	0	0	34	0	6	0	0	0	0	0	0	0	0	0	0	0	0	0	0	0	0	0	0	0	0	0	2	2	0	0	0	0	0
ENSG00000099817	3	97	7	19	14	20	44	44	0	0	0	0	5	4	24	74	20	20	117	2	0	8	0	0	0	21	8	2	0	0	0	0	0	2	2	0	0	2	2	2	0	0	49	10	14	0	12	0	18
ENSG00000099849	0	32	0	0	0	4	0	0	0	0	0	0	0	0	0	0	16	0	0	0	0	0	0	0	0	0	0	0	0	0	0	0	0	2	0	0	0	7	0	0	0	0	25	0	0	0	0	0	6
ENSG00000099860	0	0	0	0	0	0	0	0	0	0	0	0	0	0	0	3	0	0	3	0	0	13	0	0	0	0	0	0	0	0	0	0	0	0	0	0	0	7	0	0	0	0	2	0	0	0	0	0	0
ENSG00000099864	0	0	0	0	0	0	0	0	0	0	0	0	0	0	0	2	0	0	48	0	0	0	0	0	0	6	0	0	0	0	0	0	0	0	0	0	0	2	0	0	0	0	0	0	0	0	0	0	0
ENSG00000099875	0	15	0	0	2	5	16	0	0	0	0	0	2	0	0	12	0	0	3	0	0	0	0	0	0	15	0	0	0	0	0	0	0	0	0	0	0	0	0	2	0	0	2	0	0	0	0	0	0
ENSG00000099889	4	9	0	0	0	21	12	0	0	0	0	0	0	0	0	11	2	0	0	4	0	0	0	0	0	54	0	3	2	0	2	0	0	12	3	0	0	0	0	0	0	0	0	0	0	0	0	2	0
ENSG00000099899	2	0	3	27	2	20	0	0	0	0	3	0	0	12	0	8	2	0	6	0	13	0	2	0	0	0	3	0	0	0	3	0	5	0	2	0	0	4	0	0	0	0	0	2	0	0	0	4	3
ENSG00000099901	0	2	0	2	0	0	0	0	0	0	0	0	0	0	3	0	0	0	0	0	0	2	0	0	0	0	0	0	0	0	0	0	0	0	0	0	0	0	0	0	0	0	0	0	0	0	0	0	0
ENSG00000099904	0	0	0	0	3	0	0	0	0	0	0	0	0	0	0	0	0	0	29	0	0	0	0	0	0	0	0	0	0	0	0	0	0	0	0	0	0	0	0	0	0	0	0	0	0	0	0	0	0
ENSG00000099910	0	0	0	2	0	0	4	0	0	0	0	0	2	0	0	0	0	4	0	0	0	2	0	0	0	0	0	0	0	0	0	0	0	0	0	0	0	0	0	0	0	0	0	0	0	0	0	0	0
ENSG00000099917	9	35	3	5	0	10	8	5	0	0	2	3	17	0	9	43	3	6	27	6	0	46	4	0	0	11	2	0	0	0	0	0	0	2	6	0	0	0	2	4	0	0	18	2	0	0	2	2	6
ENSG00000099940	0	10	0	0	0	0	8	0	0	0	0	0	0	0	6	0	0	0	2	19	11	0	0	0	0	0	0	8	0	0	2	0	0	0	0	0	0	0	0	0	0	0	0	0	25	0	0	0	0
ENSG00000099942	8	61	24	27	0	25	22	8	0	15	4	3	7	21	26	120	0	12	26	7	6	8	4	0	0	77	3	6	2	0	11	0	0	11	6	0	0	0	0	17	0	2	0	0	4	0	22	11	7
ENSG00000099949	0	12	20	0	0	0	0	0	0	2	0	0	0	15	0	13	0	0	15	6	0	0	0	0	0	0	2	0	0	0	2	0	0	0	0	0	0	0	0	4	0	0	0	0	0	0	0	0	0
ENSG00000099953	0	0	0	0	5	0	0	0	0	0	0	0	0	0	0	0	0	0	0	0	0	0	0	0	0	0	0	0	0	0	0	0	0	0	0	0	0	0	0	0	0	0	0	0	0	0	0	0	0
ENSG00000099954	0	14	11	0	2	4	0	22	0	0	0	0	2	0	4	18	0	11	0	0	0	29	0	0	0	12	0	0	0	0	0	0	0	0	0	0	0	0	0	0	0	0	0	0	0	0	0	0	0
ENSG00000099956	0	17	0	0	0	0	0	16	0	0	0	0	0	3	0	6	0	9	10	0	0	3	0	0	0	0	0	0	0	0	0	0	0	0	0	0	0	3	0	0	0	0	0	3	0	0	0	0	5
ENSG00000099957	0	0	0	0	0	0	0	0	0	0	0	0	0	0	0	0	0	0	0	0	0	0	0	0	0	0	0	0	0	0	0	0	0	0	0	0	0	0	0	0	0	0	0	0	0	0	0	0	0
ENSG00000099958	0	0	0	0	0	0	6	0	0	0	0	6	0	0	0	4	0	0	0	0	0	12	0	0	0	0	0	0	0	0	0	0	0	0	0	0	10	0	0	0	0	0	0	4	0	0	0	0	0
ENSG00000099968	0	8	9	3	2	2	4	35	4	0	6	2	0	0	9	93	0	3	40	0	0	0	0	0	0	61	8	5	0	0	2	2	0	15	3	0	0	0	0	0	2	0	0	2	7	0	2	0	0
ENSG00000099974	0	0	4	0	0	0	0	5	0	0	0	0	0	5	0	0	0	0	0	0	0	0	0	0	0	0	0	0	0	0	0	0	0	0	0	0	3	0	0	0	0	0	0	0	0	0	0	0	0
ENSG00000099977	1.5	0	0	1	1	1	2	3	0	0	0	1	0	0	6.5	2	0	4	0	1.5	4	0	3	0	0	5	0	0	0	0	1	0	0	0	0	0	0	1	0	0	0	0	0	0	2.5	0	1	0	2.5
ENSG00000099991	0	0	0	0	0	0	0	0	0	0	0	0	0	0	2	0	0	0	0	0	0	10	0	0	0	0	0	0	0	0	0	0	0	0	0	2	0	0	0	0	0	0	0	0	0	0	0	0	0
ENSG00000099992	0	0	0	0	0	0	0	0	0	0	0	0	0	0	0	3.5	0	0	0	0	0	0	0	0	0	0	0	0	0	0	0	0	0	0	0	0	0	0	0	0	0	0	0	0	0	0	0	0	0
ENSG00000099995	9	31	24	17	0	14	22	68	0	4	8	2	3	6	14	82	3	18	59	3	5	17	0	0	0	20	16	0	0	0	2	0	0	13	5	2	4	0	2	9	8	0	0	4	6	0	3	0	35
ENSG00000099999	0	0	0	0	0	0	0	0	0	0	0	0	0	0	0	0	0	0	0	0	0	0	0	0	0	0	0	0	0	0	0	0	0	0	0	0	0	0	0	0	0	0	0	0	0	0	0	0	0
ENSG00000100003	1	0	0	0	0	0	3.5	0	0	0	0	0	0	0	0	2	0	1	0	0	0	2	1	0	0	0	0	1.5	0	0	0	0	0	0	2	0	0	0	0	1	0	0	0	1	0	0	0	0	0
ENSG00000100014	4	15	4	20	0	9	8	3	0	7	0	4	7	10	27	43	0	9	114	0	12	2	0	0	6	35	2	4	0	0	2	0	0	6	8	0	0	0	0	2	0	0	0	0	11	0	0	0	24
ENSG00000100023	0	2	2	0	0	0	0	2	0	0	0	0	0	0	0	8	2	0	21	0	0	0	0	0	0	0	6	0	0	0	0	0	0	0	0	0	0	0	0	0	0	0	0	3	5	0	0	0	0
ENSG00000100027	0	0	0	0	0	0	0	0	0	0	0	0	0	0	0	12	0	0	40	0	0	0	0	0	0	0	0	0	0	0	0	0	0	0	0	0	0	0	0	0	0	0	0	0	0	0	0	0	0
ENSG00000100028	0	0	9	0	0	0	24	17	0	2	0	0	3	5	0	6	0	0	19	21	0	8	0	0	0	0	0	0	0	0	2	0	0	0	14	0	0	15	0	0	2	0	0	4	0	22	0	0	0
ENSG00000100029	0	29	5	0	2	3	0	2	0	0	0	0	14	3	9	20	13	8	12	3	0	8	0	0	0	24	2	2	0	0	0	0	0	0	0	0	0	0	0	0	0	0	0	0	2	0	0	0	11
ENSG00000100030	6	109	57	58	0	114	35	0	0	12	0	0	6	29	22	270	18	16	5	2	2	0	0	6	24	62	2	3	0	2	0	0	6	3	44	0	0	0	0	0	0	2	0	16	71	0	5	0	33
ENSG00000100031	0	0	0	0	0	0	0	0	0	0	0	0	2	0	0	0	0	0	0	0	0	0	0	0	0	0	0	0	0	4	0	0	0	0	0	0	0	0	0	0	0	0	0	0	0	0	0	0	0
ENSG00000100034	0	0	0	2	2	0	0	2	0	0	0	0	0	0	0	6	0	5	0	4	7	0	0	0	0	0	4	0	0	0	0	0	0	0	0	0	0	0	0	0	0	0	0	0	14	0	0	0	0
ENSG00000100036	0	0	7	2	0	0	0	0	0	0	0	0	3	0	0	2	0	0	0	0	0	0	0	0	0	0	2	0	0	0	0	0	0	0	0	0	0	0	0	0	0	0	0	0	0	0	0	0	0
ENSG00000100038	12	31	5	18	0	10	25	0	0	0	0	0	23	2	8	3	13	6	2	6	14	0	0	0	2	10	0	6	0	0	5	0	0	7	5	0	0	0	0	5	3	0	0	5	0	0	4	0	10
ENSG00000100056	0	2	0	0	0	0	0	0	0	0	0	0	0	0	0	9	0	2	2	0	0	0	0	0	0	8	0	0	0	0	0	0	0	0	0	0	0	0	0	0	0	0	0	0	0	0	2	0	2
ENSG00000100065	0	0	0	0	0	0	0	0	0	0	0	0	0	0	0	4	0	2	2	0	0	0	0	0	0	0	0	0	0	0	0	0	0	0	0	0	0	0	0	0	0	4	0	0	0	0	0	0	0
ENSG00000100068	0	0	0	0	0	0	0	0	0	6	0	0	7	0	0	2	0	0	0	0	0	0	0	0	0	0	0	0	0	0	0	0	0	0	0	0	0	0	0	0	0	0	0	0	0	0	0	0	0
ENSG00000100075	9	95	4	26	24	19	5	53	0	0	3	0	11	3	6	10	20	18	118	3	12	9	7	0	3	53	26	2	2	0	4	0	2	0	4	2	0	0	0	2	0	0	7	3	27	0	8	4	8
ENSG00000100077	0	13	0	26	0	146	25	0	2	0	0	0	23	3	19	5	0	0	15	12	3	0	0	0	0	4	0	0	2	0	0	0	0	0	20	0	0	0	0	0	0	0	0	0	0	0	0	0	5
ENSG00000100083	0	0	4	4	0	4	0	0	0	4	0	0	0	2	7	2	0	7	9	4	0	0	0	0	3	0	0	0	0	0	3	0	0	7	0	0	3	0	0	0	0	0	0	0	0	0	0	0	5
ENSG00000100084	8.5	43	24.5	12.5	12	18.5	0	4	0	8	1	0	0	1	8	25.5	2.5	17	59	0	10	24	0	3.5	0	0	3.5	5	0	0	5	0	0	0	0	0	0	0	0	5	0	0	0	2	3.5	3	5.5	2.5	9
ENSG00000100092	0	0	0	0	0	0	0	0	0	0	0	0	0	0	0	0	0	0	0	0	0	0	0	0	0	0	0	0	0	0	0	0	0	0	0	0	0	0	0	0	0	0	0	0	0	0	0	0	0
ENSG00000100099	0	11	2	7	4	0	0	53	0	2	0	0	0	3	0	0	0	0	10	0	5	0	0	0	0	48	2	0	0	0	0	0	0	2	0	0	0	0	0	0	0	0	0	0	0	0	5	0	0
ENSG00000100100	0	0	0	0	0	0	0	2	0	0	0	0	0	0	0	0	0	0	0	0	2	0	0	0	0	0	0	0	0	0	0	0	0	0	0	0	0	0	0	0	0	0	0	0	0	0	0	0	0
ENSG00000100104	0	0	18	6	0	22	0	9	0	8	0	0	0	0	0	6	0	2	4	0	0	13	0	0	0	0	0	0	0	0	0	0	0	5	0	0	0	0	0	0	0	0	0	0	2	0	0	0	2
ENSG00000100105	0	4	0	0	0	0	8	2	0	0	0	0	0	0	10	12	0	0	25	0	0	0	0	0	0	19	0	0	0	0	0	0	0	0	0	0	0	0	0	0	0	0	0	0	0	0	2	0	0
ENSG00000100106	0	0	0	4	4	0	0	4	0	2	0	0	0	0	0	4	0	3	21	0	0	0	0	2	2	0	0	0	0	0	0	0	0	0	0	0	0	0	0	0	2	0	0	0	0	0	0	0	6
ENSG00000100109	0	9	0	0	7	0	5	0	0	4	0	0	0	0	3	59	0	3	9	0	0	4	0	0	0	15	0	0	0	0	2	0	0	0	0	0	0	0	0	0	0	0	0	0	0	0	0	0	9
ENSG00000100116	0	3	0	0	0	0	0	0	0	0	0	0	0	0	0	2	0	0	0	0	0	0	0	0	0	0	0	0	0	0	0	0	0	0	0	0	0	0	0	0	0	0	0	0	0	0	0	0	0
ENSG00000100121	0	0	0	0	0	0	0	0	0	0	0	0	0	0	0	0	0	0	0	0	0	0	0	0	0	0	0	0	0	0	0	0	0	0	0	0	0	0	0	0	0	0	0	0	0	0	0	0	0
ENSG00000100124	0	2	5	9	8	0	25	0	0	0	0	0	0	0	3	60	0	0	5	0	2	7	0	0	0	0	0	17	0	0	0	0	0	0	8	0	0	3	0	0	6	0	6	0	16	0	0	0	3
ENSG00000100129	0	15	4	8	2	0	9	2	0	0	0	0	0	0	0	22	0	4	15	0	0	0	2	0	0	22	0	0	0	0	0	0	0	2	0	0	3	0	0	0	0	0	0	4	0	0	0	0	0
ENSG00000100138	0	7	0	7	0	0	0	0	0	0	4	0	0	2	2	2	0	0	3	0	0	3	0	0	0	0	6	0	0	0	0	0	0	0	0	0	0	0	0	0	3	0	0	0	0	0	3	0	0
ENSG00000100139	0	2	6	0	0	0	2	86	0	0	0	0	2	0	0	33	0	5	26	0	0	0	0	0	0	0	0	0	0	0	0	0	0	0	0	0	0	5	0	0	0	0	0	0	0	0	4	6	0
ENSG00000100142	0	8	2	0	2	2	0	2	0	0	0	0	0	2	0	0	0	0	5	0	0	0	0	2	0	8	0	2	0	0	0	0	0	0	2	0	6	0	0	0	2	0	0	0	0	2	0	0	0
ENSG00000100147	0	0	0	0	0	0	0	6	0	0	0	0	0	0	0	0	0	0	0	0	0	0	0	0	0	0	0	0	0	0	0	0	0	0	0	0	0	0	0	0	0	0	0	0	0	0	0	0	0
ENSG00000100150	0	0	0	1	0	0	0	8	0	0	0	0	0	0	0	0	0	0	0	0	0	0	0	0	0	0	0	0	0	0	0	0	0	0	0	0	0	0	0	0	0	0	0	0	0	0	0	0	0
ENSG00000100151	2	13	7	2	0	0	9	16	0	0	0	0	0	0	10	6	0	0	10	0	0	0	0	0	0	0	0	0	0	2	2	0	0	0	2	0	0	0	0	0	0	0	0	2	0	0	0	2	5
ENSG00000100154	0	36	67	22	0	7	28	3	2	12	2	0	0	2	0	57	6	0	47	0	0	0	0	0	19	4	0	14	0	0	0	0	0	0	0	0	0	0	0	8	0	0	0	0	2	0	0	0	2
ENSG00000100162	0	10	10	2	0	0	0	5	0	0	0	0	0	5	2	7	0	4	15	0	2	0	0	2	0	4	2	5	0	0	7	0	0	0	2	0	0	0	0	0	0	0	0	3	0	0	0	0	4
ENSG00000100167	0	0	0	0	0	0	0	0	0	0	0	0	0	0	0	0	0	0	0	0	0	0	0	0	0	11	0	0	0	0	0	0	0	0	0	0	0	0	0	0	0	0	0	0	0	0	0	0	0
ENSG00000100196	0	0	0	0	0	0	0	0	0	0	0	0	0	0	0	3	0	0	4	0	4	0	0	0	0	2	0	0	0	0	0	0	0	0	0	0	0	0	0	0	0	0	0	0	0	0	0	0	0
ENSG00000100201	12	133	49	12	24	92	49	60	10	38	15	0	20	5	2	263	17	0	60	20	40	24	3	0	9	113	20	41	4	0	14	8	7	2	27	2	6	3	9	13	2	2	0	38	20	0	5	2	55
ENSG00000100206	0	19	0	2	2	26	0	0	0	35	0	0	0	4	0	3	0	0	2	0	6	0	0	0	0	0	0	0	0	0	0	0	0	2	4	0	0	0	0	0	0	2	0	0	5	0	0	2	3
ENSG00000100207	2	4	14	9	3	20	9	17	0	0	7	0	2	2	2	28	0	0	24	0	5	3	0	0	0	9	0	2	0	0	0	0	0	2	0	0	0	0	0	7	0	3	0	0	0	0	3	0	21
ENSG00000100209	0	23	0	0	4	0	27	0	2	9	3	0	23	6	2	9	17	4	4	11	0	0	0	0	0	0	0	0	0	0	0	0	0	0	0	0	0	2	0	0	0	0	0	6	0	0	5	0	0
ENSG00000100211	0	0	10	7	0	5	6	28	0	2	0	0	0	2	0	0	2	2	5	0	0	6	0	0	0	2	0	0	0	0	0	0	0	4	7	0	0	0	0	0	2	0	0	0	0	0	4	0	6
ENSG00000100216	0	17	13	4	0	6	13	4	0	0	0	0	3	0	2	55	0	9	7	2	0	0	0	0	0	30	5	7	0	0	2	0	0	2	0	0	0	0	0	0	0	0	0	0	0	0	0	0	0
ENSG00000100218	0	0	0	0	0	0	0	0	0	0	0	0	0	0	0	0	0	0	0	0	0	0	0	0	0	0	0	0	0	0	0	0	0	0	2	0	0	0	0	0	0	0	0	0	0	0	0	0	0
ENSG00000100219	18	88	57	14	0	49	38	83	0	18	25	5	11	36	5	89	7	14	121	7	20	19	0	3	26	31	0	7	0	0	4	0	0	0	0	0	0	0	0	15	0	2	0	11	6	0	2	9	6
ENSG00000100220	21	81	25	38	10	14	12	25	2	10	6	0	18	14	20	88	2	48	56	0	8	4	0	0	3	48	20	34	0	6	10	0	4	14	5	2	0	3	2	3	2	0	0	12	0	0	3	0	19
ENSG00000100221	0	16	4	0	0	0	0	10	0	9	0	0	4	2	0	74	2	0	48	0	0	10	0	0	0	0	2	6	0	0	0	0	0	2	7	0	3	0	0	2	0	0	0	4	0	0	0	2	4
ENSG00000100225	4	11	7	7	0	28	12	18	0	0	2	0	2	2	5	12	0	2	4	0	0	7	0	0	0	13	0	4	0	0	0	0	0	0	6	0	0	0	0	0	0	0	0	0	0	0	0	0	6
ENSG00000100226	4	25	6	6	2	0	8	23	3	0	2	3	10	5	8	11	0	2	43	0	0	2	0	0	0	4	14	5	0	0	0	0	0	0	8	0	0	4	3	0	2	0	0	0	0	0	3	3	12
ENSG00000100227	2	42	13	0	6	15	89	102	0	4	6	0	25	8	36	87	11	34	152	0	15	89	0	0	4	66	2	13	0	0	0	0	2	0	14	0	0	5	0	0	5	0	0	2	2	3	3	2	12
ENSG00000100228	0	0	5	0	0	0	0	24	0	0	0	0	0	12	0	44	0	0	0	0	0	0	0	0	0	31	0	0	0	0	0	0	0	0	0	0	0	0	0	0	0	0	0	0	8	4	2	0	0
ENSG00000100234	0	0	6	0	0	0	0	0	0	0	0	0	0	0	0	0	0	0	0	0	0	0	0	0	0	0	6	0	0	0	0	0	2	0	0	0	0	0	0	0	2	0	0	0	0	0	4	0	0
ENSG00000100239	0	0	0	0	0	0	0	2	0	0	0	0	0	0	23	0	0	0	0	0	0	0	0	0	0	0	0	0	0	0	0	0	0	0	0	0	0	0	0	0	0	0	0	5	0	0	0	2	0
ENSG00000100241	0	0	0	0	0	0	0	2	0	0	0	0	0	0	2	10	8	0	24	0	2	0	0	0	0	0	2	0	0	0	0	0	0	0	0	0	0	0	0	0	0	0	0	0	0	0	0	0	0
ENSG00000100242	5.5	34.5	8	19	0	4.5	13	62	0	1.5	1	4	10	3.5	11	75.5	0	23	44	0	1	6.5	0	2	1	5	2	1	0	0	1	0	0	2.5	0	0	0	0	0	3.5	0	0	0	1.5	0	0	0	0	14.5
ENSG00000100243	0	5	9	3	11	0	0	0	0	2	0	0	0	2	4	4	0	2	15	0	0	3	0	0	0	8	23	0	0	0	2	0	3	0	0	0	6	3	0	0	0	0	0	0	2	0	0	0	0
ENSG00000100246	2.5	10.5	6	10	0	4.5	4	16	0	1.5	1	4	4	3.5	11	27.5	0	14	7	0	1	4.5	0	0	1	0	0	1	0	0	1	0	0	2.5	0	0	0	0	0	3.5	0	0	0	1.5	0	0	0	0	6.5
ENSG00000100258	0	3	0	0	0	0	0	4	0	0	0	0	2	0	4	0	0	0	0	0	0	0	0	0	0	0	0	0	0	0	0	0	0	0	0	0	0	0	0	0	2	0	0	0	0	0	2	0	0
ENSG00000100263	0	2	0	4	0	0	10	0	0	0	0	0	3	2	5	2	0	2	0	0	0	2	0	0	0	13	0	0	0	0	0	0	0	0	0	0	0	3	0	0	0	0	0	2	2	0	0	2	2
ENSG00000100266	0	10	0	0	0	0	6	0	0	0	0	0	0	0	0	15	0	3	8	0	0	0	0	0	0	0	0	0	0	0	0	0	0	0	0	0	0	0	2	0	0	0	0	0	0	0	0	0	0
ENSG00000100280	6	22	11	23	5	13	14	38	4	0	7	0	0	16	28	29	7	8	59	11	4	30	4	3	0	8	11	10	0	0	0	0	0	2	16	0	0	7	0	0	0	0	0	9	6	8	2	4	11
ENSG00000100281	0	0	4	0	0	0	0	0	0	0	0	0	0	0	0	0	0	0	0	0	0	0	0	0	0	0	2	0	0	0	0	0	0	0	0	0	0	0	0	0	2	0	0	0	0	0	0	0	0
ENSG00000100284	8	22	7	2	0	4	29	0	0	0	0	0	0	5	0	0	0	13	11	0	2	0	0	0	2	47	2	0	0	0	0	0	0	0	6	0	0	0	0	0	0	0	0	0	28	4	0	0	0
ENSG00000100288	0	0	0	0	0	0	0	0	0	0	0	0	0	0	0	0	0	0	0	0	0	0	0	0	0	0	0	0	0	0	0	0	0	0	0	0	0	0	0	0	0	0	0	0	0	0	0	0	0
ENSG00000100290	0	0	0	0	0	0	0	0	0	0	0	0	0	0	0	0	0	0	0	0	0	0	0	0	0	0	0	0	0	0	0	0	0	0	0	0	0	0	0	0	0	0	0	0	0	0	0	0	0
ENSG00000100292	0	0	0	2	0	0	0	9	0	0	0	0	0	0	0	0	0	0	25	0	0	0	0	0	0	0	0	0	0	0	0	0	0	0	0	0	0	0	0	0	0	0	0	3	0	0	0	0	0
ENSG00000100294	0	0	0	2	0	12	0	0	0	0	0	0	0	0	2	3	2	0	0	0	0	0	0	0	0	29	0	0	0	0	0	0	0	0	0	0	0	0	0	0	0	0	0	0	0	0	0	0	0
ENSG00000100296	10	12	28	0	4	2	0	0	0	5	10	0	0	8	0	11.5	26	2	24	0	3	0	0	4	0	0	11.5	0	0	0	0	0	0	0	0	0	0	0	0	0	17	1.5	0	6	2	0	1	0	0
ENSG00000100297	0	12	8	8	0	2	3	14	0	4	0	0	5	0	9	0	0	5	8	0	0	0	0	0	0	8	0	5	0	0	4	0	0	0	0	0	0	0	0	0	0	0	0	0	0	0	7	0	14
ENSG00000100298	0	0	0	0	0	0	0	0	0	0	0	0	0	0	0	0	0	0	0	0	0	0	0	0	0	0	0	0	0	0	0	0	0	0	0	0	0	0	0	0	0	0	0	0	0	0	0	0	0
ENSG00000100299	0	0	0	0	0	0	0	0	0	0	0	0	0	0	0	0	0	0	0	0	0	0	0	0	0	0	0	0	0	0	0	0	0	0	0	0	0	0	0	0	0	0	0	0	0	0	0	0	0
ENSG00000100300	0	2	6	0	0	0	2	0	0	0	0	0	0	0	0	0	0	0	0	0	0	0	0	0	0	0	0	0	0	0	0	0	0	0	0	0	0	0	0	0	0	0	0	0	0	0	0	0	0
ENSG00000100302	0	0	0	0	0	0	6	0	0	0	0	0	22	0	0	0	0	0	0	0	0	0	0	0	0	0	0	0	0	0	0	0	0	0	0	0	0	0	0	0	0	0	0	0	0	0	0	0	0
ENSG00000100304	2	0	23	9	27	0	4	4	0	3	4	0	0	5	0	9	0	17	35	0	2	29	0	0	0	13	0	0	0	0	0	0	0	0	0	0	4	0	0	0	0	2	0	9	2	8	11	0	2
ENSG00000100307	0	0	0	0	3	0	0	0	0	0	0	0	0	0	0	6	0	0	10	0	0	0	0	0	0	0	0	0	0	0	0	0	0	0	0	0	0	0	0	0	5	0	0	0	0	0	0	0	0
ENSG00000100311	0	0	0	0	0	0	0	0	0	0	0	0	0	0	0	0	0	0	0	0	0	0	0	0	0	0	0	0	0	0	0	0	0	0	0	0	0	0	0	0	0	0	0	0	0	0	0	0	0
ENSG00000100314	0	0	0	0	0	0	0	0	2	0	0	0	0	0	0	0	0	0	0	0	0	0	0	0	0	0	0	0	0	0	0	0	0	0	0	0	0	0	0	0	0	0	0	0	0	0	0	0	0
ENSG00000100316	0	0	2	0	0	0	2	2	2	0	0	0	0	0	0	2	0	0	0	0	0	0	0	0	0	2	0	0	0	0	0	0	0	0	0	0	0	0	0	0	0	0	0	0	0	0	0	0	0
ENSG00000100319	0	0	0	0	0	0	0	14	0	0	0	0	0	0	0	0	0	0	6	0	0	0	0	0	0	0	0	0	0	0	0	0	0	0	0	0	0	0	0	0	0	0	0	0	2	0	0	0	0
ENSG00000100320	2	0	35	5	12	0	0	3	0	13	5	0	11	6	0	33	19	0	150	5	0	6	0	0	2	32	4	19	0	0	0	0	11	0	19	0	0	0	0	5	0	0	0	6	0	0	2	0	2
ENSG00000100321	0	6	0	2	0	0	0	0	0	0	0	0	0	0	0	0	0	0	9	0	0	0	0	0	0	0	0	0	0	0	0	0	0	0	0	2	0	0	0	0	0	6	0	0	0	0	0	0	0
ENSG00000100324	0	0	0	8	0	5	0	7	0	0	0	0	0	0	2	3	0	0	6	0	0	0	0	0	0	0	2	0	0	0	0	0	0	0	0	0	0	0	0	0	0	0	0	0	2	0	0	0	0
ENSG00000100325	4	19	0	6	0	2	5	0	0	0	0	8	0	3	2	15	0	0	2	0	0	5	0	0	0	27	0	19	0	0	0	0	0	0	6	0	0	0	0	0	0	0	2	0	0	0	0	0	0
ENSG00000100330	0	26	11	4	0	33	19	0	4	4	0	0	0	2	12	26	0	0	10	0	7	0	0	0	0	23	0	17	0	0	0	0	0	4	16	0	0	0	0	6	0	0	0	0	30	2	0	0	0
ENSG00000100335	9	55	34	7	2	4	7	78	0	7	2	0	14	6	9	72	3	0	93	0	12	9	2	0	0	0	5	31	0	0	7	2	0	0	0	0	0	0	0	6	0	0	0	0	4	0	0	2	99
ENSG00000100344	0	0	0	0	9	0	0	0	0	0	0	0	0	0	0	0	0	0	0	0	11	0	0	0	0	0	0	0	0	0	0	0	0	0	2	0	0	0	0	0	0	0	0	0	0	0	0	0	0
ENSG00000100345	2	18	0	0	8	0	0	6	0	0	0	0	0	0	22	47	2	2	41	3	0	2	0	0	0	2	0	0	0	0	2	0	7	3	0	0	0	0	0	0	2	0	0	2	0	0	4	0	0
ENSG00000100347	0	4	0	0	2	0	0	0	0	0	0	0	0	0	0	6	0	0	0	0	0	0	0	0	0	0	0	0	0	0	0	0	0	0	0	0	0	0	0	0	0	0	0	0	0	0	0	0	0
ENSG00000100348	4	76	25	4	15	2	33	45	3	6	2	0	27	0	3	44	0	0	54	6	2	0	5	0	2	0	19	5	0	0	4	0	0	0	8	2	0	0	0	0	0	3	0	0	13	0	8	2	2
ENSG00000100350	8	73	48	35	2	10	53	13	2	0	3	0	0	4	17	12	24	4	55	0	6	6	2	0	0	3	41	4	5	0	13	0	0	0	2	7	2	0	0	4	0	2	0	4	0	0	0	0	9
ENSG00000100353	0	2	0	0	2	0	0	0	0	3	0	0	0	0	0	2	0	0	3	0	0	0	0	0	0	9	0	2	0	0	0	0	0	0	0	0	0	0	0	0	0	0	0	0	0	0	0	0	0
ENSG00000100354	8	78	110	23	8	13	25	44	2	29	5	0	10	86	19	207	28	0	117	0	19	0	11	0	9	46	35	7	0	4	18	0	0	4	20	0	0	0	0	19	2	0	0	7	68	0	33	4	107
ENSG00000100359	0	0	0	3	5	2	0	10	0	0	0	0	6	0	7	27	0	0	0	0	0	0	0	0	0	0	0	0	0	0	0	0	0	0	6	0	0	2	0	0	0	0	0	0	0	0	0	0	0
ENSG00000100364	0	0	4	0	0	0	3	0	0	0	0	0	0	0	0	0	0	0	50	0	0	0	0	0	0	0	0	0	0	0	0	0	0	0	3	0	0	0	0	0	0	0	0	0	0	0	0	0	0
ENSG00000100372	0	7	3	2	0	0	6	6	0	0	0	0	4	2	2	26	0	3	3	0	0	3	0	0	2	3	5	0	0	0	0	0	0	0	0	0	0	0	0	0	0	0	0	0	0	0	3	2	2
ENSG00000100376	0	21	17	5	0	0	0	8	0	0	0	0	0	0	2	12	0	0	0	0	0	4	0	0	0	0	0	8	0	0	0	0	0	0	0	0	0	0	0	0	0	2	0	2	0	0	0	0	54
ENSG00000100379	0	0	0	0	0	0	0	0	0	0	0	0	0	0	0	0	0	0	4	0	0	0	0	0	0	0	0	0	0	0	0	0	0	0	0	0	0	0	0	0	0	0	0	0	0	0	0	0	0
ENSG00000100380	30	92	88	30	6	54	36	56	0	39	0	0	24	13	103	206	5	15	82	7	2	11	0	0	29	68	18	5	0	4	6	0	0	37	10	3	0	0	2	9	0	0	0	10	6	0	4	4	25
ENSG00000100387	0	0	0	0	0	0	0	0	0	0	0	0	0	0	0	2	0	0	0	0	0	0	0	0	0	0	0	0	0	0	0	0	0	0	0	0	0	0	0	0	0	0	0	0	0	0	0	0	0
ENSG00000100393	7	22	3	0	0	40	18	2	9	5	3	0	0	9	0	9	0	2	0	0	4	0	0	0	5	10	0	15	0	10	0	0	0	0	0	0	0	0	2	0	0	3	0	0	0	0	0	0	2
ENSG00000100395	0	7	0	6	9	0	4	0	0	0	5	0	0	7	0	23	0	3	15	0	0	0	0	0	0	12	6	10	0	0	3	0	0	2	4	0	0	0	0	2	2	0	0	3	0	0	3	2	0
ENSG00000100399	0	0	0	0	0	0	0	0	0	0	0	0	0	0	0	0	0	0	0	0	0	0	0	0	0	0	0	0	0	0	0	0	0	0	0	0	0	0	0	0	0	0	0	0	0	0	0	0	0
ENSG00000100401	2	45	6	12	0	0	9	33	0	0	2	2	9	0	8	218	6	4	58	0	0	45	0	0	2	80	9	3	0	0	0	0	0	0	2	0	4	4	0	0	0	0	0	2	2	5	0	2	13
ENSG00000100403	2	0	2	2	0	0	0	31	0	0	0	0	0	0	2	0	0	0	17	0	0	6	0	0	0	20	4	4	0	0	0	0	0	0	0	0	0	0	0	0	0	0	0	2	0	0	0	0	0
ENSG00000100410	0	0	4	2	0	0	2	8	0	0	0	0	0	0	2	9	0	0	0	0	3	2	0	0	0	13	0	0	0	0	0	0	0	0	0	0	0	0	0	0	0	0	0	0	0	0	0	0	0
ENSG00000100412	2	38	9	7	5	18	0	13	0	0	0	0	0	5	10	37	2	9	28	5	0	0	0	0	0	0	9	3	0	0	0	0	3	0	0	0	0	0	0	0	0	0	0	5	0	0	0	0	8
ENSG00000100413	0	0	0	0	0	12	0	14	0	0	0	0	0	0	0	0	0	0	0	0	0	0	0	0	0	0	0	0	0	0	0	0	0	0	0	0	0	0	0	0	0	0	0	0	5	0	0	0	0
ENSG00000100416	0	2	0	0	0	0	0	0	0	0	0	0	0	0	11	16	2	0	10	0	0	0	0	0	2	6	0	2	0	0	0	0	0	0	4	0	0	3	0	0	0	0	0	2	0	0	0	0	5
ENSG00000100417	5	10	4	18	6	12	4	60	0	0	6	0	3	15	6	27	0	0	55	9	14	10	5	0	8	23	17	17	0	0	7	0	7	3	5	6	0	0	3	18	0	0	0	12	8	12	3	4	34
ENSG00000100418	0	0	8	4	0	4	0	21	0	0	0	0	0	0	0	6	4	0	0	0	4	0	0	0	0	0	3	0	0	0	0	0	0	0	0	0	0	0	0	4	0	0	0	0	3	0	0	0	0
ENSG00000100422	2	54	10	20	0	0	10	0	0	2	2	0	0	0	10	60	0	0	48	0	0	0	0	0	0	0	4	24	0	0	0	0	0	0	2	0	0	0	0	5	0	0	0	0	0	0	0	0	35
ENSG00000100425	0	20	10	0	0	8	6	0	0	2	2	9	5	0	0	31	0	0	0	0	0	0	0	0	0	0	0	2	0	0	2	0	0	0	2	0	0	0	0	3	0	0	0	0	0	0	0	0	0
ENSG00000100426	0	48	30	0	3	2	0	0	0	0	0	0	0	2	0	2	0	0	0	2	5	10	0	0	0	0	0	2	0	0	0	0	0	0	0	0	0	0	0	0	0	0	0	0	0	0	0	0	0
ENSG00000100429	0	10	1	0	0	1	0	2.5	0	0	1	0	4.5	0	7	3.5	2.5	0	0	0	1.5	0	0	0	0	0	0	3	0	0	0	0	0	0	0	0	2	0	0	3	0	0	0	2.5	0	0	0	0	4
ENSG00000100433	0	0	0	0	0	0	0	0	0	0	0	0	0	0	0	0	0	0	0	0	0	0	0	0	0	0	0	0	0	0	0	0	0	0	0	0	0	0	0	0	0	0	0	0	0	0	0	0	0
ENSG00000100439	2	52	0	0	11	0	0	0	0	0	0	2	0	0	0	37	0	0	139	0	0	12	0	0	0	0	0	0	0	0	0	0	0	0	0	0	0	0	0	6	2	0	21	4	0	0	0	4	0
ENSG00000100441	2	0	0	6	0	4	0	0	0	2	0	0	2	4	0	13	0	0	43	2	3	7	2	0	0	0	2	13	0	0	0	0	0	0	0	0	0	0	0	0	0	0	4	0	0	0	0	0	2
ENSG00000100442	2	23	5	4	0	9	0	0	0	12	0	0	2	0	8	8	0	3	10	3	6	0	0	0	2	0	0	0	0	0	2	0	0	0	0	2	0	0	0	6	0	0	2	0	0	0	0	0	5
ENSG00000100445	12	34	11	0	12	0	2	5	0	10	0	0	0	0	0	20	29	3	32	7	0	0	2	0	0	5	2	0	0	0	0	0	0	2	9	0	0	0	0	6	3	0	2	2	3	0	0	0	2
ENSG00000100461	3	13	14	7	0	0	4	0	4	0	2	0	9	2	0	5	3	0	2	3	0	0	2	2	0	37	0	2	0	0	6	0	6	0	4	0	0	0	0	4	0	0	8	2	5	0	0	12	6
ENSG00000100462	8	50	7	3	0	5	3	0	0	0	0	0	0	2	3	20	0	4	18	0	2	6	0	0	0	19	0	6	0	0	2	0	0	5	0	0	0	0	0	0	0	0	3	0	0	0	2	3	5
ENSG00000100473	0	5	0	0	0	0	0	0	0	0	0	0	0	0	0	0	0	6	2	0	0	0	0	3	2	2	2	4	0	0	0	0	0	0	0	0	0	0	0	0	2	0	0	0	0	0	0	0	0
ENSG00000100478	0	0	0	0	4	0	15	0	0	0	0	0	2	0	0	0	0	0	0	0	0	8	0	4	0	0	0	0	0	0	0	0	0	0	0	0	0	0	0	0	7	0	0	2	17	0	0	0	0
ENSG00000100479	0	0	0	0	0	0	0	0	0	0	0	0	0	0	0	0	0	0	0	0	0	0	0	0	0	0	0	0	0	0	0	0	0	0	0	0	0	0	0	0	0	0	0	0	0	0	0	0	0
ENSG00000100483	3	54	26	10	0	7	0	2	0	14	0	0	6	8	12	34	0	2	6	7	17	0	0	0	0	6	0	5	0	0	0	0	2	0	3	0	0	0	4	0	0	0	5	0	0	0	4	25	8
ENSG00000100485	0	33	2	0	0	0	0	0	0	0	0	0	0	0	0	0	0	0	0	0	0	0	0	0	0	0	0	0	0	0	0	0	0	0	0	0	0	0	0	0	0	0	0	0	10	0	0	0	3
ENSG00000100490	0	0	0	0	0	0	0	0	0	0	0	0	0	0	0	0	0	0	0	0	0	0	0	0	0	0	0	0	0	0	0	0	0	0	0	0	0	0	0	0	0	0	0	0	0	0	0	0	0
ENSG00000100503	0	0	0	51	0	17	0	18	0	0	4	0	0	0	0	0	0	0	5	0	17	0	0	0	90	0	0	0	0	0	0	0	0	31	0	0	0	0	0	0	0	0	0	0	0	0	0	0	15
ENSG00000100504	0	5	2	6	0	0	0	0	0	3	2	0	0	0	0	9	2	0	6	0	0	0	0	0	0	0	6	0	0	2	0	0	0	0	4	0	0	0	0	8	0	0	0	0	0	0	0	0	10
ENSG00000100505	0	0	17	0	0	95	0	0	0	0	0	0	0	0	0	0	0	0	0	0	0	0	0	0	2	0	0	0	0	0	0	0	0	0	0	0	0	0	0	0	0	0	60	0	0	0	0	0	0
ENSG00000100519	0	0	0	0	0	2	0	0	0	2	0	0	0	0	0	5	0	0	0	0	0	0	0	0	0	0	0	0	0	0	0	0	0	0	0	0	0	0	0	0	0	0	0	0	0	0	0	0	0
ENSG00000100522	7	126	6	9	11	13	0	0	0	9	0	0	16	0	41	33	0	4	0	2	0	5	0	0	13	15	0	2	0	2	2	0	0	0	0	0	0	0	0	0	3	0	0	6	0	4	0	0	4
ENSG00000100523	0	0	0	0	0	0	8	0	0	4	0	0	0	0	0	41	0	0	7	0	0	0	0	0	0	39	0	0	0	0	0	0	0	0	7	0	0	0	0	11	0	0	0	2	0	0	0	0	0
ENSG00000100526	0	14	0	0	0	3	3	2	3	0	0	0	0	2	0	8	0	4	0	2	0	0	0	0	2	0	0	2	0	0	0	0	2	0	0	0	0	0	0	0	2	0	0	0	0	0	0	0	0
ENSG00000100528	0	84	43	28	3	2	0	0	0	0	0	0	0	35	12	137	10	4	40	0	0	8	0	6	6	14	0	0	0	0	2	0	0	4	14	0	0	0	0	0	4	2	4	0	0	0	0	0	5
ENSG00000100532	0	17	0	0	0	0	0	5	0	0	0	0	0	0	2	0	0	8	0	0	0	0	0	0	3	0	0	0	0	0	0	0	0	0	2	0	0	0	0	2	0	0	0	0	4	0	2	0	6
ENSG00000100554	29	39	3	0	3	42	5	9	2	0	0	2	0	5	24	46	5	3	22	0	0	3	0	0	0	32	5	0	0	7	6	0	0	2	2	3	3	2	0	13	0	0	46	2	0	0	2	0	8
ENSG00000100564	0	13	0	9	3	12	20	0	0	3	0	0	0	7	20	63	4	21	25	0	0	0	0	0	5	19	2	0	0	0	11	0	3	2	13	0	0	0	0	2	0	0	0	0	4	0	7	0	11
ENSG00000100568	0	14	3	0	0	6	0	2	0	6	0	0	2	3	0	3	0	0	33	0	0	0	0	0	2	0	0	0	0	0	0	0	0	0	0	0	0	0	0	5	0	0	5	0	0	11	0	2	12
ENSG00000100575	0	5	0	2	0	0	3	0	0	2	0	0	0	2	0	6	2	0	0	0	0	0	0	0	0	11	0	0	0	0	2	0	0	0	0	0	0	0	0	0	0	0	0	0	0	0	0	0	0
ENSG00000100577	0	0	0	0	0	0	0	0	0	0	0	0	0	0	0	9	0	0	0	0	0	0	0	0	0	0	0	0	0	0	0	0	0	0	0	0	0	0	0	0	0	0	0	0	5	0	0	0	0
ENSG00000100578	0	0	8	0	0	0	2	0	0	3	0	0	0	0	0	0	0	3	0	2	0	0	0	0	0	0	0	0	0	0	0	0	2	0	0	0	0	0	0	0	0	0	0	0	0	0	0	0	0
ENSG00000100580	2	50	34	26	3	11	24	0	0	9	0	0	0	18	64	131	9	46	43	20	14	0	0	0	0	0	2	4	0	2	0	0	0	0	3	0	0	3	0	6	0	0	58	8	0	0	2	0	89
ENSG00000100583	0	0	0	0	0	0	0	0	0	0	0	0	0	0	0	0	0	0	0	0	0	0	0	0	0	0	0	6	0	0	0	0	0	0	0	0	0	0	0	0	0	0	0	0	0	0	0	0	0
ENSG00000100591	0	0	8	0	4	3	8	0	0	0	0	0	0	0	0	18	0	0	21	0	0	3	0	0	0	39	0	0	0	0	0	0	0	0	0	0	0	0	0	0	5	0	10	0	2	0	0	0	4
ENSG00000100592	4	129	5	2	4	35	0	0	0	0	2	41	8	30	14	10	0	31	40	2	3	0	11	0	11	39	2	0	0	2	4	0	0	5	4	0	0	0	0	0	0	0	0	6	11	0	3	0	14
ENSG00000100593	0	0	0	0	0	0	0	0	0	0	0	0	0	0	0	0	0	0	0	0	0	0	0	0	0	0	0	0	0	0	0	0	0	0	0	0	0	0	0	0	0	0	2	0	0	0	0	0	0
ENSG00000100596	6	0	6	15	2	0	0	0	0	2	3	0	0	0	0	5	0	0	6	0	0	13	0	2	0	0	0	0	0	0	0	0	0	0	0	0	0	0	0	0	0	0	0	0	2	0	0	0	0
ENSG00000100599	0	0	0	0	0	0	0	0	0	0	0	0	0	0	0	0	0	0	0	0	0	0	0	0	0	0	0	0	0	0	0	0	0	0	0	0	0	0	0	0	0	0	0	0	0	0	0	0	0
ENSG00000100600	0	0	0	2	0	0	4	0	0	0	0	0	0	0	0	9	0	6	10	0	0	0	0	0	0	2	0	0	0	0	0	0	0	0	0	0	0	0	0	2	0	0	5	0	0	0	0	0	0
ENSG00000100601	4	65	9	0	0	0	0	2	0	0	3	0	0	0	0	2	0	3	0	0	0	0	0	0	0	5	0	2	0	0	0	0	0	2	0	0	0	0	0	0	0	0	0	0	0	0	0	2	17
ENSG00000100603	8	46	15	15	10	2	7	13	0	4	7	7	0	21	21	54	6	6	43	6	18	3	2	0	10	60	8	6	0	7	0	0	30	2	5	0	2	2	0	5	0	0	9	6	5	0	12	0	6
ENSG00000100604	0	0	0	0	0	0	0	0	0	0	2	0	0	0	0	0	0	0	0	0	0	0	0	0	0	0	0	0	0	0	0	0	0	0	0	0	0	0	0	0	0	0	0	0	0	0	0	0	0
ENSG00000100605	0	0	3	0	0	0	0	0	0	0	0	0	0	0	0	0	2	2	16	0	4	0	0	0	0	0	7	0	0	0	0	0	0	0	7	0	3	0	0	0	4	0	0	0	0	0	0	0	0
ENSG00000100612	0	0	0	8	0	0	2	0	0	0	0	0	0	0	2	6	0	0	0	0	0	0	0	0	0	2	0	0	0	0	2	0	0	2	0	0	0	0	0	0	0	0	0	0	0	0	0	0	6
ENSG00000100614	7	28	7	24	0	15	0	0	0	22	0	0	34	6	4	18	0	6	79	2	19	2	0	0	0	0	5	0	0	0	0	0	0	0	29	0	0	0	0	5	2	0	21	0	0	0	0	6	0
ENSG00000100625	2	37	0	2	0	62	0	0	2	12	0	0	0	0	0	16	0	0	0	0	0	0	0	0	0	0	0	0	0	0	0	0	0	0	0	0	0	0	0	0	0	0	0	0	11	0	4	0	0
ENSG00000100626	0	0	0	0	0	0	0	0	0	0	2	0	0	0	0	0	0	0	0	0	5	13	0	0	0	0	0	0	0	0	0	0	0	0	0	0	0	0	0	0	0	0	0	0	0	0	0	0	0
ENSG00000100629	0	0	0	0	0	0	0	0	0	0	0	0	0	0	0	0	0	0	0	0	0	0	0	0	0	0	0	0	0	0	0	0	0	0	0	0	0	0	0	0	0	0	0	0	0	0	0	0	0
ENSG00000100632	0	21	5	3	0	4	3	0	0	0	0	0	0	4	11	12	0	3	5	0	0	5	0	0	0	11	0	9	0	0	0	0	0	3	2	0	0	0	0	0	0	0	0	2	0	0	0	2	0
ENSG00000100644	14	71	0	0	0	24	9	3	0	19	0	4	0	41	120	66	0	0	10	3	2	2	0	0	21	20	0	0	0	0	12	0	0	0	12	0	0	0	0	0	0	0	0	22	0	0	4	5	22
ENSG00000100647	0	45	30	12	0	6	50	2	0	22	0	15	5	4	0	20	0	3	0	2	0	14	0	0	0	0	0	0	0	0	0	0	0	3	15	0	0	0	0	0	0	0	22	0	0	0	16	9	48
ENSG00000100650	0	0	4	0	4	0	0	0	0	6	6	0	0	0	2	2	0	0	21	0	0	0	0	0	0	0	0	0	0	0	0	0	0	0	0	0	0	0	0	0	0	2	3	0	0	0	0	0	0
ENSG00000100664	18	202	92	109	4	172	16	60	0	43	7	6	22	32	100	227	10	26	94	24	10	0	0	0	6	224	18	12	0	2	3	7	0	0	71	2	0	0	0	39	9	7	14	14	28	0	15	84	94
ENSG00000100697	6	18	12	62	6	11	68	0	0	20	15	0	6	63	44	20	0	4	44	6	17	5	0	0	24	2	2	13	0	6	10	0	0	2	24	0	0	0	0	3	0	0	20	0	17	0	0	0	22
ENSG00000100711	0	31	8	0	3	8	0	0	0	0	0	0	0	0	0	39	0	0	14	0	0	0	0	0	0	2	0	0	0	0	0	0	0	0	2	0	3	0	0	0	0	0	2	0	0	0	0	0	0
ENSG00000100714	19	26	2	11	8	16	0	0	0	2	0	0	0	4	21	0	2	6	20	0	5	13	0	0	0	0	6	6	0	0	0	0	0	0	6	0	2	0	0	7	0	0	35	0	0	0	23	0	22
ENSG00000100722	9	110	9	17	0	81	7	0	0	43	0	0	2	2	5	21	4	0	34	2	19	5	0	0	20	3	0	83	0	2	4	0	12	0	12	0	0	0	0	0	0	0	0	4	12	0	0	0	0
ENSG00000100726	3	2	0	5	9	0	0	0	0	4	0	0	4	0	6	5	0	0	20	8	0	0	0	0	0	3	0	0	0	0	3	0	0	0	8	0	0	0	0	0	0	0	18	2	0	2	0	0	0
ENSG00000100731	0	17	31	0	0	90	12	0	0	26	0	0	0	8	0	12	2	0	0	0	0	0	0	0	12	0	4	0	0	0	0	0	0	0	0	0	0	0	0	0	0	0	20	0	2	0	2	0	0
ENSG00000100744	0	9	0	0	0	0	0	0	0	28	0	0	0	0	0	38	0	0	0	3	0	0	0	0	7	0	0	0	0	0	3	0	0	0	0	0	0	0	0	0	0	0	0	0	0	0	2	0	0
ENSG00000100749	0	0	0	0	0	0	0	2	0	0	0	0	0	0	0	0	0	0	0	0	0	0	0	0	0	0	0	0	0	0	0	0	0	0	0	0	0	0	0	0	0	0	0	0	0	0	0	0	0
ENSG00000100764	0	26	21	12	3	2	8	9	0	12	0	0	2	0	24	82	7	0	52	6	7	13	2	2	2	89	6	2	0	3	0	0	0	0	5	0	2	0	0	0	0	0	11	0	0	2	3	0	12
ENSG00000100784	0	31	27	4	4	0	0	0	0	14	0	10	0	2	4	12	0	10	17	5	6	0	0	0	36	0	2	15	0	0	0	0	0	2	2	0	0	0	0	0	0	3	0	0	0	0	3	0	11
ENSG00000100796	2	8	0	0	0	8	48	0	0	12	0	0	15	6	0	2	0	0	8	0	0	0	0	0	18	9	2	0	0	2	0	0	0	0	0	0	0	0	0	0	3	0	0	0	0	0	0	0	52
ENSG00000100804	5	42	16	4	2	8	18	65	3	5	0	0	6	0	0	132	3	15	121	0	3	16	2	2	0	37	7	13	0	0	2	0	0	0	2	0	2	0	2	0	2	0	10	8	6	0	5	0	13
ENSG00000100811	6	13	43	34	8	16	112	6	0	43	3	0	66	49	2	69	2	8	52	0	14	10	0	0	6	22	16	43	0	4	0	0	0	0	27	0	0	0	0	7	3	0	31	33	5	0	8	38	6
ENSG00000100813	6	19	28	14	2	8	4	0	0	8	0	0	0	11	6	24	6	3	11	0	9	4	2	0	0	24	2	13	0	0	0	0	0	0	9	0	0	0	0	2	0	0	0	5	0	0	0	2	11
ENSG00000100814	0	0	4	0	0	0	2	2	0	0	0	0	2	0	0	8	0	0	0	4	0	0	0	0	0	2	0	0	0	0	0	0	0	0	0	0	0	0	0	0	0	0	0	0	0	0	0	0	4
ENSG00000100815	0	0	0	0	2	0	2	0	0	5	0	0	10	5	0	7	0	0	0	0	0	0	0	0	9	5	0	0	0	0	0	0	0	0	5	0	0	0	0	25	0	0	0	0	2	0	0	2	10
ENSG00000100823	3	41	0	6	2	0	5	2	0	0	0	0	8	11	10	79	6	16	21	0	0	19	0	0	0	31	2	6	0	0	0	0	0	0	9	0	2	0	0	24	0	0	5	6	0	0	5	0	7
ENSG00000100836	0	0	0	0	0	2	0	0	0	0	0	0	0	0	0	7	0	0	2	0	2	0	0	0	0	0	0	0	0	0	0	0	0	2	0	0	0	0	0	0	0	1	0	0	0	0	3	0	0
ENSG00000100852	4	68	20	17	0	85	0	0	0	10	0	10	0	5	135	76	0	0	22	2	0	0	0	0	29	16	31	0	0	6	0	0	0	0	0	0	0	0	0	0	0	0	2	0	0	0	22	2	10
ENSG00000100865	0	9	4	8	2	0	0	0	0	0	0	0	0	0	0	2	0	0	31	9	0	0	0	0	0	29	0	0	0	0	0	0	0	0	0	0	0	0	0	0	0	0	0	0	0	0	10	0	0
ENSG00000100867	0	0	0	0	0	0	0	0	0	0	0	0	0	0	0	0	0	0	0	0	0	0	0	0	0	0	0	0	0	0	0	0	0	0	0	0	0	0	0	0	0	0	0	0	0	0	0	0	0
ENSG00000100883	5	2	5	5	0	0	0	0	2	2	2	0	3	0	0	5	0	0	0	0	0	0	0	0	0	5	2	0	0	0	0	0	0	0	2	0	0	0	0	0	0	0	0	0	0	0	0	0	2
ENSG00000100888	0	4	0	7	4	6	6	0	3	2	2	0	0	0	0	11	0	0	7	2	2	0	0	0	0	17	0	0	0	0	0	0	0	3	0	0	0	0	0	0	2	0	0	2	0	0	0	0	17
ENSG00000100889	2	2	3	0	0	3	0	0	0	9	0	0	0	12	0	21	0	6	2	0	0	4	0	0	0	0	0	0	0	0	2	0	0	0	0	0	0	0	0	0	0	0	0	3	0	0	0	0	0
ENSG00000100890	0	0	21	12	39	0	32	0	0	0	0	0	0	0	0	2	0	0	2	0	0	0	0	0	0	31	0	0	0	0	0	0	0	0	0	0	0	0	0	0	0	0	0	0	0	0	0	0	0
ENSG00000100897	0	2	0	0	3	2	2	0	0	0	0	0	0	0	0	1	0	0	33	0	1.5	1	0	0	0	0	0	0	0	0	0	0	0	0	0	0	0	1	0	0	0	0	0	0	0	0	0	0	1
ENSG00000100902	0	0	2	0	0	0	0	0	0	0	0	0	0	0	0	0	0	2	2	0	0	0	0	0	0	0	0	2	0	0	0	0	0	0	0	0	0	0	0	0	0	0	3	0	0	0	0	0	0
ENSG00000100906	0	0	0	0	0	0	0	0	0	10	0	0	0	0	0	0	0	0	0	0	0	0	0	0	0	6	0	0	0	0	0	0	0	0	0	0	0	0	0	0	0	0	0	0	0	0	0	0	6
ENSG00000100916	2	80	2	49	0	57	0	0	0	4	0	0	14	2	16	11	0	0	7	9	0	0	0	0	2	0	2	0	0	12	0	0	0	2	9	0	0	0	0	0	0	0	26	2	4	0	0	0	24
ENSG00000100926	0	0	0	1.5	0	0	0	0	0	0	0	0	0	0	0	0	0	0	0	0	0	0	0	0	0	0	0	0	0	0	0	0	0	0	0	0	0	0	0	0	0	0	0	0	0	0	0	0	0
ENSG00000100934	2	14	17	30	0	36	0	0	0	7	2	0	0	0	8	18	4	0	10	0	0	0	0	0	0	2	2	4	0	12	0	0	0	0	10	0	0	0	0	2	0	0	0	0	0	0	0	0	0
ENSG00000100938	3	27	11	2	8	7	15	4	0	3	0	0	5	0	2	58	0	8	42	3	19	3	0	0	0	4	8	0	0	0	3	0	2	0	5	2	0	2	0	0	0	0	5	0	0	0	0	0	0
ENSG00000100941	0	56	8	6	0	27	4	0	0	27	0	0	2	12	60	4	2	24	0	0	0	9	0	0	0	39	0	0	0	4	0	0	2	2	0	0	0	3	6	3	0	0	9	0	3	0	0	3	4
ENSG00000100968	0	0	0	0	0	0	0	0	0	0	0	0	0	0	0	0	0	0	0	0	0	0	2	0	0	0	0	0	0	0	0	0	0	0	3	0	0	0	0	3	0	0	0	0	0	2	0	0	0
ENSG00000100979	0	0	0	0	0	0	0	0	0	0	0	0	0	0	0	0	0	0	0	0	0	0	0	0	0	0	0	0	0	0	0	0	0	0	0	0	0	0	0	0	0	0	0	0	0	0	0	0	0
ENSG00000100982	0	15	0	6	0	0	0	9	0	0	0	0	0	0	0	0	0	0	0	0	0	0	0	0	0	0	0	0	0	0	0	0	0	0	0	0	0	0	0	0	0	0	0	0	0	0	0	0	7
ENSG00000100983	0	47	2	7	0	0	0	0	0	0	2	0	2	2	10	0	0	0	51	2	0	0	0	0	0	0	2	0	0	0	0	0	0	0	15	2	0	0	0	0	0	0	15	0	7	0	0	8	9
ENSG00000100991	0	2	0	0	0	0	0	0	0	0	0	0	0	0	5	10	3	4	5	0	0	0	0	0	0	0	0	0	0	0	0	0	0	0	0	0	0	0	0	0	0	0	4	0	0	0	0	0	2
ENSG00000100994	3	2	3	2	0	0	2	0	0	0	0	0	0	5	0	8	2	11	7	0	0	2	0	3	0	0	7	0	0	0	4	0	0	0	0	0	0	0	0	0	0	0	0	0	2	0	0	0	0
ENSG00000100997	2	0	0	0	0	0	0	0	0	2	0	0	0	0	0	2	0	5	0	0	4	0	0	0	0	0	0	0	0	0	0	0	0	0	0	0	2	3	0	0	0	0	4	0	0	0	0	0	0
ENSG00000101000	0	0	0	0	0	0	0	0	0	0	0	0	0	0	0	0	0	0	0	0	0	0	0	0	0	0	0	0	0	0	0	0	0	0	0	0	0	0	0	0	0	0	0	0	0	0	0	0	0
ENSG00000101003	8	31	25	35	4	2	4	0	21	11	4	8	2	6	58	4	0	50	6	21	14	0	5	12	14	8	4	2	0	0	22	2	10	4	2	0	0	2	0	5	3	0	89	13	8	33	9	22	19
ENSG00000101004	0	0	0	5	0	2	0	0	0	0	0	0	0	0	0	14	0	0	0	0	0	0	0	0	0	0	0	2	0	0	0	0	0	0	0	0	0	0	0	0	0	2	2	0	0	0	0	0	5
ENSG00000101017	0	0	0	0	0	0	0	0	0	0	0	0	0	0	0	0	0	0	0	0	0	0	0	0	0	0	0	0	0	0	0	0	0	0	0	0	0	0	0	0	0	0	0	0	3	0	0	0	0
ENSG00000101019	0	4	3	0	0	2	0	35	0	4	4	0	4	0	13	56	0	0	3	0	3	0	0	0	3	10	4	13	0	0	0	0	2	0	12	0	0	2	0	4	0	0	0	0	0	0	0	0	5
ENSG00000101040	6	0	16	0	0	0	8	0	3	0	0	0	0	13	0	2	4	0	0	0	0	0	0	0	0	0	4	0	0	0	0	0	0	0	0	0	0	0	0	0	0	0	0	0	5	0	0	0	0
ENSG00000101049	0	0	0	0	0	0	0	0	0	0	0	0	0	0	0	0	0	0	0	0	0	0	0	0	0	0	0	0	0	0	0	0	0	0	0	0	0	0	0	0	0	0	0	0	0	0	0	0	0
ENSG00000101052	0	0	0	0	0	0	0	0	0	0	0	0	0	0	0	0	0	0	0	0	0	0	0	0	0	0	0	0	0	0	0	0	0	0	0	0	0	0	0	0	0	0	0	0	0	0	0	0	0
ENSG00000101057	2	9	4	2	2	9	5	12	0	4	2	0	0	3	3	28	0	4	31	0	5	9	3	2	0	9	0	2	2	0	0	0	0	4	0	0	0	0	0	2	0	0	11	0	0	0	0	0	6
ENSG00000101079	0	0	0	2	3	0	0	0	0	0	0	0	0	0	0	0	0	0	3	0	17	0	0	0	0	0	4	0	0	0	0	0	0	0	0	0	0	0	0	0	0	0	16	2	0	0	0	0	0
ENSG00000101082	0	0	0	0	0	0	0	0	0	0	0	0	0	0	0	0	0	0	0	0	0	0	0	0	0	0	0	0	0	0	0	0	0	0	0	0	0	0	0	0	0	0	2	0	0	0	0	0	0
ENSG00000101084	0	0	0	0	0	3.5	0	2	0	0	0	0	4	0	2	3	2	3.5	2	1.5	0	2	0	0	0	10.5	0	4	0	0	0	0	0	0	0	0	0	0	2	0	0	0	0	0	0	0	5	0	0
ENSG00000101096	0	4	0	0	0	0	0	0	0	0	0	0	0	0	0	0	0	0	0	0	0	0	0	0	0	0	0	0	0	0	0	0	0	0	0	0	0	0	0	6	0	0	0	0	0	0	0	0	0
ENSG00000101098	0	7	0	0	0	0	0	0	0	0	0	0	0	0	0	2	0	0	5	0	0	0	0	0	0	0	0	0	0	0	0	0	0	0	0	0	0	0	0	0	0	0	0	0	0	0	0	0	0
ENSG00000101104	0	0	0	2	0	0	0	0	0	0	0	0	0	0	0	0	0	0	0	0	0	0	0	0	0	0	0	0	0	0	0	0	0	0	0	0	0	0	0	0	0	0	2	0	0	0	0	0	0
ENSG00000101109	4	32	21	2	0	110	11	9	7	46	0	11	7	12	2	31	9	9	7	51	13	0	0	2	4	18	4	17	0	5	12	0	23	7	0	4	0	0	8	0	0	0	16	5	11	0	38	0	19
ENSG00000101126	16	112	92	41	13	73	45	35	0	92	0	0	7	34	22	137	2	25	68	10	7	0	0	6	6	12	3	32	0	0	2	0	0	4	6	0	0	0	0	6	0	0	9	2	0	0	33	0	118
ENSG00000101132	0	0	0	0	0	0	0	0	0	0	0	0	0	0	0	0	0	0	0	0	0	0	0	0	2	0	0	0	0	0	0	0	0	0	0	0	0	0	0	0	0	0	0	0	0	0	0	0	0
ENSG00000101138	9	20	10	3	0	0	0	2	0	0	0	0	0	3	11	21	0	0	8	0	0	0	0	3	23	0	6	0	0	0	0	0	0	0	0	0	0	6	0	0	0	0	4	0	2	0	0	0	0
ENSG00000101144	0	2	0	0	0	0	0	0	0	0	0	0	0	0	0	0	0	0	0	0	0	0	0	0	0	0	0	0	0	0	0	0	0	0	0	0	0	0	0	0	0	0	2	0	0	0	0	0	0
ENSG00000101146	3	30	2	21	0	5	0	0	0	0	0	0	5	0	10	8	0	0	0	0	0	3	0	0	4	23	0	0	0	0	0	0	0	0	0	0	0	0	0	2	0	0	16	0	0	0	0	0	4
ENSG00000101150	0	25	2	0	5	0	3	12	0	4	0	0	4	0	18	63	2	0	12	6	0	0	5	0	0	14	7	0	0	0	0	0	0	0	0	0	0	0	0	0	0	0	4	2	3	3	0	0	0
ENSG00000101152	2	52	0	11	0	0	0	15	0	0	0	0	5	2	7	12	0	2	30	4	0	9	0	0	0	19	3	14	0	2	0	0	0	0	7	0	0	0	0	3	0	0	12	2	8	0	0	0	4
ENSG00000101158	0	16	4	0	9	5	0	0	0	0	0	0	0	0	3	25	0	0	4	0	8	0	0	2	0	27	5	0	0	2	0	0	3	4	0	0	0	0	0	0	0	0	2	0	0	0	2	2	7
ENSG00000101160	0	0	0	0	0	0	0	0	0	0	0	0	0	0	0	0	0	0	0	0	0	0	0	0	0	0	0	0	0	0	0	0	0	0	0	0	0	0	0	0	0	0	4	0	0	0	0	0	0
ENSG00000101161	0	0	0	0	0	0	0	0	0	0	0	0	0	0	0	0	0	0	0	0	0	0	0	0	2	0	0	0	0	0	0	0	0	0	0	0	0	0	0	0	0	0	0	0	0	0	0	0	0
ENSG00000101166	7	112	27	63	3	27	13	26	0	32	0	0	0	40	58	125	0	9	24	0	4	4	0	0	23	36	10	9	0	4	0	0	0	0	22	2	0	0	0	20	0	0	13	2	0	0	2	0	2
ENSG00000101181	5	0	0	16	0	0	0	16	0	0	3	0	0	0	0	2	0	0	4	0	0	0	0	0	0	0	4	0	0	0	0	0	0	5	0	0	0	0	0	0	0	0	0	0	0	0	0	0	0
ENSG00000101182	0	0	0	0	0	0	0	0	0	0	0	0	0	0	0	0	0	0	0	0	0	0	0	0	0	0	0	0	0	0	0	0	0	0	0	0	0	0	0	0	0	0	0	0	0	0	0	0	0
ENSG00000101187	0	0	0	0	0	0	0	0	0	0	0	0	0	0	0	0	0	0	0	0	0	0	0	0	0	0	0	0	0	0	0	0	0	0	0	0	0	0	0	0	0	0	0	0	0	0	0	0	0
ENSG00000101189	2	0	0	10	0	0	0	2	0	0	3	0	0	0	0	4	0	0	2	0	0	11	0	0	0	27	0	3	0	0	0	0	0	0	0	0	0	0	0	0	0	0	0	0	0	0	0	0	0
ENSG00000101190	0	0	0	0	0	0	0	0	0	0	0	0	0	0	0	0	0	0	0	0	0	0	0	0	0	0	2	0	0	0	0	0	0	0	0	0	0	0	0	0	0	0	0	0	0	0	0	0	0
ENSG00000101191	0	112	5	37	0	0	0	4	0	0	0	0	0	36	0	22	0	4	0	0	0	0	0	0	0	28	0	3	0	0	0	0	0	0	0	0	0	0	0	0	2	0	0	0	0	0	0	0	0
ENSG00000101193	0	11	8	0	7	0	20	0	0	6	0	0	3	9	5	0	0	0	13	2	3	0	0	0	0	6	0	8	0	0	0	0	0	0	0	0	3	2	2	0	5	0	0	0	3	0	0	2	0
ENSG00000101199	2	0	0	2	5	0	0	20	0	0	0	0	0	0	3	0	0	0	52	0	2	0	0	0	0	20	0	0	0	0	0	0	0	0	0	0	0	0	0	0	0	5	2	0	0	0	0	0	2
ENSG00000101204	0	0	0	0	0	0	0	0	0	0	0	0	0	0	0	0	0	0	0	0	0	0	0	0	0	0	0	0	0	0	0	0	0	0	0	0	0	0	0	0	0	0	0	0	0	0	0	0	0
ENSG00000101213	0	0	0	0	0	0	0	0	0	0	0	0	0	0	0	0	0	0	0	0	0	0	0	0	0	0	0	0	0	0	0	0	0	0	0	0	0	0	0	0	0	0	0	0	0	0	0	0	0
ENSG00000101216	0	8	0	4	0	12	0	16	0	0	0	0	0	0	0	7	0	0	8	0	0	17	0	0	0	0	0	2	0	0	0	0	0	0	4	0	0	8	0	0	2	0	0	0	4	0	0	0	0
ENSG00000101220	2	0	2	0	9	0	2	0	0	0	0	0	0	0	0	0	2	0	7	0	0	9	0	0	0	0	2	0	0	0	0	0	0	0	0	0	0	0	0	0	2	0	4	0	0	0	0	0	0
ENSG00000101222	0	0	0	0	0	0	0	0	0	0	0	0	0	0	0	0	0	0	0	0	0	0	0	0	0	0	0	0	0	0	0	0	0	0	0	0	0	0	0	0	0	0	0	0	0	0	0	0	0
ENSG00000101224	0	0	0	5	0	5	0	0	0	0	0	0	0	0	0	32	0	0	0	0	0	0	0	0	0	0	0	0	0	0	0	0	0	0	3	0	0	0	0	0	0	0	2	0	8	0	0	0	0
ENSG00000101230	0	0	0	0	0	0	0	0	0	0	0	0	0	0	0	0	0	0	0	0	0	0	0	0	0	25	0	0	0	0	0	0	0	0	0	0	0	0	0	0	0	0	0	0	0	0	0	0	0
ENSG00000101236	0	0	2	2	0	0	0	0	0	0	0	0	2	0	0	2	2	0	15	0	0	0	0	4	0	0	0	0	0	0	0	0	0	0	0	0	0	0	0	4	0	0	14	2	0	0	9	0	0
ENSG00000101246	0	15	0	6	0	0	0	2	0	0	0	0	0	0	0	0	0	2	7	7	0	0	0	0	0	0	0	0	0	0	0	0	0	0	0	0	0	0	0	0	3	0	9	4	0	0	0	0	0
ENSG00000101247	0	0	6	2	0	2	0	0	0	0	0	0	0	0	0	0	0	0	0	0	0	0	0	0	0	4	0	0	0	0	0	0	0	0	0	0	0	0	0	0	0	0	0	0	0	0	0	0	0
ENSG00000101255	2	0	23	0	10	0	9	13	0	0	2	0	0	0	0	0	0	8	2	0	0	0	0	0	0	0	0	0	0	0	0	0	0	0	0	0	0	0	0	0	0	0	0	8	0	0	0	0	0
ENSG00000101265	0	0	0	0	0	0	2	0	0	0	0	0	0	0	0	0	0	0	0	0	0	0	0	0	0	3	0	0	0	0	0	0	0	0	0	0	0	0	4	0	0	0	0	0	0	0	0	0	0
ENSG00000101266	0	39	6	4	5	5	0	17	0	10	0	2	0	7	2	66	0	0	29	0	3	10	0	2	0	8	2	2	0	5	0	0	5	2	23	0	0	0	0	0	0	2	7	0	0	2	2	0	17
ENSG00000101290	7	22	22	17	0	6	9	0	0	7	0	0	4	6	0	11	15	0	32	0	0	0	0	0	5	5	3	4	0	3	4	0	2	0	2	0	0	0	0	2	0	0	0	0	2	0	5	0	6
ENSG00000101294	4	78	2	5	12	8	12	3	0	0	2	2	0	10	2	13	4	8	0	0	4	10	2	0	2	0	0	0	0	2	5	0	0	0	0	0	0	7	0	0	0	0	18	2	0	0	0	3	13
ENSG00000101298	0	0	0	0	2	0	0	0	0	0	0	0	0	0	0	0	0	0	0	0	0	0	0	0	0	0	0	0	0	0	0	0	0	0	0	0	0	0	0	0	0	0	0	0	6	0	0	0	0
ENSG00000101306	0	0	0	0	0	0	0	0	0	0	0	0	0	0	0	0	0	0	0	0	0	0	0	0	0	0	0	0	0	0	0	0	0	0	0	0	0	0	0	0	0	0	0	0	0	0	0	0	0
ENSG00000101310	0	0	0	5	0	0	32	4	0	2	7	0	0	0	12	4	0	0	0	0	0	3	0	0	0	20	0	0	0	0	2	0	0	0	0	0	0	0	0	3	0	0	5	0	0	0	0	2	0
ENSG00000101331	0	0	0	0	0	0	0	0	0	0	0	0	0	0	0	0	0	0	0	0	0	0	0	0	0	0	0	0	0	0	0	0	0	0	0	0	0	0	0	0	0	0	0	2	0	0	0	0	0
ENSG00000101333	0	0	9	0	0	0	0	0	0	0	0	0	0	0	0	0	0	0	0	0	5	0	0	0	0	0	0	0	0	0	0	0	0	0	0	0	0	0	0	2	0	0	0	0	0	0	0	0	0
ENSG00000101337	0	0	7	0	0	2	0	12	0	0	0	0	0	2	0	0	0	0	4	2	0	0	0	0	0	8	5	0	0	0	0	0	0	0	0	0	0	0	0	0	0	0	0	0	0	0	0	0	0
ENSG00000101342	0	0	0	0	0	0	0	0	0	0	0	0	0	0	0	0	0	0	0	0	0	0	4	0	0	0	0	0	0	0	0	0	0	0	0	0	0	0	0	0	0	0	0	0	0	0	0	0	0
ENSG00000101343	2	0	4	0	0	6	0	0	0	0	0	0	0	0	0	0	0	0	0	0	0	0	0	0	0	0	0	0	0	0	0	0	0	0	0	0	0	0	0	48	0	0	0	0	2	0	0	5	11
ENSG00000101346	4	10	26	21	21	0	0	25	0	0	0	0	0	3	0	42	0	4	47	0	2	8	0	0	0	0	16	0	0	0	2	0	0	0	0	0	0	0	2	0	2	2	0	0	0	0	8	0	43
ENSG00000101347	5	46	4	6	2	2	0	0	0	0	0	0	0	0	18	32	0	13	0	7	8	0	0	0	0	0	18	2	0	0	0	0	0	0	14	0	0	0	0	0	0	0	48	0	0	0	2	0	3
ENSG00000101349	0	0	0	0	0	0	0	0	0	0	0	0	0	0	0	0	0	0	0	0	0	0	0	0	0	0	0	0	0	0	0	0	0	0	0	0	0	0	0	0	0	0	0	0	0	0	0	0	0
ENSG00000101350	2	15	5	8	0	12	38	7	2	0	2	0	0	3	0	14	0	0	58	0	0	0	3	0	0	16	0	2	0	0	4	0	0	0	7	0	0	0	0	4	0	0	0	0	9	0	5	4	0
ENSG00000101353	0	0	0	0	0	0	0	0	0	0	0	0	0	0	0	2	2	0	0	4	0	0	0	0	0	0	0	2	0	0	0	0	0	0	0	0	0	0	0	0	0	0	0	0	0	0	0	0	0
ENSG00000101361	0	4	6	4	2	0	0	0	2	0	0	0	0	4	2	21	0	7	11	3	8	8	7	5	0	15	3	2	0	0	5	0	2	0	0	2	5	2	0	0	6	3	2	3	2	2	0	0	0
ENSG00000101363	0	30	6	7	0	0	0	0	0	0	0	0	0	2	0	19	0	10	34	0	0	13	0	2	2	0	5	11	0	0	0	0	0	0	0	2	0	0	0	0	0	2	28	4	2	0	6	37	15
ENSG00000101365	4	21	25	32	3	25	12	8	0	2	0	13	2	8	14	26	18	36	19	10	2	14	0	0	0	20	9	8	0	0	9	2	0	9	16	5	12	6	0	6	8	0	14	9	0	4	11	8	18
ENSG00000101367	2	23	10	0	7	0	0	2	0	20	0	5	7	3	11	120	3	0	31	0	2	0	0	0	4	0	2	4	0	0	0	0	0	0	0	0	0	0	0	11	2	0	8	0	0	0	8	2	2
ENSG00000101384	0	0	0	0	0	0	0	0	0	0	0	0	0	0	0	0	0	0	0	0	0	0	0	0	0	0	0	0	0	0	0	0	0	0	0	0	0	0	0	0	0	0	0	0	0	0	0	0	0
ENSG00000101391	0	0	0	0	0	0	0	2	0	0	0	0	0	0	0	2	0	0	0	0	0	0	0	0	0	2	0	0	0	0	0	0	0	0	0	0	0	0	0	0	0	0	0	0	0	0	0	0	0
ENSG00000101400	0	0	0	0	0	0	0	0	0	0	0	3	0	0	0	0	0	0	2	0	0	0	0	0	0	0	0	0	0	0	0	0	0	0	2	0	0	0	0	0	0	0	0	0	3	0	0	0	0
ENSG00000101407	0	0	0	0	3	0	0	0	0	0	0	0	3	0	10	2	0	5	0	5	0	0	0	0	0	4	0	0	0	0	0	0	0	0	0	0	0	0	0	2	0	0	2	0	0	0	0	0	0
ENSG00000101412	2	23	13	34	0	25	0	14	0	0	5	7	0	5	20	16	3	20	8	7	10	15	2	0	0	0	5	0	0	2	6	0	0	4	10	0	5	9	0	0	0	0	9	10	6	0	4	4	20
ENSG00000101413	5	66	9	16	2	9	0	6	10	0	14	0	11	13	0	132	4	6	0	9	2	0	0	0	0	23	2	2	0	0	2	4	0	0	35	0	0	0	3	2	0	0	54	2	0	0	8	5	14
ENSG00000101417	0	0	0	0	0	0	0	0	0	0	0	0	0	0	0	71	0	0	41	0	0	7	0	0	0	0	0	0	0	0	0	0	0	0	0	0	0	0	0	0	0	0	0	0	0	0	0	0	0
ENSG00000101421	0	0	0	0	0	0	0	0	0	0	0	0	0	0	0	0	0	0	2	0	0	0	2	0	0	0	0	0	0	0	0	0	0	0	0	0	0	0	0	0	0	0	0	0	0	0	3	0	0
ENSG00000101439	0	2	0	0	0	0	0	0	0	0	0	0	0	0	0	2	0	0	0	0	0	0	0	0	0	0	0	0	0	0	0	0	0	0	0	0	0	0	0	0	0	0	0	0	0	0	0	0	0
ENSG00000101440	0	0	0	0	0	0	0	0	0	0	0	0	0	0	0	0	0	0	0	0	0	0	0	0	0	0	0	0	0	0	0	0	0	0	0	0	0	0	0	0	0	0	0	0	0	0	0	0	0
ENSG00000101442	0	0	0	0	0	0	0	0	0	0	0	0	0	0	0	0	0	0	0	0	0	0	0	0	0	0	0	0	0	0	0	0	0	0	0	0	0	0	0	0	0	0	0	0	0	0	0	0	0
ENSG00000101444	0	59	14	10	13	2	0	0	0	0	0	0	0	0	9	92	2	0	17	0	0	11	0	0	0	2	11	2	0	0	0	0	0	0	10	0	0	0	0	2	0	0	14	2	0	0	0	2	0
ENSG00000101445	0	0	0	0	0	0	0	0	0	0	0	0	0	0	0	0	0	0	0	0	0	0	0	0	0	0	0	0	0	0	0	0	0	0	0	0	0	0	0	0	0	0	8	0	0	0	0	0	0
ENSG00000101447	0	6	3	0	0	0	0	0	0	0	0	0	7	0	0	5	0	0	0	0	0	0	0	0	0	2	0	0	0	4	0	0	0	0	0	0	0	0	0	0	0	0	0	0	0	0	0	0	0
ENSG00000101452	2	0	0	0	2	11	0	0	0	0	0	2	3	0	0	0	0	0	0	0	0	0	0	0	0	0	0	2	0	4	0	0	0	0	0	0	0	0	0	0	0	0	0	0	0	0	0	0	0
ENSG00000101457	0	23	4	0	0	18	0	0	0	0	2	0	0	2	0	17	0	6	7	0	0	0	0	0	0	0	0	5	0	0	0	0	0	2	0	0	0	0	0	0	0	0	2	0	0	0	0	0	2
ENSG00000101464	0	0	2	2	0	0	2	0	0	0	0	0	0	0	0	0	0	0	0	0	0	0	0	0	0	42	0	0	0	0	2	0	0	0	0	0	0	0	0	0	2	0	0	0	0	0	0	0	0
ENSG00000101473	0	13	0	0	0	0	19	4	0	0	0	0	0	2	5	3	2	0	6	0	0	0	0	0	0	2	0	0	0	0	0	0	0	0	3	0	0	0	0	0	0	0	5	0	0	5	0	0	3
ENSG00000101474	0	18	0	4	2	3	10	2	0	4	0	0	0	2	2	38	0	10	32	0	0	8	0	0	0	6	10	6	0	0	0	0	0	6	0	2	3	0	2	0	0	0	9	0	0	0	0	3	0
ENSG00000101489	0	0	0	0	0	0	0	0	0	0	0	0	0	0	0	0	0	0	0	0	0	0	0	0	0	0	0	0	0	0	0	3	0	0	0	0	0	0	0	0	0	0	0	0	0	0	0	0	0
ENSG00000101493	0	43	0	0	0	0	0	0	0	0	8	0	0	0	0	4	0	0	0	5	0	0	0	0	2	0	0	0	0	0	2	0	7	3	0	0	0	0	0	0	0	0	0	0	0	0	2	0	0
ENSG00000101544	2	7	27	13	0	74	0	71	0	11	0	39	0	0	2	17	0	2	0	0	0	0	0	0	0	0	0	4	0	0	0	0	0	0	0	0	0	0	0	0	0	0	0	0	0	0	0	0	11
ENSG00000101546	0	0	0	0	0	0	0	4	0	0	0	0	0	0	0	0	0	4	5	0	0	0	0	0	0	0	0	0	0	0	0	0	0	0	2	0	0	0	0	0	0	0	0	0	0	0	0	0	0
ENSG00000101557	3	25	8	0	0	47	0	24	0	0	0	2	4	2	41	15	12	7	7	27	0	0	15	0	0	0	0	0	0	0	5	0	0	0	0	0	0	0	0	0	0	0	0	0	9	0	0	0	4
ENSG00000101558	0	49	2	11	0	15	0	5	0	0	0	0	0	0	8	4	0	0	7	0	0	0	0	0	0	7	0	0	0	2	0	0	0	0	0	0	0	0	0	0	0	0	0	0	4	0	0	0	0
ENSG00000101574	0	0	0	0	0	0	0	3	0	0	0	0	0	0	0	25	0	0	0	0	0	0	0	0	0	0	0	0	0	0	0	0	0	0	0	0	0	0	0	0	0	0	0	0	0	0	0	0	0
ENSG00000101577	2	21	0	21	0	0	0	9	0	0	0	0	0	4	0	0	0	0	0	0	0	2	0	0	0	0	0	0	0	0	0	0	0	3	0	0	0	0	0	0	0	0	0	2	0	0	0	0	36
ENSG00000101596	8	19	12	2	0	51	0	0	0	0	0	0	9	12	0	18	0	0	0	22	0	0	0	0	14	2	0	0	0	0	0	0	0	0	0	0	0	0	0	0	0	0	0	0	0	0	0	0	0
ENSG00000101608	8	10	0	3	0	0	0	0	0	4	0	0	2	0	12	8	3	0	14	2	0	0	0	0	0	21	0	3	0	0	0	0	0	0	0	0	0	0	0	0	0	0	0	3	0	0	0	0	4
ENSG00000101624	0	0	0	0	0	0	0	0	0	0	0	0	0	0	0	0	0	0	0	0	0	0	0	0	0	0	0	0	0	0	0	0	0	0	0	0	0	0	0	0	0	0	0	0	0	0	0	0	0
ENSG00000101638	0	0	0	0	0	0	0	0	0	0	0	0	0	0	0	0	0	0	0	0	0	0	0	0	0	0	0	0	0	0	0	0	0	0	0	0	0	0	0	0	0	0	0	0	0	0	0	0	0
ENSG00000101639	0	0	5	20	0	0	0	0	0	0	0	0	0	6	0	7	0	0	15	0	6	0	0	0	0	4	0	0	0	0	0	0	0	2	0	0	0	0	0	0	0	0	0	4	0	0	0	0	0
ENSG00000101654	2	2	2	20	0	4	0	0	0	0	5	0	8	0	20	4	0	0	14	4	0	0	0	2	0	10	0	10	2	0	0	0	0	2	10	5	0	0	0	6	2	0	0	0	0	0	0	0	2
ENSG00000101665	0	0	2	0	0	0	0	15	0	0	0	0	5	0	0	0	0	0	7	0	0	0	0	0	0	14	0	0	0	0	0	0	0	0	0	0	0	0	0	0	0	0	0	0	0	0	0	0	0
ENSG00000101680	0	0	0	0	0	0	0	0	0	0	0	0	0	0	0	0	0	0	0	0	0	0	0	0	0	0	0	0	0	0	0	0	0	0	0	0	0	0	0	0	0	0	0	0	3	0	0	0	0
ENSG00000101695	0	0	0	0	0	0	0	0	0	0	0	0	0	0	0	0	0	0	0	0	0	0	0	0	0	0	0	0	0	0	0	0	0	0	0	0	5	0	0	0	0	0	0	0	0	12	0	0	5
ENSG00000101745	2	0	0	0	0	0	0	7	0	0	0	0	0	0	0	31	0	0	0	0	0	0	0	0	0	0	0	0	0	0	0	0	0	0	0	0	0	0	0	0	0	0	0	0	0	0	9	0	0
ENSG00000101746	0	0	0	0	0	0	0	0	0	0	0	0	0	0	0	0	0	0	0	0	0	0	0	0	0	0	0	0	0	0	0	0	0	0	0	0	0	0	0	0	0	0	0	0	0	0	0	0	0
ENSG00000101751	0	0	0	0	0	0	0	0	0	2	0	0	0	0	0	0	0	0	0	0	0	0	0	0	0	0	3	0	0	0	0	0	0	0	11	0	0	0	0	0	0	0	0	0	0	0	0	0	0
ENSG00000101752	3	11	24	17	0	11	0	34	0	0	4	0	4	57	47	76	0	0	49	2	2	0	0	0	8	3	0	0	0	2	0	0	0	0	11	0	0	0	0	0	0	0	0	0	7	0	6	2	8
ENSG00000101773	0	0	0	0	0	0	0	0	0	0	0	0	2	0	10	0	0	0	0	0	0	0	0	0	0	0	0	13	0	0	0	0	0	0	0	0	0	0	0	0	0	0	0	0	0	0	0	0	0
ENSG00000101782	23	70	3	44	11	10	0	14	0	24	0	4	2	17	100	51	6	4	20	47	5	2	0	2	6	17	4	4	0	3	3	0	0	4	17	0	0	2	3	2	0	2	0	7	2	0	2	3	4
ENSG00000101811	0	2	2	5	4	2	0	0	0	0	0	0	0	4	3	0	0	0	6	0	2	2	0	0	0	0	3	2	0	0	0	0	0	0	0	0	0	0	0	2	0	0	3	0	0	0	0	0	6
ENSG00000101842	0	0	0	0	0	0	8	0	0	0	0	0	0	0	0	0	0	0	0	0	0	0	0	0	0	0	0	0	0	0	0	0	0	0	0	0	0	0	0	0	0	0	0	0	0	0	0	0	0
ENSG00000101843	0	5	4	2	9	0	8	38	0	0	2	0	8	0	22	29	4	4	45	0	0	0	3	0	0	70	7	0	0	0	0	0	0	0	0	0	0	0	0	0	0	0	0	2	10	0	0	0	0
ENSG00000101844	0	0	0	0	0	0	0	4	0	0	0	0	0	0	0	0	0	0	0	0	0	0	0	0	0	3	0	0	0	0	0	0	3	0	0	2	0	0	0	0	0	0	2	0	0	0	0	0	0
ENSG00000101846	0	0	0	0	0	0	0	0	0	0	2	0	0	0	0	0	0	0	0	0	0	0	0	0	0	0	0	0	0	0	0	0	0	0	0	0	0	0	0	0	0	0	0	0	0	0	0	0	0
ENSG00000101849	0	0	63	50	0	11	2	0	0	0	6	0	0	9	8	10	0	0	10	4	0	0	0	0	0	2	0	0	0	0	0	0	0	0	0	0	0	0	0	0	0	2	0	0	5	0	0	0	0
ENSG00000101856	5	133	21	10	6	16	10	0	2	37	9	2	4	4	7	61	15	8	101	6	7	4	6	0	2	31	9	12	0	0	2	4	9	0	2	0	0	8	0	7	2	0	36	3	0	6	2	2	70
[truncated: 10,749 more rows]
[truncated: 517 more columns]
