# Supplementary material for: Detection of transcriptome-wide microRNA–target interactions in single cells with agoTRIBE
Source: Nat Biotechnol. 2023 Sep 21;42(8):1296–302. doi: 10.1038/s41587-023-01951-0 (PMC11324520; doi:10.1038/s41587-023-01951-0)
Supplement: Supplementary file 10 — Differentially edited genes between cell cycle stages for HEK-293T cells. [file 41587_2023_1951_MOESM10_ESM.xlsx]

## Sheet: DEditGenes
Differentially edited genes between cell cycle stages
Gene ID	G1_expression (sum of normalized counts)	S_expression (sum of normalized counts)	G2M_expression (sum of normalized counts)	G1_editing (sum of editing events)	S_editing (sum of editing events)	G2M_editing (sum of editing events)
G1 vs S
ENSG00000139163	169.32	243.73	209.45	33.47	97.46	71.06
ENSG00000153561	136.15	123.22	133.97	16.30	38.62	33.07
ENSG00000172795	100.33	120.56	169.64	13.13	31.57	38.61
ENSG00000165650	101.89	120.72	121.77	16.86	43.01	37.87
ENSG00000177565	86.67	114.70	118.65	12.24	37.48	31.38
ENSG00000187735	95.13	90.85	104.04	11.15	25.58	25.17
ENSG00000168264	96.67	75.69	114.50	17.70	27.83	34.05
ENSG00000186063	85.64	78.85	93.46	9.65	29.47	26.36
ENSG00000263001	76.76	72.66	77.41	11.95	24.31	22.53
ENSG00000162433	91.33	62.90	72.48	11.16	20.00	19.03
ENSG00000213965	79.83	68.27	75.68	11.00	22.40	16.67
ENSG00000198420	76.22	73.51	67.53	13.86	31.46	21.59
ENSG00000060749	57.34	66.66	81.70	8.05	19.01	21.21
ENSG00000163428	52.70	70.76	68.30	9.67	31.71	25.76
ENSG00000169967	51.71	62.54	74.43	6.95	17.40	15.83
ENSG00000165997	47.34	64.07	73.06	8.34	24.07	31.98
ENSG00000198740	58.17	53.11	70.60	9.07	19.93	23.95
ENSG00000150093	57.82	54.67	64.76	6.76	17.62	18.02
ENSG00000119950	65.46	47.29	57.38	12.24	20.49	15.29
ENSG00000025039	52.30	58.74	48.74	6.56	14.83	13.92
ENSG00000137414	49.52	51.43	55.62	5.70	13.38	15.56
ENSG00000198087	43.36	56.71	51.70	6.73	20.02	21.27
ENSG00000152558	53.72	46.80	46.90	4.79	14.75	10.77
ENSG00000196369	46.67	42.51	56.95	6.39	11.74	14.60
ENSG00000153317	42.04	43.40	42.50	4.71	13.20	9.48
ENSG00000015171	36.00	37.11	48.93	3.52	10.85	12.17
ENSG00000174010	29.64	38.14	52.42	3.22	11.90	9.79
ENSG00000139800	38.69	39.11	37.49	4.91	14.38	10.61
ENSG00000109436	31.14	41.15	36.92	4.75	12.60	10.30
ENSG00000196937	39.54	28.11	37.89	3.82	10.18	8.53
ENSG00000144369	37.76	33.85	33.92	3.83	7.92	11.95
ENSG00000144893	29.04	33.22	34.04	5.14	13.67	12.97
ENSG00000104447	25.35	30.17	35.99	3.29	8.07	12.38
ENSG00000159873	30.62	27.21	33.60	5.08	9.23	9.36
ENSG00000040199	30.17	26.97	33.18	5.23	9.75	11.66
ENSG00000126016	52.01	14.54	22.25	3.49	5.02	5.00
ENSG00000116574	24.98	32.34	24.90	3.33	9.08	6.90
ENSG00000127334	29.61	18.89	32.95	3.16	4.37	9.36
ENSG00000095015	21.46	28.52	27.79	2.12	6.53	7.68
ENSG00000184992	32.32	18.49	24.55	3.79	5.79	8.44
ENSG00000146281	23.31	25.16	26.44	2.69	10.05	8.68
ENSG00000197594	26.84	18.22	25.80	3.31	6.23	6.81
ENSG00000171004	26.36	17.74	21.78	2.01	6.70	6.54
ENSG00000128573	20.56	22.80	20.96	3.01	7.16	4.37
ENSG00000132640	20.38	16.65	24.88	2.21	5.41	6.76
ENSG00000100503	19.23	14.80	25.04	1.66	4.49	5.83
ENSG00000163806	19.81	18.27	18.85	11.48	23.67	24.39
ENSG00000071242	18.17	19.99	17.52	2.77	6.15	4.30
ENSG00000168461	22.09	10.86	22.14	2.98	3.78	3.00
ENSG00000135776	17.88	15.50	21.25	2.81	6.35	8.68
ENSG00000196227	22.20	15.17	16.49	2.68	4.47	5.16
ENSG00000107362	15.97	17.63	18.43	1.74	6.85	5.00
ENSG00000138756	14.81	18.77	17.96	2.67	6.79	4.47
ENSG00000136111	20.97	12.06	16.39	1.88	6.01	6.05
ENSG00000197147	15.85	17.69	14.71	1.58	6.52	3.40
ENSG00000156017	15.40	15.17	15.43	1.70	5.02	5.98
ENSG00000118985	13.84	12.71	14.85	1.34	2.92	4.26
ENSG00000184206	10.00	16.53	13.59	1.41	6.96	2.83
ENSG00000105810	14.05	10.98	10.95	2.37	6.27	3.23
ENSG00000130147	13.51	8.20	14.13	1.49	2.45	4.12
ENSG00000196862	9.06	12.08	12.07	1.37	3.83	3.12
ENSG00000153165	8.86	11.78	12.33	1.13	3.76	2.94
ENSG00000178996	11.70	9.36	8.95	0.80	3.33	2.89
S vs G2M
ENSG00000173163	65.83	95.27	65.03	15.83	11.83	25.70
ENSG00000115163	12.49	9.21	47.26	4.55	4.82	7.77
ENSG00000168461	22.09	10.86	22.14	2.98	3.78	3.00
ENSG00000268361	14.44	24.50	14.40	2.43	3.03	5.42
ENSG00000184206	10.00	16.53	13.59	1.41	6.96	2.83
G2M vs G1
ENSG00000153561	136.15	123.22	133.97	16.30	38.62	33.07
ENSG00000187735	95.13	90.85	104.04	11.15	25.58	25.17
ENSG00000186063	85.64	78.85	93.46	9.65	29.47	26.36
ENSG00000162433	91.33	62.90	72.48	11.16	20.00	19.03
ENSG00000163428	52.70	70.76	68.30	9.67	31.71	25.76
ENSG00000165997	47.34	64.07	73.06	8.34	24.07	31.98
ENSG00000198740	58.17	53.11	70.60	9.07	19.93	23.95
ENSG00000150093	57.82	54.67	64.76	6.76	17.62	18.02
ENSG00000025039	52.30	58.74	48.74	6.56	14.83	13.92
ENSG00000137414	49.52	51.43	55.62	5.70	13.38	15.56
ENSG00000198087	43.36	56.71	51.70	6.73	20.02	21.27
ENSG00000170385	41.54	58.30	47.68	5.78	14.45	13.58
ENSG00000152558	53.72	46.80	46.90	4.79	14.75	10.77
ENSG00000196323	37.80	42.08	50.30	5.04	10.48	14.83
ENSG00000107560	33.74	46.19	49.22	4.36	10.68	16.25
ENSG00000151233	37.61	47.34	43.33	4.91	12.33	11.82
ENSG00000015171	36.00	37.11	48.93	3.52	10.85	12.17
ENSG00000115145	31.18	44.46	44.60	3.93	9.26	12.28
ENSG00000139800	38.69	39.11	37.49	4.91	14.38	10.61
ENSG00000196937	39.54	28.11	37.89	3.82	10.18	8.53
ENSG00000144369	37.76	33.85	33.92	3.83	7.92	11.95
ENSG00000134352	27.11	38.89	34.67	4.68	12.43	12.22
ENSG00000144893	29.04	33.22	34.04	5.14	13.67	12.97
ENSG00000104447	25.35	30.17	35.99	3.29	8.07	12.38
ENSG00000040199	30.17	26.97	33.18	5.23	9.75	11.66
ENSG00000126016	52.01	14.54	22.25	3.49	5.02	5.00
ENSG00000116574	24.98	32.34	24.90	3.33	9.08	6.90
ENSG00000127334	29.61	18.89	32.95	3.16	4.37	9.36
ENSG00000095015	21.46	28.52	27.79	2.12	6.53	7.68
ENSG00000180979	24.42	25.41	27.59	4.29	7.66	10.05
ENSG00000184992	32.32	18.49	24.55	3.79	5.79	8.44
ENSG00000146281	23.31	25.16	26.44	2.69	10.05	8.68
ENSG00000197594	26.84	18.22	25.80	3.31	6.23	6.81
ENSG00000116678	19.17	29.81	21.86	2.86	5.89	6.72
ENSG00000104067	20.77	26.31	23.62	3.60	7.99	10.00
ENSG00000115163	12.49	9.21	47.26	4.55	4.82	7.77
ENSG00000142875	17.74	21.93	27.18	2.97	7.11	9.70
ENSG00000171004	26.36	17.74	21.78	2.01	6.70	6.54
ENSG00000132640	20.38	16.65	24.88	2.21	5.41	6.76
ENSG00000100503	19.23	14.80	25.04	1.66	4.49	5.83
ENSG00000011114	15.55	19.16	24.02	3.61	6.31	13.17
ENSG00000163806	19.81	18.27	18.85	11.48	23.67	24.39
ENSG00000206199	22.18	15.24	18.25	2.94	2.86	6.18
ENSG00000135776	17.88	15.50	21.25	2.81	6.35	8.68
ENSG00000196227	22.20	15.17	16.49	2.68	4.47	5.16
ENSG00000268361	14.44	24.50	14.40	2.43	3.03	5.42
ENSG00000107362	15.97	17.63	18.43	1.74	6.85	5.00
ENSG00000135378	17.33	20.52	11.62	2.06	4.68	3.13
ENSG00000136111	20.97	12.06	16.39	1.88	6.01	6.05
ENSG00000151151	12.72	18.19	17.42	1.72	4.59	6.32
ENSG00000197147	15.85	17.69	14.71	1.58	6.52	3.40
ENSG00000156017	15.40	15.17	15.43	1.70	5.02	5.98
ENSG00000257093	16.39	12.83	13.88	3.45	3.94	8.00
ENSG00000118985	13.84	12.71	14.85	1.34	2.92	4.26
ENSG00000130147	13.51	8.20	14.13	1.49	2.45	4.12
ENSG00000143469	8.80	18.74	6.63	1.21	4.48	2.31
ENSG00000178996	11.70	9.36	8.95	0.80	3.33	2.89
