# Supplementary material for: Detection of transcriptome-wide microRNA–target interactions in single cells with agoTRIBE
Source: Nat Biotechnol. 2023 Sep 21;42(8):1296–302. doi: 10.1038/s41587-023-01951-0 (PMC11324520; doi:10.1038/s41587-023-01951-0)
Supplement: Supplementary file 11 — Overview of K562 single cells. Cell ID, differentiated or undifferentiated, reads mapping to Linker sequence. [file 41587_2023_1951_MOESM11_ESM.xlsx]

## Sheet: Sheet1
Table9: Overview of the K562 single cells – Cell ID, differentiated or undifferentiated, mapping to linker sequence.
Cell_ID	Conditions	reads mapping to Linker sequence
AACGTGACAA-TGCAGGCTAC	K562_differentiated_24hr	10
CGATGACTCC-AACATAGCCT	K562_differentiated_24hr	20
CGATGACTCC-ACCTCACCAG	K562_differentiated_24hr	77
CGATGACTCC-TGCAGGCTAC	K562_differentiated_24hr	11
CGGAATCCAA-CCGCCGATAA	K562_differentiated_24hr	2
CGGAATCCAA-CTCAATGCTC	K562_undifferentiated	15
CGGAATCCAA-TAATCACCAC	K562_undifferentiated	9
CGGAATCCAA-TGACAGAGGT	K562_differentiated_24hr	10
CGGAATCCAA-TTACCGGACC	K562_differentiated_24hr	40
CGGAATCCAA-TTCTCCATTC	K562_undifferentiated	45
CGGTAACGGT-GAAGTGACTC	K562_undifferentiated	2
CGGTAACGGT-TTATCGCTGG	K562_undifferentiated	9
CGGTAACGGT-TTCTCCATTC	K562_undifferentiated	6
CGGTAACGGT-TTCTCGCCTC	K562_differentiated_24hr	39
CGGTAACGGT-TTGACAGCCT	K562_undifferentiated	3
GACTAGGTCC-TAATCACCAC	K562_undifferentiated	24
GACTAGGTCC-TGCAGGCTAC	K562_differentiated_24hr	16
GACTAGGTCC-TTATGCCGCT	K562_differentiated_24hr	7
GACTAGGTCC-TTGACAGCCT	K562_undifferentiated	4
GACTAGGTCC-TTGTCGATAG	K562_undifferentiated	1
GAGTTAGAAC-AGGCGGATCA	K562_differentiated_24hr	1
GAGTTAGAAC-TTGCTAAGGA	K562_differentiated_24hr	46
GCGTTACAGA-ACCTCACCAG	K562_differentiated_24hr	123
GCGTTACAGA-AGCTTAGAGG	K562_undifferentiated	1
GCGTTACAGA-CAAGAGCTGG	K562_undifferentiated	1
GCGTTACAGA-CTCAATGCTC	K562_undifferentiated	34
GCGTTACAGA-TTCTCGCCTC	K562_differentiated_24hr	12
GCGTTACAGA-TTGTCGATAG	K562_undifferentiated	31
TAAGGAGAAG-ACCTCACCAG	K562_differentiated_24hr	15
TAAGGAGAAG-CCGCCGATAA	K562_differentiated_24hr	9
TAAGGAGAAG-TTATTCGCCT	K562_differentiated_24hr	58
TAAGGTGCGG-CAAGAGCTGG	K562_undifferentiated	38
TAAGGTGCGG-TAATCACCAC	K562_undifferentiated	1
TAAGGTGCGG-TTATCGCTGG	K562_undifferentiated	12
TAAGGTGCGG-TTGACAGCCT	K562_undifferentiated	14
TAAGGTGCGG-TTGTCGATAG	K562_undifferentiated	1
TACAGGACAA-CAGGCTCCAA	K562_differentiated_24hr	3
TACAGGACAA-CCAAGCTCAG	K562_undifferentiated	5
TACAGGACAA-GAAGTGACTC	K562_undifferentiated	51
TACAGGACAA-GAATGAACGT	K562_differentiated_24hr	41
TACAGGACAA-TGGCGCATCT	K562_undifferentiated	3
TACAGGACAA-TTATCGCTGG	K562_undifferentiated	1
TACAGGACAA-TTGACAGCCT	K562_undifferentiated	1
TAGTAGGACA-CGGTTGGCTA	K562_differentiated_24hr	190
TAGTAGGACA-TTATTCGCCT	K562_differentiated_24hr	5
TAGTAGGACA-TTGACAGCCT	K562_undifferentiated	3
TCACCACATA-TTGCTAAGGA	K562_differentiated_24hr	82
TGTAAGTCAC-AGCCTTAGCG	K562_undifferentiated	8
TGTAAGTCAC-CCGCCGATAA	K562_differentiated_24hr	1
TGTAAGTCAC-CGGTTGGCTA	K562_differentiated_24hr	32
TGTAAGTCAC-GAAGTGACTC	K562_undifferentiated	8
TGTAAGTCAC-TTATTCGCCT	K562_differentiated_24hr	86
TGTAAGTCAC-TTCTCGCCTC	K562_differentiated_24hr	31
TGTGGTGCTA-CCAAGCTCAG	K562_undifferentiated	25
TGTGGTGCTA-CCGGATTAAT	K562_undifferentiated	3
TGTGGTGCTA-TTACGGAGTC	K562_undifferentiated	5
TGTGGTGCTA-TTATGCCGCT	K562_differentiated_24hr	61
TGTGGTGCTA-TTCTCCATTC	K562_undifferentiated	13
TTATGGTGGT-AACATAGCCT	K562_differentiated_24hr	10
TTATGGTGGT-CGGTTGGCTA	K562_differentiated_24hr	3
TTGGAGCAAT-AGCCTTAGCG	K562_undifferentiated	1
TTGGAGCAAT-ATGTCCACCG	K562_undifferentiated	5
TTGGAGCAAT-CTCAATGCTC	K562_undifferentiated	17
TTGGAGCAAT-TAATCACCAC	K562_undifferentiated	14
TTGGAGCAAT-TGACAGAGGT	K562_differentiated_24hr	85
TTGGAGCAAT-TTGTCGATAG	K562_undifferentiated	6
TTGGTGACGC-AGCAACAGTA	K562_differentiated_24hr	13
TTGGTGACGC-AGGCGGATCA	K562_differentiated_24hr	13
TTGGTGACGC-GAAGTGACTC	K562_undifferentiated	5
TTGGTGACGC-TTGTCGATAG	K562_undifferentiated	43
TTGTTACTCC-ATGTCCACCG	K562_undifferentiated	38
TTGTTACTCC-CCGCCGATAA	K562_differentiated_24hr	31
TTGTTACTCC-CTCAATGCTC	K562_undifferentiated	4
TTGTTACTCC-TGCAGGCTAC	K562_differentiated_24hr	10
TTGTTACTCC-TTATTCGCCT	K562_differentiated_24hr	28
TTGTTACTCC-TTGCTAAGGA	K562_differentiated_24hr	90
TTGTTACTCC-TTGTCGATAG	K562_undifferentiated	12
