# Supplementary material for: Detection of transcriptome-wide microRNA–target interactions in single cells with agoTRIBE
Source: Nat Biotechnol. 2023 Sep 21;42(8):1296–302. doi: 10.1038/s41587-023-01951-0 (PMC11324520; doi:10.1038/s41587-023-01951-0)
Supplement: Supplementary file 12 — Expression value for all genes for K562 single cells. [file 41587_2023_1951_MOESM12_ESM.xlsx]

## Sheet: SuppTable10
Table10: Expression value for all genes for K562 single cells
(Multi-mapping reads and/or reads overlapping more than one feature (genes in our case), were accounted for by using a fractional assignment (-M -O --fraction))
	AACGTGACAA-TGCAGGCTAC	CGATGACTCC-AACATAGCCT	CGATGACTCC-ACCTCACCAG	CGATGACTCC-TGCAGGCTAC	CGGAATCCAA-CCGCCGATAA	CGGAATCCAA-CTCAATGCTC	CGGAATCCAA-TAATCACCAC	CGGAATCCAA-TGACAGAGGT	CGGAATCCAA-TTACCGGACC	CGGAATCCAA-TTCTCCATTC	CGGTAACGGT-GAAGTGACTC	CGGTAACGGT-TTATCGCTGG	CGGTAACGGT-TTCTCCATTC	CGGTAACGGT-TTCTCGCCTC	CGGTAACGGT-TTGACAGCCT	GACTAGGTCC-TAATCACCAC	GACTAGGTCC-TGCAGGCTAC	GACTAGGTCC-TTATGCCGCT	GACTAGGTCC-TTGACAGCCT	GACTAGGTCC-TTGTCGATAG	GAGTTAGAAC-AGGCGGATCA	GAGTTAGAAC-TTGCTAAGGA	GCGTTACAGA-ACCTCACCAG	GCGTTACAGA-AGCTTAGAGG	GCGTTACAGA-CAAGAGCTGG	GCGTTACAGA-CTCAATGCTC	GCGTTACAGA-TTCTCGCCTC	GCGTTACAGA-TTGTCGATAG	TAAGGAGAAG-ACCTCACCAG	TAAGGAGAAG-CCGCCGATAA	TAAGGAGAAG-TTATTCGCCT	TAAGGTGCGG-CAAGAGCTGG	TAAGGTGCGG-TAATCACCAC	TAAGGTGCGG-TTATCGCTGG	TAAGGTGCGG-TTGACAGCCT	TAAGGTGCGG-TTGTCGATAG	TACAGGACAA-CAGGCTCCAA	TACAGGACAA-CCAAGCTCAG	TACAGGACAA-GAAGTGACTC	TACAGGACAA-GAATGAACGT	TACAGGACAA-TGGCGCATCT	TACAGGACAA-TTATCGCTGG	TACAGGACAA-TTGACAGCCT	TAGTAGGACA-CGGTTGGCTA	TAGTAGGACA-TTATTCGCCT	TAGTAGGACA-TTGACAGCCT	TCACCACATA-TTGCTAAGGA	TGTAAGTCAC-AGCCTTAGCG	TGTAAGTCAC-CCGCCGATAA
ENSG00000223972	0	0	0	0	0	0	0	0	0	0	0	0	0.2	0	0	0	0	0	0	0	0	0	0	0	0	0.32	0	0	0	0	0.2	0	0	0	0	0	0	0	0	0	0	0	0	0	0	0	0	0	0
ENSG00000227232	12.69	0	17.18	26.03	1.04	27.73	11.07	7.42	1.9	1.45	14.69	4.09	11.98	22.55	6.58	2.39	10.23	2.93	2.23	0.76	14.16	0	32.75	1.56	23.59	5.28	5.71	14.56	0.61	7.92	0.33	5.96	12.45	2.83	21.81	12.97	5.24	6.11	5.87	8.7	4.4	8.96	19.57	15.23	24.22	4.75	0.91	7.61	3.61
ENSG00000278267	0	0	0	0	0	0	0	0	0	0	0	0	0	0	0	0	0.3	0	0	0	0	0	0.1	0	0	0	0	0	0	0	0	0	0	0	0	0	0	0	0	0	0	0	0	0	0	0	0	0	0
ENSG00000243485	0.38	0	0	0	0	0	0	0	0	0.2	0	0	0	0	0	0	0	0.27	0	0	0	0	0.14	0	0	0	0	0	1	0	0	0	0.25	0	0	0	0	0	0.25	0	0	0	0	0	0	0	0	0	0
ENSG00000284332	0.38	0	0	0	0	0	0	0	0	0	0	0	0	0	0	0	0	0	0	0	0	0	0	0	0	0	0	0	0	0	0	0	0	0	0	0	0	0	0	0	0	0	0	0	0	0	0	0	0
ENSG00000237613	0	0	0	0	0	0	1.39	0	0	0	0	0	0	0.27	0	0	0	0.25	0	0	0	0	0	0	0.12	0	0	0	0	0	0	0	0	0	0	0	0	0	0	0	0	0	0	0	0	0	0	0	0
ENSG00000268020	0	0	0	0	0	0	0.33	0	0	0	0	0	0	0	0	0	0	0	0	0	0	0	1.17	0	0	0	0	0	0	0	2.33	0	0	0	0	0	0	0	0	0	0	0	0	0	0	0	0	0	0
ENSG00000240361	0	0	0	0	0	0	0	0	0	0	0	0	0	0	0	0	0	0	0	0	1	0	0	0	0	0	0	0	0	0	0	0	0	0	0	0	0	0	0	0	0	0	0	0	0	0	0	0	0
ENSG00000186092	0	1.33	0	0	0	0	0	0	0	0	0	0	0	0	0	0	0	0	0	0	0	0.67	0	0.83	0	0	0	0	0	0	0	0	0	0	0	0	0	0	0	0	0	0	0	0	0	0	0	0.5	0
ENSG00000238009	0.62	0	0	1.7	0.13	0	0	0	0	0.12	0.32	0	0	17.08	0.25	0.18	0	0.15	0.75	0.59	4.96	0	0	0.71	0.05	0.83	0	0	2.9	0	0	0.07	0.25	0.25	0.11	0	5.44	0.52	0	0	0.57	0.25	0.55	1.08	0	0.9	0	3.33	0.54
ENSG00000239945	0.62	0	0	0.12	0	0	0	0	0	0.12	0	0	0	4.83	0	0	0	0.07	0	0	0	0	0	0.21	0	0	0	0	2.34	0	0	0	0.05	0	0	0	0.75	0.52	0	0	0	0.25	0.25	0	0	0.04	0	0.83	0.29
ENSG00000233750	0	0.06	0	0	0	0.12	0.09	0	0	1.43	0.09	0	0.12	0	0	1.08	0	0.09	0.09	0	0	0	0.31	0.05	0.09	0	0	0	0	0	0	0	0.09	0.16	0.3	0	1.05	0	1.06	0	0	0.08	0	0.87	0.12	0	1.93	0.1	0
ENSG00000268903	0	0	0.06	3.49	0	0	0.27	0	0	0.3	0.23	0	3.43	0	0.12	0	0	0	0	0	0	0.08	0.54	0.23	1.22	0.18	0.56	0	1.69	0.11	1	0	0.24	0	0	0.29	0.12	0	0.19	0	0	1.38	0	17.63	0.09	0.27	2	0.58	0
ENSG00000269981	0	0	0	0	0	0	0	0	0	0.25	0.08	0	0	0	0	0	0	0	0	0	0	0	0	0	0.14	0	0	0	0	0	0	0	0	0	0	0	0	0	0	0	0	0.08	1	1	0	0	0	0.08	0
ENSG00000239906	0	0	0	0	0.05	0	0.06	0	0	0.25	0	0.16	0.58	0	0	0	0	0	0	0	2.14	0	0	0.15	0.53	0	0	0	0.17	0	0	0	0.08	0.06	0	0	0.21	0	0.05	0	0	0.06	0	0	0	0.11	0	0.5	0.05
ENSG00000241860	1.17	0.14	0	0.7	0.29	0	0.78	0.82	0.25	1.11	3.52	0.58	2.2	1.41	0.7	0.4	0.26	0.21	0	0.12	0	0	1.35	0.67	1.22	1.01	0.77	0.2	0.36	0.19	0	0.08	1.04	0.77	0.13	0.9	0.46	0.8	0.78	0	0	0.35	0.16	0.71	0	0.17	0.06	0.59	0.05
ENSG00000222623	0	0	0	0	0	0	0	0	0	0	0	0	0	0	0	0	0	0.14	0	0	0	0	0	0	0	0	0	0	0	0	0	0	0	0	0	0	0	0	0	0	0	0	0	0	0	0	0	0	0
ENSG00000241599	0	0	0	0	0	0	0	0	0	0	0	0	0	0	0	0	0	0	0	0	0	0	0	0.81	0.07	0	0	0	0	0	0	0	0	0	0	0	0	0	0	0	0	0	0	0.36	0	0	0	0	0
ENSG00000279928	0	0	0	0	0	0	0	0	0	0	0	0	0	0	0	0	0	0	0	0	0	0	0	0	0	2.32	0	0	0	0	0	0	0	0	0	0	0	0	0	0	0	0	0	0	0	0	0	0	0
ENSG00000279457	11.14	0	4.09	24	2.04	19.65	12.15	17.26	10.67	2.38	11.47	3	10.3	10.77	4.35	0.14	20.8	0.85	6.79	1.85	8.57	0	27.78	2.49	7.32	7.82	9.78	13.36	0	3.58	0	1.84	15.94	4.5	23.08	14.93	8.46	8.98	3.37	17.45	3.62	17.42	12.94	5.82	11.43	2.75	1.98	12.1	4.55
ENSG00000273874	0	0	0	0	0	0	0	0	0	0	0	0	0	0	0	0	0.3	0	0	0	0	0	0.1	0	0	0	0	0	0	0	0	0	0	0	0	0	0	0	0	0	0	0	0	0	0	0	0	0	0
ENSG00000228463	11.8	3.37	0	5.63	0.33	2.96	1.3	0	0	2.57	1.22	0.88	0.83	39.62	1.12	1.13	2.52	2.89	2.97	4.34	8.04	0	2.16	7.83	0.25	0.67	2.91	1.33	0.94	4.09	0	0	7.08	1.78	0.53	1.94	5.52	1.04	0.57	0	0	1.27	7.55	3.89	9.75	6.24	0	2.66	11.5
ENSG00000286448	1	0	0	0	0	0	0	0	0	0	0	0	0	0	0	0.2	3.13	0	0.54	0	0	0	0	0.53	0	0	0	0	0	0	0	0	0	0	0	0	0	0	0	0	0	0	2.2	0.5	0	0.4	0	0.5	0
ENSG00000236679	2.57	0	0	2.9	2.52	1.48	0.73	0	0	0.45	0.14	0.38	0.88	30.24	0.12	0.54	7.11	0.73	0.72	0.45	1.49	0	0.08	5.02	0.12	0	0.12	0.14	2.59	2.4	0	0	0.44	0.7	0.23	0.22	3.63	0.66	0.21	0	0	0.36	1.47	0.16	0.47	0.85	0	0.8	4.3
ENSG00000236601	0	0	0	0	0	0.14	0	0	0	0	0	0	0	0	0	0	0	0	0.34	0	0	0	0	0	0	0	0	0	0	0	0	0.37	0	0	0	0	0	0	0	0	0	0	0	0	0	0	0	0.17	0.2
ENSG00000237094	0	0.22	0.35	1.38	2	0.3	2.74	1.45	0	4.36	8.35	1.37	3.84	0	0	0.16	0.09	2.49	1.24	0.2	0.07	0	3.76	1.58	4.9	0.98	1.68	2	10.22	0.25	0	0.98	4.82	1	0.84	1.09	4.56	1.19	5.55	0	0	0.71	2.92	0.97	2	2.92	0.06	2.29	2.17
ENSG00000269732	0	0	0	0	0	0	0	0	0	0	0	0	0	0	0	0	0	0	0	0	0	0	0	0.1	0	0	0	0	0	0	0	0	0	0	0	0	0	0	0	0	0	0	0	0	0	0	0	0	0
ENSG00000284733	0	0	0	0	0	0	0	0	0	0	0	0	0	0	0	0	0	0	0.32	0	0	0	0	0	0	0	0	0	0	0	0	0	0	0	0	0	0	0	0	0	0	0	0.11	0	0	0	0	0	0
ENSG00000233653	0	0	0	0	0	0	0	0	0	0.11	0	0	0	0	0	0	0	0.09	0	0	0	0	0	0	0	0	0.5	0	0	0	0	0	0	0	0.1	0	0	0	0	0	0	0	0	0.25	0	0	0	0	0
ENSG00000250575	0	0	0.56	0.17	0	0	0.41	0	0.67	0.5	0.49	0	0.34	0.17	0.32	0	0	0	0	0	0	0	0.33	0.14	0.93	1.67	1.41	0	3.26	0.11	0	0	0.24	0	0	0.42	1.3	0.14	0.19	0	0	0.42	0	3.77	0.67	0.52	0	0.87	0
ENSG00000278757	0	0	0	0	0	0	0	0	0	0	0	0	0	0	0	0	0	0	0	0	0	0	0	0	0	0	0	0	0	0	0	0	0	0	0	0	0	0	0	0	0	0	0	0	0	0	0	0	0
ENSG00000230021	54.62	8	47	52.22	53.23	20.5	15.95	8.5	23.5	32.35	18.82	33.25	30.25	53.6	16.5	8.34	37.25	41.66	27.25	22.59	43.57	23.5	27.22	31.49	26.58	32.91	96.74	28.72	70.86	42.75	80	23.24	22.08	17.12	21.6	24.16	27.97	17.28	16.69	55.5	40.07	28.58	29.67	26	32.89	24.57	53.8	18.07	38.33
ENSG00000235146	0	0	0	0	0	0.14	0.2	0	0	0	0	0	0	0	0	0	0	0	0.14	0	0	0	0	0	0	0	0	0	0	0	0	0.17	0	0	0	0	0	0	0	0	0	0	0	0	0	0	0	0.5	0
ENSG00000225972	54.33	10.5	52.5	78	48.83	19.33	15.33	14	20.5	22.5	13	38.5	26.83	114.5	17.5	11	56.33	39.83	46.17	18.5	53.67	32.5	32.67	39.17	23.5	101.5	182	34.5	87	58	144	26.5	24	15	25.5	28.17	53	15.33	13	92.5	61.33	23.5	32.33	73.5	50.33	19	97	12.5	54
ENSG00000225630	137.5	63.5	166	215	133	69.5	88.5	34.5	78.5	93.75	56	110	102.25	389.28	81.5	59.64	178.5	188.5	156.83	74.5	210	166	88.25	196.7	99.5	318.5	375	67	256.25	149.5	359.42	115.5	73.5	77.83	83.5	71	168	68	72	217.25	257.83	92.25	72	135.5	93.5	80	348	69	150.58
ENSG00000237973	713.25	90.67	565.08	494.83	545.75	252.42	209.5	135.5	251.83	336.83	183.33	408.25	372.17	1003	183.83	44.75	503.58	586.17	365.67	323.33	397.83	526.33	359.08	448.83	246.67	762.75	1646.75	373.08	1067.08	488.67	1359.17	276.83	251.83	152.92	262.5	270.83	326.5	186	230.83	574.92	667	309	275.33	206.33	367.25	255.17	1265.08	217.67	502.58
ENSG00000278791	3.5	0	4	2	2.5	1	0.5	1	1	0	1	4	2.5	1.5	0.5	0.5	1	1.5	2	1	0.5	2	1	2	2	2.5	8.5	2	6	2	5.5	0	0.5	0.5	1.5	1	1.5	0.5	0.5	1	2	2	1	0	0.5	0.5	1	0.5	0.5
ENSG00000229344	259.25	32.67	245	229.83	261.08	80.83	86.08	39.5	50.17	82.83	52.83	101.17	115.5	254.58	42	54.33	173.17	106.42	136.67	78.67	177.58	102.75	100.17	106.08	57	162.08	572.67	106.42	525.17	132.58	691.67	72.5	61.5	29.5	91	61.83	117.25	53.67	39.17	235.17	171.83	85.67	93.17	229.67	266.33	92.83	440.22	46	148.67
ENSG00000240409	4.5	0.25	3.5	4.75	2.75	2	1.25	0.25	2.75	1.25	0.25	2	3.75	11.17	2.25	0.5	5.75	3.5	2.5	2.5	5.5	7.08	1.5	5.75	2.25	16.67	20.25	0.75	5.5	6.17	8.33	6	0	1	1.5	1	1.83	0.25	1.75	6.67	10.67	1.25	1.25	2	1.17	2	10.25	2.25	4.25
ENSG00000248527	61.83	22.25	102.75	94.42	80.5	41	47.5	41.08	76.92	50.08	31	53.75	62.67	175.92	45.08	39	82.08	111.42	70.83	47.25	112.5	203.08	50.5	117.92	56.5	221.83	270.08	48.58	182.75	94.83	198.5	71.25	34.25	84.75	42.75	41.5	49.5	31.25	29	147.08	131.5	59.5	42.75	104.5	63.67	43.75	200.75	36.25	75.83
ENSG00000198744	40.42	3.5	74.75	62.75	93.5	28.5	36.5	10	15.5	22	15.25	37.25	47.75	72.83	25.33	19	41.5	53	48.17	25.25	64.08	45.5	37.5	47.25	39.25	62.25	152.75	22.25	93.75	69.75	155.5	32.75	20.25	17.75	28.25	20.5	28.25	18.83	16.25	88.08	118.33	24.75	21	47.5	43.5	29.25	214.08	17.5	53.25
ENSG00000268663	0	0	0	0	0	0	0	0	0	0	0	0	0	0	0	0	0	0	0	0	0	0	0	0.1	0	0	0	0	0	0	0	0	0	0	0	0	0	1	0	0	0	0	0	0	0	0	0	0.1	0
ENSG00000284662	0	0	0	0	0	0	0	0	0	0	0	0	0	0	0	0	0	0	0.32	0	0	0	0	0	0	0	0	0	0	0	0	0	0	0	0	0	0	0	0	0	0	0	0.11	0	0	0	0	0	0
ENSG00000229376	0	0	0	0	0	0	0	0	0	0.24	0	0	0	0	0	0	0	0.09	0	0	0	0	0	0	0	0	0	0	0	0	0	0	0	0	0.1	0	0	0	0	0	0	0	0	0.25	0	0	0	0	0
ENSG00000228327	0.47	0.47	0.39	8.16	0.49	0.42	8.09	1.68	0.67	5.47	8.42	1.06	3.11	2.54	0.4	0.16	0.43	6.63	0.06	0.45	6.33	0.19	9.08	1.73	10.17	6.43	6.74	0.43	11.52	2.14	0	1.17	5.33	3.4	1.8	4	10.48	1.21	6.11	0.42	1	1.43	4.79	6.54	3.46	2.07	0.17	7.69	1.43
ENSG00000223181	0	0	0	0	0	0	0	0	0	0	0	0	0	0	0	0	0	0	0	0	0	0	0	0	0	0	0	0	0	0	0	0	0	0	0	0	0	0	0	0	0	0	0	0	0	0	0	0	0
ENSG00000229905	0	0	0	0	0	0	0	0	0	0	0	0	0	0	0	0	0	0	0	0	0	0	0	0	0	0	0	0	0	0	0	0	0	0	0	0	0	0	0	0	0	0	0	0	0	0	0	0	0
ENSG00000237491	0.1	0.1	0	0.1	0	0.5	0.1	0	0	0	0	0	0	0	0	0	0	0	0	0	0.1	0	3.2	0	3.33	0	0	0	0.06	0	0.1	0	0	0	0	0.5	0	0	0.33	0	0	0	3	0	0.06	0.5	0	0.5	0
ENSG00000285268	0.1	0.1	0	0.1	0	0	0.1	0	0	0	0	0	0	0	0	0	0	0	0	0	0.1	0	0	0	0	0	0	0	0.06	0	0.1	0	0	0	0	0	0	0	0	0	0	0	0	0	0.06	0	0	0	0
ENSG00000230092	0	0	0	0	0	0.33	0	0	0	0	0.33	0	0	0	0.5	0	0	0	0	0	0	0	0	1	0.25	0	0	0	0	0	0	0	0	0	0	0	0	0	1	0	0	0	0	0	0	0	0	0	0
ENSG00000177757	0	0	0	0	0	0	0	0	0	0	0	0	0	0	0	0	0	0	0	0	0	0	0	0	0	0	0	0	0	0	0	0	0	0	0	0	0	0	0	0	0	0	0	0	0	0	0	0	0
ENSG00000228794	6.83	0	46.6	22.73	1.5	3	1.5	22.68	0	0	2.5	6	4	2.5	0.5	1.33	0	8	1	25.67	3	0	2.17	2.5	8.33	0	39.83	9.4	0	11.43	0	0	2	0	0	12.33	11	0	3	33.36	31.43	0	11.5	0	37.5	27.17	0	7.33	9.33
ENSG00000225880	0	0	0	0	0	0	0	0	0	0	0	0	0	12.5	0	0	0	19.5	2.5	0	0	0	0	1	0	0.5	0	0	0	3	0	0	0.5	0	0	0	2	3	0.5	0	0	0	1.5	0	0	2.5	0	0.5	0
ENSG00000288531	0	0	0	0	0	0	1.5	0	0	0	0	0	0	0	0	0	0	0	0	0	0	0	0	0	0	0	0	0	0	0	0	0	3	0	0	0	0	0	1	0	0	0	0	0	0	0	0	0	0
ENSG00000230368	0	0	0	0	0	0	0	0	0	0	0	0	0	0.25	0	0	0	0	0	0	0.06	0.58	0	0	0	0	0	0	0.05	0	0	0.07	0	0	0	0.33	0.12	0	0	0	0	0	0	0	0	0	0	0.07	0
ENSG00000234711	0	0	0	0	0	0	0	0.1	0	0	0	0	0	0	0	0	0	0	0	0	0	0	0	0	0	0	0.11	0	0	0	0.21	0	0	0	0	0	0	0	0	0	0	0	0	0	0.11	0	0.22	0	0
ENSG00000283040	0	0	0	0	0	0	0	0	0	0	0	0	0	0	0	0	0	0	0	0	0	0	0	0	0	0	0	0	0	0	0	0	0	0	0	0	0	0	0	0	0	0	0	0	0	0	0	0	0
ENSG00000272438	0	0	0	0	0	0	0	0	0	0	0	0	0	0	0	0	0	0	0	0	0	0	0	0	0	0	0	0	0	0	0	0	0	0	0	0	0	0	0	0	0	0	0	0	0	0	0	0	0
ENSG00000230699	0	0	0	0	0	0	0	0	0	0	0	0	0	0	0	0	0	0	0	0	0	0	0	0	0	0	0	0	0	0	0	0	0	0	0	0	0	0	0	0	0	0	0	0	0	0	0	0	0
ENSG00000241180	0	0	0	0	0	0	0	0	0	0	0	0	0	0	0	0	0	0	0	0	0	0	0	0	0	0	0	0	0	0	0	0	0	0	0	0	0	0	0	0	0	0	0	0	0	0	0	0	0
ENSG00000223764	0	0	0	0	0	0	0	0	0	0	0	0	0	0	0	0	0	0	0	0	0	0	0	0	0	0	0	0	0	0	25	0	0	0	0	0	0	0	0	0	0	0	0	0	0	0	0	0	0
ENSG00000187634	0	0	0	0	0	1	0	1	0	0	1	0	1	0	1	0	4	8	0	1	1	0	0	0	1	0	0	0	0	3	0	3	3	0	2	2	2	0	1	0	3	1	4	0	0	0	0	2	0
ENSG00000188976	28	0	0	15	0	11	16	13	0	3	17	0	17	0	2	6	18	73	6	13	9.5	5	13	6	24	13	0	8	0	21.33	0	13	11	1	13	17.5	17	0	4.5	0	32	14.5	38	0	0	3	0	12.33	1
ENSG00000187961	0	0	2	2	0	1	0	0	0	0	7	0	0	0	1	0	0	2	0	0	0	12	0	0	2	8	3	0	0	0	0	0	0	0	0	1	0	0	0	0	0	0	0	0	0	0	0	0	3
ENSG00000187583	0	0	0	0	0	0	0	0	0	0	0	0	1	0	0	0	0	0	0	1	0	0	0	0	0	0	0	0	0	0	0	0	0	0	0	3	0	0	0	0	0	0	0	0	0	0	0	1	0
ENSG00000187642	0	0	0	0	0	0	0	0	0	0	0	0	0	0	0	0	0	0	0	0	0	0	0	0	0	0	0	0	0	0	0	0	0	0	0	0	0	0	0.5	0	0	0	0	0	0	0	0	0	0
ENSG00000272512	0	0	0	0	0	0	0	2	0	0	0	0	0	0	0	0	0	0	0	0	0	0	0	0	0	0	0	0	0	0	0	0	0	0	0	0	0	0	0	0	0	0	0	0	0	0	0	0	0
ENSG00000188290	0	0	0	0	0	0	0	0	0	0	0	0	0	0	0	0	0	0	0	0	0	0	0	0	0	0	0	0	0	0	0	0	0	0	0	0	0	0	0	0	0	0	0	0	3	0	0	0	0
ENSG00000187608	0	0	0	0	0	1	0	0	201	3	0	0	0	0	1	0	0	7.12	0	2	9	0	0	11	2	0	0	0	0	14	0	0	1	0	0	1	13	0	0	0	7	0	0	267.67	0	6	15	4	9
ENSG00000231702	0.12	0	0	0	0	1	0	0	0	0.12	0	0	0	0	0.67	0	0	0	0	0.12	0.78	0	0	0	0	0.33	1.22	0.2	0	0.33	0	0.1	0	0.33	0	0.5	0.12	0.33	0	0	1.14	0	0.67	0	0.33	0	0.33	0	0
ENSG00000224969	0	0	0	0	0	0	0	0	0	0	0	0	0	0	0	0	0	0	0	0	0	0	0	0	0	0	0	0	0	0	0	0	0	0	0	0	0	0	0	0	0	0	0	0	0	0	0	0	0
ENSG00000188157	0	2.11	0	0	0	0	2	0	0	0	5	0	1	0	0	0	0	0	0.5	0	0	23.5	1	0	0	4	14	0	0	0.12	0	0	0	7.5	0	2	0	1	0	0	2	0	2.5	2.5	0	0	0	0.5	0
ENSG00000242590	0	0	0	0	0	0	0	0	0	0	0	0	1	0	0	0	0	0	0.5	0	0	1.5	0	0	0	0	2	0	0	0	0	0	0	0.5	0	0	0	0	0	0	0	0	1.5	0.5	0	0	0	0.5	0
ENSG00000217801	93	34.33	0	0	0	56	45	55	0	0	77	0	4	0	0	50.2	0	1	0	126.75	14	32.25	4	2	5	0	0	0	0	0	46.25	5	37.14	0	31.5	82	34	0	0	0	11	0	164.24	0	291.41	217.25	0	39	0
ENSG00000273443	0	0	0	0	0	0	1	0	0	0	3	0	0	0	0	0	0	0	0	9.83	0	0	0	0	0	0	0	0	0	0	0	0	0	0	2	0	0	0	0	0	0	0	3	0	26	3.5	0	0	0
ENSG00000237330	1	0	0	0	0	0	0	0	0	0	0	0	0	0	0	0	0	0	0	0	0	0	0	0	0	0	0	0	0	0	0	0	0	0	0	0	0	0	0	0	0	0	0	0	0	0	0	0	0
ENSG00000131591	0	0	0	0	0	0	1	0	0	0	0	0	1	0	0	0	0	0	0	0	0	0	0	0	0	16	0	0	0	0	0	6	4	0	0	3	0	0	0	0	12	0	0	0	0	6	0	2	0
ENSG00000285812	0	0	0	0	0	0	0	0	0	0	0	0	0	0	0	0	0	0	0	0	0	0	0	0	0	0	0	0	0	0	0	0	0	0	0	0	0	0	0	0	0	0	0	0	0	0	0	0	0
ENSG00000223823	0	0	0	0	0	0	0	0	0	0	0	0	0	0	0	0	0	0	0	0	0	0	0	0	0	0	0	0	0	0	0	0	0	0	0	0	0	0	0	0	0	0	0	0	0	0	0	0	0
ENSG00000207730	0	0	0	0	0	0	0	0	0	0	0	0	0	0	0	0	0	0	0	0	0	0	0	0	0	0	0	0	0	0	0	0	0	0	0	0	0	0	0	0	0	0	0	0	0	0	0	0	0
ENSG00000207607	0	0	0	0	0	0	0	0	0	0	0	0	0	0	0	0	0	0	0	0	0	0	0	0	0	0	0	0	0	0	0	0	0	0	0	0	0	0	0	0	0	0	0	0	0	0	0	0	0
ENSG00000198976	0	0	0	0	0	0	0	0	0	0	0	0	0	0	0	0	0	0	0	0	0	0	0	0	0	0	0	0	0	0	0	0	0	0	0	0	0	0	0	0	0	0	0	0	0	0	0	0	0
ENSG00000272141	0	0	0	0	0	0	0	0	0	0	0	0	0	0	0	0	0	0	0	0	0	0	0	0	0	1	0	0	0	0	0	0	0	0	0	0	0	0	0	0	0	0	0	0	0	0	0	0	0
ENSG00000205231	0	0	0	0	0	0	0	0	0	0	0	0	0	0	0	0	0	0	0	0	0	0	0	0	0	0	0	0	0	0	1	0	0	0	0	0	0	0	0	0	0	0	0	0	0	0	0	0	0
ENSG00000162571	0	0	0	0	0	0	0	0	0	0	0	0	0	0	0	0	0	0	0	0	0	0	0	0	0	0	0	0	0	0	0	0	0	0	0	0	0	0	0	0	0	0	0	0	0	0	0	0	0
ENSG00000186891	0	0	0	0	0	0	0	0	0	0	0	0	0	0	0	0	0	0	0	0	0	0	0	0	0	0	0	0	0	0	0	0	0	0	0	0	0	0	0	0	0	0	0	0	0	0	0	0	0
ENSG00000186827	0	0	0	0	0	0	0	0	0	0	0	0	0	0	0	0	0	0	0	0	0	0	0	0	0	0	0	0	0	0	0	0	0	0	0	0	0	0	0	0	0	0	0	0	0	0	0	0	0
ENSG00000078808	1	0	10	3	2	1	1	0	0	0	1	0	0	0	2	5	0	4	2	0	6	0	0	0	0	0	0	0	0	6	0	8	0	0	0	2	3	1	0	4	0	1	4	0	0	0	2	0	3
ENSG00000176022	0	0	0	0	0	0	0	0	0	0	0	0	0	0	0	0	0	0	0	4	0	0	0	0	0	0	0	0	0	14	0	0	0	0	0	1	0	0	0	0	0	0	0	0	0	0	0	0	0
ENSG00000184163	0	0	0	0	0	0	1	0	0	0	0	0	0	0	0	0	0	0	1	0	0	0	0	0	2	0	0	0	0	0	0	0	0	0	0	2	0	0	0	0	0	0	0	0	0	5	0	0	0
ENSG00000260179	0	0	0	0	0	0	0	0.07	0	0	0	0	0	0	0	0	0	0	0	0	0	0	10.33	0	0	0	0	0	0	0	0	0	0	0	0	0	0	0	0	0	0	0	0	0	0	0	0	0	0
ENSG00000160087	102	23	0	28	35	39	26	4	0	6	14	3	9	0	19	6	5	13	0	31	28	0	41	7	2	21	0	12	0	47	0	15	34	3	26	25	105	23	5	7	0	15	25	0	0	12	2	9	28
ENSG00000230415	0	0	0	0	0	0	0	0	0	0	0	0	0	0	0	0	0	0	0	0	0	0	0	0	0	0	0	0	0	0	0	0	0	0	0	0	0	0	0	0	0	0	0	0	0	0	0	0	0
ENSG00000162572	0	0	0	0	0	0	0	0	0	0	0	0	0	0	0	0	0	0	0	0	0	0	0	0	0	0	0	0	0	0	0	0	1	0	0	1	0	0	0	0	0	0	0	8	0	0	0	0	0
ENSG00000131584	4	3	0	1	4	4	4	3	0	0	0	0	2	0	0	2	0	3	2	3	0	0	5	0	3	1	0	0	0	1	0	0	3	0	2	3	0	0	0	21	0	0	6	2	5	5	0	1	0
ENSG00000278073	0	0	0	0	0	0	0	0	0	0	0	0	0	0	0	0	0	0	0	0	0	0	0	0	0	0	0	0	0	0	0	0	0	0	0	0	0	0	0	0	0	0	0	0	0	0	0	0	0
ENSG00000169972	0	4	0	22	22	5	3	32	0	0	3	0	2	0	4	0	0	21	0	14	0	2	0	0	0	0	0	0	0	15	0	0	8	3	0	11	15	0	1	43	0	1	4	2	52.67	21	0	1	0
ENSG00000127054	21	5	0	25	21	13	22	3	19.5	11	20	0	10	12	25	0	6	23	11	11	5	90.5	4	8	4	0	0	7	2	3	0	0	17	5	17	14	16	8.5	16	5.5	0	6	10	44	3	4	0	12	1
ENSG00000283712	0	0	0	0	0	0	0	0	0	0	0	0	0	0	0	0	0	0	0	0	0	0.5	0	0	0	0	0	0	0	0	0	0	0	0	0	0	0	0.5	0	0	0	0	0	0	0	0	0	0	0
ENSG00000240731	0	0	0	0	0	0	0	0	0.5	0	2	0	0	0	0	0	0	0	0	0	0	0	0	0	0	0	1	0	0	0	0	0	0	0	0	1	0	0	0	0.5	0	0	0	0	1	1	0	0	0
ENSG00000224051	17	0	0	0	0	3	2	22	0	0	0	0	8	0	0	0	0	0	0	6	0	0	0	0	0	0	0	0	0	0	0	0	0	0	0	8	0	0	0	0	0	2	6	0	0	0	0	0	0
ENSG00000169962	0	0	0	0	0	0	0	0	0	0	0	0	0	0	0	0	0	0	0	0	0	0	0	0	0	0	0	0	0	0	0	0	1	0	0	0	0	0	0	2	0	0	0	0	0	0	0	0	0
ENSG00000107404	3	0	0	0	0	2	4	0	0	0	2	0	2	4	0	1	0	3	0	5	0	0	3	1	3	16	0	0	0	1	0	0	2	0	2	1	0	0	3	10	0	0	14	20	1	8	0	2	0
ENSG00000284372	0	0	0	0	0	0	0	0	0	0	0	0	0	0	0	0	0	0	0	0	0	0	0	0	0	0	0	0	0	0	0	0	0	0	0	0	0	0	0	0	0	0	0	0	0	0	0	0	0
ENSG00000162576	0	20	0	0	8	0	0	0	0	9	0	0	1	0	0	0	0	7	3	5	0	0	1	0	0	0	0	10	20	0	0	8	0	0	0	0	2	0	0	1	0	0	0	0	0	0	5	3	7
ENSG00000175756	32	0	52	53	81	21	21	7	1	4	7	7	7	40	36	4	40	32	26	35	50	38	27	7	0	15	1	27.5	28	73	0	26	13	4	17	29	95	19	14	4	17	13	30	34	28	21	0	9	38
ENSG00000223663	0	0	0	0	0	0	0	0	0	0	0	0	0	0	0	0	0	0	0	0	0	0	0	0	0	0	0	0	0	0	0	0	0	0	0	0	2	0	0	0	0	0	0	0	0	0	0	0	0
ENSG00000221978	44	83	84	22	0	17	30	52	6	45	17	7	44	2	20	2	0	103.33	5	12	22	4	81	30	51	41	36	22.5	3	76	0	1	19	23	18.33	35	40	13	33	80	36	55	21	65	43	25	79	33	0
ENSG00000224870	10	0	0	5	1	2	2	0	0	0	2	0	3	0	0	2	15	5	1	15	5	0	0	0	2	0	0	0	0	26	0	0	15	0	1	9	2	0	0	3	0	4	20	0	7	7	0	5	2
ENSG00000242485	70	0	23	100	41	33	30.5	9.5	0	6	48	1	6	0	27	14	59	82	19	37	81	20	20	12	18	0	33	18	26	162.5	0	5	46	5	27	32	84	33	14	9	0	22	56	4	97	59	0	7	58
ENSG00000264293	0	0	0	0	0	0	0.5	0.5	0	0	0	0	0	0	0	0	0	0	0	0	0	0	0	0	0	0	0	0	0	0	0	0	0	0	0	1	0	0	0	0	0	0	0	0	0	0	0	0	0
ENSG00000272455	0	0	0	0	0	0	2	0	0	0	0	0	0.5	0	0	0	0	0	0	0	0	0	7	4	1	0	0	3.87	0	3	0	0	1	0	0	3	0	2	2	46	14	3	5	0	0	8	0	0	0
ENSG00000235098	0	0	0	0	0	0	0	0	0	4	0	0	0	0	0	0	0	0	0	0	0	0	0	0	0	0	0	0	0	0	0	0	0	0	0	0	0	0	0	0	0	0	0	0	0	0	0	0	0
ENSG00000225905	0	0	0	0	0	0	0	0	0	0	0	0	0	0	0	0	0	0	0	0	0	0	0	0	0	0	0	0	0	0	0	0	0	0	0	0	0	0	0	0	0	0	0	0	0	0	0	0	0
ENSG00000205116	0	0	0	0	0	0	0	0	0	0	0	0	0	0	0	0	0	0	0	0	0	0	0	0	0	0	0	0	0	0	0	0	0	0	0	0	0	0	0	0	0	0	0	0	0	0	0	0	0
ENSG00000225285	0	0	0	0	0	0	0	0	0	0	0	0	0	0	0	0	0	0	0	0	0	0	0	0	0	0	0	0	0	0	0	0	0	0	0	0	0	0	0	0	0	0	0	0	0	0	0	0	0
ENSG00000179403	0	0	0	0	0	0	0	0	0	0	0	0	0	0	0	0	0	0	1	0	0	0	0	0	0	0	0	0	0	0	0	0	0	0	0	0	0	0	0	0	0	0	0	21	0	5	0	0	0
ENSG00000215915	0	0	1	0	0	0	0	0	0	0.5	0.25	0	0.58	0	0	0	0.5	0.67	0	0	0	0	0	0	0	0	0	0	0	0	5	0	0.67	0	0	0	0	0	0	1	0	0	0	0	0	0	0	0	0
ENSG00000160072	2.5	0	0	0	2	5.5	7.08	4	0	0	4	2	2.58	0	0	1.12	1.5	6	8	8	7	0	3.5	0	5.25	0	1	0	2	15.75	0	0	9	0	5.25	7	9	1	0.5	2	10	1	0.5	0	0	2	0	5	3
ENSG00000284740	0	0	0	0	0	0	1.17	0	0	0	0	0	0	0	0	1.5	0.5	0	0	0	0	0	0	0	0	0	0	0	0	0	0	0	0.17	0	0	0	1	0	0	0	0	0	0	0	0	0	0	0	0
ENSG00000197785	2.5	6	0	0	1	8.5	6.75	0	0	4	7.75	4	3.83	15	2	3.38	20.17	7.33	2	2	1	0	13	0	10.25	0	1	0	0	3.25	0	0	5.17	3	2.75	4	9	0	1.5	0	0	4	3.5	0	0	0	0	1	9
ENSG00000205090	0	0	0	0	0	0	0	0	0	0	0	0	1	0	0	0	0	0	0	0	0	0	0	0	0	0	0	0	0	0	0	0	0	0	0	0	0	0	0	0	0	0	0	0	0	0	0	0	0
ENSG00000160075	127	109	87	76	99	78	31	76	45	36	30	102	42	29.11	64	39	0	88.5	39	69	103	0	44	34	67	14	34	103	114	131.5	0	11	76	18	67	25	147	38	35	47	69	47	52	117	146.5	49	164	47	55
ENSG00000215014	7	0	0	0	0	0	0	0	0	0	0	0	0	0	0	0	0	9	0	0	0	0	0	0	1.14	0	0	0	0	0	0	0	0	0	0	0	0	0	0	0	0	0	0	0	0	0	0	0	0
ENSG00000274481	0	0	0	0	0	0	0	0	0	0	0	0	0	0	0	0	0	0	0	0	0	0	0	0	0	0	0	0	0	0	0	0	0	0	0	0	0	0	0	0	0	0	0	0	0	0	0	0	0
ENSG00000228594	0	0	0	0	0	0	0	0	0	0	0	0	0	0	0	0	0	0	0	0	0	0	0	0	0	0	0	0	0	0	0	0	0	0	0	0	0	0	0	0	0	0	0	0	0	0	0	0	0
ENSG00000286989	0	0	0	0	0	0	0	0	0	0	0	0	0	0	0	0	0	0	0	0	0	0	0	0	0	0	0	0	0	0	0	0	0	0	0	0	0	0	0	2	0	0	0	0	0	0	0	0	0
ENSG00000272106	0	0	0	0	0	0	0	0	0	0	0	0	0	0	0	0	0	0	0	0	0	0	0	0	0	0	0	0	0	0	0	0	0	0	0	0	0	0	0	0	0	0	0	0	0	0	0	0	0
ENSG00000197530	0	0	0	0	0	0	0	0	0	1	1	0	1	0	0	0	0	7	0	0	0	0	0	0	0	0	0	0	0	11	0.33	0	0	0	0	1	0	0	0	0	0	0	0	0	0	0	0	0	0
ENSG00000189409	0	0	0	0	0	0	0	0	0	0	0	0	0	0	0	0	0	0	0	0	0	0	1	0	0	0	0	0	0	0	0	0	0	0	0	0	0	0	0	0	0	0	0	0	0	0	0	0	0
ENSG00000248333	19.83	12.28	15.78	14.67	4	10.03	12.81	9.25	7.5	11.83	5	10.17	10.28	0	4.83	5.5	0.5	22	6.5	4.5	0.5	12.14	27.47	6.5	6.5	4.08	19.33	19.92	4.25	13.06	1	7	18.67	2.11	8.56	6.5	25.5	22.33	13.17	20.72	1.67	13.11	12.83	4.44	26.33	9.33	1.5	6.92	3.83
ENSG00000272004	10	0	0	0	0	0	0	1	0	0	0	0	0	0	0	1.5	0	0	0	0	0	0	0.5	2	0	0	0	0	0	0	0	2.83	4.5	0	1	1	0	0	2	0	0	1.5	1	0	0	1	0	1	0
ENSG00000189339	9	0	11	2.5	8	7.5	0.5	0	0	1.5	6	0	1.5	0	2	3	0	2	3	8.5	15.5	0	7	3.5	2	4.5	49	3	0	8.5	0	1.33	12.5	0	3.5	12	2	0	4	12	0	4	12	41	11.5	6	0	3.5	0
ENSG00000269737	2.5	0	0	0	0	0	2	2.5	0	1	2	0	0	0	0	0	0	0	0.17	0	1	0	4.5	0	2	14	0	0	15	0.5	0	0	0	0	0	0	4.67	0	0	0	0	0	0	0	0	0	0	2	0
ENSG00000215914	0	0	0	0	0	0	0	0	0	0	0	0	0	0	0	0	0	0	0	0	0	0	1	0	0	0	0	0	0	0	0	0	0	0	0	0	0	0	0	0	0	0	0	0	0	0	0	0	0
ENSG00000008128	12.79	6.61	14.86	2.17	4.25	8.19	5.72	10	5.25	10.08	4	4	2.36	13	2.58	2.75	4	14.75	6.75	3.25	3.25	3.64	21.72	0.75	4.25	6.46	2.92	8.79	7.5	3.72	0.5	5	12.83	1.19	6.06	3	16.42	6.17	6.75	10.06	5.17	3.19	4.83	10.86	9.42	5.33	1.5	8.83	0.33
ENSG00000268575	12.54	0.61	7.86	2.17	2.75	5.94	4.97	5	5.25	6.58	3	3	2.36	0	2.08	2.75	0.5	11.88	6.25	3.25	2.25	3.64	12.31	0.75	3.75	6.46	2.92	6.29	7.25	2.72	0.5	5	8.67	0.69	5.06	2.5	10.58	4.67	4.75	10.06	5.17	3.19	4.33	10.86	8.92	4.33	0	10.75	0.33
ENSG00000227775	0.5	0	1	0	0	0	7	1	0	0	0.5	0	0	0	0	2.5	0	4	0	2	0	0	1	0	0	0	0	0	0	0	0	1.17	2	0	1	3	1.5	0	0	0	0	0	0	0	0	0	0	2	0
ENSG00000215790	4.5	0	2.5	2.5	5	7.5	3.5	0	0	1.5	5	0	1.5	0	3	4	0	4	0	7	7	0	5.5	2	0	7	26	2	0	5	0	1.67	10.5	0	3.5	2.5	2	0	3	8	0	1	10	26	11	1	0	4.5	0
ENSG00000008130	6	0	18.5	7.5	12.5	6.5	6	1	0	0.5	7.5	0.5	3.5	0	0	0	0	1	0	7	2	0	9	0	6	0	1	0	16	13	0	0	6	0	2.5	2	1.5	0	0	13	0	0	8.5	13.5	11.5	1.5	2	2	7
ENSG00000078369	25	98	54	60	29	18	30	71	3	6	17	6	9	21	19	4	52	26	13	40	4	40	114	23	12	0	0	31	58	35	0	8	35	21	18	23	52	16	3	68	45	46	42	106	111	25	26	36	6
ENSG00000231050	0	0	0	0	0	0	0	0	0	0	0	0	0	0	0	0	0	0	0	0	0	0	0	0	0	0	0	0	0	0	0	0	0	0	0	0	0	0	0	0	0	0	0	0	0	0	0	0	0
ENSG00000169885	0	0	0	0	0	0	0	0	0	0	0	0	0	0	0	0	0	0	0	0	0	0	0	0	0	0	0	0	0	0	0	0	0	0	0	0	0	0	0	0	0	0	0	0	0	0	0	0	0
ENSG00000178821	0	0	0	0	0	0	0	0	0	0	0	0	0	0	0	0	0	0	0	0	0	0	0	0	0	0	0	0	0	0	0	0	0	0	0	2	0	0	0	0	0	0	0	0	0	0	0	0	0
ENSG00000142609	0	0	0	0	0	0	0	0	0	0	0	2	0	0	0	0	0	0	0	0	0	0	0	0	0	0	0	0	0	0	0	0	0	0	0	0	0	0	0	0	0	0	0	0	0	0	0	0	0
ENSG00000233542	0	0	0	0	0	0	0	0	0	0	0	0	0	0	0	0	0	0	0	0	0	0	0	0	0	0	0	0	0	0	0	0	0	0	0	0	0	0	0	0	0	0	0	0	0	0	0	0	0
ENSG00000187730	0	0	0	0	0	0	0	0	0	0	0	0	0	0	0	0	0	0	0	0	0	0	0	0	0	0	0	0	0	0	0	0	0	0	0	0	0	0	0	0	0	0	0	0	0	0	0	0	0
ENSG00000226969	0	0	0	0	0	0	0	0	0	0	0	0	0	0	0	0	0	0	0	0	0	0	0	0	0	0	0	0	0	0	0	0	0	0	0	0	0	0	0	0	0	0	0	0	0	0	0	0	0
ENSG00000067606	15	0	0	0	0	4	1	0	0	0	5	0	0	0	0	0	0	0	0	0	0	0	0	2	0	0	0	0	0	2	0	6	1	1	1	3	0	0	0	0	0	0	7	8	0	8	0	1	1
ENSG00000271806	0	0	0	0	0	0	0	0	0	0	0	0	0	0	0	0	0	0	0	0	0	0	0	0	0	0	0	0	0	0	0	0	0	0	0	0	0	0	0	0	0	0	0	0	0	0	0	0	0
ENSG00000182873	0	0	0	0	0	0	0	0	0	0	0	0	0	0	0	0	0	0	0	2	0	0	0	0	0	0	0	0	0	0	0	0	0	0	0	0	0	0	0	0	0	0	1	0	0	7	0	0	0
ENSG00000162585	5	0	24	0	0	8	3.5	0	0	0	5	0	0	0	0	1	2	0	2	10	11	0	0	8	1	0	19	0	0	5	0	1	1	0	2	9	4	4	0	0	0	0	5	0	0	2	0	0	0
ENSG00000234396	0	0	0	0	0	0	0	0	0	0	0	0	0	0	0	0	0	0	0	0	0	0	0	0	0	0	0	0	0	0	0	0	0	0	0	0	0	0	0	0	0	0	0	0	0	0	0	0	0
ENSG00000157933	0	0	0	0	0	0	0	0	0	0	0	0	2	0	0	0	0	0	0	0	0	0	9	0	0	0	13	0	0	0	2	0	0	0	0	0	0	0	0	0	1	0	0	0	5	0	0	0	0
ENSG00000287356	0	0	0	0	0	0	0	0	0	0	0	0	0	0	0	0	0	0	0	0	0	0	0	0	0	0	0	0	0	0	0	0	0	0	0	0	0	0	0	0	0	0	0	0	0	0	0	0	0
ENSG00000116151	0	0	0	0	0	0	0	0.5	0	0	0	0	0	0	0	0	0	0	0	0	0	0	9	0	0	0	0	0	0	0	0	0	0	0	0	0	0	0	0	0	0	0	0	2	0	0	0	0	0
ENSG00000272161	0	0	0	0	0	0	0	0	0	0	0	0	0	0	0	0	0	0	0	0	0	0	0	0	0	0	0	0	0	0	0	0	0	0	0	0	0	0	0	0	0	0	0	0	0	0	0	0	0
ENSG00000269896	0	0	0	0	0	0	0	0	0	0	0	0	0	0	0	0	0	0	0	0	0	0	0	0	0	0	0	0	0	0	0	0	0	0	0	0	0	0	0	0	0	0	0	0	0	0	0	0	0
ENSG00000272420	0	0	0	0	0	0	0	0	0	0	0	0	0	0	0	8	0	0	0	0	0	0	0	0	0	0	0	0	0	0	0	0	0	0	0	0	0	0	0	0	0	0	0	0	0	0	0	0	0
ENSG00000157916	90	34	0	27	55	23	11	0	0	0	11	3	15	0	11	0	13	9	32	33	30	1	45.5	1	4	2	0	9	0	13	0	9	6	29	27	18	64	24	2	21	10	2	21	0	40	3	0	4	8
ENSG00000157911	0	0	0	0	0	1	0	0	0	0	5	0	2	0	0	0	0	0	0	4	0	0	7	0	0	0	0	0	0	0	0	2	2	0	1	1	0	0	0	0	0	0	0	0	0	4	0	0	0
ENSG00000149527	0	0	0	0	0	0	0	0	0	0	0	0	0	0	0	0	0	0	0	0	0	0	0	0	0	0	0	0	0	0	0	0	0	0	0	0	0	0	0	0	0	0	0	0	0	0	0	0	0
ENSG00000224387	0	0	0	0	0	0	0	0	0	0	0	0	0	0	0	0	0	0	0	0	0	0	0	0	0	0	0	0	0	0	0	0	0	0	0	0	0	0	0	0	0	0	0	0	0	0	0	0	0
ENSG00000229393	0	0	0	0	0	0	0	0	0	0	0	0	0	0	0	0	0	0	0	0	0	0	0	0	0	0	0	0	0	0	0	0	0	0	0	0	0	0	0	0	0	0	0	0	0	0	0	0	0
ENSG00000157881	2.5	5.5	0	0	5.5	3	4.5	3.5	0	3.5	2.5	0	5	0	0.5	0	0	0	0	1.5	0	0	11.5	0	4.5	0	0	4.5	0	4.5	0	0	0.5	0	0	2	0.5	4.5	2.5	0	0	2	3	0	3	2	19	4	0.5
ENSG00000197921	0	0	0	0	0	0	0	0	0	0	0	0	0	0	0	0	0	0	0	0	0	0	0	0	0	0	0	0	0	0	0	0	0	0	0	0	0	0	0	0	0	0	0	0	0	0	0	0	0
ENSG00000272449	0	0	0	0	0	0	0	0	0	0	0	0	0	0	0	0	0	0	0	0	0	0	0	0	0	1	0	0	0	0	0	0	0	0	0	0	0	0	0	0	0	0	0	0	0	0	0	0	0
ENSG00000238164	0	0	0	0	0	0	0	0	0	0	0	0	0	0	0	0	0	0	0	0	0	0	0	0	0	0	0	0	0	0	0	0	0	0	0	0.5	0	0	0	0	0	0	0	0	0	0	0	0	0
ENSG00000157873	0	0	0	0	0	0	0	0	0	0	1	0	0	0	0	0	0	0	0	4.5	0	0	3.5	0	0	0	0	0	0	0	0	0	0	0	0	2	0	0	0	0	0	0	0	0	0	0	0	0	0
ENSG00000225931	0	0	0	0	0	0	0	0	0	0	0	0	0	0	0	0	0	0	0	0	0	0	0	0	0	0	0	0	0	0	0	0	0	0	0	0	0	0	0	0	0	0	0	0	0	0	0	0	0
ENSG00000228037	0	0	0	0	0	0	0	0	0	0	0	0	0	0	0	0	0	0	0	0	1.5	0	0	0	0	0	0	0	0	0	0	0	0	0	0	0	0	0	0	0	0	0	0	0	0	0	0	0	0
ENSG00000157870	0	0	0	0	0	0	0	0	0	0	0	0	0	0	0	0	0	0	0	0.5	0	0	0	0	0	0	0	0	0	0	0	0	1	0	0	0	0	0	0	0	0	0	0	0	0	0	0	0	0
ENSG00000142606	0	0	0	0	0	0	0	0	0	0	0	0	0	0	0	0	0	0	0	0	0	0	0	0	0	0	0	0	0	0	0	0	0	0	0	0	0	0	0	0	0	0	0	0	0	0	0	0	0
ENSG00000237058	0	0	0	0	0	0	0	0	0	0	0	0	0	0	0	0	0	0	0	0	0	0	0	0	0	0	0	0	0	0	0	0	1	0	0	0	0	0	0	0	0	0	0	0	0	0	0	0	0
ENSG00000215912	0	0	0	0	0	0	0	0	0	0	0	0	0	0	0	0	0	0	0	0	0	0	0	0	0	0	0	0	0	0	0	0	0.5	0	0	0	0	0	0	0	0	0	0	0	0	0	0	0	0
ENSG00000285945	0	0.33	0	0	0	0	0	0	0	0	0	0	0	0	0	0	0	0	0	0	0	0	0	0	0	0	0	0	0	0	0.25	0	0	0	0	0	0	0	0	0	0	0	0	0	0.25	0.33	0	0	0
ENSG00000283259	0	0	0	0	0	0	0	0	0	0	0	0	0	0	0	0	0	0	0	0	0	0	0	0	0	0	0	0	0	0	0	0	0	0	0	0	0	0	0	0	0	0	0	0	0	0	0	0	0
ENSG00000233234	0	0	0	0	0	0	0	0	0	0	0	0	0	0	0	0	0	0	0	0	0	0	0	0	0	0	0	0	0	0	0	0	0	0	0	0	0	0	0	0	0	0	0	0	0	0	0	0	0
ENSG00000287396	0	0	0	0	0	0	0	0	0	0	0	0	0	0	0	0	0	0	0	0	0	0	0	0	0	0	0	0	0	0	0	0	0	0	0	0	0	0	0	0	0	0	0	0	0	0	0	0	0
ENSG00000231630	0	0	0	0	0	0	0	0	0	0	0	0	0	0	0	0	0	0	0	0	0	0	0	0	0	0	0	0	0	0	0	0	0	0	0	0	0	0	0	0	0	0	0	0	0	0	0	0	0
ENSG00000284745	0	0	0	0	0	0	0	0	0	0	0	0	0	0	0	0	0	0	0	0	0	0	0	0	0	0	0	0	0	0	0	0	0	0	0	0	0	0	0	0	0	0	0	0	0	0	0	0	0
ENSG00000169717	0	0	0	0	0	0	0	0	0	0	0	0	0	0	0	0	0	0	0	0	0	0	0	0	0	0	0	0	0	0	0	0	0	0	0	0	0	0	0	0	0	0	0	0	0	0	0	0	0
ENSG00000177133	0	0	0	0	0	0	0	0	0	0	0	0	0	0	0	0	0	0	0	0	0	0	0	0	0	0	0	0	0	0	0	0	0	0	0	0	0	0	0	0	0	0	0	0	0	0	0	0	0
ENSG00000142611	0	0	0	0	0	0	0	0	0	0	0	0	0	0	0	0	0	0	0	0	0	0	0	0	0	0	0	0	0	0	0	0	0	0	0	0	0	0	0	0	0	0	0	0	0	0	0	0	0
ENSG00000283572	0	0	0	0	0	0	0	0	0	0	0	0	0	0	0	0	0	0	0	0	0	0	0	0	0	0	0	0	0	0	0	0	0	0	0	0	0	0	0	0	0	0	0	0	0	0	0	0	0
ENSG00000226286	0	0	0	0	0	0	0	0	0	0	0	0	0	0	0	0	0	0	0	0	0	0	0	0	0	0	0	0	0	0	0	0	0	0	0	0	0	0	0	0	0	0	0	0	0	0	0	0	0
ENSG00000279839	0	0	0	0	0	0	0	0	0	0	0	0	0.33	0	0	0	0	0	0	0	0	0	0	0	0	0	0	0	0	0	0	0	0	0	0	0	0	0	0	0	0	0	0	0	0	0	0	0	0
ENSG00000272235	0	0	0	0	0	0	0	0	0	0	0	0	0	0	0	0	0	0	0	0	0	0	0	0	0	0	0	0	0	0	0	0	0	0	0	0	0	0	0	0	0	0	0	0	0	0	0	0	0
ENSG00000287828	0	0	0	0	0	0	0	0	0	0	0	0	0	0	0	0	0	0	0	0	0	0	0	0	0	0	0	0	0	0	0	0	0	0	0	0	0	0	0	0	0	0	0	0	0	0	0	0	0
ENSG00000286518	0	0	0	0	0	0	0	0	0	0	0	0	0	0	0	0	0	0	0	0	0	0	0	0	0	0	0	0	0	0	0	0	0	0	0	0	0	0	0	0	0	0	0	0	0	0	0	0	0
ENSG00000130762	0	0	0	0	0	0	0	0	0	0	5	0	0	0	0	0	0	0	0	0	0	0	0	0	0	0	0	0	0	0	0	0	0	0	0	0	0	0	0	0	0	0	0	0	0	0	0	0	0
ENSG00000272088	0	0	0	0	0	0	0	0	0	0	0	0	0	0	0	0	0	0	0	0	0	0	0	0	0	0	0	0	0	0	0	0	0	0	0	0	0	0	0	0	0	0	0	0	0	0	0	0	0
ENSG00000162591	0	0	0	0	0	0	0	0	0	0	0	0	4	0	0	0	0	0	0	0	0	0	0	0	0	0	0	0	0	0	0	0	7	0	0	22	0	0	0	0	0	0	0	0	0	0	0	0	0
ENSG00000207776	0	0	0	0	0	0	0	0	0	0	0	0	0	0	0	0	0	0	0	0	0	0	0	0	0	0	0	0	0	0	0	0	0	0	0	0	0	0	0	0	0	0	0	0	0	0	0	0	0
ENSG00000238260	0	0	0	0	0	0	0	0	0	0	0	0	0	0	0	0	0	0	0	0	0	0	0	0	0	0	0	0	0	0	0	0	0	0	0	0	0	0	0	0	0	0	0	0	0	0	0	0	0
ENSG00000158109	0	27	0	0	0	5	0	0	0	0	2	0	4	0	1	0	0	0	0	3	5	0	0	0	3	0	0	7	0	7	0	2	2	0	0	6	0	2	0	0	0	0	1	0	26	9	0	0	0
ENSG00000116213	0	0	0	0	0	16	3	5	0	3	0	1	2	0	0	7	0	0	0	9	0	0	0	0	10	0	0	4	0	8	0	0	7	0	16	7	0	2	0	0	8	8	11.5	0	0	0	0	6	0
ENSG00000078900	0	0	0	0	0	0	0	0	0	0	1	0	0	0	0	0	0	0	0	0	0	0	0	0	0	0	0	0	0	0	0	0	0	2	0	0	0	0	0	0	0	0	0	0	0	0	0	0	0
ENSG00000227589	0	0	0	0	0	0	0	0	0	0	0	0	0	0	0	0	0	0	0	0	0	0	0	0	0	0	0	0	0	0	0	0	0	0	0	0	0	0	0	0	0	0	0	0	0	0	0	0	0
ENSG00000235131	0	0	0	0	0	0	0	0	0	0	0	0	0	0	0	0	0	0	0	0	0	0	0	0	0	0	0	0	0	0	0	0	0	0	0	0	0	0	0	0	0	0	0	0	0	0	0	0	0
ENSG00000227372	6	0	0	0	10	0	2	5	0	0	1	0	0	0	0	0	5	3	0	2	1	0.17	1	0	1	0	0	0	0	2	0	0	2	0	1	4	2	2	1	0	0	0	5	0	0	5	0	7	0
ENSG00000276189	0	0	0	0	0	0	0	0	0	0	0	0	0	0	0	0	0	0	0	0	0	0	0	0	0	0	0	0	0	0	0	0	0	0	0	0	0	0	0	0	0	0	0	0	0	0	0	0	0
ENSG00000162592	0	0	0	0	0	0	0	0	0	0	0	0	0	0	0	0	0	0	0	0	0	0	0	0	0	0	0	0	0	0	0	0	0	0	0	0	0	0	0	0	0	0	0	0	0	0	0	0	0
ENSG00000235169	6	0	19	0	6	0	0	0	0	0	0	0	0	17	0	0	0	2	0	0	1	0	0	0	0	0	0	0	0	0	0	1	0	0	0	0	0	0	2	0	21	0	0	0	0	0	45	0	0
ENSG00000130764	7	12	0	0	16	4	13	0	0	0	5	0	2	4	11	5	0	2	0	10	0	0	6	0	3	0	0	4	28.5	17	0	28	2	1	7	4	7	15	4	0	1	7	5	15	11	6	0	5	16
ENSG00000266075	0	0	0	2	0	0	0	0	0	0	0	0	0	0	0	0	0	0	0	0	2	0	0	0	0	0	0	0	0	0	0	0	0	1	0	0	0	0	0	0	0	0	0	0	0	0	0	0	0
ENSG00000272153	0	0	0	0	0	0	0	0	0	0	0	0	0	0	0	0	0	0	0	0	0	0	1	0	0	0	0	0	0	0	0	1	0	0	0	0	0	0	0	0	0	0	0	0	0	2	0	1	0
ENSG00000116198	23	10	0	15	1	16	34	15	0	0	19	3	2	0	2	3	0	1	0	7	0	0	8	0	7	6	0	0	0	0	18	2	11	1	7	9	30	2	2	0	0	2	24	39	15	1	11	14	0
ENSG00000169598	0	0	25	0	0	0	0	0	0	0	0	0	0	0	0	0	0	0	0	3	2	0	15	0	0	3	0	0	0	6	0	0	6	0	0	0	1	0	0	0	1	0	0	0	2	0	0	1	0
ENSG00000198912	0	12	6	3	4	26	3	53	0	0	10	1	6	0	14	0	0	3	4	10	6	29	4	8	3	0	18.5	0	0	34	1	0	8	0	2	6	57	10	0	6	48	0	3	0	10	18	0	7	0
ENSG00000236423	0	0	0	0	0	0	0	0	0	0	0	0	1	0	0	0	0	0	0	0	0	0	4	0	0	3	0	0	23	0	0	0	6	0	0	0	0	5	0	0	0	0	0	0	0	0	0	2	0
ENSG00000233304	0	0	0	0	0	0	0	0	0	0	0	0	0	0	0	0	0	0	0	0	0	0	0	0	0	0	0	0	0	0	0	0	0	0	0	0	0	0	0	0	0	0	0	0	0	0	0	0	0
ENSG00000226374	0	0	0	0	0	0	0	0	0	0	0	0	0	0	0	0	0	0	0	0	0	0	0	0	0	0	0	0	0	0	0	0	0	0	0	0	0	0	0	0	0	0	0	0	0	0	0	0	0
ENSG00000284668	0	0	0	0	0	0	8	0	0	0	0	0	0	0	0	0	0	0	0	8	0	0	0	0	0	0	0	0	0	0	0	0	0	0	0	4	9	0	0	0	0	0	0	0	0	0	0	1	9
ENSG00000284703	0	0	0	0	0	0	0	0	0	2	0	0	0	0	0	0	0	0	0	1	0	0	0	0	0	0	0	0	0	0	0	0	0	0	0	0	0	0	0	0	0	0	0	0	0	0	0	0	0
ENSG00000229280	0	0	0	0	0	0	0	0	0	0	0	0	0	0	0	0	0	0	0.33	0	0	0	0	0	0	0	0	0	0	0	0	0	0	0	0	0	0	0	0	0	0	0	0.33	0	0	0	0	0	0
ENSG00000235054	0	0	0	0	0	0	0	0	0	0	0	0	0	0	0	0	0	0	0	0	0	0	0	0	0	0	0	0	0	0	0	0	0	0	0	0	0	0	0	0	0	0	0	0	0	0	0	0	0
ENSG00000284694	0	0	0	0	0	0	0	0	0	0	0	0	0	0	0	0	0	0	0	0	0	0	0	0	0	0	0	0	0	0	0	0	0	0	0	0	0	0	0	0	0	0	0	0	0	0	0	0	0
ENSG00000227169	0	0	0	0	0	0	0	0	0	0	0	0	0	0	0	0	0	0	0	0	0	0	0	0	0	0	0	0	0	0	0	0	0	0	0	0	0	0	0	0	0	0	0	0	0	0	0	0	0
ENSG00000232596	0	0	0	0	0	0	0	0	0	0	0	0	0	0	0	0	0	0	0	0	0	0	0	0	0	0	0	0	0	0	0	0	0	0	0	0	0	0	0	0	0	0	0	0	0	0	0	0	0
ENSG00000196581	0	0	0	0	0	0	0	0	0	0	0	0	0	0	0	0	0	0	0	0	0	0	0	0	0	0	0	0	0	0	0	0	0	0	0	0	0	0	0	0	0	0	0	0	0	0	0	0	0
ENSG00000287586	0	0	0	0	0	0	0	0	0	0	0	0	0	0	0	0	0	0	0	0	0	0	0	0	0	0	0	0	0	0	0	0	0	0	0	0	0	0	0	0	0	0	0	0	0	0	0	0	0
ENSG00000284739	0	0	0	0	0	0	0	0	0	0	0	0	0	0	0	0	0	0	0	0	0	0	0	0	0	0	0	0	0	0	0	0	0	0	0	0	0	0	0	0	0	0	0	0	0	0	0	0	0
ENSG00000284674	0	0	0	0	0	0	0	0	0	0	0	0	0	0	0	0	0	0	0	0	0	0	0	0	0	0	0	0	0	0	0	0	0	0	0	0	0	0	0	0	0	0	0	0	0	0	0	0	0
ENSG00000231510	0	0	0	0	0	0	0	0	0	0	0	0	0	0	0	0	0	0	0	0	0	0	0	0	0	0	0	0	0	0	0	0	0	0	0	0	0	0	0	0	0	0	0	0	0	0	0	0	0
ENSG00000284616	0	0	0	0	0	0	0	0	0	0	0	0	0	0	0	0	0	0	0	0	0	0	0	0	0	0	0	0	0	0	0	0	0	0	0	0	0	0	0	0	0	0	0	0	0	0	0	0	0
ENSG00000284692	0	0	0	0	0	0	0	0	0	0	0	0	0	0	0	0	0	0	0	0	0	0	0	0	0	0	0	0	0	0	0	0	0	0	0	0	0	0	0	0	0	0	0	0	0	0	0	0	0
ENSG00000284666	0	0	0	0	0	0	0	0	0	0	0	0	0	0	0	0	0	0	0	0	0	0	0	0	0	0	0	0	0	0	0	0	0	0	0	0	0	0	0	0	0	0	0	0	0	0	0	0	0
ENSG00000260972	0	0	0	0	0	0	0	0	0	0	0	0	0	0	0	0	0	0	0	0	0	0	0	0	0	0	0	0	0	0	0	0	0	0	0	0	0	0	0	0	0	0	0	0	0	0	0	0	0
ENSG00000283356	0	0	0	0	0	0	0	0	0	0	0	0	0	0	0	0	0	0	0	0	0	0	0	0	0	0	0	0	0	0	0	0	0	0	0	0	0	0	0	0	0	0	0	0	0	0	0	0	0
ENSG00000236948	0	0	0	0	0	0	0	0	0	0	0	0	0	0	0	0	0	0	0	0	0	0	0	0	0	0	0	0	0	0	0	0	0	0	0	0	0	0	0	0	0	0	0	0	0	0	0	0	0
ENSG00000264341	0	0	0	0	0	0	0	0	0	0	0	0	0	0	0	0	0	0	0	0	0	0	0	0	0	0	0	0	0	0	0	0	0	0	0	0	0	0	0	0	0	0	0	0	0	0	0	0	0
ENSG00000264101	0	0	0	0	0	0	0	0	0	0	0	0	0	0	0	0	0	0	0	0	0	0	0	0	0	0	0	0	0	0	0	0	0	0	0	0	0	0	0	0	0	0	0	0	0	0	0	0	0
ENSG00000131697	1	0	0	0	7	1	8	0	0	0	7	0	1	0	5	3	0	0	0	0	0	24	5	0	5	0	0	0	0	1	0	0	2	0	0	0	0	0	0	7	0	0	4	0	0	11	0	5	0
ENSG00000069424	0	0	4	0	0	0	0	0	0	0	0	0	0	0	0	0	0	1	3	0	4	0	0	0	6	0	0	0	0	0	7	10	0	0	3	0	0	5	1	49	0	0	0	0	0	0	0	1	10
ENSG00000116254	0	0	0	0	0	0	0	0	0	2	0	0	0	0	0	0	0	0	0	0	0	0	0	0	0	0	0	0	0	0	0	0	0	0	0	0	0	0	0	0	0	0	0	0	0	0	0	0	0
ENSG00000285629	50.6	56.42	43.42	50.83	44.58	34.08	26.75	43.67	21.33	39.71	29.33	33.42	26.17	32.5	54.21	12.08	67.58	47.96	54.9	33.67	69.75	88.46	33	30	34.21	24.29	66.79	40.33	61.39	35.12	63.37	42.6	23.5	31.54	37.12	20.42	51.33	32.46	27.35	74.46	60.42	45.6	49.62	41.96	60.54	42.49	74.24	7.79	32.22
ENSG00000116251	106.43	80.92	56.75	85.33	65.08	46.58	46.75	51.67	34.33	62.54	43.5	44.92	36.67	45.33	98.21	22.42	104.08	96.96	91.73	50.17	123.78	130.12	44.67	43.67	59.54	32.12	152.62	63.83	90.64	75.46	75.04	55.88	36.5	64.21	53.37	39.42	114.5	47.12	36.02	185.29	125.59	86.1	112.62	58.79	87.04	81.15	113.24	23.96	55.22
ENSG00000226944	3	0	0	0	0	0	0	0	0	0	0	0	0	0	0	0	0	0	0	0	0	3	0	0	0	0	0	0	0	0	0	0	0	0	0	0	0	0	0	0	0	0	0	0	0	0	0	0	0
ENSG00000158286	2	0	0	0	0	0	0	0	0	0	2	2	1	1	1	0	0	0	0.5	0	1.33	1	0	0	0	0	0	0	0	4	0	0	0	0	0	0	1	0	0	7	0	0	0	2	0	0	0	0	0
ENSG00000116237	14	5	0	0	0	23	1	14	0	0	8	0	2	55	0	0	0	0	11	10	0	0	17	1	5	0	0	0	4	9	0	0	17	0	1	7	18	1	5	0	0	0	11	21	1	5	45	2	0
ENSG00000225077	0	0	0	0	0	0	0	0	0	0	0	0	0	0	0	0	0	0	0	0	0	0	0	0	3	0	0	3	0	0	0	0	0	0	0	0	1	0	0	0	0	0	2	0	0	0	0	0	0
ENSG00000173673	0	0	0	0	0	0	0	0	0	0	0	0	0	0	0	0	0	0	0	0	0	0	0	0	0	0	0	0	0	0	0	0	0	0	0	0	0	0	0	0	0	0	0	0	0	0	0	0	0
ENSG00000158292	0	0	0	0	0	0	0	0	0	0	0	0	0	0	0	0	0	0	0	0	0	0	0	0	0	0	0	0	0	0	0	0	0	0	0	0	0	0	0	11	0	0	0	0	0	0	0	0	0
ENSG00000097021	11	0	0	32	0	0	4	18	0	9	6	0	3	2	3	0	68	0	30	0	0	0	8	14	0	0	0	10	0	11	0	0	0	8	9	0	12	0	4	0	39	6	10	0	33	15	0	0	9
ENSG00000271746	0	0	0	0	0	0	0	0	0	0	0	0	0	0	0	0	0	0	0	0	0	0	0	0	0	0	0	0	0	0	0	0	0	0	0	0	0	0	0	0	0	0	0	0	0	0	0	0	0
ENSG00000069812	0	0	0.12	0	0	0	0	0	0	0	0	0	0	0	0	0	0	0.5	0	0	0	0	0	0	0	0	0	7	0	0	0	0	0	0	0	0	0	0	0	0	0	0	0	0	0	0	0	0	0
ENSG00000187017	0	0	0	0	0	0	0	0	0	0	0	0	0	0	0	0	0	0	0	0	0	0	0	1	0	0	21.33	0	0	0	0	0	0	0	0	0	0	0	0	0	0	0	0	0	0	0	0	0	0
ENSG00000265392	0	0	0	0	0	0	0	0	0	0	0	0	0	0	0	0	0	0	0	0	0	0	0	0	0	0	0	0	0	0	0	0	0	0	0	0	0	0	0	0	0	0	0	0	0	0	0	0	0
ENSG00000231868	0	0	0	0	0	0	0	0	0	0	0	0	0	0	0	0	0	0	0	0	0	0	0	0	0	0	0	0	0	0	0	0	0	0	0	0	0	0	0	0	0	0	0	0	0	0	0	0	0
ENSG00000215788	0	0	0	0	0	0	0	0	0	0	0	0	0	0	0	0	0	0	0	0	0	0	0	0	0	0	0	0	0	0	0	0	0	0	0	0	0	0	0	0	0	0	0	0	0	0	0	0	0
ENSG00000171680	0	0	0	0	0	0	0	0	0	0	0	0	0	0	0	0	0	0	0	0	0	0	0	0	0	0	0	0	0	0	0	0	0	0	0	0	0	0	0	0	0	0	0	0	0	0	0	0	0
ENSG00000162408	14	0	0	3	15	13	12	24	21	13	7	15	12	0	6.5	5	23	25.06	4	4	19	0	29	11	25.05	3.07	14.49	22	0	17.07	2	0	3	0	9	6	45	23	6	24	13	17	7	23	12	10	5	25	14
ENSG00000253022	0	0	0	0	0	0	0	0	0	0	0	0	0	0	0	0	0	0	0	0	0	0	0	0	0	0	0	0	0	0	0	0	0	0	0	0	0	0	0	0	0	0	0	0	0	0	0	0	0
ENSG00000229519	0	0	0	0	0	0	0	0	0	0	0	0	0	0	0	0	0	0	0	0	0	0	0	1	0	0	0	0	0	0	0	0	0	0	0	0	0	0	0	0	0	0	0	0	0	0	0	0	0
ENSG00000173662	0	0	0	0	0	0	0	0	0	0	0	0	0	0	0	0	0	0	0	0	0	0	0	0	0	0	0	0	0	0	0	0	0	0	0	0	0	0	0	0	0	0	0	0	0	0	0	0	0
ENSG00000204859	25	0	0	26	14	10	15	61	0	2	11	1	5	8	7	0	0	4	0	7	7	0	3	6	14	0	0	9	11	7	0	3	9	0	0	3	28	1	7	0	0	13	10	21	0	0	0	7	1
ENSG00000162413	0	7	0	0	11	64	3	0	24	7	25	2	0	0	18	3	0	0	12	10	0	0	55	0	4	0	34	0	12	9	0	0	2	0	5	11	22	1	0	11	0	1	18	129	109	44	16	7	0
ENSG00000116273	1	29	0	0	0	7	1	4	13	8	1	5	4	0	11	2	0	0	3	0	12.5	0	4	0	3	0	0	0	0	8	0	8	0	5	0	5	6	2	0	7	8	2	3	1	23	1	68	1	0
ENSG00000041988	40	0	14	17	90	65.5	39	13	0	18	37	35	39	0	3	30	8	16	0	19	40	0	64	0	18	11	0	24	72	26	0	19	40	5	22.5	10	70.5	31	7	0	2	34	22	1	51	16	0	31	32
ENSG00000007923	6	0	0	10	2	5	21	32	0	22	13	0	20	0	2	5	17	46	0	4	16	0	35	8	22	18	1	7	11	20	0	8	15	6	6	14	20	21	16	0	0	11	19	10	0	12	0	11	14
ENSG00000228750	0	0	0	0	0	0	0	0	0	0	0	0	0	0	0	0	0	5	0	0	0	0.1	0	3.2	0	0	0	0	0	0	3	0	0	0	0	0	0	0	0	0	0	0	0	0	0	0	0	0	0
ENSG00000284744	0	0	0	0	0	0	0	0	0	4	0	0	0	0	0	0	0	0	0	0	0	0	0	0	0	0	0	0	0	0	0	3	0	0	0	0	0	0	1	0	0	0	0	0	0	0	0	0	0
ENSG00000237436	0	0	0	0	0	0	0	0	0	0	0	0	0	0	0	0	0	0	0	0	0	0	0	0	0	0	0	2	0	0	0	0	0	0	0	0	0	0	0	0	0	0	1	1	0	0	0	0	0
ENSG00000171735	8	106.17	71.5	0	3	35	21	32	15	21	26	9	6	0	5	19	1	10	29	37	12	0	2	0	4	0	0	4	92	41	77	11	9	0	10	11	25	26	7	30	11	1	42	35	81	28	58	10	3
ENSG00000227950	0	0	0	0	0	0	0	0	0	0	1	0	1	0	0	0	0	0	0	0	0	0	0	0	0	0	0	0	0	0	0	0	0	0	0	0	0	0	0	0	0	0	0	0	0	0	0	0	0
ENSG00000237365	0	0	0	0	0	0	0	0	0	0	0	0	0	0	0	0	0	0	0	0	0	0	0	0	0	0	0	0	0	0	0	0	0	0	0	0	0	0	0	0	0	0	0	0	0	0	0	0	0
ENSG00000207056	0	0	0	0	0	0	0	0	0	0	0	0	0	0	0	0	0	0	0	0	0	0	0	0	0	0	0	0	0	0	0	0	0	0	0	0	0	0	0	0	0	0	0	0	0	0	0	0	0
ENSG00000237402	0	0	0	0	0	0	0	0	0	0	0	0	0	0	0	0	0	0	0	0	0	0	0	0	0	0	0	0	0	0	0	0	0	0	0	0	0	0	0	0	0	0	0	0	0	0	0	0	0
ENSG00000237728	0	0	0	0	0	0	0	0	0	0	0	0	0	0	0	0	0	0	0	0	0	0	0	0	0	0	0	0	0	0	0	0	0	0	0	0	0	0	0	0	0	0	0	0	0	0	0	0	0
ENSG00000225126	0	0	0	0	0	0	0	0	0	0	0	0	0	0	0	0	0	0	0	0	0	0	0	0	0	0	0	0	0	0	0	0	2	0	0	0	0	0	0	0	0	0	0	0	0	0	0	0	0
ENSG00000270171	0	0	0	0	0	0	0	0	0	0	0	0	0	0	0	0	0	0	0	0	0	0	0	0	0	0	0	0	0	0	0	0	0	0	0	0	0	0	0	0	0	0	0	0	0	0	0	0	0
ENSG00000270035	0	0	0	0	0	0	0	0	0	0	0	0	0	0	0	0	0	0	0	0	0	0	0	0	0	0	0	0	0	0	0	0	0	0	0	0	0	0	0	0	0	0	0	0	0	0	0	0	0
ENSG00000269978	0	0	0	0	0	0	0	0	0	0	0	0	0	0	0	0	0	0	0	0	0	0	0	0	0	0	0	0	0	0	0	0	0	0	0	0	0	0	0	0	0	0	0	0	0	0	0	0	0
ENSG00000049245	0	0	0	9	0	23	5	13	0	0	4	2	4	0	5	14	0	3	3	20	5	0	15	4	4	0	0	4	18	42	0	21	11	0	0	15	38	2	0	58	0	1	11	0	1	0	0	11	0
ENSG00000269925	0	0	0	0	0	0	0	0	0	0	0	0	0	0	0	0	0	0	0	0	0	0	0	0	1	0	0	0	0	0	0	0	0	0	0	0	0	0	0	0	0	0	0	0	0	0	0	0	0
ENSG00000049246	21	0	0	5	0	10	8	0	4	2	5	5	19	27	21	3	28	25	15	6	23	0	9	8	18	0	28	9	84	39	15	0	1	13	0	2	55	7	4	0	6	7	2	0	0	21	0	2	18
ENSG00000236266	0	0	0	0	0	0	0	0	0	1	0	0	0	0	1	0	0	4	0	0	0	0	0	0	1	0	0	0	0	0	0	0	3	0	0	1	0	0	1	0	10	0	0	0	0	0	0	0	0
ENSG00000049247	4	0	0	0	0	0	1	0	0	1	3	0	3	0	0	0	5	4	1	0	0	0	0	0	1	0	0	0	4	2	0	1	0	2	2	0	3	0	0	0	0	0	0	0	0	9	0	1	0
ENSG00000049249	0	0	0	0	0	0	0	0	0	0	0	0	0	0	0	27	0	0	0	0	0	0	0	0	0	0	0	0	0	34	0	0	0	0	30	8	0	0	0	0	0	0	0	0	0	15	0	9	0
ENSG00000270330	0	0	0	0	0	0	0	0	0	0	0	0	0	0	0	0	0	0	0	0	0	0	0	0	0	0	0	0	0	0	0	0	0	0	0	0	0	0	0	0	0	0	0	0	0	0	0	0	0
ENSG00000116288	149	43	50	96	70	75	30	32	0	18	54	8	23	28	72	20	89.5	108.5	58.5	54	130	128.5	64.5	30	38	11	45	30	87	125.5	0	155.17	67.5	26	44	55	163.75	46.5	10	50	57	67	91	0	118	70.5	57	25	66
ENSG00000200344	0	0	0	0	0	0	0	0	0	0	0	0	0	0	0	0	0	0	0	0	0	0	0	0	0	0	0	0	0	0	0	0	0	0	0	0	0	0	0	0	0	0	0	0	0	0	0	0	0
ENSG00000284747	0	0	0	2	0	0	0	0	0	0	0	0	0	0	0	0	0	0	0	0	1	0	1	0	0	0	0	4	0	0	0	0	0	0	1	0	0	0	1	0	0	0	0	0	0	0	3	0	0
ENSG00000284716	0	0	0	0	0	0	0	0	0	0	0	0	0	0	0	0	0	0	0	0	1	0	1	0	0	0	0	0	0	0	0	0	0	0	2	0	0	0	1	0	0	0	0	0	0	1	3	0	0
ENSG00000116285	0	0	0	1	0	0	0	0	0	0	0	0	0	0	0	0	0	0	5	0	0	0	0	0	0	0	0	6	0	0	0	0	0	6	0	0	0	0	11	21	0	0	0	0	0	0	0	0	0
ENSG00000238290	0	0	0	0	0	0	0	0	0	0	0	0	0	0	0	0	0	0	0	0	0	0	0	0	0	0	0	0	0	0	0	0	0	0	0	0	0	0	0	0	0	0	0	0	0	0	0	0	0
ENSG00000232848	0.14	0	0.07	0.17	0	0.18	0	0	0	0.14	0	0	0	0.14	0.09	0.1	0.21	1	0.11	0	0.39	0.65	0	0	0.1	0	0.39	0.11	0.17	0.28	0	0.09	0	0	0	0	0.38	0.24	0	0.25	0.09	0	0.23	0.14	0.09	0	0.09	0	0.23
ENSG00000229305	0	0	0	0	0	0	0	0	0	0	0	0	0	0	0	0	0	0	0	0	0	0	0	0	0	0	0	0	0	0	0	0	0	0	0	0	0	0	0	0	0	0	0	0	0	0	0	0	0
ENSG00000227634	0	0	0	0	0	0	0	0	0	0	0	0	0	0	0	0	0	0	0	0	0	0	0	0	0	0	0	0	0	0	0	0	0	0	0	0	0	0	0	0	0	0	0	0	0	0	0	0	0
ENSG00000200975	0	0	0	0	0	0	0	0	0	0	0	0	0	0	0	0	0	0	0	0	0	0	0	0	0	0	0	0	0	0	0	0	0	0	0	0	0	0	0	0	0	0	0	0	0	0	0	0	0
ENSG00000233645	0	0	0	0	0	0	0	0	0	0	0	0	0	0	0	0	0	0	0	0	0	0	0	0	0	0	0	0	0	0	0	0	0	0	0	0	0	0	0	0	0	0	0	0	0	0	0	0	0
ENSG00000251977	0	0	0	0	0	0	0	0	0	0	0	0	0	0	0	0	0	0	0	0	0	0	0	0	0	0	0	0	0	0	0	0	0	0	0	0	0	0	0	0	0	0	0	0	0	0	0	0	0
ENSG00000162426	0	0	0	0	0	0	0	0	0	0	0	0	0	0	0	0	0	0	0	0	0	0	0	0	0	0	0	0	0	0	0	0	0	0	0	0	0	0	0	0	0	0	0	0	0	0	0	0	0
ENSG00000252254	0	0	0	0	0	0	0	0	0	0	0	0	0	0	0	0	0	0	0	0	0	0	0	0	0	0	0	0	0	0	0	0	0	0	0	0	0	0	0	0	0	0	0	0	0	0	0	0	0
ENSG00000142599	6	0	1	8	0	7	5	6	9	3	8	5	0	0	0	1	5	1	2	1	7.5	0	4	3	2	2	0	3	0	16	2	0	1	0	0	1	4	0	3	1	0	5	9	23	0	16	3	2	0
ENSG00000232912	0	0	0	0	0	0	0	6	0	1	0	0	0	0	0	0	0	2	0	0	0	0	2	0	9	0	0	0	0	0	0	0	0	0	0	0	0	0	2	0	0	0	0	0	0	0	0	0	0
ENSG00000221083	0	0	0	0	0	0	0	0	0	0	0	0	0	0	0	0	0	0	0	0	0	0	0	0	0	0	0	0	0	0	0	0	0	0	0	0	0	0	0	0	0	0	0	0	0	0	0	0	0
ENSG00000270282	0	0	0	0	0	0	0	1	0	0	0	0	0	0	0	0	0	0	0	0	0	0	0	0	0	0	0	0	0	0	0	0	0	0	0	0	0	0	0	0	0	0	0	0	3	0	0	0	0
ENSG00000234619	0.5	0.06	0.2	0.17	0	0	0.17	0	0	0.25	0	0.33	1.26	1.12	0.45	0	0.4	0.37	0.71	0	0.17	0.34	0.33	0.2	0	0	0.62	0.37	0.06	0.23	0.19	0	0	0.56	0.25	0	0	0.28	0	10	0.47	0	0.1	0.42	0.23	0.5	0.25	0	0.33
ENSG00000224315	0.48	0.31	0.18	0.45	0.24	0.29	0	0.26	0.08	0.26	0	0.19	0.19	1.16	0.62	0	0.19	0.19	0.42	0.09	0.71	0.27	0.07	0.08	0.25	0.11	0.92	0.19	0.44	0.55	0.48	0.17	0.11	9.27	0.19	0.09	0.09	0.1	0.07	0.27	0.45	0.34	0.17	0.45	0.33	0.1	0.34	0	0.54
ENSG00000222511	0	0	0	0	0	0	0	0	0	0	0	0	0	0	0	0	0	0	0	0	0	0	0	0	0	0	0	0	0	0	0	0	0	0	0	0	0	0	0	0	0	0	0	0	0	0	0	0	0
ENSG00000226545	0	0	0	0	0	0	0	0	0	0	0	0	0	0	0	0	0	0	0	0	0	0	0	0	0	0	1	0	0	0	0	0	0	0	0	0	0	0	0	0	0	0	0	0	0	0	0	0	0
ENSG00000228423	0	0	0	0	0	0	1	0	0	0	0	0	0	0	0	0	0	0	0	0	0	0	2	0	0	0	0	0	0	0	0	0	0	0	0	1	0	0	0	0	0	0	0	0	0	0	0	0	0
ENSG00000229716	0	0	0	0	0.17	0	0	0	0	0	0	0	0	0	0	0	0	0	0	0	0	0	0	0	0	0	0.1	0	0	0.17	0	0	0	0	0	0	0	0	0	0	0	0	0	0	0.17	0	0.2	0	0
ENSG00000074800	324	215	178	230.5	176.5	295.33	144	268	96.33	162	260.5	108.5	102.5	155.33	203	167	259.5	271	124	286	250	147	238	115	164.5	0	261.5	111	280	250.5	279	253	213	177	282	312.5	345.5	142.5	126.5	95	150.5	170	454.5	179.17	498.17	372.5	292.67	151.5	157
ENSG00000274258	0.5	0.5	0	0	0.5	1.5	0.5	0.5	0	0	0	0	0	0	0.5	0	1	0	0	0	0.5	0	0.5	0	0	0	0	0	1	0	0	0	0	0	0	0.5	0	0	0.5	0	0	0.5	1	0.5	1	0	1	0.5	0
ENSG00000230679	0	0	0	0	0	0	0	0	0	0	0	0	0	0	0	0	0	0	0	0	0	0	0	0	0	0	0	0	0	7	0	0	0	0	0	0	0	0	0	0	0	0	0	0	0	0	0	0	0
ENSG00000201725	0	0	0	0	0	0	0	0	0	0	0	0	0	0	0	0	0	0	0	0	0	0	0	0	0	0	0	0	0	0	0	0	0	0	0	0	0	0	0	0	0	0	0	0	0	0	0	0	0
ENSG00000238249	0.48	0	0	0.08	0	0	0.45	0	0	0	0.12	0	0	0.33	0.2	0.2	0	0	0	0	0.07	0.51	0	0.12	0	0	0	0.11	0	0.5	0.59	0	0.75	0	0	0.33	0.75	0	0	0.12	0.1	0.5	0	0	0	0	0.5	0.5	0.33
ENSG00000232208	0	0	0	0	0	0	0	0	0	0	0	0	0	0	0	0	0	0	0	1	0	0	0	0	0	0	0	0	0.5	0.5	0	0	0	0	0	0	0	0	0	0	0	0	0.5	0	0.5	0	0	0	0
ENSG00000232663	0	0	0	0	0	0	0	0	0	0	0	0	0	0	0	0	0	0	0	0	0	0	0	0	0	0	0	0	0	0	0	0	0	0	0	0	0	0	0	0	0	0	0	0	0	0	0	0	0
ENSG00000131686	0	0	0	0	0	0	0	0	0	0	0	0	0	0	0	0	0	0	0	0	0	0	0	0	0	0	0	0	0	0	0	0	0	0	0	0	0	0	0	0	0	0	0	0	0	0	0	0	0
ENSG00000265141	0	0	0	0	0	0	0	0	0	0	0	0	0	0	0	0	0	0	0	0	0	0	0	0	0	0	0	0	0	0	0	0	0	0	0	0	0	0	0	0	0	0	0	0	0	0	0	0	0
ENSG00000197241	0	0	0	0	0	0	0	0	0	0	0	0	0	0	0	0	0	0	0	0	0	0	0	0	0	0	0	0	0	0	0	0	0	0	0	0	0	0	0	0	0	0	0	0	0	0	0	0	0
ENSG00000142583	0	0	0	0	0	0	0	0	0	0	0	0	0	0	0	0	0	0	0	0	0	0	0	0	0	0	0	0	0	0	0	0	0	0	0	0	0	0	0	0	0	0	0	0	0	0	0	0	0
ENSG00000252404	0	0	0	0	0	0	0	0	0	0	0	0	0	0	0	0	0	0	0	0	0	0	0	0	0	0	0	0	0	0	0	0	0	0	0	0	0	0	0	0	0	0	0	0	0	0	0	0	0
ENSG00000180758	0	0	0	0	0	0	0	0	0	0	0	0	0.2	0	0	0	0	0	0	0	0	0	0	0	0	0	0.06	0	0	0	0	0	0	0	0	0	0	0	0	0.29	0	0	0	0	0	0	0	0	0
ENSG00000228526	0	0	0	0	0	0	0	0	0	0	0	0	0	0	0	0	0	0	0	0	0	0	0	0	0	0	0	0	0	0	0	0	0	0	0	0	0	0	0	0	0	0	0	0	0	0	0	0	0
ENSG00000284357	0	0	0	0	0	0	0	0	0	0	0	0	0	0	0	0	0	0	0	0	0	0	0	0	0	0	0	0	0	0	0	0	0	0	0	0	0	0	0	0	0	0	0	0	0	0	0	0	0
ENSG00000234546	0	0	0	0	0	0	0	0	0	0	0	0	0	0	0	0	0	0	0	0	0	0	0	0	0	0	0	0	0	0	0	0	0	0	0	0	0	0	0	0	0	0	0	0	0	0	0	0	0
ENSG00000049239	0	0	0	0	0	1	0	0	0	0	0	0	0	0	2	0	0	0	0	0	0	0	7	0	1.2	0	0	0	0	0	0	0	1	0	1	2	0	0	0	0	0	0	12	0	0	0	0	1	0
ENSG00000171621	0	0	0	0	0	0	0	0	0	0	0	0	0	0	0	0	0	0	0	0	0	0	0	0	0	0	0	0	0	0	0	0	0	0	0	0	0	0	0	0	0	0	0	0	0	0	0	0	0
ENSG00000284652	0	0	0	0	0	0	0	0	0	0	0	0	0	0	0	0	0	0	0	0	0	0	0	0	0	0	0	0	0	0	0	0	0	0	0	0	0	0	0	0	0	0	0	0	0	0	0	0	0
ENSG00000284693	0	0	0	0	0	0	0	0	0	0	0	0	0	0	0	0	0	0	0	0	0	0	0	0	0	0	0	0	0	0	0	0	0	0	0	0	0	0	0	0	0	0	0	0	0	0	0	0	0
ENSG00000252956	0	0	0	0	0	0	0	0	0	0	0	0	0	0	0	0	0	0	0	0	0	0	0	0	0	0	0	0	0	0	0	0	0	0	0	0	0	0	0	0	0	0	0	0	0	0	0	0	0
ENSG00000235263	0	0	0	0	0	0	0	0	0	0	0	0	0	0	0	0	0	0	0	0	0	0	0	0	0	0	0	0	0	0	0	0	0	0	0	0	0	0	0	0	0	0	0	0	0	0	0	0	0
ENSG00000171612	3.5	41.5	0	16	6.5	11.5	4	10	22	0	2	14	8	45	19.5	1	0	9	12	3	16	0	17	6	6.5	0	34.5	9.5	73	25	7	22.5	3	0	5	0	38	6.5	5	16	2	9	10	25.5	43.5	9.5	26	1	15.5
ENSG00000231181	0.4	0.2	0.8	1.2	0.4	0	0.4	0	0	0	0.2	0.2	0	0.4	0	0.2	0	0.2	0.2	0	0.4	1.8	0.2	0.4	0.6	0	1.34	0.4	0.4	0.4	0.6	0	0.2	0	0.4	0.6	0.4	0.17	0	0	1.12	0.2	0	0.2	0.4	0.2	0.4	0	0.6
ENSG00000188807	0	7	0	0	0	8	0	0	0	0	2	0	0	0	5	0	0	7	0	1	0	0	0	0	0	0	0	0	16	3	0	4	0	0	1	0	3	0	2	1	0	0	4	0	0	0	1	3	0
ENSG00000171608	6	0	0	0	0	12	0	0	0	2	6	0	0	0	0	0	0	0	0	11	0	0	0	10	1	0	0	0	0	1	0	6	14	0	0	5	4	0	0	6	0	0	17	2	16	5	0	0	0
ENSG00000179840	0	0	0	0	0	0	0	0	0	0	0	0	0	0	0	0	0	0	0	0	0	0	0	0	0	0	0	0	0	0	0	0	0	0	0	0	0	0	0	0	0	0	0	0	0	0	0	0	0
ENSG00000233268	0	0	0	0	0	0	0	0	0	0	0	0	0	0	0	0	0	0	0	0	0	0	0	0	0	0	0	0	0	0	0	0	0	0	0	0	0	0	0	0	0	0	0	0	0	0	0	0	0
ENSG00000231789	0	0	0	0	16	4	3	0	0	8	3	2	0	0	5	4	3	7	0	4	0	36	4	3	7	0	12	0	0	6	0	0	8	1	8	3	0	9	2	74	1	6	19	0	15	0	0	7	0
ENSG00000171603	1	0	1	11	0	2	1	5	0	1	0	0	20	0	0	3	0	0	0	4	0	66	0	0	5	0	0	0	0	11	0	4	0	10	3	10	0	0	1	0	0	0	0	24	0	5	0	2	0
ENSG00000271264	0	0	0	0	0	0	0	0	0	0	0	0	0	0	0	0	0	0	0	0	0	0	0	0	0	0	0	0	0	0	0	0	0	0	0	0	0	0	0	0	0	0	0	0	0	0	0	0	0
ENSG00000280113	0	0	0	0	0	0	0	0	0	0	0	0	0	0	0	0	0	0	0	0	0	0	0	0	0	0	0	0	0	0	0	0	0	0	0	0	0	0	1	0	0	0	0	0	0	0	0	0	0
ENSG00000178585	0	0	0	2	0	10	3.5	0	0	4	3	0.5	0	0	4	0	5	0	0	5	0	0	5	0	0	0	0	1	0	0	0	0	0	0	0	2	0	2	1	0	0	0	7	0	0	0	26	3	0
ENSG00000223989	0	0	0	0	0	0	0	0	0	1	0	0	0	0	0	0	0	0	0	0	0	0	0	0	0	0	0	0	0	0	0	0	0	0	0	0	0	1	0	0	0	0	0	0	0	0	0	0	0
ENSG00000285701	0	0	0	0	0	0	0	0	0	0	0	0	0	0	0	0	0	0	0	0	0	0	0	0	0	0	0	0	0	0	0	0	0	0	0	0	0	0	0	0	0	0	0	0	0	0	0	0	0
ENSG00000162441	34	0	0	10	0	30	22	14	0	6	14	20.5	1	0	9	25	22	4	18	21	19	17.5	22	0	1	0	43.5	9	32	53	64	26	21	6	17	11	27	21	7	1	7	39	52	0	0	6	32	16	4
ENSG00000228150	0	1	0	0	0	0	1	0	0	0	0	0	0	0	0	0	0	0	1.5	0	0	0	0	0	0	0	0	0	0	1	0	0	1	0	0	0	0	0	0	0	5	1	0	0	0	0	0	0	0
ENSG00000173614	0	1.5	0	0	2	11	10	1	0	2	3	0	0.5	0	0	4.5	0	0	3.5	0	0	0	22	5	6	0	0	12.5	0	7	0	0	14	6	7	0	17	1	0	0	1	11	11	0	32	0	0	3.5	4
ENSG00000202415	0	0	0	0	0	0	0	0	0	0	0	0	3.5	0	0	0	0	0	6	0	0	0	6	0	0	0	0	0	0	0	0	0	0	0	0	0	0	0	0	0	0.11	0	0	0	0	0	0	0	0
ENSG00000283611	0	0	0	0	0	0	0	0	0	0	0	0	0	0	0	0	0	0	0	0	0	0	0	0	1	0	0	0	0	0	0	0	0	0	0	0	0	0	0	0	0	0	0	0	0	0	0	0	0
ENSG00000265521	0	0	0	0	0	0	0	0	0	0	0	0	0	0	0	0	0	0	0	0	0	0	0	0	0	0	0	0	0	0	0	0	0	0	0	0	0	0	0	0	0	0	0	0	0	0	0	0	0
ENSG00000241326	0	1.5	0	0	0	0	0	0	0	0	0	0	0	0	0	0	0	0	0	0	0	0	0	0	0	0	0	0.5	0	0	0	0	0	0	0	0	0	0	0	0	0	0	0	0	0	0	0	0.5	0
ENSG00000162444	0	0	0	0	0	0	0	0	0	1	0	1	1	0	0	0	0	0	0	0	0	0	0	0	0	0	0	1	0	0	0	0	0	0	0	0	0	0	0	0	0	2	0	0	0	0	0	0	0
ENSG00000130939	20	26	6	17	2	9	6.5	12.5	0	9	9	10	6	0	12	6	26	12	7	4	4	0	29	7	18	11	0	0	16	10	0	5	0	3	21	5	16	5	5	0	29	26	3	40	18	6	98	7	3
ENSG00000224340	0	0	0	0	0	0	0	0	0	0	0	0	0	0	0	0	0	0	0	0	0	0	0	0	0	0	0	0	0	0	0	0	0	0	0	0	0	0	0	0	0	0	0	0	0	0	0	0	0
ENSG00000233623	0	0	0	0	0	0	0	0	0	0	0	0	0	0	0	0	0	0	0	0	0	0	0	0	0	0	0	0	0	0	0	0	0	0	0	0	0	0	0	0	0	0	0	0	0	0	0	0	0
ENSG00000201746	0	0	0	0	0	0	0	0	0	0	0	0	0	0	0	0	0	0	0	0	0	0	0	0	0	0	0	0	0	0	0	0	0	0	0	0	0	0	0	0	0	0	0	0	0	0	0	0	0
ENSG00000054523	7	0.5	0	1	5	8	0	2	0	0	6	1	6	0	0	1	0	0	0	2	1	0	13	7.5	9	16	18	6	0	8	0	0	23.5	6	0	17.5	27.5	2	4	0	1	7.5	19	0	43.5	15	0	12.5	12
ENSG00000264881	0	0	0	0	0	0	0	0	0	0	0	0	0	0	0	0	0	0	0	0	0	0	0	0	0	0	0	0	0	0	0	0	0	0	0	0	0	0	0	0	0	0	0	0	0	0	0	0	0
ENSG00000199562	0.57	0	0	0.33	0.12	0.2	0	0	0.42	0	0	0.2	0	0	0	0	0.07	0	0	0	0.08	0.34	0	0	0	6.99	0.63	0	0.2	0.33	0.55	0	0	1.08	0	0.2	0.29	0	0	0.53	1	0.33	0	0	0	0	2.47	0	0
ENSG00000264501	0	0	0	0	0	0	0	0	0	0	0	0	0	0	0	0	0	0	0	0	0	0	0	0.5	0	0	0	0	0	0	0	0	0.5	0	0	0.5	2.5	0	0	0	0	0.5	0	0	1.5	0	0	0.5	0
ENSG00000284735	0	0	0	0	0	0	0	0	0	0	0	0	0	0	0	0	0	0	0	0	0	0	0	0	0	0	0	0	0	0	0.14	0	0	0	0	0	0	0	0	0	0	0	0	0	0	0	0	0	0
ENSG00000284642	0	0	0	0	0	0	3	0	0	0	0	0	0	0	0	0	0	0	0	0	0	0	0	0	0	0	0	0	0	0	0	0	0	0	0	0	0	0	0	0	0	0	1	0	0	0	0	0	0
ENSG00000142657	111.5	0	16	38	54	39	89	102.5	25	44	51	41	23	0	65	18	31.5	32	23	31	55.5	41.5	163	43.5	72.5	2	51.67	34	47.5	30.5	47.5	29	49	92.5	58	42	54.5	21	42	87	51	27	55	30	88	20.5	71.5	29	41
ENSG00000271989	1	0	0	1	0	0	0	0	0	0	0	3	0	0	0	1	0	0	0	0	0	2	0	0	0	0	0	0	0	0	0	0	0	1	8	0	0	0	0	0	1	0	0	0	0	0	0	0	0
ENSG00000251503	13.33	0	0	5.83	11.5	0.5	3	0	0	0	10.33	4.17	0	0	2.5	2.17	0	0.5	0	1.5	2.5	11.5	0.5	1	1.5	0	3	5	1	2	0	0	14.67	3.5	4	1	12.5	1	1	0	2.5	0	0	0	0	0	0	2.5	3.5
ENSG00000175279	12.83	0	0	5.83	8.5	0.5	3	0	0	0	9.83	5.17	0	0	2.5	2.17	0	0.5	0	1.5	2.5	19.5	0.5	1	1.5	0	3	5	1	3	0	0	13.17	4.5	3	1	14.5	0	1	0	2.5	0	0	0	0	0	0	2	3.5
ENSG00000241563	1.83	0	0	1.33	4	0	0	0	0	0	1.83	0.67	0	0	0	0.67	0	0	0	0	0	0	0	0	0	0	0	0	0	0	0	0	2.17	0	0	0	0	1	0	0	0	0	0	0	0	0	0	0.5	0
ENSG00000160049	13	0	0	15	0	0	8	0	0	7	15	6	4	0	15	4	0	0	0	11	36	44	17	3	7	10.5	33	6	1.08	16	0	0	9	3	0	17	0	6	3	14	1	0	10	0.07	0	12	0	10	0
ENSG00000203469	0	0	0	0	0	0	2	0	0	0	2	0	0	0	0	0	0	0	0	0	0	0	0	0	1	0	0	0	0	0	0	0	4	0	0	2	0	0	1	2	0	0	0	0	0	0	0	1	0
ENSG00000142655	1	0	14	9	23	9	6	11	0	0	4	8	2	0	13	4	0	14	0	4	7	3	3	2	7	0	0	2	3	5	0	0	5	3	3	6	13	5	3	0	0	1	8	9	14	18	0	6	0
ENSG00000287727	0	0	0	0	0	0	0	0	0	0	0	0	0	0	0	0	0	0	0	0	0	0	0	0	0	0	0	0	0	0	0	0	0	0	0	0	0	0	0	0	0	0	0	0	0	0	0	0	0
ENSG00000243267	0	0	0	0	0	0	0	0	0	0	0	0	0	0	0	0	0	0	0	0	0	0	0	0	0	0	0	0	0	0	0	0	0	0	0	0	0	0	0	0	0	0	0	0	0	0	0	0	0
ENSG00000130940	0	0	0	0	0	0	3	0	0	0	0	0	0	0	0	0	0	0	0	0	0	0	1	0	0	0	0	0	0	0	0	0	0	0	0	6	0	0	0	0	0	0	0	0	0	0	0	0	0
ENSG00000272078	0	0	0	0	0	0	0	0	0	0	0	0	0	0	0	0	0	0	0	0	0	0	0	1	0	0	0	0	0	0	0	0	0	0	0	1	0	0	0	0	0	0	0	0	0	0	0	0	0
ENSG00000225158	0	0	0	0	0	0	0	0	0	0	0	0	0	0	0	0	0	0	0	0	0	0	0	0	0	0	0	0	0	0	0	0	0	0	0	0	0	0	0	0	0	0	0	0	0	0	0	0	0
ENSG00000175262	0	0	0	0	0	0	0	0	0	0	0	0	0	0	0	0	0	0	0	0	0	0	0	0	0	0	0	0	0	0	0	0	0	0	0	0	0	0	0	0	0	0	0	0	0	0	0	0	0
ENSG00000215785	0	0	0	0	0	0	0	0	0	0	0	0	0	0	0	0	0	0	0	0	0	0	0	0	0	0	0	0	0	0	0	0	0	0	0	0	0	0	0	0	0	0	0	0	0	0	0	0	0
ENSG00000120948	34	94.75	28	0	15	25.5	26.75	40.5	35.5	37.5	40.67	9.5	54.5	0	56	8.5	52.58	70.5	1	7.5	30.83	9.5	64.83	5	101.5	12	12.5	18	124.25	45	97	17.06	25.5	3.5	16.5	22.5	115.17	51.5	2.5	96.17	19.25	67.5	89.25	123	47.5	58	80.33	65.5	25.33
ENSG00000277726	7	9.25	3	0	1	6	17.25	13.5	0	9.5	12	0.5	14	0	20	1.5	17.75	23	0	5	11	7	18	0	35	9	12.5	9	29.25	18	34.5	20.56	8.5	1.5	7	7	20	19	3	27.17	3.75	18	18.75	7.5	16	13.5	34.83	18	4.5
ENSG00000009724	1	0	0	0	0	0	1	0	0	0	1	0	0	0	0	0	0	3	0	0	0	3	0	0	1	0	0	1	0	0	0	1	1	0	1	0	0	0	1	0	0	0	1	0	0	1	0	0	0
ENSG00000271895	2.5	0	0	0	0	1	1	0	0	0	1.5	0	0	0	0	0	0	0	0	1	2	15	0	0	2	0	0	2.5	0	0	0	12.39	0	0	0.5	1	0.5	2	3.5	0	0	4	1.5	0	0	5	0	0	0
ENSG00000116649	0	0	0	0	0	1	1	0	0	0	1	0	0	0	5	0	0	1	0	1	7	0	0	0	0	0	45	0	0	35	0	0	8	0	0	7	14	4	0	0	34	0	0	0	0	4	0	2	7
ENSG00000171824	21	0	0	0	10	4	36	26	0	13	11	17	11	0	16	9	38	34	5	5	17	0	50	3	34	0	20	16	3	23.5	23	0	21	3	22	18	39	10	24	0	1	22.5	17	20	24	14	0	15	6
ENSG00000226849	3	0	0	0	10	2	7	0	0	2	2	0	0	0	2	2	1	8	0	1	2	0	17	0	2	0	0	1	2	5	3	0	2	0	1	3	7	0	1	0	0	6	3	4	1	1	0	1	0
ENSG00000230337	1	0	0	0	1	1	1	1	0	0	0	0	1	0	0	2	1	0	0	1	5	0	1	0	2	0	1	0	18	9	0	0	0	0	0	1	3	0	1	0	0	4	0	0	2	0	0	0	0
ENSG00000198793	51	0	0	18	12	22	21	16	0	4	14	2	13	40	0	12	0	0	4	8	35	0	15	0	20	5	4	15	0	7	0	0	8	12	14	17	38	14	4	0	0	4	11	0	0	14	0	10	0
ENSG00000225602	0	0	0	0	0	0	0	0	0	0	0	0	0	0	0	0	0	0	0	0	0	0	0	0	0	0	0	0	0	0	0	0	0	0	1	0	0	0	0	0	0	1	0	0	0	0	0	0	0
ENSG00000253086	0	0	0	0	0	0	0	0	0	0	0	0	0	0	0	0	0	0	0	0	0	0	0	0	0	0	0	0	0	0	0	0	0	0	0	0	0	0	0	0	0	0	0	0	0	0	0	1	0
ENSG00000171819	0	0	0	0	0	0	0	0	0	4	0	0	0	0	0	0	0	0	0	0	0	0	0	0	0	0	0	0	0	0	0	0	0	0	0	1	0	0	0	0	0	0	0	0	0	0	0	0	0
ENSG00000207451	0	0	0	0	0	0	0	0	0	0	0	0	0	0	0	0	0	0	0	0	0	0	0	0	0	0	0	0	0	0	0	0	0	0	0	0	0	0	0	0	0	0	0	0	0	0	0	0	0
ENSG00000238173	0	0	0	0	0	0	0	0	0	0	0	0	0	0	0	0	0	0	0	0	0	0	0	0	0	0	0	0	0	0	0.17	0	0	0	0	0	0	0	0	0	0	0	0	0	0	0	0.17	0	0
ENSG00000120942	29	0	54	5	4	12	20	38	0	0	11	31.33	0	2	11	6	0	12	0	22	19	0	60	12	29	0	0	4	49	47.5	0	10	10	0	11	23	32	11	10	0	1	7	0	0	52	3	13	8	6
ENSG00000238199	0	0	0	0	0	0	0	0	0	0	0	0	0	0	0	0	0	0	0	0	0	0	0	0	0	0	0	0	0	0	0	0	0	0	1	0	0	0	0	0	0	0	0	0	0	0	0	0	0
ENSG00000284646	0	0	0	0	0	0	0	0	0	0	0	0	0	0	0	0	0	0	0	0	0	0	0	0	0	0	0	0	0	0	0	0	0	0	0	0	0	0	0	0	0	0	0	0	0	0	0	0	0
ENSG00000224338	0	0	0	0	0	0	0	0	0	0	0	0	0	0	0	0	0	0	0	0	0	0	0	0	0	0	0	0	0	0	0	0	0	0	0	0	0	0	0	0	0	0	0	0	0	0	0	0	0
ENSG00000204624	0	0	0	0	0	0	0	0	0	0	0	0	0	0	0	0	0	0	0	0	0	0	0	0	0	0	0	0	0	0	0	0	0	0	0	0	0	0	0	0	0	0	0	0	0	0	0	0	0
ENSG00000285833	0	0	0	0	0	0	0	0	0	0	0	0	0	0	0	0	0	0	0	0	0	0	0	0	0	0	0	0	0	0	0	0	0	0	0	0	0	0	0	0	0	0	0	0	0	0	0	0	0
ENSG00000235643	19	0	0	0	0	0	0.08	0	0	0	0	0	0	0.57	0	0	0	0.08	0	0	0	0	0	0.08	0	0.06	0	0	0.09	0	0	0	0	0	0	0	0	0	0	0	0	0	0	0	0	0.11	0	0	0
ENSG00000284708	0	0	0	0	0	0	3	0	0	0	0	0	0	0	0	0	0	5	0	0	0	0	0	0	0	0	8.5	0	0	0	0	0	0	0	0	0	0	0	1	0	0	0	0	0	0	0	0	0	0
ENSG00000116661	0	0	0	0	5	0	0	0	0	0	0	0	0	0	0	0	0	1	0	0	0	0	0	0	0	5	0	0	0	0	0	0	0	0	0	5	0	0	0	0	0	0	0	0	0	0	0	0	0
ENSG00000132879	0	0	5	0	0	2	1	0	0	7	0	0	2	0	0	0	0	4	0	0	6	0	9	0	0	0	0	0	0	0	0	12	0	1	0	1	0	0	0	0	0	0	0	0	0.5	4	0	0	0
ENSG00000116663	9	0	12	0	13.09	1	5	0	0	0	2	0	4	0	9	0	1	0	0	17	2	0	0	0	0	0	0	14	5	5.5	0	15.06	3	0	4.5	9	9	0	1	0	0	0	22	0	31.33	24	0	2	0
ENSG00000116670	32	0	0	5	36	28	28	0	0	0	13	0	2	0	18	6	24	15	29	49	40	10	0	0	16	0	0	3	0	14	0	39	0	24	12	26	19	4	4	0	88	7	48	0	0	39	0	20	11
ENSG00000162490	0	0	0	0	0	0	0	0	0.33	0	0	0	0	0	0	0	0	0	0	1	0	0	0	0	0	0	13	0	0	0	0	0	0	0	0	0	0	0	0	0	0	0	0	0	0	0	0	0	0
ENSG00000177674	17	0	0	12	27	0	16	0	0	0	7	6	12	0	34	0	0	1	6	6	8	0	13	7	10	0	0	1	0	11	0	0	15	10	0	11	4	7	8	42	0	2	11	0	14	0	0	4	35
ENSG00000215910	0	0	0	0	0	0	2	0	0	1	0	0	5	0	0	0	0	0	0	0	0	0	0	0	0	0	0	0	0	0	0	0	3	0	0	0	0	0	1	0	0	0	2	0	0	3	0	1	0
ENSG00000177553	0	0	0	0	0	0	0	0	0	0	0	0	0	0	0	0	0	0	0	0	0	0	0	0	0	0	0	0	0	0	0	0	0	0	0	0	0	0	0	0	0	0	0	0	0	0	0	0	0
ENSG00000177000	2	0	0	0	7	6	21	16	7	1	11	0	16	0	1	3	0	11	1	3	0	7	24	10	9	6	0	0	0	6	63	0	25	11	6	2	11	1	10	0	0	4	16	21	25	29	1	7	4
ENSG00000011021	0	75	0	0	0	9	32.5	43	15	10	13	6	17.5	0	1	8	0	20	7	1	0.5	1	32.5	10	39.5	5	0	7.5	41	10	0	0	21.5	0	4	4	17.33	7	12	0	0	49.67	7	81.5	12	20.33	0	15	0
ENSG00000276470	0	0	0	0	0	0	0.5	0	0	0	0.5	0	0.5	0	0	0	0	0	0	0	0	0	0	0	0	0	0	1.5	0	0	0	0	1	0	0	0	4.33	0	0	0	0	0.5	0	0	0	0.5	0	0	0
ENSG00000278852	0	0	0	0	0	1	0.5	0	0	0.5	0.5	0	0	0	0	0	0	0	0	0	0	0	0	0	0.5	0	0	0	0	0	0	0	0	0	0	0	1.33	0	0	0	0	2.67	0	0	0	0.83	0	0	0
ENSG00000175206	0	1	0	0	0	2	2	0	0	2	1	0	0	0	0	0	0	0	0	0	1	0	4	0	9	0	0	1	8	0	0	0	6	0	1	0	7	0	0	0	0	1	0	0	0	2	0	3	0
ENSG00000275915	0	0	0	0	0	2	0.5	0	0	1.5	0	0	0	0	0	0	0	0	0	0	0.5	0	0.5	0	2	0	0	0	9	0	0	0	2.5	0	0	0	1	0	0	0	0	2.17	0	0	0	0.33	0	2	0
ENSG00000120937	0	0	0	0	0	0	0	0	0	0	0	0	0	0	0	0	0	0	0	0	0	0	0	0	0	0	0	0	0	0	0	0	0	0	0	0	0	0	1	0	0	0	0	0	0	0	0	0	0
ENSG00000224904	0	0	0	0	0	0	0	0	0	0	0	0	0	0	0	0	0	0	0	0	0	0	0	0	0	0	0	0	0	0	0	0	0	0	0	0	0	0	3	0	0	0	0	0	0	0	0	0	0
ENSG00000285646	0	0	1.5	0	0	0	1	0	0	0	0	1.5	0	0	0	0	0	11.5	0	0	8	0	0	0	0	0	0.14	6	0	0	0	0	0	0	0	0	0	0	0	0	0	0	0	0	0	0	0	0	12
ENSG00000199347	0	0	1.5	0	0	0	0	0	0	0	0	0.5	0	0	0	0	0	6.5	0	0	0	0	0	0	0	0	0	0	0	0	0	0	0	0	0	0	0	0	0	0	0	0	0	0	0	0	0	0	0
ENSG00000201801	0	0	0	0	0	0	2	0	0	0	0	0	0	0	0	0	0	0	0	0	0	0	0	0	0	0	0	0	0	0	0	0	0	0	0	0	0	0	0	0	0	0	0	0	0	0	0	0	0
ENSG00000116685	7.5	0	0	5	1	10	1	0	39	8.25	7.75	5	2	40.5	13.25	8.25	19.25	7	2	5	5	0	0	7.25	2	3	0	2	0	1	0	0	3	1	5.25	6.25	13	2	6.25	21	1	2	14	11	30.25	1	11.25	0	4.25
ENSG00000083444	2	0	0	0	2	8	11	13	0	8	7	1	5	0	2	0	0	1	6	5	2	0	7	4	5	0	0	0	0	0	0	17	3	5	8	7	6	0	1	0	22	1	6	36	0	2	0	3	0
ENSG00000287384	0	0	0	0	0	0	0	0	0	0	0	0	0	0	0	0	0	0	0	0	0	0	0	0	0	0	0	0	0	0	0	0	0	0	0	0	0	0	0	0	0	0	0	0	0	0	0	0	0
ENSG00000116688	22	32	9	24	7	16	25	37	5	6	29	11	16	2	10	16	9	44	2	20	8	0	43	7	30	5	0	18	19	20	10	52	25	0	8	7	31	10	6	18	0	28	16	15.5	12	13	0	19	15
ENSG00000270914	0	0	0	0	0	0	0	0	0	0	0	0	0	0	0	0	0	0	0.5	0	0	0	0	0	0	0	0	0	0	0	0	0	0	0	0	0	0	0	0	0	0	0	0	0	0	0	0	0	0
ENSG00000116691	15	0	0	0	0	13	5	18	0	4	29.5	3	5	0	6	0	0	3	0	28	0	0	7	1	5	3	0	0	0	0	0	15	35	16	2	14	15	10	8	80	23	5	7.5	0	2	19	0	1	0
ENSG00000202461	0	0	0	0	0	0	0	0	0	0	0	0	0	0	0	0	0	0	0	0	0	0	0	0	0	0	0	0	0	0	0	0	0	0	0	0	0	0	0	0	0	0	0	0	0	0	0	0	0
ENSG00000276869	0	0	0	0	0	0	0	0	0	0	0.5	0	0	0	0	0	0	0	0	0	0	0	0	0	0	0	0	0	0	0	0	0	0	0	0	0	0	0	0	0	0	0	0.5	0	0	0	0	0	0
ENSG00000243539	0	0	0	0	0	0	0	0	0	0	0	0	0	0	0	0	0	0	0	0	0	0	0	0	0	0	0	0	0	0	0	0	0	0	0	0	0	0	0	0	0	0	0	0	0	0	0	0	0
ENSG00000120949	0	0	0	0	0	0	0	0	0	0	0	0	0	0	0	0	0	0	0	0	0	0	0	0	0	1	0	0	0	0	0	1	0	0	0	0	0	0	7	0	0	0	0	0	0	0	0	0	0
ENSG00000201135	0	0	0	0	0	0	0	0	0	0	0	0	0	0	0	0	0	0	0	0	0	0	0	0	0	0	0	0	0	0	0	0	0	0	0	0	0	0	0	0	0	0	0	0	0	0	0	0	0
ENSG00000227875	0.2	0	0	0.3	0	0	0	0.1	0	0	0	0	0	0.1	0	0.1	0	0	0.2	0	0.1	0.2	0	0	0	0	1.2	0	0.2	0.1	0	0.1	0	0	0	0	0	0.2	0	0	0.1	0	0.1	0.1	0.1	0.1	0	0	0.2
ENSG00000285604	0	0	0	0	0	0	0	0	0	0	0	0	0	0	0	0	0	0	0	0	0	0	0	0	0	0	0	0	0	0	0	0	0	0	0	0	0	0	0	0	0	0	0	0	0	0	0	0	0
ENSG00000283789	0	0	0	0	0	0	0	0	0	0	0	0	0	0	0	0	0	0	0	0	0	0	0	0	0	0	0	0	0	0	0	0	0	0	0	0	0	0	0	0	0	0	0	0	0	0	0	0	0
ENSG00000028137	0	0	0	0	0	1	2	0	0	0	1	0	0	0	0	0	0	0	0	5	0	0	0	0	0	0	0	0	0	0	0	0	6.12	0	0	2	0	0	0	1	0	3	0	0	0	0	0	1	0
ENSG00000263676	0	0	0	0	0	0	0	0	0	0	0	0	0	0	0	0	0	0	0	0	0	0	0	0	0	0	0	0	0	0	0	0	0	0	0	0	0	0	0	0	0	0	0	0	0	0	0	0	0
ENSG00000225196	0	0	0	0	0	0	0	0	0	0	0	0	0	0	0	0	0	0	0	0	0	0	0	0	0	0	0	0	0	0	0	0	0	0	0	0	0	0	0	0	0	0	0	0	0	0	0	0	0
ENSG00000252969	0	0	0	0	0	0	0	0	0	0	0	0	0	0	0	0	0	0	0	0	0	0	0	0	0	0	0	0	0	0	0	0	0	0	0	0	0	0	0	0	0	0	0	0	0	0	0	0	0
ENSG00000048707	0	0	25	4	0	2	11	16	0	2	6	0	9	0	7	4	0	11	0	4	0	20	21	3	0	12	0	0	0	0	0	14.5	9	0	8	8	25	3	1	0	0	1	10	0	33	1	0	10	0
ENSG00000239149	0	0	0	0	0	0	0	0	0	0.5	0	0	0	0	0	0	0	2.5	0	0	0	0	1	0	0	0	0	0	0	0	0	5.5	0	0	0	0.5	0	0	0	0	0	0	0	0	0	0	0	0	1
ENSG00000229484	0	0	0	0	0	0	0	0	0	0	0	0	0	0	0	0	0	0	0	0	0	0	0	0	0	0	0	0	0	0	0	0	0	0	0	0	0	0	0	0	0	0	0	0	0	0	0	0	0
ENSG00000162496	0	0	43	0	0	3	2	0	2	0	5	0	1	0	8	0	0	3	0	0	4	0	0	0	0	0	0	0	0	0	0	7	3	0	0	8	4	0	5	27	16	6	2	0	26	0	0	4	0
ENSG00000221340	0	0	0	0	0	0	0	0	0	0	0	0	0	0	0	0	0	0	0	0	0	0	0	0	0	0	0	0	0	0	0	0	0	0	0	0	0	0	0	0	0	0	0	0	0	0	0	0	0
ENSG00000276830	0	0	0	0	0	0	0	0	0	0	0	0	0	0	0	0	0	0	0	0	0	0	0	0	0	0	0	0	0	0	0	0	0	0	0	0	0	0	0	0	0	0	0	0	0	0	0	0	0
ENSG00000272482	0	0	0	0	0	0	0	0	0	0	0	0	0	0	0	0	0	1	0	0	0	0	0	0	0	0	0	0	0	0	0	0	0	0	0	0	0	0	0	0	0	0	0	0	0	0	0	0	0
ENSG00000204518	0	0	0	0	0	0	0	0	0	0	0	0	0	0	0	0	0	0	0	0	0	0	0	0	0	0	0	0	0	0	0	0	0	0	0	0	0	0	0	0	0	0	0	0	0	0	0	0	0
ENSG00000226166	0	0	0	0	0	0	0	0	0	0	0	0	0	0	0	0	0	0	0	0	0	0	0	0	0	0	0	0	0	0	0	0	0	0	0	0	0	0	0	0	0	0	0	0	0	0	0	0	0
ENSG00000188984	0	0	0	0	0	0	0	0	0	0	0	0	0	0	0	0	0	0	0	0	0	0	0	0	0	0	0	0	0	0	0	0	0	0	0	0	0	0	0	0	0	0	0	0	0	0	0	0	0
ENSG00000157330	0	0	0	0	0	0	0	0	0	0	0	0	1	0	0	0	0	0	0	0	0	0	0	0	0	0	0	0	0	0	0	0	0	0	0	0	0	0	0	0	0	0	0	0	0	0	0	0	0
ENSG00000116726	0	0	0	0	0	0	0	0	0	0	0	0	0	0	0	0	0	0	0	0	0	0	0	0	0	0	0	0	0	0	0	0	0	0	0	0	0	0	0	0	0	0	0	0	0	0	0	0	0
ENSG00000116721	0	0	0	0	0	0	0	0	0	0	0	0	0	0	0	0	0	0	0	0	0	0	0	0	0	0	0	0	0	0	0	0	0	0	0	0	0	0	0	0	0	0	0	0	0	0	0	0	0
ENSG00000228338	0	0	0	0	0	0	0	0	0	0	0	0	0	0	0	0	0	0	0	0	0	0	0	0	0	0	0	0	0	0	0	0	0	0	0	0	0	0	0	0	0	0	0	0	0	0	0	0	0
ENSG00000239810	0	0	0	0	0	0	0	0	0	0	0	0	0	0	0	0	0	0	0	0	0	0	0	0	0	0	0	0	0	0	0	0	0	0	0	0	0	0	0	0	0	0	0	0	0	0	0	0	0
ENSG00000231103	0	0	0	0	0	0	0	0	0	0	0	0	0	0	0	0	0	0	0	0	0	0	0	0	0	0	0	0	0	0	0	0	0	0	0	0	0	0	0	0	0	0	0	0	0	0	0	0	0
ENSG00000179172	0.9	3.34	0	1.3	0.73	0.31	0	0.4	0.4	0.2	0.37	0.17	0.17	1.01	0	0.57	1.55	0.6	0.2	0.37	0.65	0.2	0.57	0.14	0	0	0	0.53	0.2	0	0	0.2	0.2	0.14	1.37	0.4	0.33	1.8	0.53	0.4	0.51	0.17	0.4	0.2	3.53	0.33	0.31	0.2	1.2
ENSG00000120952	0	0	0	0	0	0	0	0	0	0	0	0	0	0	0	0	0	0	0	0	0	0	0	0	0	0	0	0	0	0	0	0	0	0	0	0	0	0	0	0	0	0	0	0	0	0	0	0	0
ENSG00000243073	0	0	0	0	0	0	0	0	0	0	0	0	0	0	0	0	0	0	0	0	0	0	0	0	0	0	0	0	0	0	0	0	0	0	0	0	0	0	0	0	0	0	0	0	0	0	0	0	0
ENSG00000187545	0	0	0	0	0	0	0	0	0	0	0	0	0	0	0	0	0	0	0	0	0	0	0	0	0	0	0	0	0	0	0	0	0	0	0	0	0	0	0	0	0	0	0	0	0	0	0	0	0
ENSG00000204510	0	0	0	0	0	0	0	0	0	0	0	0	0	0	0	0	0	0	0	0	0	0	0	0	0	0	0	0	0	0	0	0	0	0	0	0	0	0	0	0	0	0	0	0	0	0	0	0	0
ENSG00000207434	0	0	0	0	0	0	0	0	0	0	0	0	0	0	0	0	0	0	0	0	0	0	0	0	0	0	0	0	0	0	0	0	0	0	0	0	0	0	0	0	0	0	0	0	0	0	0	0	0
ENSG00000234064	0	0	0	0	0	0	0	0	0	0	0	0	0	0	0	0	0	0	0	0	0	0	0	0	0	0	0	0	0	0	0	0	0	0	0	0	0	0	0	0	0	0	0	0	0	0	0	0	0
ENSG00000232423	0	0	0	0	0	0	0	0	0	0	0	0	0	0	0	0	0	0	0	0	0	0	0	0	0	0	0	0	0	0	0	0	0	0	0	0	0	0	0	0	0	0	0	0	0	0	0	0	0
ENSG00000274178	0	0	0	0.17	0	0	0	0	0.17	0	0	0	2.5	0.17	0.17	0	0	0	0.17	0	0.17	0	0	0	0	0	0	0	0	0	0	0	0	0.17	0	0	0	0.33	0.58	0	0.17	0	0	0	0	0	0	0	0
ENSG00000274764	0	0	0	0	0	0	0	0	0	0	0	0	0	0	0	0	0	0	0	0	0	0	0	0	0	0	0	0	0	0	0	0	0	0	0	0	0	0	0	0	0	0	0	0	0	0	0	0	0
ENSG00000277058	0	0	0	0	0	0	0	0	0	0	0	0	0	0	0	0	0	0	0	0	0	0	0	0	0	0	0	0	0	0	0	0	0	0	0	0	0	0	0	0	0.14	0	0	0	0	0	0.14	0	0
ENSG00000229571	0	0	0	0	0	0	0	0	0	0	0	0	0	0	0	0	0	0	0	0	0	0	0	0	0	0	0	0	0	0	0	0	0	0	0	0	0	0	0	0	0	0	0	0	0	0	0	0	0
ENSG00000277862	0	0	0	0	0	0	0	0	0	0	0	0	0	0	0	0	0	0	0	0	0	0	0	0	0	0	0	0	0	0	0	0	0	0	0	0	0	0	0	0	0	0	0	0	0	0	0	0	0
ENSG00000236179	0	0	0	0	0	0	0	0	0	0	0	0	0	0	0	0	0	0	0	0	0	0	0	0	0	0	0	0	0	0	0	0	0	0	0	0	0	0	0	0	0	0	0	0	0	0	0	0	0
ENSG00000275774	0.2	0	0	0	0	0	0	0	0	0	0	0	0	0	0	0	0	0	0	0	0	0	0	0	0	0	0	0	0	0	0	0	0.2	0	0	0	0	0	0	0	0	0	0	0	0	0	0.14	0	0
ENSG00000229978	0	0	0	0	0	0	0	0	0	0	0	0	0	0	0	0	0	0	0	0	0	0	0	0	0	0	0	0	0	0	0	0	0	0	0	0	0	0	0	0	0	0	0	0	0	0	0	0	0
ENSG00000233336	0	0	0	0	0	0	0	0	0	0	0	0	0	0	0	0	0	0	0	0	0	0	0	0	0	0	0	0	0	0	0	0	0	0	0	0	0	0	0	0	0	0	0	0	0	0	0	0	0
ENSG00000280267	0	0	0	0	0	0	0	0	0	0	0	0	0	0	0	0	0	0	0	0	0	0	0	0	0	0	0	0	0	0	0	0	0	0	0	0	0	0	0	0	0	0	0	0	0	0	0	0	0
ENSG00000179412	0	0	0	0.14	0	0	0	0	0	0	0	0	0	0	0	0	0	0.11	0	0	0	0	0	0	0	0	0	0	0	0	0	0	0	0	0	0	0	0	0	0	0.14	0	0	0	0	0	0.14	0.11	0.14
ENSG00000204505	0	0	0	0	0	0	0	0	0	0	0	0	0	0	0	0	0	0	0	0	0	0	0	0	0	0	0	0	0	0	0	0	0	0	0	0	0	0	0	0	0	0	0	0	0	0	0	0	0
ENSG00000279169	0	0	0	0.17	0	0	0	0	0.17	0	0	0	1	0.17	0.17	0	0	0	0.17	0	0.17	0	0	0	0	0	0	0	0	0	0	0	0	0.17	0	0	0	0.33	0.83	0	0.17	0	0	0	0	0	0	0	0
ENSG00000279804	0	0	0	0	0	0	0	0	0	0	0	0	0	0	0	0	0	0	0	0	0	0	0	0	0	0	0	0	0	0	0	0	0	0	0	0	0	0	0	0	0	0	0	0	0	0	0	0	0
ENSG00000250894	0	0	0	0	0	0	0	0	0	0	0	0	0	0	0	0	0	0	0	0	0	0	0	0	0	0	0	0	0	0	0	0	0	0	0	0	0	0	0	0	0	0	0	0	0	0	0	0	0
ENSG00000270601	0	0	0	0	0	0	0	0	0	0	0	0	0	0	0	0	0	0	0	0	0	0	0	0	0	0	0	0	0	0	0	0	0	0	0	0	0	0	0	0	0	0	0	0	0	0	0	0	0
ENSG00000231219	0	0	0	0	0	0	0	0	0	0	0	0	0	0	0	0	0	0	0	0	0	0	0	0	0	0	0	0	0	0	0	0	0	0	0	0	0	0	0	0	0	0	0	0	0	0	0	0	0
ENSG00000207511	0	0	0	0	0	0	0	0	0	0	0	0	0	0	0	0	0	0	0	0	0	0	0	0	0	0	0	0	0	0	0	0	0	0	0	0	0	0	0	0	0	0	0	0	0	0	0	0	0
ENSG00000182330	0	0	0	0	0	0	0	0	0	0	0	0	0	0	0	0	0	0	0	0	0	0	0	0	0	0	0	0	0	0	0	0	0	0	0	0	0	0	0	0	0	0	0	0	0	0	0	0	0
ENSG00000237700	0	0	0	0	0	0	0	0	0	0	0	0	0	0	0	0	0	0	0	0	0	0	0	0	0	0	0	0	0	0	0	0	0	0	0	0	0	0	0	0	0	0	0	0	0	0	0	0	0
ENSG00000204501	0	0	0	0	0	0	0	0	0	0	0	0	0	0	0	0	0	0	0	0	0	0	0	0	0	0	0	0	0	0	0	0	0	0	0	0	0	0	0	0	0	0	0	0	0	0	0	0	0
ENSG00000228229	0	0	0	0	0	0	0	0	0	0	0	0	0	0	0	0	0	0	0	0	0	0	0	0	0	0	0	0	0	0	0	0	0	0	0	0	0	0	0	0	0	0	0	0	0	0	0	0	0
ENSG00000204481	0	0	0	0.17	0	0	0	0	0.17	0	0	0	0.25	0.17	0.17	0	0	0	0.17	0	0.17	0	0	0	0	0	0	0	0	0	0	0	0	0.17	0	0	0	0.33	0.5	0	0.17	0	0	0	0	0	0	0	0
ENSG00000204480	0	0	0	0	0	0	0	0	0	0	0	0	0	0	0	0	0	0	0	0	0	0	0	0	0	0	0	0	0	0	0	0	0	0	0	0	0	0	0	0	0	0	0	0	0	0	0	0	0
ENSG00000204479	0	0	0	0	0	0	0	0	0	0	0	0	0	0	0	0	0	0	0	0	0	0	0	0	0	0	0	0	0	0	0	0	0	0	0	0	0	0	0	0	0	0	0	0	0	0	0	0	0
ENSG00000204478	0	0	0	0	0	0	0	0	0	0	0	0	0	0	0	0	0	0	0	0	0	0	0	0	0	0	0	0	0	0	0	0	0	0	0	0	0	0	0	0	0	0	0	0	0	0	0	0	0
ENSG00000162494	0	0	0	0	0	0	0	0	0	0	0	0	0	0	0	0	0	0	0	0	0	0	0	0	0	0	0	0	0	0	0	0	0	0	0	0	0	0	0	0	0	0	0	0	0	0	0	0	0
ENSG00000259961	0	0	0	0	0	0	0	0	0	0	0	0	0	0	0	0	0	0	0	0	0	0	0	0	0	0	0	0	0	0	0	0	0	0	0	0	0	0	0	0	0	0	0	0	0	0	0	0	0
ENSG00000215909	0	0	0	0	0	0	0	0	0	0	0	0	0	0	0	0	0	0	0	0	0	0	0	0	0	0	0	0	0	0	0	0	0	0	0	0	0	0	0	0	0	0	0	0	0	0	0	0	0
ENSG00000162493	0	0	0	0	0	0	0	0	0	0	0	0	0	0	0	0	0	0	0	0	0	0	0	0	0	0	0	0	0	0	0	0	0	0	0	0	0	0	0	0	0	0	0	0	0	0	0	0	0
ENSG00000222952	0	0	0	0	0	0	0	0	0	0	0	0	0	0	0	0	0	0	0	0	0	0	0	0	0	0	0	0	0	0	0	0	0	0	0	0	0	0	0	0	0	0	0	0	0	0	0	0	0
ENSG00000237445	0	0	0	0	0	0	0	0	0	0	0	0	0	0	0	0	0	0	0	0	0	0	0	0	0	0	0	0	0	0	0	0	0	0	0	0	0	0	0	0	0	0	0	0	0	0	0	0	0
ENSG00000253085	0	0	0	0	0	0	0	0	0	0	0	0	0	0	0	0	0	0	0	0	0	0	0	0	0	0	0	0	0	0	0	0	0	0	0	0	0	0	0	0	0	0	0	0	0	0	0	0	0
ENSG00000116731	17	0	11	0	8	1	6	0	0	3	4	2	2	19	0	2	17	2	3	9	8	0	12	2	1	0	0	0	12	1	59	19	5	0	6	1	14	1	2	0	20	7	5	3	0	0	0	9	18
ENSG00000189337	0	0	0	0	0	0	0	0	0	0	0	0	1	0	0	0	0	1	0	0	0	0	0.5	0	0	0	0	0	0	0	0	0	0	0	1	1	0	0	0	0	0	0	0	0	0	3	0	0	0
ENSG00000252151	0	0	0	0	0	0	0	0	0	0	0	0	0	0	0	0	0	0	0	0	0	0	0	0	0	0	0	0	0	0	0	0	0	0	0	0	0	0	0	0	0	0	0	0	0	0	0	0	0
ENSG00000231606	0	0	0	0	0	0	0	0	0	0	0	0	0	0	0	0	0	0	0	0	0	0	0	0	0	0	0	0	0	0	0	0	0	0	0	0	0	0	0	0	0	0	0	0	0	0	0	0	0
ENSG00000234593	1	0	0	0	0	0	0	0	0	0	0	0	0	0	0	0	0	0	7	0	0	0	0	0	0	0	0	0	0	0	0	0	3	0	0	7	0	4	0	0	0	0	0	0	0	0	0	2	0
ENSG00000235829	0	0	0	0	0	0	0	0	0	0	0	0	0	0	0	0	0	0	0	0	0	0	0	0	0	0	0	0	0	0	0	0	0	0	0	0	0	0	0	0	0	0	0	0	0	0	0	0	0
ENSG00000287756	0	0	0	0	0	0	0	0	0	0	0	0	0	0	0	0	11.5	0	0	5	0	0	0	0	0	8	0	0	0	0	0	0	0	0	0	0	0	0	3	0	0	0	0	0	0	0	0	0	0
ENSG00000175147	0	0	0	0	0	0	0	0	0	0	0	0	0	0	0	0	0	0	0	0	0	0	0	0	0	0	0	0	0	0	0	0	0	0	0	0	0	0	0	0	0	0	0	0	0	0	0	0	0
ENSG00000171729	0	0	0	0	0	0	0	0	0	0	0	0	0	0	0	0	0	0	0	0	0	0	0	0	0	0	0	0	0	0	0	0	0	0	0	1	0	0	0	0	0	0	0	0	0	0	0	0	0
ENSG00000204464	0	0	0	0	0	0	0	0	0	0	0	0	0	0	0	0	0	0	0	0	0	0	0	0	0	0	0	0	0	0	0	0	0	0	0	0	0	0	0	0	0	0	0	0	0	0	0	0	0
ENSG00000215720	0	0	0	0	0	0	0	0	0	0	0	0	0	0	0	0	0	0	0	0	0	0	0	0	0	0	0	0	0	0	0	0	0	0	0	0	0	0	0	0	0	0	0	0	0	0	0	0	0
ENSG00000278480	0	0	0	0	0	0	0	0	0	0	0	0	0	0	0	0	0	0	0	0	0	0	0	0	0	0	0	0	0	0	0	0	0	0	0	0	0	0	0	0	0	0	0	0	0	0	0	0	0
ENSG00000142621	6	0	0	0	0	0	0	6	0	0	0	0	0	0	0	0	0	0	4	0	0	0	10	0	0	0	0	0	0	0	0	0	0	0	5	3	0	0	0	0	0	0	0	0	0	0	0	0	0
ENSG00000233485	3	0	0	0	0	0	0	0	0	0	0	0	0	0	0	0	0	0	1	0	0	0	0	0	0	0	0	0	0	0	0	0	0	0	0	2	0	0	0	0	0	0	0	0	0	0	0	0	0
ENSG00000236045	0	0	0	0	0	0	0	0	0	0	0	0	0	0	0	0	0	0	0	0	0	0	0	0	0	0	0	0	0	0	0	0	0	0	0	0	0	0	0	0	0	0	0	0	0	0	0	0	0
ENSG00000228140	0	0	0	0	0	0	0	0	0	0	0	0	0	0	0	0	0	0	0	0	0	0	0	0	0	0	0	0	0	0	0	0	0	0	0	0	0	0	0	0	0	0	0	0	0	0	0	0	0
ENSG00000142634	0	0	0	1	0	4	0	0	0	0	4	0	2	0	0	4	0	0	0	6	0	18	0	2	0	0	41	0	0	5	0	0	0	1	3	8	0	0	0	1	0	0	0	0	29	11	0	4	9
ENSG00000162438	0	0	0	0	0	0	0	1	0	0	0	0	0	0	0	0	0	0	0	0	0	0	0	0	0	0	0	0	0	0	0	0	0	0	0	0	0	0	0	0	0	0	0	0	0	0	0	0	0
ENSG00000142615	0	6	0	0	0	0	0	8.5	0	0	0	0	0	0	0	0	0	0	0	0	0	3	0.5	0	0	0	0.5	0	0	0	0	0	0	0	0	1	0	0	0	0	0	0	0	0	0	0	0	0	0
ENSG00000215704	0	6	0	0	0	0	0	3.5	0	0	0	0	0	0	1	0	0	0	0	0	0	0	0.5	0	0	0	0.5	0	0	0	0	0	0	0	0	0	0	0	0	0	0	0	0	0	0	0	0	0	0
ENSG00000132906	27	0	5	3	0	22	3	33	0	0	4	1	9	0	11	2	0	0	17	7	7	1	2	3	6	0	25	0	26	0	0	3	6	0	4	9	5	0	0	71	0	14	1	0	26	12	0	4	0
ENSG00000116138	14	0	0	7	0	14	4	26.5	0	3	10	0	4	26	0	11	0	5	0	2	4	0	10	0	6	0	14	3	2	4	0	0	10	0	4	8	0	4	0	0	0	0	10	24	0	7	57	11	0
ENSG00000251866	0	0	0	0	0	0	0	0	0	0	0	0	0	0	0	0	0	0	0	0	0	0	0	0	0	0	0	0	0	0	0	0	0	0	0	0	0	0	0	0	0	0	0	0	0	0	0	0	0
ENSG00000272510	0	0	0	0	0	0	0	0	0	0	0	0	0	0	0	0	0	0	0	0	0	0	0	0	0	0	0	0	0	0	0	0	0	0	0	0	0	0	2	0	0	0	0	0	0	0	0	0	0
ENSG00000116771	0	0	0	0	0	0	0	0	0	0	2	0	0	0	0	0	0	0	0	0	0	0	7	0	0	0	0	0	0	0	0	0	0	0	0	0	0	0	0	0	0	0	0	0	0	0	0	0	0
ENSG00000237301	0	0	0	0	0	0	0	0	0	0	0	0	0	0	0	0	0	2	0	0	0	0	0	0	0	0	3	0	0	0	0	0	0	1	0	0	0	0	0	0	0	0	0	0	0	0	0	0	0
ENSG00000235084	5.02	0.2	4.83	8.93	9.03	2.05	2.25	2.27	0	2.9	1.33	0.6	0.45	6.25	2.15	0	0.7	5.13	3.25	2.33	8.58	4.27	3.1	1.75	1.65	0	9.03	1.95	6.27	6.92	4.4	0.2	1.17	3.13	3.48	2.4	2.82	1.8	0.7	3.68	2.98	1.82	3.17	1.4	5.98	2.35	1.6	0.4	7.97
ENSG00000252417	0	0	0	0	0	0	0	0	0	0	0	0	0.5	0	0	0	0	0	0	0	0	0	0	0	0	0	0	0	0.2	0	0	0	0	0	0	0	0	0	0	0	0	0	0	0	0	0	0	0	0
ENSG00000236500	0	0	0	0	0	0	0	0	0	0	0	0	0	0	0	0	0	0	0	0	0	0	0	0	0	0	0	0	0	0	0	0	0	0	0	0	0	0	0	0	0	0	0	0	0	0	0	0	0
ENSG00000197312	14	38.5	0	10	0	25	8.5	5	0	4	7	2	17	0	13	1	0	0	10.5	3	17.5	0.1	14	0	10.5	0	0	3	2	13	0	8	13.5	6	10	25	24	1	5.5	0	0	2	22	62	18.17	9	0	13.5	11.5
ENSG00000215695	0	16.5	0	8	0	0	1.5	0	0	0	1	0	2	0	0	1	0	0	2.5	0	4.5	0	0	0	0.5	0	0	0	0	2	0	0	2.5	0	0	0	3	0	0.5	0	0	0	0	0	0	3	0	1.5	3.5
ENSG00000271742	0	0	0	0	0	0	0	0	0	0	0	0	0	0	0	0	0	0	0	0	0	0	0	0	0	0	0	0	0	0	0	0	0	0	0	0	0	0	0	0	0	0	0	0	0	0	0	0	0
ENSG00000116786	27	1	12	2	1	11	39	23	1	1	11	0	6	9	6	6	14	0	0	11	0	34	8	2	3	0	0	6	13	4	0	0	17	1	21	4	11	9	4	0	0	8	2	3	35	15	0	10	4
ENSG00000237938	0	0	0	0	0	0	0	0	0	0	0	0	1	0	0	0	0	0	0	0	0	0	0	0	0	0	0	0	0	0	0	0	1	0	0	0	0	0	0	0	0	0	0	0	0	0	0	1	0
ENSG00000162461	10	1	0	0	11	0	0	0	0	0	0	0	0	0	0	0	0	0	0	0	0	0	0	0	0	0	0	0	0	0	0	0	0	0	0	0	0	1	0	0	0	0	0	0	0	0	0	1	0
ENSG00000224459	2	13	0	0	0	0	0	0	0	0	0	0	0	0	0	0	0	0	0	0	0	0	0	0	0	0	0	0	0	0	0	0	0	0	0	0	0	0	0	0	0	0	0	0	0	0	0	0	0
ENSG00000162460	0	0	0	0	0	0	0	0	0	0	0	0	0	0	0	0	0	0	0	0	0	0	0	0	0	0	0	0	0	0	0	0	0	0	0	0	0	0	0	0	0	0	0	0	0	0	0	0	0
ENSG00000162458	0	0	0	0	0	0	0	5	0	0	0	0	0	0	0	0	0	0	0	0	0	0	0	0	0	5	0	0	0	0	0	0	0	0	0	0	0	0	0	0	0	0	0	0	0	0	0	0	0
ENSG00000224321	2.22	0.25	1.86	1.44	0.66	0	0.42	0.38	0.43	0.5	0.25	0.17	0.31	1.66	1.49	0	1.73	0.31	0.88	0.58	2.26	3.13	0	1.75	0.38	0.21	3.59	0.14	1.13	0.73	0.71	0	0.25	2.19	0.49	0.25	1.65	2.44	0.14	2.91	2.57	0.73	0.94	0.33	1.55	0.33	2.09	0.14	1.85
ENSG00000233954	47.5	24.83	35	34.58	48.03	20	23.5	24.5	11.67	8.5	12.58	19	11	10	41.5	4	55.33	43.83	49.5	21.5	52.33	72.03	27.25	26.5	20.5	19.5	55.42	14.5	46.5	59.33	41	25	15.33	33	20.5	12	51.83	20	19.5	44.67	34.83	20	30.5	22.5	51.75	29.75	46.7	5.33	44.5
ENSG00000178715	8.08	1.58	7.33	12.37	4.83	1	2.17	4.95	0	4.62	2.08	2.25	0	9.5	3.37	1	10	1.17	6	2.12	6.78	8.37	2	1.67	2.25	3.17	10.95	5	6.92	10.33	3.08	4.67	0.92	6.37	3.33	2.33	3.7	2.58	1	4.5	8.92	1.83	5.33	4.37	9.67	7.67	4.83	0.83	5.83
ENSG00000179743	31	3	19	6	8	2	5.5	3	16	3	5	12	3	37	0	2	19	14	12	8.5	10	27	14.5	3	5	19	13	0	49	1	9	0	14	14	10.5	10	5	6	4	59	9	6	17	8	6	20	0	4.5	16
ENSG00000065526	41	48	42	9	14	10	9	22	29	12	22	17	32	72	25	9	6	56	9	2	7	57	69	27	40	2	39	17	24	52.5	25	1	29	27	10	10	126	16	22	101.5	8	28	50	107	21	14	38	12	9
ENSG00000270620	0	0	0	0	0	0	0	0	0	0	0	0	0	0	0	0	0	0	0	0	0	0	0	0	0	0	0	0	0	0	0	0	0	0	0	0	0	0	0	0	0	0	0	0	0	0	0	0	0
ENSG00000116809	13	0	0	7	0	11	12	13	0	0	6	2	9	0	6	0	0	10	0	8	23	0	4	0	6	0	0	7	46	10	0	0	5	0	0	0	17	5	1	0	4	4	12	0	0	5	1	24	1
ENSG00000234607	0	0	0	0	0	0	0	6	0	0	3	0	0	0	0	0	0	0	0	0	0	0	0	0	0	0	0	0	0	0	0	0	0	1	0	0	0	0	3	0	0	0	0	0	0	0	0	0	0
ENSG00000231353	0	0	0	0	0	0	0	0	0	0	0	0	0	0	0	0	0	0	0	0	0	0	0	0	0	0	0	0	0	0	0	0	0	0	0	0	0	0	0	0	0	0	0	0	0	0	0	0	0
ENSG00000275503	0	0	0	0	0	0	0	0	0	0	0	0	0	0	0	0	0	0	0	0	0	0	0	0	0	0	0	0	0	0	0	0	0	0	0	0	0	0	0	0	0	0	0	0	0	0	0	0	0
ENSG00000224966	0	0	0	0	0	0	0	0	0	0	0	0	0	0	0	0	0	0	0	0	0	0	0	0	0	0	0	0	0	0	0	0	0	0	0	0	0	0	0	0	0	0	0	0	0	0	0	0	0
ENSG00000183888	0	0	0	0	0	0	0	0	0	0	0	0	0	0	0	0	0	0	0	0	0	0	0	0	0	0	0	0	0	0	0	0	0	0	0	0	0	0	0	0	0	0	0	0	0	0	0	0	0
ENSG00000233078	0	0	0	0	0	0	0	0	0	0	0	0	0	0	0	0	0	0	0	0	0	0	0	0	0	0	0	0	0	0	0	0	0	0	0	0	0	0	0	0	0	0	0	0	0	0	0	0	0
ENSG00000173641	0	0	0	0	0	0	0	0	0	1	0	0	0	0	0	0	0	0	0	0	0	0	0	0	0	0	0	0	0	0	0	0	0	0	0	0	0	0	0	0	0	0	0	0	0	0	0	0	0
ENSG00000186510	0	0	0	0	0	0	0	0	0	1	0	0	0	0	0	0	0	0	0	0	0	0	0	0	0	0	0	0	0	0	0	0	0.5	0	0	0	0	0	0	0	0	0	0	0	0	0	0	0	0
ENSG00000232456	0	0	0	0	0	0	0	0	0	0	0	0	0	0	0	0	0	0	0	0	0	0	0	0	0	0	0	0	0	0	0	0	0	0	0	0	0	0	0	0	0	0	0	0	0	0	0	0	0
ENSG00000184908	0	0	0	0	0	0	0	0	0	0	0	0	0	0	0	0	0	0	0	0	0	0	0	0	0	1	0	0	0	0	0	0	4.5	0	0	0	0	0	0	0	0	0	0	0	0	0	0	0	0
ENSG00000185519	0	0	0	0	0	0	0	0	0	0	0	0	0	0	0	0	0	0	0	0	0	0	0	0	0	0	0	0	0	0	0	0	0	0	0	0	0	0	0	0	0	0	0	0	0	0	0	0	0
ENSG00000142627	0	0	0	0	0	0	0	0	0	0	0	0	0	0	0	0	0	0	0	0	0	0	0	0	0	0	0	0	0	0	5	0	0	0	0	0	0	0	0	0	0	0	0	0	0	0	0	0	0
ENSG00000227959	0	0	0	0	0	0	0	0	0	0	0	0	0	0	0	0	0	0	0	0	0	0	0	0	0	0	0	0	0	0	0	0	0	0	0	0	0	0	0	0	0	0	0	0	0	0	0	0	0
ENSG00000224621	0	0	0	0	0	0	0	0	0	0	0	0	0	0	0	0	0	3	0	0	0	0	0	0	0	0	0	0	0	0	0	0	0	0	0	0	0	0	0	0	0	0	0	0	0	0	0	0	0
ENSG00000234166	0	0	0	0	0	0	0	0	0	0	0	0	0	0	0	0	0	0	0	2	0	0	0	0	0	0	0	0	0	0	0	0	0	0	0	0	0	0	0	3	0	0	2	0	0	0	0	0	0
ENSG00000142632	0	0	0	0	0	0	0	0	0	0	2	0	0	0	0	0	0	0	0	5	0	0	0	0	0	0	0	0	0	0	0	0	0	0	0	0	0	0	0	13	0	0	4	0	0	0	0	0	0
ENSG00000237276	0	0	0	0	0	0	0	0	0	0	0	0	0	0	0	0	0	0	0	0	0	0	0	0	0	0	0	0	0	0	0	0	0	0	0	0	0	0	0	0	0	0	0	0	0	0	0	0	0
ENSG00000288398	7	0	0	0	0	1	0	0	0	0	4	0	0	0	0	0	0	3	0	1	0	0	2	0	0	0	0	0	0	0	0	0	3	0	2	5	0	0	0	0	0	3	1	0	0	0	0	1	0
ENSG00000132881	0	0	0	0	0	0	1	0	0	0	0	0	0	0	0	0	0	2	0	0	0	0	0	0	0	0	0	0	0	0	0	0	0	0	0	0	1	0	0	0	0	0	0	0	0	0	0	0	0
ENSG00000233929	0	0	0.2	0	4	0	0	0	0	0	0	0	0	0	0	0	0	0	0	0	0	0	0	0	0	0	0	0	6	0	0	0	0	0	0	0.33	0	0	0	0	0	0	1	0	0	0	0	0	2
ENSG00000037637	15	2	0	7	3	21	21	39	0	10	1	2	5	0	3	8	0	30	2	3	0	0	63	5	34	0	0	7	40	26	0	0	20	10	5	7	34	4	3	0	0	22	45	0	33	25	0	19	8
ENSG00000055070	52.5	0	0	28	1	11	26	17.5	0	1	3	20	2	0	21.5	4	6	20	24	16	15	0	29	19	31	0	5	2	45	32	0	11	9	0	17	3	52	4	7	0	0	20	26	27	13	17	81	11	12.5
ENSG00000226457	0	0	0	0	1.33	0	0.25	0	0	0	0	0	0	0.17	0	0	0	0	0.38	0	0.83	0.5	0.83	0	0	0.5	0	0	0.67	0	0.25	0	0	0	0	0	0.5	0.5	0.2	0	0.34	0.46	0	0	0	0.89	0.39	0	0
ENSG00000187144	6	12	0	8	0	2	7	4	0	2.5	0	6	1	0	0	0	1	1	1.5	0	5	0	1	0	8	0	0	2	0	7	0	0	2.5	0	6	1.5	2.5	1	6	0	0	5	7	0	1	0	0	1	5
ENSG00000157191	24	48	44	19	62	17	45	25	18	4	25	55	32	67	12	22	28	18	39	8	36	0	28	20	87	0	22	8	160	134	17	17	16	52	14	16	37	16	35	87	62	69	23	28	61	41	94	33	42
ENSG00000226029	0	0	0	0	0	0	0	0	0	0	4.5	0	1	0	0	2	0	0	0	0	0	0	2	0	0	0	0	2	0	0	0	0	0	0	0	0	0	0	0	0	0	0	0	0	0	0	0	1	0
ENSG00000080947	0	0	0	0	0	0	2	0	0	0	2	0	2	0	0	6	0	0	0	0	0	0	3	0	2	0	0	1	0	0	0	0	1	1	0	2	0	0	0	8	0	0	0	0	0	0	0	2	0
ENSG00000206652	0.08	0	0	0	0	0.1	0	0	0.45	0	0.1	0	0	0.1	0	1	0	2.09	0	0	0.1	0.28	0	0	0	0.99	0	0.15	0.98	0	0	0.38	0	0	0.28	0	0	0	0	0.17	0.86	0	0	0.2	0	0	0.51	0	0
ENSG00000261135	0	0	0	0	0.62	0	0	0	0	1.5	0	0	0	0	0	0	0	1.5	0	0	0	0	0	0	0	0	0	0	0	0.33	0	0	0	0	0	0	0	0	0	0	0	0	0	0	1.12	0	0	0.85	0
ENSG00000285853	0	0	0	0	0.77	0	0	0	0	0.5	0	0	0	0	0	0	0	0.5	0	0	0	0	0	0	0.2	0	0	0	0	0.53	0	0	0.1	0	0	0	0	0	0	0	0	0	0	0	0.12	0	0	0.7	0
ENSG00000224174	0	0	0	0	0.1	0	0	0	0	0	0	0	0	0	0	0	0	0	0	0	0	0	0	0	0.2	0	0	0	0	0.2	0	0	0.1	0	0	0	0	0	0	0	0	0	0	0	0	0	0	0.1	0
ENSG00000233421	0	0	0	0	0	0	0	0	0	0	0	0	0	0	0	0	0	0	0	0	0	0	0	0	0	0	0	0	0	0	0	0	0	0	0	0	0	0	0	0	0	0	0	0	0	0	0	0	0
ENSG00000277344	0	0	0	0	0	0	0	0	0	0	0	0	0	0	0	0	0	0	0	0	0	0	0	0	0	0	0	0	0	0	0	0	0	0	0	0	0	0	0	0	0	0	0	0	0	0	0	0	0
ENSG00000225710	0	0	0	0	0	0	0	0	0	0	0	0	0	0	0	0	0	0	0	0	0	0	0	0	0	0	0	0	0	0	0	0	0	0	0	0	0	0	0	0	0	0	0	0	0	0	0	0	0
ENSG00000219481	6.05	14.28	9.08	5.31	21.33	16.3	5.12	17.78	0.29	8.52	12.44	8.18	3.19	0	1	7	0	11.94	1	3	1.45	3.5	39.74	14.51	8.24	0.11	0.5	7.01	0	12.78	0	0	7.85	0.5	3.61	9.79	23.07	2.71	6.51	1.5	0	9.17	12.46	11.86	34.54	8.38	4.67	5.12	5.17
ENSG00000271732	0	0	0	0	0	0	0	0	0	0	0	0	0	0	0	0	0	0	0	0	0	0	0	0	0	0	0	0	0	0	0	0	0	0	0	0	0	0	0	0	0	0	0	0	0	0	0	0	0
ENSG00000215908	26.5	6	87.5	21	14	28.25	16	16	0	0	20.5	0	1.5	22	19.5	1	22.5	2	13	1	22	33.5	11	2.5	4.5	10	5.5	1	0	7.5	0	0	18	6	16	4	47	20	2	0	0	19.5	1.5	0	0	16	0	13.5	13.5
ENSG00000283773	1.5	0	0	0	0	1.25	2	2	0	0	1.5	0	0.5	0	0.5	0	3.5	0	0	0	2	0	0	0	0	2	3.5	0	0	0.5	0	0	6	2	0	1	5	0	0	0	0	2.5	0.5	0	0	0	0	1	1.5
ENSG00000186301	0	0	0	0	0	0	0	0	0	0	0	0	0	0	0	0	0	0	0	0	0	0	2	0	0	0	0	0	0	0	0	0	0	0	0	0	0	0	0	0	0	0	0	3.67	0	0	0	0	0
ENSG00000282143	0	0	0	0	0.67	0	0	0	0	0	0	0	0	0.1	0	0	0	0.51	0	0	0	0	0	0	0	0.1	0	0	0	0	0	0.1	0	0	0	0	0	0	0	0	0	0	0	0	0	0	0	0.25	0
ENSG00000207513	0.08	0	0	0	0	0.1	0	0	0.55	0	0.1	0	0	0.1	0	0	0	1.09	0	0	0.1	0.28	0	0	0	0.7	0	0.49	1.08	0	0	0.38	0	0	0.28	0	0	0	0	0.17	0.86	0	0	0.2	0	0	0.51	0	0
ENSG00000280114	0	0	0	0	0	0	0	0	0	0	0	0	0	0	0	0	0	0	0	0	0	0	0	0	0	0	0	0	0	0	0	0	0	0	0	0	0	0	0	0	0	0	0	0	0	0	0	0	0
ENSG00000236698	9.5	13.67	2.83	13.83	0	8.33	3.33	8.83	5	5	4.5	5	6.5	12.33	7	1.5	0	19.33	4	0	17.83	12	10.33	2	3.5	2.5	43.5	5.33	11.83	11	0	2	1.5	3.5	7	4	12	3	0.5	2.5	3.83	2.83	2.5	6.33	12	1	0	6	6.5
ENSG00000268869	0	0	0	0	0	0	0	0	0	0	0	0	0	0	0	0	0	0	0	0	0	0	0	0	0	0	0	0	0	0	0	0	0	0	0	0	0	0	0	0	0	0	0	0	0	0	0	0	0
ENSG00000279151	0	0	0	0	0	0	0	0	0	0	0	0	0	0	0	0	0	0	0	0	0	0	0	0	0	0	0	0	0	0	0	0	0	0	0	0	0	0	0	0	0	0	0	0	0	0	0	0	0
ENSG00000282740	0	0	0	0	0.67	0	0	0	0	0	0	0	0	0.1	0	0	0	0.51	0	0	0	0	0	0	0	0.2	0	0	0	0	0	0.1	0	0	0	0	0	0	0	0	0	0	0	0	0	0	0	0.25	0
ENSG00000058453	0	0	0	0	0	0	0	0	0	0	1.5	0	2	0	0	0	0	0	0	0	3	0	0	0	4	0	0	0	0	0	0	0	2	1	0	3	0	0	0	0	0	0	0	12	1	0	0	0	0
ENSG00000227684	0	0	0	0	0	0	0	0	0	0	0	0	0	0	0	0	0	0	0	0	0	0	0	0	0	0	0	0	0	0	0	0	0	0	0	0	0	0	0	0	0	0	0	0	0	0	0	0	0
ENSG00000207389	0.08	0	0	0	0	0.1	0	0	0.55	0	0.1	0	0	0.1	0	0	0	1.09	0	0	0.1	0.28	0	0	0	0.99	0	0.49	1.08	0	0	0.38	0	0	0.28	0	0	0	0	0.17	0.86	0	0	0.2	0	0	0.51	0	0
ENSG00000186715	0	0	0	0	0	0	0	5.33	0	0	0	0	0	0	0	0	0	0	0	0	0	0	1.5	0	0	0	0	0	0	0	0	0	0	0	0	0	0	0	0	0	0	0	0	1.17	0	0	0	0.5	0
ENSG00000223643	0	0	0	0	0	0	0	0	0	0	0	0	0	0	0	0	0	0	0	0	0	0	0	0	0	0	0	0	0	0	0	0	0	0	0	0	0	0	0	0	0	0	0	0	0	0	0	0	0
ENSG00000230239	0	0	0	0	0	0	0	0	0	0	0	0	0	0	0	0	0	0	0	0	0	0	0	0	0	0	0	0	0	0	0	0	0	0	0	0	0	0	0	0	0	0	0	0	0	0	0	0	0
ENSG00000263811	0	0	0	0	0	0	0	0	0	0	0	0	0	0	0	0	0	0.5	0	0	0	0	0	0	0	0	0	0	0	0	0	0	0	0	0	0	0	0	0	0	0	0	0	0	0	0	0	0	0
ENSG00000228549	0	0	0	0	0	0	0	0	0	0	0	0	0	0	0	0	0	0	0	0	0	0	0	0	0	0	0	0	0	0	0	0	0	0	0	0	0	0	0	0	0	0	0	0	0	0	0	0	0
ENSG00000277234	0	0	0	0	0	0	0	0	0	0	0	0	0	0	0	0	0	0	0	0	0	0	0	0	0	0	0	0	0	0	0	0	0	0	0	0	0	0	0	0	0	0	0	0	0	0	0	0	0
ENSG00000238142	0	0	0	0	0.45	0	0	0	0	0	1	0	0	0	0	0	0	0	0	0	0	0	0	0	0.4	0	0	0	0	0.4	0	0	0.2	0	0	0	0	0	0	0	0	0	0	0	0	0	0	0.2	0
ENSG00000235241	0	0	0	0	0	0	0	0	0	0	0	0	0	0	0	0	0	0	0	0	0	0	0	0	0	0	0	0	0	0	0	0	0	0	0	0	0	0	0	0	0	0	0	0	0	0	0	0	0
ENSG00000207005	0.08	0	0	0	0	0.1	0	0	0.55	0	0.1	0	0	0.1	0	0	0	2.09	0	0	0.1	0.28	0	0	0	0.99	0	2.49	1.08	0	0	0.38	0	0	0.28	0	0	0	0	0.17	0.86	0	0	0.2	0	0	0.51	0	0
ENSG00000272426	0	0	0	0	0	0	0	1	0	0	1	0	0	0	0	0	0	0	0	0	0	0	0	0	0	0	0	0	0	0	0	0	0	0	0	3	0	0	0	0	0	0	0	0	0	0	0	0	0
ENSG00000117122	0	0	0	0	0	0	0	0	0	0	0	0	0	0	0	0	0	0	0	0	0	0	0	0	0	0	0	0	0	0	0	0	0	0	0	0	0	0	0	0	0	0	0	0	0	0	0	0	0
ENSG00000286898	0	0	0	0	0	0	0	0	0	0	0	0	0	0	0	0	0	0	0	0	0	0	0	0	0	0	0	0	0	0	0	0	0	0	0	0	0	0	0	0	0	0	0	0	0	0	0	0	0
ENSG00000226526	0	0	0	0	0	0	0	0	0	0	0	0	0	0	0	0	0	0	0	0	0	0	0	0	0	0	0	0	0	0	0	0	0	0	0	0	0	0	1	0	0	0	0	0	0	0	0	0	0
ENSG00000159363	0	0	0	0	0	1	0	0	0	0	1	0	0	0	0	0	1	0	0	0	0	0	0	0	4	0	0	1	0	0	0	4	0	0	0	8	0	0	2.5	0	0	0	0	0	0	0	0	0	3
ENSG00000288636	0	0	0	0	0	0	0	0	0	0	0	0	0	0	0	0	0	0	0	0	0	0	0	0	0	0	0	0	0	0	0	0	0	0	0	0	0	0	0.5	0	0	0	0	0	0	0	0	0	0
ENSG00000117118	160	29	18	113	56	91	69.5	75.5	17	43.5	79.5	62	43	22	71	45.5	150.83	84.5	72.5	89.5	117	51.5	70.5	35.5	64	0	12	92	206.5	102	30	80.5	57	68	95	45	192.5	95.5	50	83	163.67	97.5	104	163.67	177	71.5	191	66	61.5
ENSG00000117115	0	0	0	0	0	0	0	0	0	0	0	0	0	0	0	0	0	0	0	0	0	0	0	0	0	0	0	0	0	0	0	0	0	0	0	0	0	0	0	0	0	0	0	0	0	0	0	0	0
ENSG00000204362	0	0	0	0	0	0	0	0	0	0	0	0	0	0	0	0	0	0	0	0	0	0	0	0	0	0	0	0	0	0	0	0	0	0	0	0	0	0	0	0	0	0	0	0	0	0	0	0	0
ENSG00000282843	0	0	0	0	0	0	0	0	0	0	0	0	0	0	0	0	0	0	0	0	0	0	0	0	0	0	0	0	0	0	0	0	0	0	0	0	0	0	0	0	0	0	0	0	0	0	0	0	0
ENSG00000142623	0	0	0	0	0	0	0	0	0	0	0	0	0	0	0	0	0	0	0	0	0	0	0	0	0	0	0	0	0	0	0	0	0	0	0	0	0	0	0	0	0	0	0	0	0	0	0	0	0
ENSG00000142619	0	0	0	0	0	0	0	0	0	0	0	0	0	0	0	0	0	0	0	0	0	0	0	0	0	0	0	0	0	0	0	0	0	0	0	0	0	0	0	0	0	0	0	0	0	0	0	0	0
ENSG00000266634	0	0	0	0	0	0	0	0	0	0	0	0	0	0	0	0	0	0	0	0	0	0	0	0	0	0	0	0	0	0	0	0	0	0	0	0	0	0	0	0	0	0	0	0	0	0	0	0	0
ENSG00000159339	0	0	0	0	0	0	0	0	0	0	0	0	0	0	0	0	0	0	0	0	0	0	0	0	0	0	0	0	0	0	0	0	0	0	0	0	0	0	1	0	0	0	0	0	0	0	0	0	0
ENSG00000276747	0	0	0	0	0	0	0	0	0	0	0	0	0	0	0	0	0	0	0	0	0	0	0	0	0	0	0	0	0	0	0	0	0	0	0	0	0	0	0	0	0	0	0	0	0	0	0	0	0
ENSG00000179051	5	0	18	9	7	9	11	1	4	15	12	4	10.5	0	6	4	14.83	13	14.5	19.75	2	6	17	15.5	21	6.5	6.5	1	5	14.7	31.33	31.5	6	28	5	10.83	14	5	11.5	65.25	5	7	11.5	3	0	6	11	2.33	3.33
ENSG00000227751	0	0	0	2	1.5	1	1	0	0	4	1	1	3	0	0	0	2	1	4	3	0	0	2	2	4	0	0	0	0	5	2	3	1	6	1	3	2	2	0	5.5	1	0	0	0	0	3	0	1	0
ENSG00000074964	0	0	0	0	0	0	0	0	0	0	0	0	0	0	0	0	0	0	0	0	0	0	0	0	0	0	0	0	0	0	0	0	0	0	0	0	0	0	0	0	0	0	0	0	0	0	0	0	0
ENSG00000236648	0	0	0	0	0	0	0	0	0	0	0	0	0	0	0	0	0	0	0	0	0	0	0	0	0	0	0	0	0	0	0	0	0	0	0	0	0	0	0	0	0	0	0	0	0	0	0	0	0
ENSG00000117148	0	0	0	0	0	0	0	0	0	5	0	0	0	0	0	0	0	0	0	0	0	0	0	0	0	0	0	0	0	0	0	0	0	0	0	0	0	0	0	0	0	0	0	0	0	0	0	0	0
ENSG00000284653	0	0	0	0	0	0	0	0	0	0	0	0	0	0	0	0	0	0	0	0	0	0	0	0	0	0	0	0	0	0	0	0	0	0	0	0	0	0	0	0	0	0	0	0	0	0	0	0	0
ENSG00000261781	0	0	0	0	0	0	0	0	0	0	0	0	0	0	0	0	0	0	0	0	0	0	0	0	0	0	0	0	0	0	0	0	0	0	0	0	0	0	0	0	0	0	0	0	0	0	0	0	0
ENSG00000117154	0	0	0	0	0	0	0	0	0	0	0	0	0	0	0	0	0	0	0	0	0	0	0	0	0	0	0	0	0	0	0	0	0	0	0	0	0	0	0	0	0	0	0	0	0	0	0	0	0
ENSG00000280222	0	0	0	0	0	0	0	0	0	0	0	0	0	0	0	0	0	0	0	0	0	0	0	0	0	0	0	0	0	0	0	0	0	0	0	0	0	0	0	0	0	0	0	0	0	0	0	0	0
ENSG00000230035	0	0	0	0	0	0	0	0	0	0	0	0	0	0	0	0	0	0	0	0	0	0	0	0	0	0	0	0	0	0	0	0	0	0	0	0	0	0	0	0	0	0	0	0	0	0	0	0	0
ENSG00000225387	0	0	0	0	0	0	0	0	0	0	0	0	0	0	0	0	0	0	0	0	0	0	0	0	0	0	0	0	0	0	0	0	0	0	0	0	0	0	0	0	0	0	0	0	0	0	0	0	0
ENSG00000179023	0	0	0	0	0	0	0	0	0	0	0	0	0	0	0	0	0	0	0	0	0	0	0	0	0	0	0	0	0	0	0	0	0	0	0	0	0	0	0	0	0	0	0	0	0	0	0	0	0
ENSG00000235282	0	0	0	0	0	0	0	0	0	0	0	0	0	0	0	0	0	0	0	0	0	1	0	0.5	0	0	0	0.5	0	0.5	0	0	0	0	0	0	0	0	0	0	0.5	0	0	0	0	0	0	0	0
ENSG00000225478	0	0	0	0	0	0	0	0	0	0	0	0	0	0	0	0	0	0	0	0	0	0	0	0	0	0	0	0	0	0	0	0	0	0	0	0	0	0	0	0	0	0	0	0	0	0	0	0	0
ENSG00000009709	0	0	0	0	0	0	0	0	0	0	0	0	0	0	0	0	0	0	0	0	0	0	0	0	0	0	0	0	0	0	0	0	0	0	0	0	0	0	0	0	0	0	0	0	0	0	0	0	0
ENSG00000179002	0	0	0	0	0	0	0	0	0	0	0	0	0	0	0	0	0	0	0	0	0	0	0	0	0	0	0	0	0	0	0	0	0	0	0	0	0	0	0	0	0	0	0	0	0	0	0	0	0
ENSG00000159423	0	0	0	0	0	0	1	0	0	0	0	0	0	0	0	0	0	0	0	2	8	0	8	0	0	0	0	0	0	0	0	0	0	0	0	2	11	0	0	0	0	0	0	0	0	0	0	1	0
ENSG00000265606	0	0	0	0	0	0	0	0	0	0	0	0	0	0	0	0	0	0	0	0	0	0	0	0	0	0	0	0	0	0	0	0	0	0	0	0	0	0	0	0	0	0	0	0	0	0	0	0	0
ENSG00000221662	0	0	0	0	0	0	0	0	0	0	0	0	0	0	0	0	0	0	0	0	0	0	0	0	0	0	0	0	0	0	0	0	0	0	0	0	0	0	0	0	0	0	0	0	0	0	0	0	0
ENSG00000169991	0	0	0	0	0	0	0	0	0	0	0	0	0	0	0	0	0	0	0	0	0	0	0	1	0	0	0	0	0	2	0	0	0	0	0	0	0	0	0	0	0	0	0	0	0	0	0	0	0
ENSG00000272084	12	6	1.5	1	3.5	6	5	2.5	0	5.5	2.5	3	4	0	0	1	0	1.5	0.5	3.5	0	0	10.5	1.5	3.5	1	0	2	1	1.5	0	0.5	3.5	1	2.5	4	8.5	5.5	1	0.5	0	3	16.5	1	5.5	2.5	0	1.5	0
ENSG00000127481	96	14	10.5	12	13.5	29	41	77.5	5	49.5	10.5	6	25	53	4	6	5	25.5	4.5	26.5	20	1	105	3.5	27.5	10	62	6	1	39.5	31	0.5	25.5	12	29.5	38	58.5	23.5	33	35.5	0	5	98	1	96.5	34.5	0	30.5	2
ENSG00000230424	0	0	19	0	0	1	0	1	0	0	2	7	0	0	0	0	0	0	13.5	8	0	0	12	0	0	1	0	1	0	1	0	0	6	0	2	2	0	3	2	0	1	3	14	0	0	12	0	2	0
ENSG00000127463	13	0	3	20	9	8	12	14	0	10	19	12	8	0	22	11	0	27	29	4	15	0	34	3	19	3	0	6	21	41	24	9	20	0	18	11	41	16	21	0	0	22	7	9	0	4	16	6	11
ENSG00000053372	2	0	0	8	20	6	7	0	0	4	3	0	3	0	2	15	0	26	15	3	0	0	14	19	2	0	0	1	37	38	0	0	6	0	6	19	34	6	0	0	11	1	16	14	0	3	28	9	8
ENSG00000286064	0	0	0	0	0	0	0	0	0	0	0	0	1	0	0	0	0	0	0	0	0	0	1	0	0	0	0	0	0	0	0	0	0	0	0	0	0	0	0	2	0	0	0	0	0	0	0	0	0
ENSG00000211454	0	0	0	0	0	0	0.75	0	0	1	0	0	0	0.17	0.17	0	0.17	0	0	0.17	0	0	5	0	0.17	0	13.67	0	0	0	0	0.33	0	0	0	0.33	8	0	1	0	0.17	0	0.17	2	0	0	0	2	0.17
ENSG00000162482	0	0	0	0	0	0	0.25	0	0	0	0	0	0	0.17	0.17	0	0.17	0	0	0.17	0	0	0	0	0.17	0	0.67	0	0	0	0	0.33	0	0	0	0.33	0	0	0	0	0.17	0	0.17	0	0	0	0	0	0.17
ENSG00000270728	0	0	0	0	0	0	0	0	0	0	0	0	0	0	0	0	0	0	0	0	0	0	0	0	0	0	0	0	0	0	0	0	0	0	0	0	0	0	0	0	0	0	0	0	0	0	0	0	0
ENSG00000053371	0	0	0	5	0	8	0	18	0	6	5	0	0	20.67	5.67	0	21.67	1	4	18.67	0	0	0	0	9.67	0	50.67	0	0	0	2	5.33	0	0	5	5.33	7	1	5	3	13.67	0	6.67	0	49	10	0	4	16.67
ENSG00000200403	0	0	0	0	0	0	0	0	0	0	0	0	0	0	0	0	0	0	0	0	0	0	0	0	0	0	0	0	0	0	0	0	0	0	0	0	0	0	0	4	0	0	0	0	0	0	0	0	0
ENSG00000040487	38.05	9	0	0	0	23	23	5	0	13	9	5	2	46	1	0	0	2	0	10	0	0	7	0	7	0	0	0	0	0	0	0	9	0	15	30	1	0	1	0	0	3	41	0	0	16	0	8	0
ENSG00000077549	63.5	102	66	15.5	22.5	45	18.5	11	17	7	19	12	19	18	18	1	33	42	14	31	19	28	31	7	23	11.5	1	8	13	15	0	29	15	1	41	8.5	46	16	9	67.5	10	17	37	0	49	19.5	58.5	13	11
ENSG00000240490	0	0	0	0	0	0	0	0	0	1	0	0	0	0	0	0	0	0	0	0	0	0	0	0	0	0.2	0	0	0	0	0	0	0	0	0	0	0	0	0	0	0	0	0	0	0	0	0	0	0
ENSG00000173436	52	53.67	25.5	23	50.58	24.83	20	31.58	6.83	7.33	25	10.5	11.67	0	31	9.83	55	30	19.67	26.33	44.08	33.42	32.5	9.33	19.67	2.83	29.67	29.33	68.33	61.58	56.08	47.86	22.42	14.83	31.5	15.83	49.75	33.08	4.33	36.92	31.67	32.75	29.42	31.83	35.58	29.08	36	13.5	56.58
ENSG00000201609	0	0	0	0	0	0	0	0	0	0	0	0	0	0	0	0	0	0	0	0	0	0	0	0	0	0	0	0	0	0	0	0	0	0	0	0	0	0	0	0	0	0	0	0	0	0	0	0	0
ENSG00000235185	0	0	0	0	0	0	0	0	0	0	0	0	0	0	0	0	0	0	0	0	0	0	0	0	0	0	0	0	0	0	0	0	0	0	0	0	0	0	0	0	0	0	0	0	0	0	0	0	0
ENSG00000158747	15.5	11.67	5	5	14.83	9.67	5.33	8.83	2.33	1.33	9	2.5	2.67	0	8.5	1.33	19.5	9	6.17	5.33	12.83	7.67	9	1.33	3.67	1.33	7.67	8.33	19.33	25.83	0.33	14.78	5.67	3.33	7.5	6.33	14.33	8.83	0.33	9	8.67	8	9.67	9.33	10.33	9.33	5.5	2	10.33
ENSG00000270136	48.5	48.17	23.5	21	43.58	23.83	19	26.08	5.83	6.33	20	9	10.67	0	28	9.83	51.5	27	18.17	26.33	40.58	31.42	31.5	6.33	12.67	2.83	28.17	28.33	56.33	53.58	40.08	42.86	22.42	13.83	29.5	15.83	47.75	30.08	3.33	33.92	30.17	26.75	26.42	30.83	32.58	28.08	16	10.5	43.58
ENSG00000226396	1.5	2	4.33	12.33	6.83	0	1	2.5	0.33	5	2	0.5	1	2	4.67	0	6.5	7	6.67	2.5	3.17	5.83	3.5	3.83	2.5	0	20.67	2.5	7	8.17	8.5	0.5	0	0.83	2.5	2.5	4.83	4.42	0	6.5	6.5	3.33	3.5	5.83	4.33	3.33	4.67	2	8.33
ENSG00000158748	0	0	0	0	0	0	0	0	0	0	0	0	0	0	0	0	0	0	0	0	0	0	0	0	0	0	0	0	0	0	0	0	0	0	0	0	0	0	0	0	0	0	0	0	0	0	0	0	0
ENSG00000162542	0	0	0	0	0	0	0	0	0	0	0	0	0	0	0	0	0	0	0	0	0	0	0	0	0	0	0	0	0	0	0	0	0	0	0	0	0	0	0	0	0	0	0	0	0	0	0	0	0
ENSG00000178828	0	0	0	0	0	0	0	0	0	0	0	0	0	0	0	0	0	0	0	0	0	0	0	0	0	0	0	0	0	0	0	0	0	0	0	0	0	0	0	0	0	0	0	0	0	0	0	0	0
ENSG00000235434	0	0	0	0	0	0	0	0	0	0	0	0	0	0	0	0	0	0	0	0	0	0	0	0	0	0	0	0	0	0	0	0	0	0	0	0	0	0	0	0	0	0	0	0	0	0	0	0	0
ENSG00000169914	20	0	0	6	9	2	12	9	0	4	15.5	0	9	0	0	6	0	15	0	0	3	0	14	5	13	0	0	0	0	12	0	0	0	6	0	1	53	3	2	0	13	3	0	0	0	0	0	3	9
ENSG00000188784	0	0	0	0	0	0	0	0	0	0	0	0	0	0	0	0	0	0	0	0	0	0	0	0	0	0	0	0	0	0	0	0	0	0	0	0	0	0	0	0	0	0	0	0	0	0	0	0	0
ENSG00000242688	0	0	0	0	0	0	0	0	0	0	0	0	0	0	0	0	0	0	0	0	0	0	0	0	0	0	0	0	0	0	0	0	0	0	0	0	0	0	0	0	0	0	0	0	0	0	0	0	0
ENSG00000188257	0	0	0	0	0	0	0	0	0	0	0	0	0	0	0	0	0	0	0	0	0	0	0	0	0	0	0	0	0	0	0	0	0	0	0	0	0	0	4	0	0	0	0	0	0	0	0	0	0
ENSG00000127472	0	0	0	0	0	0	0	0	0	0	0	0	0	0	0	0	0	0	0	0	0	0	0	0	0	0	0	0	0	0	0	0	0	0	0	0	0	0	0	0	0	0	0	0	0	0	0	0	0
ENSG00000117215	0	0	0	0	0	0	0	0	0	0	0	0	0	0	0	0	0	0	0	0	0	0	0	0	0	0	0	0	0	0	0	0	0	0	0	0	0	0	0	0	0	0	0	0	0	0	0	0	0
ENSG00000158786	0	0	0	0	0	0	0	0	0	0	0	0	0	0	0	0	0	0	0	0	0	0	0	0	0	0	0	0	0	0	0	0	0	0	0	0	0	0	0	0	0	0	0	0	0	0	0	0	0
ENSG00000227066	0	0	0	0	0	0	0	0	0	0	0	0	0	0	0	0	0	0	0	0	0	0	0	0	0	0	0	0	0	0	0	0	0	0	0	0	0	0	0	0	0	0	0	0	0	0	0	0	0
ENSG00000187980	0	0	12.5	0	0	0	2	0	0	0	0	0	0	0	0	0	0	0	0	0	0	0	0	0	0	0	0	0	0	0	0	0	6	0	0	0	0	0	0	20.5	0	0	0	0	0	0	0	0	8
ENSG00000225986	0	0	8	0	0	0	0	0	0	1	10	1	0	0	9	0	0	0	0	0	0	0	2	0	3	0	0	0	0	10	35	0	0	4	3	1	5	5	0	43	0	3	6	27.5	0	4	0	0	2
ENSG00000162543	0	0	0	0	3	2	5	0	0	0	0	0	2	0	4	0	0	0	0	0	0	13	0	0	0	0	0	0	0	15	0	0	7	0	0	0	0	0	0	0	0	8	0	0	0	0	0	0	0
ENSG00000228105	0	0	0	0	0	0	0	0	0	0	0	0	0	0	0	0	0	0	0	0	0	0	0	0	0	0	0	0	0	0	0	0	0	0	0	0	0	0	0	0	0	0	0	0	0	0	0	0	0
ENSG00000284710	0	0	0	0	0	0	0	0	0	0	0	0	0	0	0	0	0	0	0	0	0	0	0	0	0	0	0	0	0	0	0	0	0	0	0	0	0	0	0	0	0	0	0	0	0	0	0	0	0
ENSG00000158816	0	0	0	0	0	0	0	0	0	0	0	0	0	0	0	0	0	0	0	0	0	0	0	0	0	0	0	0	0	0	0	0	0	0	0	0	0	0	0	0	0	0	0	0	0	0	0	0	0
ENSG00000226664	0	0	0	0	0	0	0	0	0	0	0	0	0	0	0	0	0	0	0	0	0	0	0	0	0	0	0	0	0	0	0	0	0	0	0	0	0	0	0	0	0	0	0	0	0	0	0	0	0
ENSG00000236963	0	0	0	0	0	0	0	0	0	0	0	0	0	0	0	0	0	0	0	0	0	0	0	0	0	0	0	0	0	0	0	0	0	0	0	0	0	0	0	0	0	0	0	0	0	0	0	0	0
ENSG00000226487	0	0	0	0	0	0	0	0	0	0	0	0	0	0	0	0	0	0	0	0	0	0	0	0	0	0	0	0	0	0	0	0	0	0	0	0	0	0	0	0	0	0	0	0	0	0	0	0	0
ENSG00000284641	0	0	0	0	0	0	0	0	0	0	0	0	0	0	0	0	0	0	0	0	0	0	0	0	0	0	0	0	0	0	0	0	0	0	0	0	0	0	0	0	0	0	0	0	0	0	0	0	0
ENSG00000284743	0	0	0	0	0	0	0	0	0	0	0	0	0	0	0	0	0	0	0	0	0	0	0	0	0	0	0	0	0	0	0	0	0	0	0	0	0	0	0	0	0	0	0	0	0	0	0	0	0
ENSG00000162545	0	0	0	0	0	0	0	0	0	0	0	0	0	0	0	0	0	0	0	0	0	0	0	0	0	0	0	0	0	0	0	0	0	0	0	0	0	0	0	0	0	0	0	0	0	0	0	0	0
ENSG00000090432	10	0	1	10	0	6	13	0	0	12	10	8	8	0	8	7	0	5	0	8	17	0	24	9	23	0	0	8	26	37	0	25	15	13	8	11	13	35	7	0	9	14	10	1	0	0	44	19	4
ENSG00000215520	0	0	0	0	0	0	0	0	0	0	0	0	0	0	0	0	0	0	0	0	0	0	0	0	0	0	0	0	0	0	0	0	0	0	0	0	0	0	0	0	0	0	0	0	0	0	0	0	0
ENSG00000183114	0	0	0	0	0	0	0	0	0	0	0	0	0	0	0	0	0	0	0	0	0	0	0	0	0	0	0	0	0	0	0	0	0	0	0	0	0	0	0	0	0	0	0	0	0	0	0	0	0
ENSG00000158825	0	0	0	0	0	0	0	0	0	0	0	0	0	0	0	0	0	0	0	0	0	0	0	0	0	0	0	0	0	0	0	0	0	0	0	0	0	0	0	0	0	0	0	0	0	0	0	0	0
ENSG00000158828	9	17	0	0	0	23	3	0	0	0	3	0	0	24	6	11	0	0	0	36	0	0	13	0	0	0	0	5	0	3	0	7	3	0	2	16	0	4	0	0	0	7	24	0	24	0	0	7	0
ENSG00000284005	0	0	0	0	0	0	0	0	0	0	0	0	0	0	0	0	0	0	0	0	0	0	0	0	0	0	0	0	0	0	0	0	0	0	0	0	0	0	0	0	0	0	0	0	0	0	0	0	0
ENSG00000117242	15.03	1	7	2.5	9.06	12.25	3.5	0	0	0.5	7	0.5	1.5	5	6	2	11.03	4	0	8	6	7.5	6.17	1.5	1.5	0	0	8	0	4.5	3	9.5	6.12	4	7.5	13.5	14.25	3	5.5	41.04	8.07	1	11.5	3	7	9	0	4.5	4.5
ENSG00000244038	66.03	47	10	23.5	15.06	29.25	17.5	16	0	16.5	28	8.5	19.5	1	40	5	62.03	32	11	18	32	7.5	22.17	17.5	16.5	0	0	23	0	34.5	59	61.5	23.12	14	19.5	40.5	37.25	33	4.5	144.04	13.07	15	32.5	4	17	34	58.5	28.5	33.5
ENSG00000117245	0	0	0	0	0	0	0	0	0	1	0	0	0	0	0	0	0	0	0	0	0	0	12	0	0	0	0	0	0	0	0	0	0	0	0	1	0	0	0	0	0	0	0	0	0	0	0	0	0
ENSG00000235432	0	0	0	0	0	0	0	0	0	0	0	0	0	0	0	0	0	0	0	0	0	0	0	0	0	0	0	0	0	0	0	0	0	0	0	0	0	0	0	19	0	0	0	0	0	0	0	0	0
ENSG00000189410	0	0	0	0	0	0	0	0	0	0	0	0	0	0	0	0	0	0	0	0	0	0	0	0	0	0	0	0	0	0	0	0	0	0	0	0	0	0	0	0	0	0	0	0	0	0	0	0	0
ENSG00000233069	0	0	0	0	0	0	0	0	0	0	0	0	0	0	0	0	0	0	0	0	0	0	0	0	0	0	0	0	0	0	0	0	0	0	0	0	0	0	0	0	0	0	0	0	0	0	0	0	0
ENSG00000127483	64	58	37	12	37	32	32.25	41	3	27	30	15	21	18	7	9.33	19	37	4	4	4	32	107	20	64	15	4	19	76	16	9	0	35	0	20	17	102	21	18	30	0	24	45	68	62	17	44	26	1
ENSG00000075151	8	65	0	3	0	0	0	2	0	1	8	0	1	0	0	0	0	12	0	3	0	0	3	0	0	0	0	0	0	19	0	0	22	0	0	2	19	3	0	14	0	0	11	9	0	3	0	2	0
ENSG00000251914	0	0	0	0	0	0	0	0	0	0	0	0	0	0	0	0	0	0	0	0	0	0	0	0	0	0	0	0	0	0	0	0	0	0	0	0	0	0	0	0	0	0	0	0	0	0	0	0	0
ENSG00000221808	0	0	0	0	0	0	0	0	0	0	0	0	0	0	0	0	0	0	0	0	0	0	0	0	0	0	0	0	0	0	0	0	0	0	0	0	0	0	0	0	0	0	0	0	0	0	0	0	0
ENSG00000233072	0	0	0	0	0	0	1	0	0	0	0	0	0	0	0	0	0	0	0	0	0.17	0	0	0	0	0	0	0	0	0	0	0	0	0	0	0	0	0	0	0	0	0	0	0	0	0	0	0	0
ENSG00000236073	0	0	0	0	0	0	0	0	0	0	0	0	0	0	0	0	0	0	0	0	0	0	0	0	0	0	0	0	0	0	0	0	0	0	0	0	0	0	0	0	0	0	0	0	0	0	0	0	0
ENSG00000235112	0	0	0	0	0	0	0	0	0	0	0	0	0	0	0	0	0	5	0	0	0	0	0	0	0	0	0	0	0	0	0	0	0	0	0	0	0	0	0	0	0	0	0	0	0	0	0	0	0
ENSG00000287192	0	0	0	0	0	0	0	0	0	0	0	0	0	0	0	0	0	0	0	0	0	0	0	0	0	0	0	0	0	0	0	0	0	0	0	0	0	0	0	0	0	0	0	0	0	0	0	0	0
ENSG00000117298	0	0	0	0	0	0	1	0	0	6	0	0	0	0	0	2	0	0	0	0	0	0	0	0	1	0	0	0	0	0	0	0	0	0	0	0	2	0	0	0	0	3	0	0	0	0	0	2	0
ENSG00000236936	0	0	0	0	0	0	0	0	0	0	0	0	0	0	0	0	0	0	0	0	0	0	0	0	0	0	0	0	0	0	0	0	0	0	0	0	0	0	0	0	0	0	0	0	0	0	0	0	0
ENSG00000231105	0	0	0	0	0	0	0	0	0	0	0	0	0	0	0	0	0	0	0	0	0	0	0	0	0	0	0	0	0	0	0	0	0	0	0	0	0	0	0	0	0	0	0	0	0	0	0	0	0
ENSG00000236216	0.11	0	0	0	0	0	1.11	0	0	0	0	0	0	0.22	0	0	0	0	0	0.11	0	0	0	0	0	0	0	0	1	0	0	0	1	0	0.11	0	0	0	0	0	0	0	0	0	0	0	0	0	0
ENSG00000228823	0	0	0	0	0	0	1.33	0	0	0	0	0	0	0	0	0	0	0	0	0	0	0	0	0	0	0	0	0	0	0	0	0	0	0	0	0	0	0	0	0	0	0	0	0	0	0	0	0	0
ENSG00000236009	0	0	0	0	0	0	1	0	0	0	0	0	0	0	0	0	0	0	0	0	0	0	0	0	0	0	0	0	0	0	0	0	0	0	0	0	0	0	0	0	0	0	0	0	0	0	0	0	0
ENSG00000227001	0	0	0	0	0	0	0	0	0	0	0	0	0	0	0	0	0	3	0	0	0	0	0	0	0	0	0	0	0	0	0	0	0	0	0	0	0	0	0	0	0	0	0	0	0	0	0	0	0
ENSG00000187952	0	0	0	0	0	0	0	0	0	0	0	0	0	0	0	0	0	0	0	0	0	0	0	0	0	0	0	0	0	0	0	0	0	0	0	0	0	0	0	0	0	0	0	0	0	0	0	0	0
ENSG00000186543	0	0	0	0	0	0	0	0	0	0	0	0	0	0	0	0	0	0	0	0	0	0	0	0	0	0	0	0	0	0	0	0	0	0	0	0	0	0	0	0	0	0	0	0	0	0	0	0	0
ENSG00000142794	0.25	0.56	0.25	3.5	0.57	1.32	8.5	0	0	0.25	3.5	0.25	1.82	0	0	0.42	0	4.25	0	0	3.5	0	0.21	0.33	0.07	0	0	0	0	0.25	0	0	0.06	0	0	0.06	0	0	0.5	0	0	0	0.06	0	0.64	0	0	1	0.67
ENSG00000176378	0	0	0	0	0	0	0	0	0	0	0	0	0	0	0	0	0	0	0	0	0	0	0	0	0	0	0	0	0	0	0	0	0	0	0	0	0	0	0	0	0	0	0	0	0	0	0	0	0
ENSG00000162551	0	0	0	0	0	0	0	0	0	0	0	0	0	0	0	0	0	0	0	0	0	0	0	0	0	0	10	0	0	0	0	0	0	0	0	0	0	0	0	0	0	0	0	0	0	0	0	0	0
ENSG00000233431	0	0	0	0	0	0	0	0	0	0	0	0	0	0	0	0	0	0	0	0	0	0	0	0	0	0	0	0	0	0	0	0	0	0	0	0	0	0	0	0	0	0	0	0	0	0	0	0	0
ENSG00000076864	0	0	50	0	0	21	9	23	0	1	12	0	4	0	0	3	0	1	0	12	0	0	6	0	0	0	0	0	0	4.75	0	0	12	0	0	11	0	13	3	41	0	2	15	0	9	2	0	9	9
ENSG00000090686	74	6	39	59	26	41	15	13	0	6	21	24	10	55	6	12	38	11	32	6	26	6	37	13	11	0	64	11	1	41.25	18	7	43	6	8	14	51	8	7	38	3	32	26	45	25	5	26	23	17
ENSG00000231978	0	0	0	0	0	0	0	0	0	0	0	0	0	0	0	0	0	0	0	0	0	0	0	0	0	0	0	0	0	0	0	0	0	0	0	0	0	0	0	0	0	0	0	0	0	0	0	0	0
ENSG00000187942	2	0	1	0	0	0	0	0	0	0	1	0	0	0	0	0	0	0	0	1	0	0	1	0	0	0	0	0	0	0	0	0	1	0	0	0	1	0	0	2	0	1	1	0	0	0	2	0	0
ENSG00000142798	2	0	2	0	0	1	2	1	0	2	5	1	5	0	0	1	5	0	2	0	1	1	0	1	0	0	0	1	0	0	0	0	2	1	1	2	4	0	3	10	0	0	6	6	1	7	3	0	0
ENSG00000232037	2.14	1.08	1.5	4.11	1.81	0.67	0.9	1.42	0.52	1.5	0.49	0.93	0.47	3.9	1.51	0.87	3.43	0.96	2.48	0.43	2.53	2.14	0.59	0.7	0.77	1.71	5.98	2.37	2.87	2.69	4.94	1.34	0.57	0.54	1.17	0.27	1.75	0.99	0.58	1.72	1.98	1.09	0.77	1.6	2.33	2.33	2.27	0	2.13
ENSG00000283234	0	0	0	0	0	0	0	0	0	0	0	0	0	0	0	0	0	0	0	0	0	0	0	0	0	0	0	0	0	0	0	0	0	0	0	0	0	0	0	0	0	0	0	0	0	0	0	0	0
ENSG00000219073	0	0	0	0	0	0	0	0	0	0	0	0	0	0	0	0	0	0	0	0	0	0	0	0	0	0	0	0	0	0	0	0	0	0	0	0	0	0	0	0	0	0	0	0	0	0	0	0	0
ENSG00000285959	2.83	0	0	2.67	14.33	0	2.5	0	0	1.5	0.5	0	1	0	0	0	0	0.5	0	7.5	2.17	0	9	1.67	1.83	0	0	5.17	14.83	7.67	0	0	3.33	0	0.83	0.67	7.67	1.17	0.67	9.83	2	0.33	1	0	0	3.67	0	0.33	7
ENSG00000273610	0	0	0	0	0	0	0.25	0	0	0	0	0	0	0	0	0	0	0	0	0	0	0	0	0	0	0	0	0	0	0	0	0	0	0	0	0	0	0	0	0	0	0	0	0	0	0	0	0	0
ENSG00000201919	0	0	0	0	0	0	0.25	0	0	0	0	0	0	0	0	0	0	0	0	0	0	0	0	0	0	0	0	0	0	0	0	0	0	0	0	0	0	0	0	0	0	0	0	0	0	0	0	0	0
ENSG00000142789	0	0	0	0	0	0	0	0	0	0	0	0	0	0	0	0	0	0	0	0	0	0	0	0	0	0	0	0	0	0	0	0	0	0	0	0	0	0	0	0	0	0	0	0	0	0	0	0	0
ENSG00000278124	0	0	0	0	0	0	0.25	0	0	0	0	0	0	0	0	0	0	0	0	0	0	0	0	0	0	0	0	0	0	0	0	0	0	0	0	0	0	0	0	0	0	0	0	0	0	0	0	0	0
ENSG00000201273	0	0	0	0	0	0	0.25	0	0	0	0	0	0	0	0	0	0	0	0	0	0	0	0	0	0	0	0	0	0	0	0	0	0	0	0	0	0	0	0	0	0	0	0	0	0	0	0	0	0
ENSG00000228397	0	0	0	0	0	0	0	0	0	0	0	0	0	0	0	0	0	13	0	0	0	0	0	0	0	0	0	0	0	0	0	0	0	0	3	0	0	0	0	0	0	0	0	0	0	0	0	0	0
ENSG00000218510	4.83	0	0	10.17	19.33	0	5	0	0	3	0.5	0	3	0	0	0	0	3	0	13	4.17	0	16	5.67	5.33	0	0	8.17	26.83	15.67	0	0	9.33	0	4.83	0.67	12.17	2.17	3.67	14.33	6	0.33	2.5	0	0	6.17	0	2.33	13.5
ENSG00000070831	194.67	107.75	178	153.17	139.92	83.17	60.33	230.33	67	66.5	69.5	112.33	36.67	29.5	49	35.5	99.33	85.5	78.33	49.7	23.33	57.5	149.17	34.83	61.17	26.33	126.67	77.42	216	111.33	116.01	55.25	79.5	35	70	71.67	154.83	61.83	46.83	161	81.33	62.83	135	128.5	275.42	127.17	218.5	69.5	100.33
ENSG00000285752	5	0	0	7	20	1	0	0	0	1	0	0	2	0	0	0	0	0	0	6	6	0	8	0	8	0	0	4	15	15	0	0	7	0	4	0	5	5	0	15	6	0	2	20	0	5	0	0	12
ENSG00000285794	1	0	0	0.83	2.67	0	1.17	0	0	1	0	0	1.33	0	0	0	0	0	0	5.33	2.33	0	3.83	0.83	2.5	0	0	2	11.67	4	0	0	1.83	0	0.33	0	4.17	0.33	0.33	5.5	2.67	0	1.5	0	0	1.83	0	0.33	4
ENSG00000230068	0	0	0	0	0	0	0	0	0	0	0	0	0	0	0	0	0	0	0	0	0	0	0	0	0	0	0	0	0	0	0	0	2	0	0	0	0	0	1	0	0	0	0	0	0	0	0	0	0
ENSG00000271428	0	0	0	0	0	0	0	1	0	0	0	0	0	0	0	0	0	0	0	0	0	0	0	0	0	0	0	0	0	0	0	0	0	0	0	0	0	0	1	0	2	0	0	0	0	0	0	0	0
ENSG00000162552	0	0	0	0	0	0	0	0	0	1	0	0	0	0	0	0	0	0	0	0	0	0	0	1	0	0	0	0	0	0	0	0	0	0	0	0	0	0	1	0	0	0	0	0	0	0	0	0	0
ENSG00000285873	0	0	0	0	0	0	0	0	0	0	0	0	0	0	0	0	0	0	0	0	0	0	0	0	0	0	0	0	0	0	0	0	0	0	0	0	0	0	0	0	0	0	0	0	0	0	0	0	0
ENSG00000266564	0	0	0	0	0	0	0	0	0	0	0	0	0	0	0	0	0	0	0	0	0	0	0	0	0	0	0	0	0	0	0	0	0	0	0	0	0	0	0	0	0	0	0	0	0	0	0	0	0
ENSG00000234397	0.09	0.12	0.29	0.31	0.16	0	0	0.12	0	0	0.1	0.14	0	0.22	0.1	0	0	0.34	0	0.17	0.19	0.07	0	0	0	0	0.62	0.1	0.41	0.28	0.45	0	0	0.15	0	0	0.24	0	0	0.4	0.29	0	0	0	0.17	0.1	0.12	0	0
ENSG00000279625	0	0	0	0	0	0	0	0	0	0	0	0	0	0	0	0	0	0	0	0	0	0	0	0	0	0	0	0	0	0	0	0	0	0	0	0	0	0	0	0	0	0	0	0	0	0	0	0	0
ENSG00000184677	62	24	1	3	13	15	48	2	0	26	24	18	22	33	10	12	10	29	0	13	6	0	32.5	14	57	0	0	40	3	9	51	14	32	10	21	22	42	52	12	32	17	23	31	47	4	16	0	40	24
ENSG00000237200	0	0	0	0	0	0	0	0	0	0	0	0	0	0	0	0	0	0	0	0	0	0	1.5	0	0	0	0	0	0	0	0	0	0	0	0	0	2	0	0	0	0	0	0	0	0	0	0	0	0
ENSG00000070886	4	0	0	0	0	0	0	0	0	3	0	0	0	0	0	0	0	0	0	0	0	0	0	0	0	0	0	0	0	0	0	0	0	0	0	0	0	2	0	0	0	0	0	0	0	0	0	1	0
ENSG00000276835	0	0	0	0	0	0	0	0	0	0	0	0	0	0	0	0	0	0	0	0	0	0	0	0	0	0	0	0	0	0	0	0	0	0	0	0	0	0	0	0	0	0	0	0	0	0	0	0	0
ENSG00000173372	0	0	0	0	0	0	0	0	0	0	0	0	0	0	0	0	0	0	0	0	0	0	0	0	0	0	0	0	0	0	0	0	0	0	0	0	0	0	0	0	0	0	0	0	0	0	0	0	0
ENSG00000159189	0	0	0	0	0	0	0	0	0	0	0	0	0	0	0	0	0	0	0	0	0	0	0	0	0	0	0	0	0	0	0	0	0	0	0	0	0	0	0	0	0	0	0	0	0	0	0	0	0
ENSG00000173369	0	0	0	0	0	0	0	0	0	0	0	0	0	0	0	0	0	0	0	0	0	0	0	0	0	0	0	0	0	0	0	0	0	0	0	0	0	0	0	0	0	0	0	0	0	0	0	0	0
ENSG00000133216	0	0	0	0	0	0	0	0	0	0	0	0	0	0	0	0	0	0	0	0	0	0	0	0	0	0	0	0	0	0	0	0	0	0	0	0	0	0	0	0	0	0	0	0	0	0	0	0	0
ENSG00000265422	0	0	0	0	0	0	0	0	0	0	0	0	0	0	0	0	0	0	0	0	0	0	0	0	0	0	0	0	0	0	0	0	0	0	0	0	0	0	0	0	0	0	0	0	0	0	0	0	0
ENSG00000225952	0	0	0	0	0	0	0	0	0	0	0	0	0	0	0	0	0	0	0	0	0	0	0	0	0	0	0	0	0	0	0	0	0	0	0	0	0	0	0	0	0	0	0	0	0	0	0	0	0
ENSG00000264014	0	0	0	0	0	0	0	0	0	0	0	0	0	0	0	0	0	0	0	0	0	0	0	0	0	0	0	0	0	0	0	0	0	0	0	0	0	0	0	0	0	0	0	0	0	0	0	0	0
ENSG00000215906	0	0	0	0	0	0	0	0	0	0	0	0	0	0	0	0	0	0	0	0	0	0	0	0	0	0	0	0	0	0	0	0	0	0	0	0	0	0	0	0	0	0	0	0	0	0	0	0	0
ENSG00000227868	0	0	0	0	0	0	1	0	0	0	0	0	0	0	0	0	0	0	0	0	0	0	0	0	0	0	0	0	0	0	0	0	0	0	0	0	0	0	0	0	0	0	0	0	0	0	0	0	0
ENSG00000004487	39	24	33	32	2	9	3	0	6	0	3	3	9	0	5	4	0	1	8	4	35	0	23	1	0	0	29	2	26	3	0	18	6	6	7	1	21	0	2	53	2	6	16	35	0	3	70.5	6	15
ENSG00000240553	0	0	0	0	0	0	0	0	0	0	0	0	0	0	0	0	0	0	0	0	0	0	0	0	0	0	0	0	0	0	0	0	0	0	0	0	0	0	0	0	0	0	0	0	0	0	0	0.5	0
ENSG00000263793	0	0	0	0	0	0	0	0	0	0	0	0	0	0	0	0	0	0	0	0	0	0	0	0	0	0	0	0	0	0	0	0	0	0	0	0	0	0	0	0	0	0	0	0	0	0	0	0	0
ENSG00000266802	0	0	0	2	0	0	1	0	0	0	0	0	0	0	0	0	0	0	0	0	0	0	0	1	0	0	0	0	0	1	0	0	0	0	0	0	0	0	0	4	0	0	0	0	10	3	0	0	0
ENSG00000169641	27	0	19	9	1	6	10	20	21	1	7	5	2	0	20	4	0	0	0	2	20	35.5	18	10	6	0	0	0	0	31	0	0	14	0	0	13	16	0	6	0	0	0	30	0	0	21	0	9.5	7
ENSG00000229010	0	0	0	0	0	0	0	0	0	0	0	0	0	0	0	0	0	0	0	0	0	0	0	0	0	0	0	0	0	0	0	0	0	0	0	0	0	0	0	0	0	0	0	0	0	0	0	0	0
ENSG00000206935	0	0	0	0	0	0	0	0	0	0	0	0	0	0	0	0	0	0	0	0	0	0	0	0	0	0	0	0	0	0	0	0	0	0	0	0	1	0	0	0	0	0	0	0	0	0	0	0	0
ENSG00000252578	0	0	0	0	0	0	0	0	0	0	0	0	0	0	0	0	0	0	0	0	0	0	0	0	0	0	0	0	0	0	0	0	0	0	0	0	0	0	0	0	0	0	0	0	0	0	0	0	0
ENSG00000179546	0	0	0	0	0	0	0	0	0	7	0	0	0	0	0	0	0	0	0	0	0	0	0	4	0	0	0	0	0	0	0	0	0	0	0	0	0	3	2	0	0	0	0	0	0	0	0	0	0
ENSG00000215381	0	0	0	0.14	0	0	0	0	0.17	0	0	0	0	0.17	0	0	0.17	0	0	0.14	0	0	0.17	0.17	0	0	0.17	0	0	0.31	0.17	0	0	0.67	0	0	0.17	0	0	0	0	0	0	0	0	0	0	0	0.14
ENSG00000261326	0	0	0	0	3	0	1	14	0	3	5	0	1	0	0	1	0	0	8	0	0	20	0	0	2	0	0	0	0	0	0	0	1	0	0	2	0	0	4	0	0	0	0	0	0	1	0	0	0
ENSG00000284726	0	0	0	0	0	0	0	0	0	0	0	0	0	0	0	0	0	0	0	0	0	0	0	0	0	0	0	0	0	0	0	0	0	0	0	0	0	0	0	0	0	0	0	0	0	0	0	0	0
ENSG00000125944	40	6	15	13	56.5	22	36	63.5	31	17	30	7	15.5	39	24	22.5	2	86.5	9.5	24	18	19	41	12	31.5	1	0	8	31	34.5	37.5	37	34	21	6	51.5	115	7.5	6	77	38	15	14	40.5	18.5	40.5	129	31	19
ENSG00000125945	13	16	0	7	0	5	5	0	5	1	7	0	5	1	5	4	0	0	10	0	0	0	1	11	2	0	2	3	0	40	73	0	2	6	0	6	10	0	0	0	0	26	1	0	0	9	0	5	0
ENSG00000249087	0	0	0	0	0	0	0	0	0	0	0	0	0	0	0	0	0	15	0	0	0	0	0	0	0	0	0	0	0	0	51	0	6	0	0	0	0	0	0	0	0	0	0	0	0	0	0	0	0
ENSG00000201405	0	0	0	0	0	0	0	0	0	0	0	0	0	0	0	0	0	0	0	0	0	0	0	0	0	0	0	0	0	0	0	0	0	0	0	0	0	0	0	0	0	0	0	0	0	0	0	0	0
ENSG00000271420	0	0	0	0	0	0	0	0	0	0	0	0	0	0	0	0	0	0	0	0	0	0	0	0	0	0	0	0	0	0	0	0	0	0	0	0	0	0	0	0	0	0	0	0	0	0	0	0	0
ENSG00000204219	0	0	0	0	0	0	0	0	0	0	0	0	0	0	0	1	0	0	0	0	0	0	0	0	0	0	0	0	0	0	0	0	0	0	0	0	0	0	0	0	0	0	0	0	0	0	0	2	0
ENSG00000232482	0	0	0	0	0	0	0	0	0	0	0	0	0	0	0	0	0	0	0	0	0	0	0	0	0	0	0	0	0	0	0	0	0	0	0	0	0	0	0	0	0	0	0	0	0	0	0	0	0
ENSG00000088280	0	0	0	0	0	0	0	0	0	0	1	0	0	0	0	0	0	0	0	3	0	0	0	2	0	0	0	5	4	0	0	0	0	2	3	3	7	0	0	0	0	1	0	30	0	0	0	0	0
ENSG00000007968	9	0	0	0	0	3	0	0	0	0	1	0	5	0	1	0	0	0	0	0	0	0	0	0	0	0	0	0	0	1	0	0	1	0	0	0	0	1	1	0	0	0	0	0	0	0	0	0	13
ENSG00000235052	0	0	0	0	0	0	0	0	0	0	0	0	0	0	0	0	0	0	0	0	0	0	0	0	0	0	0	0	0	0	0	0	0	0	0	0	0	0	0	0	0	0	0	0	0	0	0	0	0
ENSG00000117318	0	151	0	0	99	0	6	159	22	0	0	0	1	55	0	0	0	0	0	0	0	0	0	25	35	19	0	0	29	83	14	0	0	16	0	0	0	0	2	0	15	0	0	37	15	15	0	0	0
ENSG00000285802	0	0	0	0	0	0	0	0	0	0	0	0	0	0	0	0	0	0	0	0	0	0	0	0	0	0	0	0	0	0	0	0	0	0	0	0	0	0	0	0	0	0	0	0	0	0	0	0	0
ENSG00000197880	0	0	0	0	0	0	0	0	0	0	0	0	0	0	0	0	0	0	0	0	0	0	0	0	0	0	0	0	0	0	0	0	0	0	0	0	0	0	0	0	0	0	0	0	0	0	0	0	0
ENSG00000229239	0	0	0	0	0	0	0	0	0	0	0	0	0	0	0	0	0	0	0	0	0	0	0	0	0	0	0	0	0	0	0	0	0	0	0	0	0	0	0	0	0	0	0	0	0	0	0	0	0
ENSG00000142676	356.5	264	281.5	318.5	256.5	205	184	224	133.5	216	176.5	167.5	163.5	142.5	301.5	81.5	336.5	210.5	277.5	246.5	323.5	315	215	202	190.5	91.5	347.5	220	371.33	260.17	359	297	152	214.5	210	178.08	451.67	214.5	175	371	316	253.5	309.67	152	299.5	244	272	118	276.5
ENSG00000236810	0	0	0	0	41	14	6	4	0	3	0	0	2	0	6	0	0	1	4	15	10	39	30	18	4	0	22	14	24	17	52	0	3	0	5	9	9	0	7	0	17	1	2	1	0	0	0	9	2
ENSG00000011007	27	33	0	43.5	23	18	27	33	18	4	8	13	16	46	4	7	2	70	29	18	25.5	7	74	20	53	8	2	13	119	51	11	0	15	5	22	12	43	18	35	31	15	14	35	68.5	24	25	0	23	0
ENSG00000057757	53	0	0	14	54	16	12	11	2	10	15	10	9	0	16	9	16	32	24	31	35	3	10	21	37	0	0	7	58	42	56	1	8	0	23	19	105	8	6	66	29	24	37.5	36	61	9	35	10	30
ENSG00000011009	10.5	0	0	0	0	5	6	0	0	3	0	0	0	0	2	0	13	3.5	5	11.2	0	0.42	25.75	0	7.17	1	0	0	0	11.42	13	0	7.17	0	3.25	2	1.5	11.33	0	0	11	2	22.42	3.92	0	5.5	0	7.17	6.17
ENSG00000117308	13	0	0	0	38	1	15	0	0	0.5	20	0	0	0	6	4	40	9	0	6	2	38	9	0	2	0	0	0	0	28	0	6	12	6	3	20	25	0	4	11	9	19	22	36	62.5	16	0	1	35
ENSG00000117305	18	0	0	30	0	10	34	0	0	3.5	5	0	5	0	0	3	0	0	0	98	0	0	11	6	0	0	0	13	0	0	0	12	22	0	37	26	0	11	11	60	15	0	31	0	131	19	0	25.17	0
ENSG00000179163	0	0	0	9	0	1	2	1	18	15	0	2	0	0	3	1	0	0	0	1	0	1	0	11	4	0	0	0	0	5	0	0	10	0	0	8	11.5	11	4	152.5	0	2	0	33	34	0	0	0	0
ENSG00000188822	0	0	0	0	0	0	0	0	0	2	0	0	0	0	0	0	0	0	0	0	0	0	0	0	0	0	0	0	0	0	0	0	0	0	0	0	0	0	5	7	0	0	0	0	0	0	0	0	0
ENSG00000229106	0	0	0	0	0	0	0	0	0	0	0	0	0	0	0	0	0	0	0	0	0	0	0	0	0	0	0	0	0	0	0	0	0	0	0	0	0	0	0	0	0	0	0	0	0	0	0	0	0
ENSG00000232557	0	0	0	0	0	0	0	0	0	0	0	0	0	0	0	0	0	0	0	0	0	0	0	0	0	0	0	0	0	0	0	0	0	0	0	0	0	0	0	0	0	0	0	0	0	0	0	0	0
ENSG00000264926	0	0	0	0	0	0	0	0	0	0	0	0	0	0	0	0	0	0	0	0	0	0	0	0	0	0	0	0	0	0	0	0	0	0	0	0	0	0	0	0	0	0	0	0	0	0	0	0	0
ENSG00000230228	0.54	1.83	2.4	0.8	1.06	0.48	0.14	0.71	0.45	0	0	0.37	0.17	0	0.34	0.2	1.15	0.83	0.49	0	0.64	0.93	0.67	0.79	0.17	0	1.24	0.47	0.5	0.29	2.45	1.24	0	0.43	1	0.17	0.78	0.57	1	12.41	1	0.61	0.14	0.94	1.14	0.43	2	0	0.37
ENSG00000189266	154.5	65	19	13.5	78.5	57	67	79	77	13.5	32.5	42	47.5	54.5	92.83	27	10.5	62.67	72.5	20.5	78.17	0	76.5	4.5	57	8	0	52	163.5	133.5	146	8	35.5	27	51	21	127.5	46	3.5	71.5	48.5	60.5	37	60	44.5	42	66.5	58.5	51
ENSG00000188529	159.75	274.5	248	186.5	271.5	140	104	151.5	195	135	105	234.5	94	110	121	78	81	174.5	170.33	7	157.5	22	217	80	180	33	77	139.5	405	165	304	11	61	53.5	108	14	342.75	149.33	61	249	126.33	97.5	117.5	296.5	99.5	134	282	89.25	153.5
ENSG00000215905	0	0	0	0	0	0	0	0	0	0	0	0	0	0	0	0	0	0	0	0	0	0	0	0	0	0	0	0	0	0	0	0	0	0	0	0	0	0	0	0	0	0	0	0	0	0	0	0	0
ENSG00000225315	0	0	0	0	0	0	0	0	0	0	0	0	0	0	0	0	0	0	0	0	0	0	0	0	0	0	0	0	0	0	0	0	0	0	0	0	0	0	0	0	0	0	0	0	0	0	0	0	0
ENSG00000142661	0	0	0	0	0	0	0	0	0	0	0	0	0	0	0	0	0	0	0	0	0	0	0	0	0	0	1	0	0	0	0	0	0	0	0	0	0	0	1	0	0	0	0	0	0	0	0	0	0
ENSG00000230703	0	0	0	0	0	0	0	0	0	0	0	0	0	0	0	0	0	0	0	0	0	0	0	0	0	0	0	0	0	0	0	0	0	0	0	0	0	0	0	0	0	0	0	0	0	0	0	0	0
ENSG00000142677	0	0	0	0	0	0	0	0	0	0	0	0	0	0	0	0	0	0	0	0	0	0	0	0	0	0	0	0	0	0	0	0	0	0	0	0	0	0	0	0	0	0	0	0	0	0	0	0	0
ENSG00000185436	0	0	0	0	0	0	0	0	0	0	0	0	0	0	0	0	0	0	0	0	0	0	0	0	0	0	0	0	0	0	0	0	0	0	0	0	0	0	0	0	0	0	0	0	0	0	0	0	0
ENSG00000230023	0	0	0	0	0	0	0	0	0	0	0	0	0	0	0	0	0	0	0	0	0	0	0	0	0	0	0	0	0	0	0	0	0	0	0	0	0	0	0	0	0	0	0	0	0	0	0	0	0
ENSG00000232298	0	0	0	0	0	0	0	0	0	0	0	0	0	0	0	0	0	0	0	0	0	0	0	0	0	0	0	0	0	0	0	0	0	0	0	0	0	0	0	0	0	0	0	0	0	0	0	0	0
ENSG00000158055	0	0	0	0	0	0	0	0	0	0	0	0	0	0	0	0	0	0	0	0	0	0	0	0	0	0	0	0	0	0	0	0	2	0	0	0	0	0	0	0	0	0	0	0	0	0	0	0	0
ENSG00000001460	13	0	0	0	0	0	0	0	0	3	0	0	0	0	0	1	0	10	0	0	0	0	9	8	1	0	0	0	0	1	0	0	4	0	0	0	6	9	0	0	0	3	0	0	0	0	0	0	1
ENSG00000001461	3	0	0	23	11	0	3	0	0	0	9	2	2	0	0	0	0	0	0	5	0	0	11	12	0	0	0	0	0	3	0	7	2	0	0	4	7	0	1	0	0	0	2	0	0	0	0	5	8
ENSG00000286061	0	0	0	0	0	0	0	0	0	0	0	0	0	0	0	0	0	0	0	0	0	0	0	0	0	0	0	0	0	0	0	0	0	0	0	0	0	0	0	0	0	0	0	0	0	0	0	0	0
ENSG00000117602	0	0	0	0	0	0	0	0	0	0	0	0	0	0	0	0	0	0	0	0	0	0	0	0	5	0	0	0	0	0	0	0	0	0	0	0	0	0	0	0	0	0	0	0	0	0	0	0	0
ENSG00000264443	0	0	0	0	0	0	0	0	0	0	0	0	0	0	0	0	0	0	0	0	0	0	0	0	0	0	0	0	0	0	0	0	0	0	0	0	0	0	0	0	0	0	0	0	0	0	0	0	0
ENSG00000184454	0	0	0	0	0	0	0	0	0	0	0	0	0	0	0	0	0	0	0	0	0	0	0	0	0	0	0	0	0	0	0	0	0	0	0	0	0	0	0	0	0	0	0	0	0	0	0	0	0
ENSG00000227312	0	0	0	0	0	0	0	0	0	0	0	0	0	0	0	0	0	0	0	0	0	0	0	0	0	0	0	0	0	0	0	0	0	0	0	0	0	0	0	0	0	0	0	0	0	0	0	0	0
ENSG00000239106	0	0	0	0	0	0	0	0	0	0	0	0	0	0	0	0	0	0	0	0	0	0	0	0	0	0	0	0	0	0	0	0	0	0	0	0	0	0	0	0	0	0	0	0	0	0	0	0	0
ENSG00000133226	139.83	94.5	161	94	67.5	54	55	107	94	13	27	61.5	41.5	28.5	39	7	39.5	83	11	14	96	28	147.67	31	52.67	33	23	54	135	87	120	8	20.5	33	41.5	12	160	36	35.5	145.5	26	39	46	80.5	140.5	69.5	71.5	43.5	77.33
ENSG00000284699	0	0	0	0	0	0	0	0	0	0	0	0	0	0	1	0	0	0	0	0	0	0	0	0	0	0	0	0	0	0	8	0	0	0	0	0	0	0	0	0	0	0	0	0	0	0	0	0	0
ENSG00000169504	5	15	0	16.33	19	32.5	5.5	8.5	0	3	33	0	8	8.5	4	34	5	2	1	12	4	0	6	0	9	0	1	3	14	3	0	3	16	12	19	5	0	0	5	0	10	1	16	1	64.5	22	1	28	0
ENSG00000238482	0	0	0	0	0	0	0	0	0	0	0	0	0	0	0	0	0	0	0	0	0	0	0	0	0	0	0	0	0	0	0	0	0	0	0	0	0	0	0	0	0	0	0	0	0	0	0	0	0
ENSG00000020633	0	0	0	0	0	0	0	0	0	0	0	0	0	0	0	0	0	0	0	0	0	0	0	0	0	0	0	0	0	0	0	0	0	0	0	0	0	0	1	0	0	0	0	0	0	0	0	0	0
ENSG00000278034	0	0	0	0	0	0	0	0	0	0	0	0	0	0	0	0	0	0	0	0	0	0	0	0	0	0	0	0	0	0	0	0	0	0	0	0	0	0	0	0	0	0	0	0	0	0	0	0	0
ENSG00000229162	0	0	0	0	0	0	0	0	0	0	0	0	0	0	0	0	0	0	0	0	0	0	0	0	0	0	0	0	0	0	0	0	0	0	0	0	0	0	0	0	0	0	0	0	0	0	0	0	0
ENSG00000261025	0	0	0	0	0	0	0	0	0	0	0	0	0	0	0	0	0	0	0	0	0	0	0	0	0	0	0	0	0	0	0	0	0	0	0	0	0	0	0	0	0	0	0	0	0	0	0	0	0
ENSG00000264371	0	0	0	0	0	0	0	0	0	0	0	0	0	0	0	0	0	0	0	0	0	0	0	0	0	0	0	0	0	0	0	0	0	0	0	0	0	0	0	0	0	0	0	0	0	0	0	0	0
ENSG00000285823	0	0	0	0	0	0	0	0	0	0	0	0	0	0	0	0	0	0	0	0	0	0	0	0	0	0	0	0	0	0	0	0	0	0	0	0	0	0	0	0	0	0	0	0	0	0	0	0	0
ENSG00000233755	0	0	0	0	0	0	0	0	0	1	0	0	0	0	0	0	0	0	0	0	0	0	0	0	0	0	0	0	0	0	19	0	0	0	0	0	0	0	1	0	0	0	0	0	0	0	0	0	0
ENSG00000233419	0	0	0	0	0	0	0	0	0	0	0	1	0	0	0	0	0	0	0	0	0	0.33	0	0	0	0	0.5	0	0	0	0	0.5	1	0	0	0	0	0	1	0.5	0	0	0	0	0	0	0	0	0
ENSG00000231953	0	0	0	0	0	0	0	0	0	0	0	0	0	0	0	0	0	0	0	0	0	0	0	0	0	0	9	0	0	0	13	0	0	0	0	0	0	0	1	0	0	0	0	0	0	0	0	0	0
ENSG00000117614	105	60.5	58	100	95	58	46	32	70.5	43	35	89	43	36	83	33	57	54	75	36	83	72	47	46	80	18	0	48	137	80	0	27	47	21	53	27	129.5	61	26	25.5	48	50	90	1	134	62	90.5	48	71
ENSG00000284602	0	4	2	0	0	0	1	0	0	0	0	0	0	0	0	0	7	0	0	0	0	0	0	0	0	0	0	0	0	0	0	0	0	1	0	0	0	0	0	0	0	0	0	0	0	5	0	0	0
ENSG00000284657	0	0	0	0	0	0	0	0	0	0	2	0	0	0	0	0	0	0	0	0	0	0	0	0	0	0	0	0	0	0	0	0	0	0	0	1	0	0	6	0	0	0	0	0	0	0	0	0	0
ENSG00000117616	87.5	96	104.08	12	34.5	51.25	37.5	83	70.5	32	16.5	111	48.5	221	20.25	11	69	22.5	48.5	0	57.5	53	81.33	85	42.5	44	120.5	93	144	173	52	9	26	111.5	10	13	42.5	15.5	26.5	184.5	222	53	40	46	126	41.5	164.5	16	47
ENSG00000272432	0	0	0	0	0	0	0	0	0	0	0	0	0	0	0	0	0	0	0	0	0	0	0	0	1	0	0	0	0	0	0	0	0	0	0	0	0	0	0	0	0	0	0	0	0	0	0	0	0
ENSG00000261349	0	0	1.5	0	0	0.5	0	0	0	0	0	0	0	0	1	0	0	1	0	0	0	0	0	0	1	0	1	0	0	0	0	0	0	0	0	0	0	0	0	0	1	0	0	0	0	0	0	0	0
ENSG00000187010	0	0	0	11	11.83	0	9	0	4.5	1.5	1	0	5	0	0.5	0	0.5	0	0	0.5	5	6.5	33	1	0	4	9.5	0	0	20.5	0	0	0	3.5	0	0	2	1.5	9	0.5	0	9.5	0	0.5	3	0	0	1	0
ENSG00000224183	5.75	12	1.5	2	12.25	0.67	1.25	4.08	0	0.75	2.33	0	0	0	1	0.7	2.42	1.17	1.67	1	0.92	0.33	3.67	0.83	4	0	0	1.08	0.33	1.75	1.03	0	0.5	0	2.75	0.33	7.17	0.67	1	2.83	1.92	0	5.2	0.25	0.92	3.5	1	0	2.83
ENSG00000259984	0	0	1.08	0	0	0.25	0	1	0	0	0	0	0	0	0.25	0	0	0	1.5	0	0	0	0.83	0	1	0	4	0	0	0	0	0	0	0	0	0	0	0	0	0	1	0	0	1	0	0	0	0	0
ENSG00000183726	115	34	52	153.5	56	92	70	84.5	70	25.5	52	50	31	17	35	29	46	26	31	60	41	49	98	22	33	0	0	44	207	66	92.5	58	89.5	19	63	50	125	28	19	119	7	40	83	100	151.5	80	114.5	36	32
ENSG00000188672	0	0	0	9	9.17	0	1	1	0	3	0	0	7	0	1.5	0	5.5	0	1	4.5	3	13.5	4.5	0	0	0	40	0	0	44.5	0	0	0	0	0	0	8	0.5	3	12.5	0	2.5	0	6.5	16	1	1	11	0
ENSG00000238084	9.25	4.75	1.17	3.33	5.25	2.17	1.58	3.58	0	1.75	9.83	0	0	0	1	0.7	5.67	4.17	1.67	2	3.75	0.33	2.33	0.83	2	0	0	1.08	0.83	6.25	2.03	1	0.5	0	2.75	0.33	19.17	1.67	1	12.33	2.42	0.5	15.7	0.75	0.92	1	2	1	3.17
ENSG00000204178	28	0	0	34	46	19	4	0	18	2	8	9	13	13	20	8	0	34	2	13	6	23	22	6	13	7	1	14	12	57	16	0	23	12	10	4	32	4	14	69.5	3	13	12	44	26	7	28	8	19
ENSG00000157978	0	0	0	0	0	0	0	0	0	0	0	0	0	0	0	0	0	0	0	7	1	0	0	5	0	0	22	0	0	0	0	2	0	0	0	7.5	0	0	0	0	11	0	2	0	27	0	0	1	2
ENSG00000225643	0	0	0	0	0	0	0	0	0	0	0	0	0	0	0	0	0	0	0	2	0	0	0	0	0	0	0	0	0	0	0	0	0	0	0	3.5	0	0	0	0	0	0	3	0	9	0	0	1	0
ENSG00000117643	0	0	0	0	0	0	0	0	0	0	0	0	0	0	0	0	0	0	0	0	0	13	0	0	0	0	2	0	0	0	31	0	0	0	0	0	0	0	18	0	0	0	0	0	0	0	0	0	0
ENSG00000233478	0	0	0	0	0	0	0	0	0	0	0	0	0	0	0	0	0	0	0	0	0	0	0	0	0	0	0	0	0	0	0	0	0	0	0	0	0	0	0	0	0	0	0	0	0	0	0	0	0
ENSG00000162430	0	0	0	0	0	0	0	0	0	1	0	0	0	0	0	0	0	0	0	1	0	0	2	0	0	0	0	0	0	0	0	0	0	0	0	0	0	0	1	0	0	0	0	0	0	0	0	0	0
ENSG00000255054	1.5	3.5	0	0	0	0.5	1.5	0	0	0	2	1	0	0	1.5	1	0	1.5	0	1.5	0	0	2.5	0	0.5	0	0	0.5	0	0	0	0	2	0	3.5	2	2	2.5	1	0	0	6	4.5	0	6.5	3	0	0.5	0
ENSG00000228172	0	1	0	0	0	0	1	0	0	0	0	1	0	0	0	0	0	0	0	0	0	0	1	0	0	0	0	0	0	0	0	0	2	0	0	0	1	1	0	0	0	2.5	1	0	3	0	0	0	0
ENSG00000117640	28.5	32.5	0	0	0	11.5	12.5	1	0	0	21	4	0	0	5.5	20	0	14.5	7	17.5	1	0	40.5	2	3.5	0	0	8.5	0	12.09	0	0	17	0	13.5	7	33	10.5	4	0	1	38	25.5	1	22.5	16	0	6.5	0
ENSG00000272478	2.5	3.5	0	0	0	0.5	1	0	0	0	0.5	0	0	0	1	0	0	1.5	0	0	0	0	4.5	0	0	0	0	0	0	0	0	0	1	0	0.5	0.5	1	1	1	0	0	1.5	2	0	1.5	1	0	0	0
ENSG00000127423	43.5	3.5	0	15	0	11.5	9	2	8	0	35.5	0	9	35	20	6	0	2.5	12	12	0	36	4.5	2	8	5	0	6	0	2	0	0	17	3	1.5	16.5	3	1	1	0	14	8.5	2	0	2.5	1	0	8	7
ENSG00000236528	0	0	0	0	0	0	0	0	0	2	0	0	0	0	0	0	0	2	0	0	0	0	3	0	0	0	0	0	0	0	0	0	0	0	0	1	0	0	0	0	0	0	0	0	0	0	0	0	0
ENSG00000182749	2	0	1	0	0	0	3	0	0	0	1	0	0	0	7	0	6	1	0	0	0	5	1	2	0	0	2	0	0	0	0	0	0	6	0	0	0	0	5	6	3	1	0	0	3	2	0	0	0
ENSG00000207302	0	0	0	0	0	0	0	0	0	0	0	0	0	0	0	0	0	0	0	0	0	0	0	0	0	0	0	0	0	0	0	0	0	0	0	0	0	0	2	0	0	0	0	0	0	0	0	0	0
ENSG00000117632	198	104.25	85	46	179	126	83	156.25	101.5	58	63	71	41.5	62.5	91.5	19.25	199.75	67	130	107	138	157.25	84.5	109.5	60.5	30	200.5	130	72	125.5	111	52	104.75	171	24	78.5	177.5	100	105.75	214.5	179.75	57	55.5	57	66	50.5	205.25	31	82
ENSG00000229786	0	0	0	0	0	0	0	0	0	0	0	0	0	0	0	0	0	0	0	0	0	0	0	0	0	0	0	0	0	0	0	0	0	0	0	0	0	0	4	0	0	0	0	0	0	0	0	0	0
ENSG00000223624	0	0	0	0	0	0	0	0	0	0	0	0	0	0	0	0	0	0	0	0	0	0	0	0	0	0	0	0	0	0	0	0	0	0	0	0	0	0	0	0	0	0	0	0	0	0	0	0	0
ENSG00000283938	14	3.75	3	3	10	7	8	13.25	4.5	3	3	5	0.5	1.5	6.5	0.75	15.25	2	12	7.5	9	11.75	6.5	7.5	4.5	3	12.5	7	5	6.5	12	3	6.75	10	1	5.5	7	8	8.25	12	12.75	3	3.5	4	2	3.5	14.75	1	3
ENSG00000158006	1	0	0	1	0.25	7	3	0	0	0	9	0	0	0	0	3	0	1	1	9	0	0	1	0	0	0	0	3	0	8	0	16	6	0	0	8	3	0	4	0	0	0	10	0	0	11	3	1	7
ENSG00000207237	0	0	0	0	0	0	0	0	0	0	0	0	0	0	0	0	0	0	0	0	0	0	0	0	0	0	0	0	0	0	0	0	0	0	0	0	0	0	0	0	0	0	0	0	0	0	0	0	0
ENSG00000252190	0	0	0	0	0	0	0	0	0	0	0	0	0	0	0	0	0	0	0	0	0	0	0	0	0	0	0	0	0	0	0	0	0	0	0	0	0	0	0	0	0	0	0	0	0	0	0	0	0
ENSG00000252691	0	0	0	0	0	0	0	0	0	0	0	0	0	0	0	0	0	0	0	0	0	0	0	0	0	0	0	0	0	0	0	0	0	0	0	0	0	0	0	0	0	0	0	0	0	0	0	0	0
ENSG00000158008	1	0	1	0	0	0	0	0	0	0	0	0	0	0	0	1	0	0	0	0	0	0	0	0	0	0	0	0	0	0	0	0	0	0	0	0	0	0	0	0	0	0	0	0	0	0	0	0	0
ENSG00000158014	0	1.21	0	0	0	0	5	0.2	0	0	0	0	0	0	0	0	0	1	0	0	0	0	0	0	0	0	0	0	0	0	0	0	0	0	0	0	0	0	0	0	0	0	0	0	0	0	0	0	0
ENSG00000284309	0	0	0	0	0	0	0	0	0	0	0	0	0	0	0	0	0	0	0	0	0	0	0	0	0	0	0	0	0	0	0	0	0	0	0	0	0	0	0	0	0	0	0	0	0	0	0	0	0
ENSG00000158022	0	0	0	0	0	0	0	0	0	0	0	0	0	0	0	1	0	3	0	0	0	0	0	0	0	0	0	0	0	0	0	0	0	0	0	0	0	0	0	0	0	0	0	0	0	0	0	0	0
ENSG00000175087	48	18	0	22	76	16	5	19	20	5	6	5	3	61	9	7	0	5	0	4	0	31	57	22	20	9	0	7	34	51	21	0	31	7	7	4	62	2	0	26	13	36	17	12	7	9	24	6	7
ENSG00000197245	0	0	0	0	0	0	0	0	0	0	0	0	0.5	0.33	0	0	0	0	0	0	1	0.67	0	0	0	0	0	0.5	0	0.23	0	0	1	0	0	1	0	0	0	0	0	0	0	0	0	0	0	0	0
ENSG00000282872	0	0	0	0	0	0	0	0	0	0	0	0	0	0	0	0	0	0	0	0	0	0	0	0	0	0	0	0	0	0	0	0	0	0	0	0	0	0	0	0	0	0	0	0	0	0	0	0	0
ENSG00000236782	10	4	0	14	18	11	11	13	12	2	6	3	4	7	6	5	11	2	6	10	19	0	6	0	9	0	4	17	17	21	0	8	28	2	2	4	8	4	1	0	7	12	22	0	59	6	22	6	7
ENSG00000142684	47	14	0	48	80	43	36	27	56	2	32	11	31	52	25	16	35	33	24	40	60	0	55.5	4	17	0	19	40	36	53.5	0	34	72	4	31	30	55	22	7	0	29	27	62	0	151.5	54	59	16	44
ENSG00000142675	0	0	0	0	0	0	3	1	3	8	5	0	1	0	0	0	0	4	0	0	3	0	1	0	1	0	0	9	0	5	0	0	0	0	5	0	5	5	3	0	0	1	0	10	0	0	0	0	1
ENSG00000188782	0	0	0	0	0	0	0	0	0	4	0	0	0	0	0	0	0	0	0	0	0	0	0	0	1	0	0	0	0	5	0	0	0	0	0	0	0	0	0	0	0	0	0	0	0	0	0	0	0
ENSG00000236155	0	0	0	0	0	0	0	0	0	0	0	0	1	0	0	0	0	0	0	0	0	0	0	0	0	0.06	0	0	0	0	0	0	0	0	0	0	0	0	0	0	0	0	0	0	0	0	0	0	0
ENSG00000278572	0.5	0	0	0	0	1	0	0	0.5	0	0.5	0	0	0	0	0	0.5	0	0	0	0	0	0	0.5	0	0	0	0	0.5	1	0	0	0	0	0	0.5	0	0	0	0.5	0.5	0.5	0	0	0	0	2	0	0.5
ENSG00000130695	198.5	0	0	7	7	10	13	15	0	8	17	4	6	0	18	0	0	10	0	15	10	8	26	1	23	0	0	0	2	10	0	0	44	13	12	6	23	5	4	47	6	9	12	13	68.5	19	0	15	10
ENSG00000270733	0	0	0	0	0	0	0	0	0	0	0	0	0	0	0	0	0	0	0	0	0	0	0	0	0	0	0	0	0	0	0	0	0	0	0	0	0	0	0	0	0	0	0	0	0	0	0	0	0
ENSG00000142669	48	0	121	20	59	31	8	34	32	0	13	17	13	0	23	0	21	58	52	111	58	104	35	18	11	0	36	11	63	48	117	98.5	63	23	17	88	47	25	5	98	53	12	102	0	318	140	64	11	50
ENSG00000158062	12	64	23.5	12	3	5	19	4	28	16	42	4	12	0	4	9	1	30	3	14.5	6	25	31.5	6	22.5	0	79.5	2	19.5	15	27.5	6	30	1	14	11	11	3	8	21.5	4	0	47.5	7	31.5	6	60.5	18	8
ENSG00000169442	0	27	99.5	26	10	0	0	14	3	0	1	8	4	0	13	0	0	38	0	15	16	128.5	7	3	15	0	29	0	76	28	152	8	0	0	0	0	0	0	1	79.5	0	17.5	6	66	22	0	95.5	2	5
ENSG00000176092	8	0	0	0	0	3	6.5	0	0	0	0	0	0	0	2	0	0	5	6	7	12	1	0	0	0	0	0	0	0	0	0	0	2	0	0	4	0	0	0	0	0	4	11	0	20	6	0	2	0
ENSG00000225854	0	0	0	0	0	0	0	0	0	0	0	0	0	0	0	0	0	0	0	0	0	0	0	0	0	0	0	0	0	0	0	0	0	0	0	0	0	0	0	0	0	0	0	0	0	0	0	0	0
ENSG00000176083	0	0	0	0	0	0	0	0	0	0	0	0	0	0	0	0	0	0	0	0	0	0	0	0	0	0	0	0	0	0	0	0	0	0	0	0	0	0	0	0	0	0	0	0	0	0	0	0	0
ENSG00000131914	0	0	0	0	0.5	0	0	0	0	2	0	0	0	0	0	0	0	0	0	0	0	0	0	1.5	0.2	0	0	0	0	0	0	0	0	0	0	0	0	0	0	0	0	0	0	0	0	0	0	0	0
ENSG00000117682	15	0	0	0	7	1	4	0	0	0	3	0	9	0	5	0	0	10	0	8	10	0	0	2	4	0	0	0	23	1	0	0	8	0	1	9	14	0	0	0	1	0	0	0	7	0	0	11	17
ENSG00000223583	0.47	0.2	0.43	0.55	0	0	0	0.14	0	0.11	0	0	0.1	0.12	0.35	0	0.14	0.45	0	0.14	0.14	0.55	0	0.08	0	0	0.28	0	0.37	0.14	0	0.29	0	0.48	0	0	0	0	0	0.12	0.71	0.74	0	0.62	0.54	0	0	0	0
ENSG00000225891	0	0	0	3	0	0	0	0	0	0	0	0	0	0	0	0	0	2	0	0	0	0	0	0	0	0	0	0	0	0	0	0	0	0	0	0	0	0	0	0	0	0	0	0	0	0	0	0	0
ENSG00000198830	221.53	72.33	32.67	89.7	32.76	128.97	125.88	51.24	26.98	40.28	80.11	34.52	84.03	74.57	85.6	38.27	99.13	59.92	32.75	140.36	66.46	156.76	34.39	33.17	33.56	21.84	108.25	74.44	38.82	79.55	88.06	20.23	120.65	103.67	53.11	80.66	187.21	74.08	12.81	225.26	114.5	75.48	104.27	0	60.19	25.35	53.83	90.89	35.95
ENSG00000224129	0	0	0	0	0	0	0	0	0	6	0	0	3	0	0	0	0	19	0	0	0	0	0	19	9	0	0	0	0	0	0	0	0	0	0	0	0	0	4	0	0	0	0	0	0	0	0	3	0
ENSG00000117676	2	0	0	0	1	21	7	22	1	0	7	2	4	0	0	0	0	10	0	6	0	0	5	15	14.5	0	0	8	0	0	0	0	2	0	0	0	2	0	26	1	0	6	7	53	17	0	0	10	0
ENSG00000238705	0	0	0	0	0	0	0	0	0	0	0	0	0	0	0	0	0	0	0	0	0	0	0	0	0	0	0	0	0	0	0	0	0	0	0	0	0	0	0	0	0	0	0	0	0	0	0	0	0
ENSG00000243905	0	0	0	0	0	0	0	0	0	0	0	0	0	0	0	0	0	0	0	0	0	0	0	0	0	0	0	0	0	0	0	0	0	1	0	0	0	0	3	0	0	0	0	0	0	0	0	0	0
ENSG00000252802	0	0	0	0	0	0	0	0	0	1	0	0	0	0	0	0	0	0	0	0	0	0	0	0	2	0	0	0	0	0	0	0	0	0	0	0	0	0	1	0	0	0	0	0	0	0	0	0	0
ENSG00000252429	0	0	0	0	0	0	0	0	0	0	0	0	0	0	0	0	0	0	0	0	0	0	0	0	0	0	0	0	0	0	0	0	0	0	0	0	0	0	0	0	0	0	0	0	0	0	0	0	0
ENSG00000229247	0	0	0	0	0	0	0	0	0	0	0	0	0	0	0	0	0	0	0	0	0	0	0	0	0	0	0	0	0	0	0	0	0	0	0	0	0	0	0	0	0	0	0	0	0	0	0	0	0
ENSG00000238316	0	0	0	0	0	0	0	0	0	0	0	0	0	0	0	0	0	0	0	0	0	0	0	0	0	0	0	0	0	0	0	0	0	0	0	0	0	0	0	0	0	0	0	0	0	0	0	0	0
ENSG00000235069	0	0	0	0	0	0	0	0	0	0	0	0	0	0	0	0	0	0	0	0	0	0	0	0	0	0	0	0	0	0	0	0	0	0	0	0	0	0	0	0	0	0	0	0	0	0	0	0	0
ENSG00000260063	0	0	0	0	0	0	0	0	0	0	0	0	0	0	3	0	0	0	0	0	0	0	0	0	0	4	0	0	0	0	0	0	0	0	0	0	0	0	0	0	0	0	0	0	0	0	0	0	0
ENSG00000117713	92	37	31	22	20	10	21	127	7	18	24	4	16	40	10	7	46	62	10	4	13	28	59	11	80	6	2	2	44	36	19	10	26	25	16	20	47	10	24	56	22	17	27	71	61	46	27	20	27
ENSG00000060642	0	0	0	0	0	8	0	0	0	0	2	0	0	0	0	0	0	24	0	0	0	0	0	0	0	1	0	0	0	0	0	0	12	0	0	1	0	0	0	29	0	0	0	0	0	0	0	9	0
ENSG00000241188	0	0	0	0	0	0	0	0	0	0	0	0	0	0	0	0	0	0	0	0	0	0	0	0	0	0	0	0	0	0	0	0	0	0	0	0	0	0	0	29	0	0	0	0	0	0	0	0	0
ENSG00000287810	0	0	0	0	0	0	0	0	0	0	0	0	0	0	0	0	0	0	0	0	0	0	0	0	0	0	0	0	0	0	0	0	0	0	0	0	0	0	0	0	0	0	0	0	0	0	0	0	0
ENSG00000204160	0	5	0	0	0	2	3	10	0	0	2	0	0	0	4	0	0	0	0	1	0	0	0	0	4	0	0	0	0	5	0	0	4	0	12	2	3	3	0	0	13	0	2	0	2	0	0	3	0
ENSG00000175793	0	0	0	0	0	0	0	0	0	0	0	0	0	0	0	0	0	0	0	4	0	0	0	0	0	16	0	1	0	0	0	0	0	0	0	1	0	0	0	0	0	0	0	0	0	0	0	0	0
ENSG00000142751	20	35	0	29	14	31	21.2	5	0	0	15	2	15	0	7	0	0	3	10	11	19	0	26	16	7	0	1	5	13	27	0	0	15	0	22	11	31	30	6	0	1	5	28	32	41	24	34	3	13
ENSG00000226698	0	0	0	0	0	0	0	0	0	0	0	0	0	0	0	0	0	0	0	0	0	0	0	0	0	0	0	2	1	0	0	0	1	0	0	0	0	0	0	0	0	1	0	0	0	0	0	0	0
ENSG00000198746	17	0	5	8	1	5	15	10	0	1	9	1	26	0	11	7	0	32	1	7	8	0	5	8	12	0	0	1	0	12	0	1	3	0	14	9	10	8	9	0	0	7	21	12	0	2	19	13	7
ENSG00000090273	164	94.5	60	82.5	114.83	73.5	58	44	16	36	60	35.5	28.5	71.5	75.5	7.5	18	55	23.5	37	112	41.5	128	54	75.5	22.5	51.5	60	111.5	46	157	76	52	24	83	36	187.17	93.5	21.5	17	66.5	46	67.5	59.5	114	51	68	57.5	58.5
ENSG00000131910	0	0	0	0	0	0	0	0	0	0	0	0	0	0	0	0	0	0	0	0	0	0	0	0	1	0	0	0	0	0	0	0	0	0	0	0	0	0	0	0	0	0	0	0	0	0	0	0	0
ENSG00000175707	13	0	0	0	0	0	0	0	0	0	3	0	0	0	0	0	0	0	0	1	0	0	0	6	0	0	0	0	0	0	0	0	0	0	0	2	0	0	0	0	0	5	0	0	0	0	0	0	0
ENSG00000172746	0.26	0.17	0.45	0.44	0.33	0	0.44	0.33	0.09	0.09	0	0.27	0.84	1.96	1.38	0.18	0.6	0.09	0.4	0.16	1.81	1.19	0	0.08	0.17	0	1.03	0	0.76	0.53	0.42	0.17	0.14	0.66	0	0	0.44	0	0	0.56	0.71	0.17	0.29	0.09	1.02	0.26	0.34	0.08	0.43
ENSG00000224064	0.33	0	0	0	0	0	0	0	0	0	0	0	0	0	0	0	0	0	0	0	0	0	0	0	0	0	0	0	0.2	0	0	0	0	0	0	0	0	0	0	0	0	0	0	0	0	0	0	0	0
ENSG00000225294	0	0	0	0	0	0	0	0	0	0	0	0	0	0	0	0	0.5	0	0	0	0	0	0	0	0	0	0	0	0	0.33	0	0	0	0	0	0	0	0	0	1	0	0	0	0	0	0	0.33	0	0
ENSG00000253368	0	0	0	0	0	0	0	0	0	0	0	0	0	0	0	0	0	0	0	0	0	0	0	0	0	0	0	0	0	0	0	0	0	0	0	1	0	0	0	0	0	0	0	0	0	0	1	0	0
ENSG00000158246	0	0	0	0	0	6	4	0	0	0	0	0	0	0	6	3	0	0	0	4	0	0	0	0	0	0	0	0	0	0	0	0	0	0	0	0	0	0	0	0	0	0	0	0	0	0	0	1	0
ENSG00000090020	1	0	3	1	0	4	4	0	0	2	0	0	0	0	0	1	0	1	0	0	0	0	8	0	3	18	0	0	0	0	0	0	4	1	5	2	3	0	4	66	0	0	0	0	2	12	0	0	0
ENSG00000229985	0	0	0	0	0	0	0	0	0	0	0	0	0	0	0	0	0	0	0	0	0	0	0	0	0	0	0	0	0	0	0	0	0	0	0	0	0	0	0	0	0	0	0	0	0	0	0	0	0
ENSG00000214973	3.5	1.83	2	1.5	2	1.5	0.5	3	2	1.5	1	1.5	2	2	0.5	1	0	1	2.5	1	1	0.33	0	0.5	0.5	0	0	1.5	1	4	0.5	0	1	1	1	0.5	4	2.5	1	0	1	1.5	1	2.83	2.5	3	3	1.5	0.25
ENSG00000225159	17.25	6.17	15.81	12.91	2.01	0.83	4.63	4.61	5.09	4.2	1.45	5.97	3.14	9.97	3.69	0	8.71	4.64	5.69	1.46	12.04	10.88	1.51	4.7	2.07	4.59	19.91	2.58	11.87	8.13	25.29	1.2	0.85	2.85	3.42	0.24	11.71	6.27	3.6	15.71	15.57	2.54	3.11	5.43	12.66	3.75	13.48	2.67	4.16
ENSG00000225990	0	0	0	0.14	0	0	0	0.33	0	0	0	0	0	0	0	0	0	0	0	0	0	0	0	0	0	0	0.33	0	0	0	0	0	0	0	0	0.14	0	0	0	0.25	0.48	0	0	0	0.33	0	0	0	0
ENSG00000224311	0	0	0	0	0	0	0	0	0	0	0	0	0	0	0	0	0	0	0	0	0	0	0	0	0	0	0	0	0	0	0	0	0	0	0	0	0	0	0	0	0	0	0	0	0	0	0	0	0
ENSG00000142784	0	0	0	0	13	1	4	0	0	0	3	0	0	0	0	0	0	0	0	0	0	0	0	1	0	0	0	0	0	0	0	0	0	2	0	3	0	1	0	0	23	5	0	0	0	0	0	1	0
ENSG00000252098	0	0	0	0	0	0	0	0	0	0	0	0	0	0	0	0	0	0	0	0	0	0	0	0	0	0	0	0	0	0	0	0	0	0	0	0	0	0	0	0	0	0	0	0	0	0	0	0	0
ENSG00000243659	0	0.08	0	0.08	0	0	0	0	0	0	0	0	0	0	0.15	0	0	0	0	0.2	0.07	0.08	0	0	0	0	0.08	0	0.08	0.15	0	0	0	0	0	0	0.08	0	0	0.08	0	0	0	0.08	0.15	0	0	2	0.28
ENSG00000186501	27	0	0	3	26.5	27	12	0	0	4	10	0	3	0	1	1	38	14	0	14	19	41	19	13	12	0	0	0	49	17	0	10	2	0	34.5	20	12	27	0	0	0	7	29	52	80	0	0	14	3
ENSG00000206888	0	0	0	0	0	0	0	0	0	0	0	0	0	0	0	0	0	0	0	0	0	0	0	0	0	0.21	0	0	0	0	0	0	0	0	0	0	0	0	0	0	0	0	0	0	0.05	0	0	0	0
ENSG00000241547	0.2	0	0	0	13.5	0	0	0	0	0	0	0	0.5	0	0	5	1	1	0	0	0	0	0	0	1	0	0	0	0	0	0	5	0	0	0.5	0.2	0	0	0	0	0	4	0	0	0.05	0	0	0	0
ENSG00000142765	0	0	22	0	0	0	0	0	0	0	0	0	0	0	0	0	0	0	0	0	0	0	1	0	0	0	0	2	22	0	0	0	0	0	0	0	0	0	0	0	0	0	0	0	0	0	0	0	0
ENSG00000142733	0	0	0	0	0	0	0	0	0	0	0	0	0	0	0	0	0	0	0	0	0	0	0	0	0	0	0	0	0	0	0	0	0	0	0	2	0	0	0	0	0	0	5	0	0	0	0	0	0
ENSG00000142748	0	0	0	0	0	0	0	0	0	2	0	0	0	0	0	0	0	0	0	0	0	0	0	0	0	0	0	0	0	0	0	0	0	0	0	0	0	0	0	0	0	0	0	0	0	0	0	0	0
ENSG00000174950	0	0	0	0	0	0	0	0	0	0	0	0	0	0	0	0	0	0	0	0	0	0	0	0	0	0	0	0	0	0	0	0	0	0	0	0	0	0	0	0	0	0	0	0	0	0	0	0	0
ENSG00000231207	0	0	0	0	0	0	0	0	0	0	0	0	0	0	0	0	0	0	0	0	0	0	0	0	0	0	0	0	0	0	0	0	0	0	0	0	0	0	0	0	0	0	0	0	0	0	0	0	0
ENSG00000181773	0	1	0	0	0	0	6	0	0	0	10	0	0	0	0	0	0	1	0	0	0	0	0	0	0	0	0	0	0	0	0	0	1	0	0	1	0	0	0	0	0	0	0	0	0	3	0	3	0
ENSG00000158195	122.5	5	38	40.5	45	44	83.5	41	28	17	53	23	7	0	33	13	4	38	25	49	3	0	49.5	39.5	39.5	8	63	33	21.5	43.5	0	26	26.5	19	67	64.5	150.5	24.5	16	0	0	8	106.5	9	195.67	78	0	31.5	29.5
ENSG00000241169	0	0	0	0	0	0	0	0	0	0	0	0	0	0	0	0	0	0	0	0	0	0	0	0	0	0	0	0	0	0	0	0	0	0	0	0	0	0	0	0	0	0	0	0	0	0	0	0	0
ENSG00000237429	3	0	0	0	0	0	0	0	0	0	0	0	0	0	0	0	0	0	0	0	2	0	0	0	0	0	0	0	0	0	0	0	2	0	0	0	0	0	0	0	0	0	0	0	0	0	0	0	0
ENSG00000126705	0	2	0	0	0	0	0	0	0	0	5	0	0	0	3	0	0	0	0	0	0	0	7	0	4	4	19	0	0	0	8	0	0	0	0	7	0	0	1	0	0	0	0	10	0	0	1	0	0
ENSG00000000938	0	0	0	0	0	0	0	0	0	0	0	0	0	0	0	0	0	0	0	0	0	0	0	0	0	0	0	0	0	0	0	0	0	0	0	0	0	0	0	0	0	0	0	0	0	0	0	0	0
ENSG00000235912	2	1	2.33	0.33	3.33	1	0	3.33	1	1	1	0	0.83	4.25	1	1	1	1.5	1.33	2.5	3.92	1.33	1	1	0.14	0	0.83	0.5	3.17	4	5	2.83	0	1.33	1.83	2.5	5.83	0.83	0	3.83	3.75	0	1	0.5	3.83	0.33	2.67	0.5	0.83
ENSG00000233975	0	0	0	0	0	0	0	0	0	0	0	0	0	0	0	0	0	0	0	0	0	0	0	0	0	0	0	0	0	0	0	0	0	0	0	0	0	0	0	0	0	0	0	25	0	0	0	0	0
ENSG00000126709	0	0	23	0	0	0	0	0	0	0	0	0	0	0	0	0	0	0	0	2	0	0	0	0	0	0	0	0	0	0	0	0	0	0	0	0	0	0	0	25	0	0	0	3	0	0	0	0	0
ENSG00000225886	0	0	0	0	0	0	0	0	0	0	0	0	0	0	0	0	0	0	0	0	0	0	0	0	0	0	0	0	0	0	0	0	0	0	0	0	0	0	0	0	0	0	0	0	0	0	0	0	0
ENSG00000206767	0	0	0	0	0	0	0	0	0	0	0	0	0	0	0	0	0	0	0	0	0	0	0	0	0	0	0	0	0	0	0	0	0	0	0	0	0	0	0	0	0	0	0	0	0	0	0	0	0
ENSG00000226662	0	0	0	0	0	0	0	0	0	0	0	0	0	0	0	0	0	0	0	0	0	0	0	0	0	0	0	0	0	0	0	0	0	0	0	0	0	0	0	0	0	0	0	0	0	0	0	0	0
ENSG00000207095	0	0	0	0	0	0	0	0	0	0	0	0	0	0	0	0	0	0	0	0	0	0	0	0	0	0	0	0	0	0	0	0	0	0	0	0	0	0	0	0	0	0	0	0	0	0	0	0	0
ENSG00000287244	0	0	0	0	0	0	0	0	0	0	0	0	0	0	0	0	0	0	0	0	0	0	0	0	0	0	0	0	0	0	0	0	0	0	0	0	0	0	0	0	0	0	0	0	0	0	0	0	0
ENSG00000009780	19	0	0	19.5	0	6	2	2	0	0	4	0	1	0	0	1	0	5	0	10	4	2	0	3	1	4	0	0	0	2	0	0	7	0	2	9.08	7	0	0	0	12	2	13	0	59	11	0	3	0
ENSG00000231344	0	0	0	1.5	0	0	0	0	0	0	0	0	0	0	0	0	0	0	0	0	0	0	0	0	0	0	0	0	0	0	0	0	0	0	0	0	0	0	0	0	0	0	0	0	0	0	0	0	0
ENSG00000230833	0	0	0	0	0	0	0	0	0	0	0	0	0	0	0	0	0	0	0	0	0	0	0	0	0	0	0	0	0	0	0	0	0	0	0	0	0	0	0	0	0	0	0	0	0	0	0	0	0
ENSG00000117758	39	45	0	18	0	12	31	53	0	3	13	0	22	48	28	6	0	19	2	10	6	0	23	8	14	0	0	9	36	19	75	2	36	2	4	20	40	16	8.5	0	16	34	0	7	77	11	25	28	9
ENSG00000269971	0	0	0	0	0	0	0	0	0	0	0	0	0	0	0	0	0	0	0	0	0	0	0	0	0	0	0	0	0	0	0	0	0	0	0	0	0	0	0	0	0	0	0	0	0	0	0	0	0
ENSG00000270031	0	0	0	0	0	0	0	0	0	0	0	0	0	0	0	0	0	0	0	3	0	0	0	0	0	0	0	0	0	0	0	0	0	0	0	0	0	0	0	0	0	0	0	0	0	0	0	0	0
ENSG00000223062	0	0	0	0	0	0	0	0	0	0	0	0	0	0	0	0	0	0	0	0	0	0	0	0	0	0	0	0	0	0	0	0	0	0	0	0	0	0	0	0	0	0	0	0	0	0	0	0	0
ENSG00000286433	0	0	0	0	0	0	0	1	0	0	0	0	0	0	0	1	0	1	0	0	0	0	0	0	1	0	0	0	0	0	0	0	0	0	0	0	0	0	0	0	0	0	0	0	0	0	0	0	0
ENSG00000117751	39	0	0	34	18	3	14	26	0	8	12	0	5	18	10	32	0	9	9	20	0	0	12	2	13	0	0	0	0	8	0	22	14	3	15	7	18	2	0.5	0	19	0	6	1	74	15	0	19	0
ENSG00000252947	0	0	0	0	0	0	0	0	0	0	0	0	0	0	0	0	0	0	0	0	0	0	0	0	0	0	0	0	0	0	0	0	0	0	0	0	0	0	0	0	0	0	0	0	0	0	0	0	0
ENSG00000130775	0	0	0	0	0	0	0	0	0	1	1	0	0	0	0	0	0	0	0	0	0	0	1	0	0	0	0	9	0	0	0	0	0	0	0	0	0	0	0	0	0	0	0	0	0	0	0	0	0
ENSG00000117748	92	0	0	148.5	106	82.5	60	7	22	1	45	41	43	60	70	39	77	20	26	73	45	0	84	44	29	0	63	32	92	141.5	0	13	41	20	65	48	162	41	5	126	61	36	29	66.5	0	13	26	58	53
ENSG00000130768	0	0	0	0	0	0	0	0	0	0	0	0	0	0	0	0	0	0	0	0	0	0	0	0	0	0	0	0	0	0	0	7	0	8	0	0	0	0	0	0	0	0	0	0	0	0	0	0	0
ENSG00000227050	0	0	0	0	6	0	0	0	0	0	0	0	0	0	0	0	0	0	0	0	0	0	0	0	0	0	0	0	0	0	0	2	0	2	0	0	0	0	0	0	0	0	0	0	0	0	0	0	0
ENSG00000158156	0	0	0	0	0	0	0	0	0	0	0	0	0	0	0	0	0	0	0	0	0	0	0	0	0	0	0	3.5	0	0	0	0	0	1	0	0	0	0	0	0	0	0	0	0	0	0	0	0	0
ENSG00000158161	75	0	0	25	37	19	67	63	15	43	62	20	35	0	46	41	0	50	9	10	80	0	108	22	102	1	0	45	58	67	36	30	44	20	18	34	150	91	25	0	44	85	57	108.5	11	33	80	56	29
ENSG00000238231	0	0	0	0	0	0	0	0	0	0	0	0	0	0	0	0	0	0	0	0	0	0	0	0	0	0	0	0	0	0	0	0	0	0	0	0	0	0	0	0	0	0	0	0	0	0	0	0	0
ENSG00000240750	0	0	0	0	0	0	0	0	0	0	0	0	0	0	0	0	0	0	0	0	0	0	0	0	1	0	0	0	0	0	0	0	0	0	0	0	0	0	0	0	0	0	0	0	0	0	0	0	0
ENSG00000228589	59.17	41	46	70.67	37.17	26.5	15	28	22.33	5	16	16.5	10.5	25	20	3	24.17	14.83	15.5	13	31.33	21.5	29.17	8.5	11	0	25.17	11	59.5	37.33	11.5	1	18.17	11.83	28	22.5	85.67	20.83	3.5	52.33	25	14	31.83	11.83	62.33	25	3.5	21	25.33
ENSG00000228943	0	0	0	0	0	0	0	0	0	0	0	0	0	0	0	0	0	0	0	0	0	0	0	0	0	0	0	0	0	0	0	0	0	0	0	0	0	0	0	0	0	0	0	0	0	0	0	0	0
ENSG00000214812	0.5	0	0	0.5	0	0	0	0	0	0	0.5	0	0	0	0	0	0	0.5	0	0	0	0	0	0	0	0	0	0.5	0	0	0.5	0	0	0	0	0	0	0	0	0	0	0	0	0	0	1	1	0	0
ENSG00000253005	0	0	0	0	0	0	0	0	0	0	0	0	0	0	0	0	0	0	0	0	0	0	0	0	0	0	0	0	0	0	0	0	0	0	0	0	0	0	0	0	0	0	0	0	0	0	0	0	0
ENSG00000169403	0	9	10	0	4	0	0	0	0	29.5	0	0	2	0.5	0	0	2	0	0	0	0	0	10	0	0	0	0	4	0	0	20.5	23	0	4	5	2	0	2	24	12	0	1	0	23	0	0	7.25	0	0
ENSG00000126698	233.5	284.33	253	207.83	191.5	170.33	192.17	213	277.33	116	148.5	298.92	149.33	95	195.83	73	195.17	177.67	125	89.83	165.67	44	238.33	120	187.5	24.5	71.5	185.17	402.67	208.67	285.83	125.5	147	145.67	162	66.5	343.33	211.75	138	135.83	259.43	273.58	153	235.83	219.33	108.33	428.33	142	122.67
ENSG00000130770	126.5	119	171.5	71	199.5	109	74	133	80	26	68	43	73	54	92	23	167	110	72	102	111.5	144	130	68.5	128	27	107	57	223	184	271	92	98	105.5	39	62	148	84.5	38	193.5	113.5	109.5	84	125	133	67	104.5	50.5	132
ENSG00000270605	0	0	0	0	0	0	0	0	2	0	0	0	0	0	0	0	0	2	0	0	0	0	0	0	0	0	0	0	0	0	0	0	0	0	0	0	0	0	0	0	0	0	0	0	0	0	0	0	0
ENSG00000271398	0	0	0	0	0	0	0	0	0	0	0	0	0	0	0	0	0	0	0	0	0	0	1	0	0	0	0	0	0	0	5	0	0	0	0	0	0	0	0	0	0	0	0	0	0	0	0	0	0
ENSG00000130766	0	7	0	2	0	36	6	0	11	1	17	3	2	32	17	23	0	0	8	8	1	0	14	9	9	0	26	0	6	15	0	11	23	0	4	5	6	19	2	0	9	19	4	0	0	7	7	3	10
ENSG00000130772	22	0	0	36	20	6	1	0	0	14	5	20	7	0.2	2	14	15	2	0	4	2	0	3	2	15	0	2	4	27.2	18	0	19	8	0	14	6	15	14	5	0	1	10	0	22	31.5	11	0	9	0
ENSG00000204138	1	6	0	0	39	8	9	0	13	0	10	0	14	0	5	0	0	0	0	9	5	5	3	15.33	19	1	0	11	0	11	36.5	2	4	1	16	11	17	2	1	11	0	26	16	0	13	6	8	6	7
ENSG00000206779	0	0	0	0	0	0	0	0	0	0	0	0	0	0	0	0	0	0	0	0	0	0	0	0	0	0	0	0	0	0	0	0	0	0	0	0	0	0	0	0	0	0	0	0	0	0	0	0	0
ENSG00000229820	0	0.25	0	0	0	0	0	0.25	0	0	0	0.33	0	0	0.25	0	0	1.25	0	0	0.33	0	0.5	0	0	0	0	0	0.5	0.25	0.5	0	0.25	0.5	0	0	0.5	0.25	0	0	0.2	0	0	0	0	0	0	0	0
ENSG00000221216	0	0	0	0	0	0	0	0	0	0	0	0	0	0	0	0	0	0	0	0	0	0	0	0	0	0	0	0	0	0	0	0	0	0	0	0	0	0	0	0	0	0	0	0	0	0	0	0	0
ENSG00000180198	65.75	2.5	0	41	26	6	107.25	35	2	32	17	6.5	2	44	13.5	5	3	31.5	13.5	28.5	8	30.75	3.5	7.5	52.5	15	39.75	5.5	14.5	67	21.5	7.5	14.5	16.5	27.5	12	79	14	26.5	33.33	21.25	29	6.5	4	0	12.5	76.5	7.5	24
ENSG00000242125	66.75	3.5	0	22	35.5	5	38.75	22	35	7	9	11.5	3	55	22.5	5	13	142	28.5	49.6	58	139.84	6.5	36.5	15.5	72	24.25	11.5	103.5	76	93.5	17.5	33.5	62.5	9	18	98	7	21.5	175.83	124.75	27	30.5	49	0	18.5	39.5	4.5	56
ENSG00000274266	0	0	0	0	0	0	0	0	0	0	0	0	0	0	0	0	0	0	0	0	0	0	0	0	0	0	0	0	0	0	0	0	0	0	0	0	0	0	0	0	0	0	0	0	0	0	0	0	0
ENSG00000200087	0	0	0	2	0	0	0	0	0	0	0	0	0	0	0	0	0	0	0	0	5	0	0	0	0	0	0	0	0	0	0	0	0	0	0	0	1	0	0	22.33	0	0	0	0	0	0	0	0	0
ENSG00000231468	0	0	0	0	0.5	0	0	0	0	0	0	0	0	0	0	0	0	0	0	0	0	0	0	0	0	0	0	0	0	0	0	0	0	0	0	0	0	0	2	0	0	0	0	0	0	1	0	0	0
ENSG00000279443	1	0	0	0	6	0	14.33	0	0	2	3	9	4	0	0	0	0	1	0	0	0	18	0	0	11	0	0	0	0	0	0	0	0	0	7.5	1	0	0	6	0	0	0	0	0	1	0	33.4	1	0
ENSG00000180098	30	48	0	27	39	32	48	60	0	0	19	9	16	16	15	13	27	34	6	36	20	16	27	13	26	41	29	18	4	47	0	1	21	12	14	22	35	13	24	0.05	16	14	23	13	49	10	0	19	11
ENSG00000197989	195.83	25	108.67	12	104.5	57	37.5	94.5	13	25.5	33.5	3	14.5	62	10	21	25	42.5	3	3.5	99	39	38	20	23.67	50.5	24	73.67	47.5	116.5	0	1	76	2	22.5	20.5	107.67	31	15	116.5	62.5	41	37	52.67	102	42	41.83	14	57
ENSG00000221539	0	0	0	0.5	0	0	0	0	0	0	0	0	0	0	1	0	0	2.5	0	0	0.5	5.5	0	0	0	5	0	0	0	2	0	0	0	0	0	0	0	0	1	2.5	4	0.5	0	0	0	0	0	0	1
ENSG00000278274	0.5	0	0	0.5	0	0	1	0	0	0	1	0	0	0	0	0	0	0.5	0	0.5	0.5	0	0	0	0	0.5	0	0	0	0.5	0	0	0	0	0	1	0	0	0	0	0.5	0	0	4	0	0	0	0	0
ENSG00000273544	0	0	0	0	9.5	0	0.5	4.5	0	1	0.5	0	0.5	0	0	0	0	1	0	0	1	0.5	0	0	1	1.5	0	1	0	3	0	0	0	0	0.5	0.5	2	0	0	0	0	0.5	0	0	0	0	0	0	0
ENSG00000274582	0	0	0	0	0	0	0	0	0	0	0	0	0	0	0	0	0	0	0	0	0	0	0	0	0	0	0	0	0	0	0	0	0	0	0	0	0	0	0	0	1	0	0	0	0	0	2.83	0	0
ENSG00000280498	0	0	0	0	0	0	0	0	0	0	0	0	0	0	0	0	0	0	0	0	0	0	0	0	0	0	0	0	0	0	0	0	0	0	0	0	0	0	0	0	1	0	0	0	0	0	2.33	0	0
ENSG00000120656	58	0	0	44	28	39	16	12	39	3	14	12	2	85.5	14	5	15	13	10	44	41	47	36	11	26	0	4	25	109.67	44	0	28	18	10	28	8	48	13	6	114	32	28	58.5	15	100	16	88	22	7
ENSG00000188060	0	0	0	0	0	0	0	10	0	0	0	0	0	0	0	0	0	0	0	0	0	0	0	0	0	0	0	0	0	0	0	0	0	0	0	0	0	0	0	7	0	0	0	0	0	0	0	0	0
ENSG00000229388	0	0	0	0	0	0	1	0	0	0	0	0	0	4	0	0	0	0	0	0	0	0	0	0	0	0	0	0	21.33	0	0	0	0	0	0	0	0	1	0	0	0	0	0	0	0	0	0	0	0
ENSG00000270103	0	0	0	0	0	0	0	0	0	0	0	0	0	0	0	0	0	1	0	0	0	0	0	0	0	0	0	0	0.33	0	0	0	0	0	0	0	0	0	0	0	0	0	0	0	0	0	0	0	0
ENSG00000274978	0	0	0	0	0	0	0	0	0	0	0	0	0	0	0	0	0	1	0	0	0	0	0	0	0	0	0	0	0.33	0	0	0	0	0	0	0	0	0	0	0	0	0	0	0	0	0	0	0	0
ENSG00000162419	24	0	0	7	0	5	12	3	0	0	3	0	1	33	0	2	0	1	0	3	0	0	4	4	7	0	0	6	0	17	0	5	3	0	12	1	9	5	1	0	0	0	3	0	45	2	0	5	0
ENSG00000252777	0	0	0	0	0	0	0	0	0	0	0	0	0	0	0	0	0	0	0	0	0	0	0	0	0	0	0	0	0	0	0	0	0	0	0	0	0	0	0	0	0	0	0	0	0	0	0	0	0
ENSG00000198492	150.5	52	43	78.5	26	79	48.5	97	71	71.5	41	42	56.5	0	65.5	25.5	44	34.5	43	20	36.5	51	96.33	33	87	13	0	76.5	103	44	130.5	24	76.5	10	50	38	166	51	47	54.5	63.5	55.5	57	118	148.5	61	77.5	52	55.5
ENSG00000116329	0	0	0	0	0	0	0	0	0	1	2	0	3	0	0	0	0	4	0	0	0	2	6	2	2	0	0	3	0	0	0	0	0	0	0	0	0	0	8	0	0	0	0	0	0	2	0	0	0
ENSG00000233427	0	0	0	0	0	0	0	0	0	0	0	0	0	0	0	0	0	3	0	0	0	0	5	3	1	0	0	1	0	0	0	0	0	0	0	0	0	0	0	0	0	0	0	0	0	4	0	1	0
ENSG00000199756	0	0	0	0	0	0	0	0	0	0	0	0	0	0	0	0	0	0	0	0	0	0	0	0	0	0	0	0	0	0	0	0	0	0	0	0	0	0	0	0	0	0	0	0	0	0	0	0	0
ENSG00000159023	43	43	37	6	18	33	42	54	16	7	65	15	4	0	9	11	19	36	15	17	9	31	75	10	37	19	25.14	5	43	14	34.28	9	8	20	3	25	50	16	3	73	14	24	76	47	70	28	19	20	13
ENSG00000225616	10	4	8	13.5	9	9	6.5	7.5	2	12	6	8	1.5	5.5	7.5	5	11	2	11.5	5	14	14	3.5	10.5	10.5	7.5	21	6.5	18	15	10.5	7.5	5.5	6	14.5	7	2	12	6	11	9.5	14.5	10	6.5	18	8	17	1.5	5
ENSG00000206704	0	0	0	0	0	0	0	0	0	0	0	0	0	0	0	0	0	0	0	0	0	0	0	0	0	0	0	0	0	0	0	0	0	0	0	0	0	0	0	0	0	0	0	0	0	0	0	0	0
ENSG00000277958	0	0	0	0	0	0	0	1	0	0	0	0	0	0	0	0	0	0	0	0	0	0	0	0	0	0	0	0	0	0	0	0	0	0	0	0	0	0	0	0	0	0	0	0	0	0	0	0	0
ENSG00000253304	2	6	2	1	3	7	5	0	0	2	6	1	1	0	1	4	0	4	2	4	0	0	9	4	0	1	0	0	1	1	0	0	1	1	0	3	2	1	0	4	0	5	9	1	2	0	0	4	0
ENSG00000225750	0	0	0	0	0	0	0	0	0	0	0	0	0	0	0	0	0	0	0	0	0	0	0	0	0	0	0	0	0	0	0	0	0	0	0	0	0	0	0	0	0	0	0	0	0	0	0	0	0
ENSG00000116350	3	55	0	40.5	48	40	36	102	28	33	36	32	36	50	56	29	60	33.5	19	1	46	33	95.67	46	88	0	26	47	67	45	93	0	37	27	35	9	69	55	13	28	35	43	26	140.5	141	40	128	38	13
ENSG00000277916	0	0	0	0	0	0	0	0	0	0	0	0	0	0	0	0	0	0.5	0	0	0	0	0	0	0	0	0	0	0	0	0	0	0	0	0	0	0	0	0	0	0	0	0	0	0	0	0	0	0
ENSG00000116353	10	0	0	6	0	1	4	20	0	0	0	0	4	0	0	0	16	1	5	0	17	0	9	0	0	0	0	0	0	6	0	0	6	6	16	7	0	5	0	0	0	4	0	0	0	12	0	3	12
ENSG00000237934	0	0	0	0	0	0	0	0	0	0	0	0	0	0	0	0	0	0	0	0	0	0	0	0	0	0	0	0	0	0	0	0	0	0	0	0	0	0	0	0	0	0	0	0	0	0	0	0	0
ENSG00000060656	0	0	0	0	0	0	0	0	0	0	0	0	0	0	0	0	0	0	0	0	0	0	0	0	0	0	0	0	0	0	0	5	0	0	0	0	0	0	0	0	0	0	0	0	0	0	0	0	0
ENSG00000230523	0	0	0	0	0	0	0	0	0	0	0	0	0	0	0	0	0	0	0	0	0	0	0	0	0	0	0	0	0	0	0	0	0	0	0	0	0	0	0	0	0	0	0	0	0	0	0	0	0
ENSG00000225011	0	0	0	0	0	0	0	0	0	0	0	0	0	0	0	0	0	0	0	0	0	0	0	0	0	0	0	0	0	0	0	0	0	0	0	0	0	0	0	0	0	0	0	0	0	0	0	0	0
ENSG00000228176	0	0	0	0	0	0	0	0	0	0	0	0	0	0	0	0	0	0	0	0	0	0	0	0	0	0	0	0	0	0	0	0	0	0	0	0	0	0	0	0	0	0	0	0	0	0	0	0	0
ENSG00000284676	0	0	0	0	0	0	0	0	0	0	0	0	0	0	0	0	0	0	0	0	0	0	0	0	0	0	0	0	0	0	0	0	0	0	0	0	0	0	0	0	0	0	0	0	0	0	0	0	0
ENSG00000270927	0	0	0	0	0	0	0	0	0	0	0	0	0	0	0	0	0	0	0	0	0	0	0	0	0	0	0	0	0	0	0	0	0	0	0	0	0	0	0	0	0	0	0	0	0	0	0	0	0
ENSG00000233399	0	0	0	0	0	0	0	0	0	0	0	0	0	0	0	0	0	0	0	0	0	0	0	0	0	0	0	0	0	0	0	0	0	0	0	0	0	0	0	0	0	0	0	0	0	0	0	0	0
ENSG00000233372	0	0	0	0	0	0	0	0	0	0	0	0	0	0	0	0	0	0	0	0	0	0	0	0	0	0	0	0	0	0	0	0	0	0	0	0	0	0	0	0	0	0	0	0	0	0	0	0	0
ENSG00000231251	0	0	0	0	0	0	0	0	0	0	0	0	0	0	0	0	0	0	0	0	0	0	0	0	0	0	0	0	0	0	0	0	0	0	0	0	0	0	0	0	0	0	0	0	0	0	0	0	0
ENSG00000236335	0	0	0	0	0	0	0	0	0	0	0	0	0	0	0	0	0	0	0	0	0	0	0	0	0	0	0	0	0	0	0	0	0	0	0	0	0	0	0	0	0	0	0	0	0	0	0	0	0
ENSG00000231949	0	0	0	0	0	0	0	0	0	0	0	0	0	0	0	0	0	0	0	0	0	0	0	0	0	0	0	0	0	0	0	0	0	0	0	0	0	0	0	0	0	0	0	0	0	0	0	0	0
ENSG00000162510	0	0	0	3	0	0	0	0	0	0	0	0	0	0	0	0	0	0	0	0	0	0	7	0	0	0	0	0	0	0	0	0	2	0	0	0	0	0	0	0	0	0	0	0	0	0	0	1	0
ENSG00000186056	0	0	0	8	2	4	5	0	0	0	1	0	0	0	2	1	0	3	8	0	0	0	16	2	0	0	0	0	0	1	0	0	3	0	0	2	0	3	0	0	0	2	0	0	0	0	0	6	0
ENSG00000287510	0	0	15	2	37	0	0	11	0	0	0	0	0	0	3	0	0	0	0	0	0	0	3	0	1	0	0	0	0	0	17	12	0	4	0	0	0	0	0	33	0	2	0	0	7	0	0	0	0
ENSG00000162511	9	0	62	13	27.5	0	1	31	0	1	0	0	1	0	0	0	0	0	0	0	1	0	0	0	11	0	0	0	0	15	104	2	0	0	0	0	0	0	0	109	0	0	0	0	27	0	0	0	0
ENSG00000264773	0	0	0	0	0	0	0	0	0	0	0	0	0	0	0	0	0	0	0	0	0	0	0	0	0	0	0	0	0	0	0	0	0	0	0	0	0	0	0	0	0	0	0	0	0	0	0	0	0
ENSG00000229607	0	0	0	0	0	0	0	0	0	0	0	0	0	0	0	0	0	0	0	0	0	0	0	0	0	0	0	0	0	0	0	0	0	0	0	0	0	0	0	0	0	0	0	0	0	0	0	0	0
ENSG00000223382	0	0	0	0	0	0	9	0	0	0	1	0	0	0	0	0	0	1	0	2	0	0	0	0	0	0	0	4	0	0	0	0	12	0	0	0	0	0	0	0	0	0	10	0	46	11	0	0	0
ENSG00000222784	0	0	0	0	0	0	0	0	0	0	0	0	0	0	0	0	0	0	0	0	0	0	0	0	0	0	0	0	0	0	0	0	0	0	0	0	0	0	0	0	0	0	0	0	0	0	0	0	0
ENSG00000235143	0	0	0	0	0	0	0	0	0	0	0	0	0	0	0	0	0	0	0	0	0	0	0	0	0	0	0	0	0	0	0	0	0	0	0	0	0	0	0	0	0	0	0	0	0	0	0	0	0
ENSG00000162512	0	0	0	0	0	3	2	0	0	0	1	0	0	0	0	0	0	0	0	3	0	0	9	0	0	0	0	0	0	0	0	0	0	0	0	7	0	0	0	0	0	0	22	0	15	18	0	3	0
ENSG00000266210	0	0	0	0	0	0	0	0	0	0	0	0	0.06	0	0	0	0	0	0	0	0	0	0	0	0	0	0	0	0	0	0	0	0	0	0	0	0	0	0	0	0	0	0	0	0	0	0	0	0
ENSG00000134644	69.5	67	25	49.5	79	11	26	52	74.5	37	16	27	15	33	24	9	76	60	11	9	28	0	62	30.5	41	32	0	14	83	81	35	42	14	25	18	7	108	28	35	51	58	24	15	146.5	66	2	119	24	22
ENSG00000237329	0	0	0	0	0	0	1	0	0	0	0	0	0	0	0	0	0	0	0	0	0	0	0	0	0	0	0	0	0	0	0	0	0	0	0	0	0	0	0	0	0	0	0	0	0	0	0	0	0
ENSG00000232768	0	0	0	0	0	0	0	0	0	0	0	0	0	0	0	0	0	0	0	0	0	0	0	0	0	0	0	0	0	0	0	0	0	0	0	0	0	0	0	0	0	0	0	0	0	0	0	0	0
ENSG00000215900	0	0	0	0	0	0	0	0	0	0	0	0	0	0	0	0	0	0	0	0	0	0	0	0	0	0	0	0	0	0	0	0	0	0	0	0	0	0	0	0	0	0	0	0	0	0	0	0	0
ENSG00000225142	0	0	0	0	0	0	0	0	0	0	0	0	0	0	0	0	0	0	0	0	0	0	0	0	0	0	0	0	0	0	0	0	0	0	0	0	0	0	0	0	0	0	0	0	0	0	0	0	0
ENSG00000084628	0	0	0	0	0	0	0	0	0	0	0	0	0	0	0	0	0	0	0	0	0	0	7	0	0	0	0	0	0	0	0	0	0	0	0	0	0	0	0	0	0	0	0	0	0	0	0	0	0
ENSG00000060688	47	12	0	66	97.5	47	56	32	0	21	31	31	18	79	26	8	71	42	23	26	67.5	0	139	20	49	0	0	17	124	119	0	15	32	11	45	35	144	40	10	63	59	19	37	32	79.5	31.5	85	29	55
ENSG00000229447	0	0	0	0	2	0	0	0	0	0	1	3	0	0	0	0	0	9	1	0	0	0	1	1	1	0	0	0	0	0	0	0	2	0	0	1	0	0	0	0	0	0	1	22	0	1	18	0	0
ENSG00000121766	27	1	0	9	40	24	11	12	48	2	37	5	6	0	0	10	20	10	8.5	44.5	9	0	25	11	14	7	75	0	11	30	0	19	16	8	7	28	26	9	4	48	1	0	32	0	107	21	13	18	27
ENSG00000229044	10	0	0	1	6	4	0.5	1	4	0	5	0	0	0	0	0	0	2	2	3	0	0	2	0	1	0	25	0	6	3	0	5	1	0	1	1	5	1	0	3	0	0	6	0	10	2	0	0	1
ENSG00000121769	0	0	0	0	0	0	0	0	0	0	2	0	0	0	0	0	0	3	0	0	0	0	1	0	1	0	0	0	0	0	0	0	0	0	0	0	0	0	0	0	0	0	0	0	0	0	0	0	0
ENSG00000168528	1	0	0	0	0	0	1	0	0	0	0	0	0	0	0	0	0	0	0	7	0	0	0	0	0	0	0	0	0	0	0	0	0	0	0	4	0	0	0	0	0	0	0	0	3	0	0	0	0
ENSG00000215899	0.08	0	0.21	0.1	0.12	0	0	0	0	0	0	0	0.1	0.1	0	0	0	0	0.1	0.1	0	0	0.12	0	0	0	0.45	0.12	0	0.24	0.19	0	0	0.08	0.24	0	0.08	0.22	0	0	0	0.12	0	0	0.1	0	0	0	0
ENSG00000206981	0	0	0	0	0	0	0	0	0	0	0	0	0	0	0	0	0	0	0	0	0	0	0	0	0	0	0	0	0	0	0	0	0	0	0	0	0	0	0	0	0	0	0	0	0	0	0	0	0
ENSG00000260386	0	0	0	0	0	0	0	0	0	0	0	0	0	0	0	0	0	0	0	0	0	0	0	0	0	0	0	0	0	0	0	0	0	0	0	0	0	0	0	0	0	0	0	0	0	0	0	0	0
ENSG00000265961	0	0	0	0	0	0	0	0	0	0	0	0	0	0	0	0	0	0	0	0	0	0	0	0	0	0	0	0	0	0	0	0	0	0	0	0	0	0	0	0	0	0	0	0	0	0	0	0	0
ENSG00000284543	0	0	0	0	0	0	0	0	0	0	0	0	0	0	0	0	0	0	0	6	0	0	0	0	0	0	0	0	0	0	17.08	0	0	0	0	1.5	0	0	0	0.2	0	0	0	0	0	0	0	0	0
ENSG00000229167	0	0	0	0	0	0	0	0	0	0	0	0	0	0	0	0	0	0	0	0	0	0	0	0	0	0	0	0	0	0	0	0	0	0	0	0	0	0	0	0	0	0	0	0	0	0	0	0	0
ENSG00000142910	0	0	0	0	0	0	0	0	0	0	0	0	0	0	0	0	0	0	0	0	0	0	0	0	0	0	0	0	0	0	0	0	0	0	0	0	0	0	0	0	0	0	0	0	0	0	0	0	0
ENSG00000121764	0	0	0	0	2	1	2	0	0	0	3	0	0	0	1	0	0	6	0	1	0	0	5	0	0	0	0	0	7.5	0	0	2	0	1	2	1	1	4	3	0	0	0	6	0	5.5	4	0	1.5	1
ENSG00000162517	21	0	0	11	23	12	11.5	44	0	17	26	5	8	0	11	0	23	48	3	40	12	0	92	4	17	0	0	2	86	5	45	12	16	23	43	32	19	18	16	28	0	8	46	25	32.5	66	0	14	24
ENSG00000235790	0	0	0	0	0.5	0	0.5	0.5	0	0	0	0	0	0	0.5	0	0	2	0	0	0	0	1	0	0	0	0	3	5.5	0	0	0	0	0	0	0	0	0	0	0	0	4.5	0.5	0	1	1	0	0	0
ENSG00000264078	0	0	0	0	0.5	0	0.5	0.5	0	0	0	0	0	0	0.5	0	0	2	0	0	0	0	1	0	0	0	0	2	5.5	0	0	0	0	0	0	0	0	0	0	0	0	0.5	0.5	0	1	1	0	0	0
ENSG00000084636	0	0	0	0	0	0	0	0	0	0	0	0	0	0	0	0	0	0	0	0	0	0	0	0	0	0	0	0	0	0	0	0	0	0	0	0	0	0	0	0	0	0	0	0	0	0	0	0	0
ENSG00000121753	0	0	0	0	0	0	0	0	0	0	0	0	0	0	0	0	0	0	0	0	0	0	0	0	0	0	0	0	0	0	0	0	0	0	0	0	0	0	0	0	0	0	0	0	0	0	0	0	0
ENSG00000266580	0	0	0	0	0	0	0	0	0	0	0	0	0	0	0	0	0	0	0	0	0	0	0	0	0	0	0	0	0	0	0	0	0	0	0	0	0	0	0	0	0	0	0	0	0	0	0	0	0
ENSG00000254545	0	0	0	0	0	0	0	0	0	0	0	0	0	0	0	0	0	0	0	0	0	0	0	0	0	0	0	0	0	0	0	0	0	0	0	0	0	0	0	0	0	0	0	0	0	0	0	0	0
ENSG00000134668	0	0	0	0	0	0	0	0	0	0	0	0	0	0	0	0	0	2	0	0	0	0	0	0	0	7	0	0	0	0	0	0	0	0	0	0	0	0	0	0	0	0	0	1	0	0	0	0	0
ENSG00000203620	0	0	0	0	0	0	0	0	0	0	0	0	0	0	0	0	0	5	0	0	0	0	0	0	1	0	0	0	0	0	0	0	0	0	0	0	0	0	1	0	0	0	0	1	0	0	0	0	0
ENSG00000269967	0	0	0	0	0	0	0	0	0	0	0	0	0	0	0	0	0	0	0	0	0	0	0	0	0	0.12	0	0	0	0	0	0	0	0	0	0	0	0	0	0	0	0	0	0	0	0	0	0	0
ENSG00000184007	95.83	149	34	115	72.5	44	46.5	96	40.5	5.5	45.5	49.5	14	30.5	39.5	37.5	18	64	38.5	60	35.5	27	88	36	58	0	56.5	73.5	170.5	103	27	3	32	3	35.33	45	130.5	46	25	60.83	21	51.5	66.5	177	175.5	56.5	24.5	31.5	77
ENSG00000228634	0	0	0	0	0	0	0	0	0	0	0	0	0	0	0	0	0	0	0	0	0	0	0	0	0	0	0	0	0	0	0	0	0	0	0	0	0	0	0	0	0	0	0	0	0	0	0	0	0
ENSG00000284702	0	0	0	0	0	0	0	0	0	0	0	0	0	0	0	0	0	0	0	0	0	0	0.1	0	0	0	0	0	0	0	0	0	0	0	0	0	0	0	0	0	0	0	0	0	0	0	0	0	0
ENSG00000121774	23	26	68	37	27	51	36	58	78	9	20	34	40	29	42	17	34	30	38	25	47	29	39	20	15	10	7	44	46	38	44	32	20	14	44	5	63	27	14	39	50	41	50.5	40	6	8	30	36	37
ENSG00000203325	0	0	0	0	0	0	0	0	0	0	0	0	0	0	0	0	0	1	0	0	0	0	0	0	0	0	0	0	0	0	0	0	0	0	0	0	0	0	0	0	0	0	0	0	0	0	0	0	0
ENSG00000121775	11	16	13	12	42	13	6	57	20	11	14	7	0	0	3	8	0	6	0	15	1	0	14	0	16	0	0	3	1	4	0	0	9	5	7	0	11	3	22	18.5	6	4	6	63	18	18	0	0	3
ENSG00000266203	0	0	0	0	0	0	0	0	0	0	0	0	0	0	0	0	0	0	0	0	0	0	0	0	0	0	0	0	0	0	0	0	0	0	0	0	0	0	0	0	0	0	0	0	0	0	0	0	0
ENSG00000276493	0	0	0	0	0	0	0	0.06	0	0	0	0	0	0	0	0	0	0	0	0	0	0	0	0	0	0	0	0	0	0	0	0	0	0	0	0	0	0	0	0	0	0	0	0	0	0	0	0	0
ENSG00000025800	35.5	12	11	0	7	23.6	16	28.5	5	21	34	3	26	1	11.61	21.5	8.5	78.25	2	10.5	5	6	84.07	2	16	0	38	13.5	7	11.5	12	4.5	21.5	4	7.5	4.5	19	16.5	8	58	19	15.08	34.5	84.56	102.5	11.5	0	47.5	2
ENSG00000250135	3.5	0	0	0	0	2.5	1	2.5	0	0	3	0	0	0	0.5	0.5	2.5	2	0	1.5	0	0	3	0	0	0	0	0.5	0	2.5	0	0.5	2.5	0	0.5	0.5	0	1.5	0	0	1	1	2	0	0.5	0.5	0	5.5	0
ENSG00000084652	5	4	3	0	8	21	22	1	1	7.5	19	4	11	1	11	3	0	32	0	23	21	2	31	9	26	0	0	4	4	1	4	10	3	28	4	22	4	0	7	40	14	7	39	0	14	5	8	26	2
ENSG00000160050	0	9	0	17	21	0	3	0	0	5	2	1	5	0	16	0	12	1	11	3	18	0	10	12	18	0	63	0	0	29	0	0	0	10	0	0	20	1	5	31	8	52	2	0	0	0	0	0	9
ENSG00000224066	0	2	0	0	0	1	0	0	0	1	0	0	0	0	0	0	1	0	0	0	0	0	4	3	1	0	2	0	0	2	0	0	1	1	0	1	2	0	1	3	1	8	1	0	0	0	0	0	2
ENSG00000160051	0	42	0	13	0	3	0	25	10	11.5	0	6	5	32	8	1	1	0	25	0	2	0	19	8	3	0	0	0	46	1	0	0	11	2	0	5	17	6	9	0	0	7	7	0	0	0	0	0	2
ENSG00000222046	0	0	0	1	0	0	1	2	0	4	0	0	1	0	0	0	0	0	0	0	0	0	0	0	1	0	0	0	0	2	26	0	0	0	0	0	0	0	0	0	0	0	0	0	0	0	0	1	0
ENSG00000160055	13	0	6	8	2	0	2	0	0	0	5	6	0	31	1	0	0	9	12	0	7	0	1	10	22	0	0	0	0	54	3	0	2	2	1	2	13	0	1	0	14	1	0	7	0	19	0	2	13
ENSG00000084623	178.07	173.33	65.7	170.9	139	112	126	154	68.5	91	79.5	93.5	49	63	119	37.33	230.57	133	119	69	236.67	73	165	44	63.5	52	162.5	158	212.73	248.12	126	41	119.12	81	162.58	107	263	103.57	56	96	165	110.57	174.5	71	174	115	195.67	70	113
ENSG00000220785	0	0	0	0	0	0	0	0	0	0	0	0	0	0	0	0	0	0	0	0	0	0	0	0	0	0	0	0	0	0	0	0	0	0	1	0	0	0	0	0	0	0	0	0	0	0	0	0	0
ENSG00000183615	0	0	0	0	0	0	0	0	0	0	0	0	0	0	0	0	0	0	0	0	0	0	0	0	0	0	0	0	0	0	0	0	0	0	0	0	0	0	0	0	0	0	0	0	0	0	0	0	0
ENSG00000182866	0	0	0	0	0	0	0	0	0	0	0	0	0	0	0	0	0	0	0	0	0	0	0	0	0	0	4	0	0	0	9	0	0	0	0	0	0	0	5	0	0	0	0	0	0	0	0	0	0
ENSG00000277617	0	0	0	0	0	0	0	0	0	0	0	0	0	0	0	0	0	0	0	0	0	0	0	0	0	0	0	0	0	0	0	0	0	0	0	0	0	0	0	0	0	0	0	0	0	0	0	0	0
ENSG00000252450	0	0	0	0	0	0	0	0	0	0	0	0	0	0	0	0	0	0	0	0	0	4	0	0	0	0	0	0	0	0	0	0	0	0	0	0	0	0	0	0	0	0	0	0	0	0	0	0	0
ENSG00000116478	98	61.5	0	56	10	49	43	32	0	31	63	1	14	0	33	16	51	22	19	32	22	10	49	24	33	16	25	24	52.5	22	60	12	43	36	89	38	40	17	41	51	112	22	116	12	197.5	45	27	55	16
ENSG00000175130	11	32	0	0	2	3	10	0	0	3.5	2	12	1	0	0	3	6	10	0	1	7	0	1	0	0	17	0	13	0	2	2	2	3	0	0	2	0	0	0	1	0	0	1	0	12	0	10	4	0
ENSG00000233775	0	0	0	0	0	0	0	0	0	0	0	0	0	0	0	0	0	0	0	0	0	0	0	0	0	0	0	0	0	0	0	0	0	0	0	0	0	0	0	0	0	0	0	0	0	0	0	0	0
ENSG00000162526	0	0	0	0	0	0	0	0	0	0	0	0	0	0	0	0	0	0	0	0	0	0	0	0	0	0	0	0	0	0	0	0	0	0	0	0	0	0	1	0	0	0	0	0	0	0	0	0	0
ENSG00000225828	0	0	0	0	0	0	0	0	0	1	0	0	0	0	0	0	0	0	0	0	0	0	0	0	0	0	0	0	0	0	0	0	0	0	0	0	0	0	0	0	0	0	2	12	13	0	0	1	0
ENSG00000160058	56	0	0	0	1	10	8	23	16	12.5	17	0	25	0	0	4	0	7	1	5	0	0	23	8	11	23	0	0	0	10	0	12	9	1	2	8	15	4	16	0	0	18	10	41	2	5	0	22	18
ENSG00000224333	0	0	0	0	0	0	0	0	0	0	0	0	0	0	0	0	0	0	0	0	0	0	0	0	0	0	0	0	0	0	0	0	0	0	0	0	0	0	0	0	0	0	0	0	0	0	0	0	0
ENSG00000270850	0	0	0	0	0	0	0	0	0	0	0	0	0	0	0	0	0	0	0	0	0	0	0	0	0	0	0	0	0	0	0	0	0	0	0	0	0	0	0	0	0	0	0	0	0	0	0	0	0
ENSG00000229259	0	0	0	0	0	0	0	0	0	0	0	0	0	0	0	0	0	0	0	0	0	0	0	0	0	0	0	0	0	0	0	0	0	0	0	0	0	0	0	0	0	0	0	0	0	0	0	0	0
ENSG00000263529	0	0	0	0	0	0	0	0	0	0	0	0	0	0	0	0	0	0	0	0	0	0	0	0	0	0	0	0	0	0	0	0	0	0	0	0	0	0	0	0	0	0	0	0	0	0	0	0	0
ENSG00000254553	0	0	0	0	0	0	0.5	0	0	0.5	0	0	0	0	0	0.5	0	0.5	0	0	0	0	0	1.5	1	0	0	0	0	0	0	0	0	0	0	2.5	0	0	0	0	0	0	0	0	0	0	0	0.5	0
ENSG00000273274	0	0	6	0	0	0	0.5	0	0	0	0	0	8	0	0	0	0	0	0	0	2	0	0	0	0	0	0	0	0	0	0	0	0	0	0	0	0	0	0	0	0	0	0	0	0	0	0	0	0
ENSG00000160062	0	0	0	0	0	0	0	0	0	5.5	0	0	0	0	0	0.5	0	13.5	0	0	0	0	0	1.5	1	0	0	0	0	0	0	0	1	0	0	6.5	0	0	1	0	0	0	0	0	0	0	0	0.5	0
ENSG00000176261	72	0	10	19	9	36	20	2	0	1	23	2	2	0	2.5	22.5	42	19	16	24	4	33	25	9	0	0	35	7	59.67	2	5	13	33	4	43	22	94	22	2	35	1	2	21	20	65	0	7	28	5
ENSG00000200591	0	0	0	0	0	0	0	0	0	0	0	0	0	0	0	0	0	1	0	0	0	0	0	0	0	0	0	0	0	0	0	0	0	0	0	0	0	0	0	0	0	0	0	0	0	0	0	0	0
ENSG00000162521	22	3	4	13	38.33	33.83	16.5	6	23	13	54	10	33	15.5	9	5.5	0	27	6	33.5	17	168.92	42.5	20.5	30	0	19	20	13.33	46.67	5	7	20	16	3	39.5	59.33	22.5	8.5	41.5	10.5	28	23.5	12.5	48	9	0	46.17	1
ENSG00000162520	0	0	0	8	13	7	5	2	14	3	6.83	2	8	8	2	1	0	10	0	8	0	14.5	9.5	7	11.5	0	9	3	0	16	14	1	1	1	0	10	15.33	5.5	2	5	0	9	4	17.5	4	1	0	12	0
ENSG00000224409	0	0	0	0	0	0	0	0	0	0	0	0	0	0	0	0	0	0	0	1	0	0	0	0	0	0	0	0	0	0	28	0	0	0	0	0	0	0	0	0	0	0	0	0	0	0	0	0	0
ENSG00000162522	3	0	0	0	0	9	13	0	0	0	1	0	3	0	19	4	0	0	4	1	0	0	22	1	3	0	0	0	0	0	0	0	3	0	0	3	3	1	5	0	0	13	1	0	22	0	0	8	0
ENSG00000134684	136.5	30	0	45	23	149	31	127	52	31.25	145	17	55	2	48	57	63	48	15	46	14	36	51	68	57	35	37	73	58	39	0	79	151	39	90	54	57	46	27	39	20	26	81	36	117	86	21	73	9
ENSG00000116497	37	39	0	13	20	17	2	15	0	2	5	4	0	12	10	0	0	6	0	7	0	0	1	16	7	0	0	3	17	0	0	0	8	2	0	2	14	1	0	20	4	1	17	0	17	4	34	5	0
ENSG00000160097	0	0	0	0	0	0	0	0	0	0	0	0	0	0	0	0	0	0	0	0	0	0	0	0	0	0	0	0	0	0	0	0	0	0	0	0	0	0	0	0	0	0	0	0	0	0	0	0	0
ENSG00000121905	0	0	0	0	0	0	0	0	0	0	0	0	0	0	0	0	0	0	0	0	0	0	0	0	0	0	0	0	0	0	0	0	0	0	0	1	0	0	0	0	0	0	0	0	0	0	0	0	0
ENSG00000121900	0	0	0	0	0	0	0	0	0	0	0	0	0	0	0	0	0	0	0	5	0	0	0	0	0	0	0	0	0	0	0	0	0	0	0	0	0	1	0	0	0	0	0	0	1	0	0	0	0
ENSG00000287691	0	0	0	0	0	0	0	0	0	3	0	0	0	0	0	0	0	0	0	0	0	0	0	0	0	0	0	0	0	0	0	2	0	0	0	0	0	0	0	0	0	0	0	0	0	0	0	0	0
ENSG00000116514	29	2	0	8	4	5	1	0	1	1	0	0	0	0	0	0	14	0	3	7	0	5	9	3	4	0	17	6	0	13	0	0	4	0	3	2	0	2	1	0	0	0	0	0	1	22	0	0	0
ENSG00000278966	0	0	0	0	0	0	1	0	0	0	0	0	0	0	0	0	0	0	0	0	1	1.5	0.5	0	0	0	0	0	0	0.5	0	0	0	1	0	0	0	0	0	0	0	0	0	0	0	0	0	0	0
ENSG00000217644	0	0	0	0	0	0	0	0	0	0	0	0	0	0	0	0	0	0	0.2	0	0	0	0	0	0	0	0	0	0	2	0	0	0	0	0	0	0	0	0	0	0	0	0	0	0	0	0	0	0
ENSG00000239670	0	0	0	0	0	0	0	0	0	0	0	0	0	0	0	0	0	0	0	0	0	0	0	0	0	0	0	0	0	0	0	0	0	0	0	0	0	0	0	0	0	0	0	0	0	0	0	0	0
ENSG00000236065	0	0	0	2	0	1	0	4	0	0	0	0	0	0	0	0	2	1.5	0	0	0	0	3	0	0	0	0	0	0	0	0	0	0	0	0	0	0	0	0	0	0	0	0	0	0	1	0	0	0
ENSG00000004455	67	43.83	41	102.5	38.5	27.5	43	31	25	8	44	13.5	39	15.5	55.67	15	80.83	101.17	31.5	18.5	52.5	120.5	23.5	30.5	32.5	2	31.83	10	147.5	123.5	58	30	29.5	9	29	36.5	133.67	26	13.5	114.83	35.83	30	33	37.33	52.33	66	92	22.5	61
ENSG00000276645	0	0	0	0	0	0	0	0	0	0	0	0	0	0	0	0	0	0	0	0	0	0	0	0	0	0	0	0	0	0	0	0	0	0	0	0	0	0	0	0	0	0	0	0	0	0	0	0	0
ENSG00000142920	0	0	0	0	0	0	0	0	0	0	0	0	0	0	0	0	0	0	0	0	0	0	0	0	0	0	0	0	0	0	0	0	0	0	0	0	0	0	0	0	0	0	0	0	0	0	0	0	0
ENSG00000278997	0	0	0	0	0	0	0	0	0	0	0	0	0	0	0	0	0	0	0	0	0	0	0	0	0	0	0	0	0	0	0	0	0	0	0	0	0	0	0	0	0	0	0	0	0	0	0	0	0
ENSG00000116525	0	0	0	0	0	0	0	0	0	0	0	0	0	2	0	0	0	0	0	0	0	0	0	0	0	0	0	0	0	0	0	0	0	0	0	0	0	0	0	0	0	0	0	0	0	0	0	0	0
ENSG00000279179	0	0	0	0	0	0	0	0	0	0	0	0	0	1	0	0	0	0	0	0	0	0	0	0	0	0	0	0	0	0	0	0	0	0	0	0	0	0	0	0	0	0	0	0	0	0	0	0	0
ENSG00000284721	0	0	0	0	0	0	0	0	0	0	0	0	0	0	0	0	0	0	0	0	0	0	0	0	0	0	0	0	0	0	0	0	0	0	0	0	0	0	0	0	0	0	0	0	0	0	0	0	0
ENSG00000160094	0	0	0	0	0	0	0	0	0	0	0	0	0	0	0	0	0	0	0	0	0	0	0	0	0	0	0	0	0	0	0	0	0	0	0	0	0	0	0	0	0	0	0	0	0	0	0	0	0
ENSG00000270115	0	0	0	0	0	0	0	0	0	0	0	0	0	0	0	0	0	0	0	0	0	0	0	0	0	0	0	0	0	0	0	0	0	0	0	0	0	0	0	0	0	0	0	0	0	0	0	0	0
ENSG00000184389	0	0	0	0	0	0	0	0	0	0	0	0	0	0	0	0	0	0	0	0	0	0	0	0	0	0	0	0	0	0	0	0	0	0	0	0	0	0	0	0	0	0	0	0	0	0	0	0	0
ENSG00000225313	0	0	0	0	0	0	0	0	0	0	0	0	0	0	0	0	0	0	0	0	0	0	0	0	0	0	0	0	0	0	0	0	0	0	0	0	0	0	0	0	0	0	0	0	0	0	0	0	0
ENSG00000134686	0	0	0	0	0	2	4	0	0	0	4	0	0	0	0	5	0	0	6	3	0	0	0	0	0	0	0	0	0	0	0	0	1	1	5	4	0	0	0	0	0	0	2	0	17	0	0	5	0
ENSG00000284154	0	0	0	0	0	0	0	0	0	0	0	0	0	0	0	0	0	0	0	0	0	0	0	0	0	0	0	0	0	0	0	0	0	0	0	0	0	0	0	0	0	0	0	0	0	0	0	0	0
ENSG00000222112	0	0	0	0	0	0	0	0	0	0	0	0	0	0	0	0	0	0	0	0	0	0	0	0	0	0	0	0	0	0	0	0	0	0	0	0	0	0	0	0	0	0	0	0	0	0	0	0	0
ENSG00000233246	0	0	0	0	0	1	0	0	0	0	0	0	0	0	0	0	0	0	0	0	0	0	0	1	0	0	0	0	0	0	0	0	0	0	0	0	0	0	0	0	0	0	0	0	0	0	0	0	0
ENSG00000234512	0	0	0	0	0	0	0	0	0	0	0	0	0	0	0	0	0	0	0	0	0	0	0	0	0	0	0	0	0	0	0	0	0	0	0	0	0	0	0	0	0	0	0	0	0	0	0	0	0
ENSG00000121903	0	0	0	0	0	0	1	0	0	0	0	0	0	0	0	0	0	0	0	0	0	0	0	0	0	0	0	0	0	8	0	0	0	0	0	2	0	0	0	0	0	0	0	0	0	0	0	0	0
ENSG00000235907	0	0	0	0	0	0	0	0	0	0	0	0	0	0	0	0	0	0	0	0	0	0	0	0	0	0	0	0	0	0	0	0	0	0	0	0	0	0	0	0	0	0	0	0	0	0	0	0	0
ENSG00000121904	0	0	0	0	0	0	0	0	0	0	0	0	0	0	0	0	0	0	0	0	0	0	0	0	0	0	0	0	0	0	0	0	0	0	0	0	0	0	5	0	0	0	0	0	0	0	0	0	0
ENSG00000227000	0	0	0	0	0	0	0	0	0	0	0	0	0	0	0	0	0	0	0	0	0	0	0	0	0	0	0	0	0	0	0	0	0	0	0	0	0	0	0	0	0	0	0	0	0	0	0	0	0
ENSG00000176256	0	0	0	0	0	0	0	0	0	0	0	0	0	0	0	0	0	0	0	0	0	0	0	0	0	0	0	0	0	0	0	0	0	0	0	0	0	0	0	0	0	0	0	0	0	0	0	0	0
ENSG00000231163	0	0	0	0	0	0	0	0	0	0	0	0	0	0	0	0	0	0	0	0	0	0	0	0	0	0	0	0	0	0	0	0	0	0	0	0	0	0	0	0	0	0	0	0	0	0	0	0	0
ENSG00000201148	0	0	0	0	0	0	0	0	0	0	0	0	0	0	0	0	0	0	0	0	0	0	0	0	0	0	0	0	0	0	0	0	0	0	0	0	0	0	0	0	0	0	0	0	0	0	0	0	0
ENSG00000142698	0	0	0	0	0	0	0	0	0	0	0	0	0	0	0	0	0	0	0	0	0	0	0	0	0	0	0	0	0	0	0	0	0	0	0	0	0	0	0	0	0	0	0	0	0	0	0	0	0
ENSG00000270241	0	0	0	0	0	0	0	0	0	0	0	0	0	0	0	0	0	0	0	0	0	0	0	0	0	0	0	0	0	0	0	0	0	0	0	0	0	0	0	0	0	0	0	0	0	0	0	0	0
ENSG00000287703	0	0	0	0	0	0	0	0	0	0	0	0	0	0	0	0	0	0	0	0	0	0	0	0	0	0	0	0	0	0	0	0	0	0	0	0	0	0	0	0	0	0	0	0	0	0	0	0	0
ENSG00000207941	0	0	0	0	0	0	0	0	0	0	0	0	0	0	0	0	0	0	0	0	0	0	0	0	0	0	0	0	0	0	0	0	0	0	0	0	0	0	0	0	0	0	0	0	0	0	0	0	0
ENSG00000163866	61	0	0	29	26	23	12	15	14	15	10	23	10	15	18	1	1	10	24	44	0	0	32	8	20	0	0	8	42	33	0	4	12	0	18	25	33	5	0	18	0	8	16	0	110	26	0	25	18
ENSG00000189280	0	0	0	0	0	0	0	0	0	0	0	0	0	0	0	0	0	0	0	0	0	0	0	0	0	0	0	0	0	0	0	0	0	0	0	0	0	0	0	0	0	0	0	0	0	0	0	0	0
ENSG00000189433	0	0	0	0	0	0	0	0	0	0	0	0	0	0	0	0	0	0	0	0	0	0	0	0	0	0	0	0	0	0	0	0	0	0	0	0	0	0	0	0	0	0	0	0	0	0	0	0	0
ENSG00000255811	0	0	0	0	0	0	0	0	0	0	0	0	0	0	0	0	0	0	0	0	0	0	0	0	0	0	0	0	0	0	0	0	0	0	0	0	0	0	0	0	0	0	0	0	0	0	0	0	0
ENSG00000188910	0	0	0	0	0	0	0	0	0	0	0	0	0	0	0	0	0	0	0	0	0	0	0	0	0	0	0	0	0	0	0	0	0	0	0	0	0	0	0	0	0	0	0	0	0	0	0	0	0
ENSG00000187513	0	0	0	0	0	0	0	0	0	0	0	0	0	0	0	0	0	0	0	0	0	0	0	0	0	0	0	0	0	0	0	0	0	0	0	0	0	0	14	0	0	0	0	0	0	0	0	0	0
ENSG00000230163	0	0	0	0	0	0	0	0	0	0	3	0	0	0	0	0	0	2	0	0	0	0	0	0	0	0	0	0	0	0	0	0	1	0	0	0	0	0	0	11	0	0	3	0	0	0	0	0	0
ENSG00000116544	0	0	0	0	0	0	0	0	0	0	0	0	0	0	0	0	0	0	0	0	0	0	0	0	0	0	0	0	0	0	0	0	0	0	0	0	0	0	0	0	0	0	0	0	0	0	0	0	0
ENSG00000284773	0	0	0	0	0	1.33	0	0	0	0	0	0	0	0	0.5	0	0	0	0	0.83	0	0	2.5	0	0	0	0	0	0	0	0	1.33	0	0	0.33	0.67	0	0	0	4	0	0	0	0	0.33	0	0	0	0.67
ENSG00000241014	0	0	0	0	0	0	0	0	0	0	0	0	0	0	0	0	0	0	0	0	0	0	2.5	0	0	0	0	0	0	0	0	0	0	0	0	0	0	0	0	0	0	0	0	0	0	0	0	0	0
ENSG00000271741	1	33.25	0	0	0	10.83	2.5	0	0	0	0.5	0	3	18.75	1.5	1.5	0	4	2	4.58	7.25	0	9.17	0	0	0	0	0.5	0	2.5	0	6.33	5	0	0.33	5.67	15	1	0	37	0	0	0.5	0	3.33	0	0	2.5	8.17
ENSG00000243749	1	16	0	0	0	5.33	0	0	0	0	0.5	0	0	0	2	0	0	0.5	0	1.58	0	0	5.17	0	0	0	0	0	0	0	0	6.33	1.5	0	0.33	2.67	3.5	0.5	0	37	0	0	0	0	3.33	0	0	1	8.17
ENSG00000163867	1	37.25	0	0	0	6.5	2.5	0	0	0	3	0	3	20.25	1	1.5	0	3.5	4	6	9.25	0	4.67	0	0	0	0	1.5	0	3.5	0	1	19.5	0	5	10	11.5	0.5	0	0	0	0	5.5	0	25	0	0	2.5	0
ENSG00000197056	17	0	0	0	7	12	11	2	0	4	2	0	2	21	0	3	0	0	0	1	1	0	0	3	0	0	27	2	0	4	0	0	9	0	3	4	52	10	0	0	0	17	9	0	0	0	0	8	0
ENSG00000233940	0	0	0	0	0	0	0	0	0	0	0	0	0	0	0	0	0	0	0	0	0	0	0	0	0	0	0	0	0	0	0	2	0	0	0	0	0	0	0	0	0	0	0	0	0	0	0	0	0
ENSG00000228348	0	0	0	0	0	0	0	0	0	0	0	0	0	0	0	0	0	0	0	0	0	0	0	0	0	0	0	0	0	0	0	0	0	0	0	0	0	0	0	0	0	0	0	0	0	0	0	0	0
ENSG00000284640	0	0	0	0	0	0	0	0	0	7	0	0	0	0	0	0	11	0	0	0	0	0	0	0	0	0	0	0	0	0	31	0	0	0.1	0	0	0	0	0	0	0	0	0	22	0	0	0	0	0
ENSG00000116560	190	333	203	166	233	119.67	157.5	300.5	90	148.17	81	183.5	92	27	103	132	179	129.42	118	25	173	22	240	131	181.5	95.14	58	205	382	182	265.5	27	83	38	135	28	310	167.5	76	108.5	76.5	161.5	79	338.67	176.5	202.5	191	57	129
ENSG00000201868	0	0	0	0	0	0	0	0	0	0	0	0	0	0	0	0	0	0	0	0	0	0	0	0	0	0	0	0	0	0	0	0	0	0	0	0	0	0	0	0	0	0	0	0	0	0	0	0	0
ENSG00000146463	20	0	36	34	20.5	11	9	12	0	17	6	6	21	13	3	10	29.5	2	5	11	11	0	27	13	12	4	4	3	4.5	19	0	0	28	0	11	5.5	58	5	12	4	52	2	23	73	32	19	8	12	23
ENSG00000240374	0	0	0	0	0	0	1	2	0	1	0	0	0	0	0	0	0	0	0	0	0	0	1	0	1	0	0	0	0	2	0	0	0	0	0	0	0	0	0	0	0	0	0	0	0	0	0	0	0
ENSG00000201542	0	0	0	0	0	0	0	0	0	0	0	0	0	0	0	0	0	0	0	0	0	0	0	0	0	0	0	0	0	0	0	0	0	0	0	0	0	0	0	0	0	0	0	0	0	0	0	0	0
ENSG00000229994	62.92	36.68	31.2	56.42	28.22	30.67	14.98	26.06	15.82	24.36	18.62	15.15	10	33.6	24.43	10.5	77.91	31.88	28.32	7.25	30.13	57.55	27.39	17.37	9.94	10.17	48.86	39.78	65.93	41.97	80.67	25.31	12.81	21.99	21.92	12	69.57	20.51	9	44.85	56.26	30.13	17.42	18.17	28.11	13.2	46.41	14.33	34.21
ENSG00000227409	0	2	5	0	1	0	0	3	0	0	2	0	1	0	0	0	0	0	0	0	0	0	0	1	0	0	0	0	0	3	0	0	0	0	0	0	0	0	0	0	0	0	0	0	0	0	0	0	1
ENSG00000278702	0	0	0	0	0	0	0	0	0	0	0	0	0	0	0	0	0	0	0	0	0	0	0	0	0	0	0	0	0	0	0	0	0	0	0	0	0	0	0	0	0	0	0	0	0	0	0	0	0
ENSG00000142687	1	0	0	0	0	3	3	26	0	8	12	0	0	0	0	4	22	3	0	8	0	0.33	30.5	2	5	17	0	0	0	8	0.25	0	6	3	3	5	3	2	0	0	0	0	12	15	0	9	0	2	0
ENSG00000236274	0	0	0	0	0	0	0	0	0	0	0	0	0	0	0	0	0	0	0	0	0	0	0	0	0	0	0	0	0	0	0	0	0	0	0	0	0	0	0	0	0	0	0	0	0	0	0	0	0
ENSG00000020129	0	0	0	0	0	2	4	0	0	0	9	0	0	0	0	0	0	5	0	5	0	0	0	0	0	0	0	0	2	2	0	0	5	0	0	6	2	0	0	0	0	0	2	0	0	0	0	10	3
ENSG00000239636	0	0	0	0	0	0	1	0	0	0	1	0	0	0	0	0	0	0	0	0	0	0	0	0	0	0	0	0	0	0	8.5	0	0	0	1	0	3.5	0	0	0	0	0	0	0	0	0	0	0	0
ENSG00000116819	0	0	0	0	0	0	3	0	0	1	1	0	0	0	0	0	0	0	0	0	0	0	0	0	0	0	0	0	0	0	0	0	0	0	1	0	1	0	0	0	0	0	0	0	0	0	0	0	0
ENSG00000126067	182	104.5	117	111.5	144	86	64	46	87	32	52.5	58	31	60.67	80	22	68	108	88.67	50	178.67	137.5	77.5	29	64	0	174.5	62	131.5	90	47.5	153	43	91	74.5	26	189.5	71	23	91	100	39	65.5	30	121	47.5	139.5	40	128.5
ENSG00000142686	0	0	0	0	0	0	0	0	0	0	0	0	0	0	0	0	0	0	0	0	0	24	0	0	6	0	0	0	0	0	0	0	0	0	0	0	0	0	0	4	15	0	8	0	0	0	0	0	0
ENSG00000092853	20	0	0	9	22.5	13	1	0	0	0	1	1	8	22	8	0	0	4	0	16	16	0	0	0	15	59.5	50	0	0	21	0	0	0	5	0	2	43	0	8	25	0	0	0	0	0	0	0	3	7
ENSG00000232335	0	0	0	0	0	1	0	0	0	0	0	0	0	0	0	0	0	0	0	0	0	0	0	0	0	0	0	0	0	0	0	0	0	0	0	0	0	0	0	0	0	0	0	0	0	0	0	0	0
ENSG00000134698	0	21	0	0	0	10	2	0	0	0	5	0	0	0	0	6	0	0	1	12	0	0	0	5	0	0	0	11	0	0	0	0	6	0	6	5	0	2	0	0	0	5	29	0	50.17	10	1	17	0
ENSG00000092847	3	0	0	5	3	8	8	10	0	7	7	0	6	0	8	2	0	9	7	2	3	25	24	1	14	0	0	0	0	19	5	0	9	0	2	11	8	9	9	23	0	5	16	30	0	0	12	20	8
ENSG00000271164	0	0	0	0	0	0	0	0	0	0	0	0	0	0	0	0	0	0	0	0	0	0	0	0	0	0	0	0	0	0	0	0	0	0	0	0	0	0	1	0	0	0	0	0	0	0	0	0	0
ENSG00000286899	0	0	0	0	0	0	0	0	0	0	0	0	0	0	0	0	0	0	0	0	0	21	9	0	0	0	0	0	0	0	0	0	0	0	0	0	0	0	0	6	0	0	0	0	0	0	0	0	0
ENSG00000271914	0	0	0	0	0	0	0	0	0	0	0	0	0	0	0	0	0	0	0	0	0	0	0	0	0	0	0	0	0	0	0	0	0	0	0	0	0	0	0	0	0	0	0	0	0	0	0	0	0
ENSG00000126070	54	15	8.33	19	52	24	41	60.5	10	15	20	45	22	0	22	9	2	74	17	11	12	34	48	6	45	0	9	43	31	33	2	0	23	2	8	9	53.14	18	6	1	1	36	28	86	58	10	70.5	36	19
ENSG00000271554	0	0	0	0	0	0	0	0	0	3	0	0	0	0	0	0	0	6	0	0	0	0	1	0	0	0	0	1	0	0	0	0	2	0	0	1	0	0	0	0	0	1	0	0	0	0	0	0	0
ENSG00000232862	0	0	0	0	0	0	1	0	0	0	0	0	0	0	0	0	0	0	0	0	0	0	0	0	0	0	0	0	0	0	0	0	0	0	0	0	0	0	0	0	0	0	0	0	0	0	0	0	0
ENSG00000092850	0	1	1	0	0	0	3	0	0	7.5	0	0	0	0	0	0	0	1	0	0	0	7	2	0	4	8	0	0	0	0	0	0	0	0	0	0	0	0	3	35	0	0	0	0	0	0	0	0	0
ENSG00000116863	26	0	0	12	0	27	37	19	4	11.5	18	2	19	24	6	4	0	2	11.5	7	4	0	14	2	9	1	0	9	35	49	0	0	9	2	8	21	34	11	6	11	0	35	34	0	0	7	7	7	0
ENSG00000171812	0	0	0	0	0	0	0	0	0	0	0	0	0	0	0	0	0	0	0	0	0	0	0	0	0	0	0	0	0	0	0	0	0	0	0	0	0	0	0	0	0	0	0	0	0	0	0	0	0
ENSG00000054116	104	52.5	28	61	16	41	23	85	16	14	27	10	15.5	19	9	12.5	26	11	27	29	41	28	40	3	19	0	23	18	174	57.67	0	24	34	9	31	29	47	12	6	43	34	32	76	73	100	23	76	30	26
ENSG00000116871	29	0	0	1	0	17	15	0	0	1	11	2	0	13	1	3	0	1	1	3	0	2	10	16	7	0	0	0	0	0	0	5	3	0	10	11	6	5	6	0	27	0	71	0	72	19	0	18	0
ENSG00000264592	0	0	0	0	0	0	0	0	0	0	0	0	0	0	0	0	0	0	0	0	0	0	0	0	0	0	0	0	0	0	0	0	0	0	0	0	0	0	0	0	0	0	0	0	0	0	0	0	0
ENSG00000054118	29	8.5	38	21.5	20.5	10	35	26	12	18	9	10	20	4	3	0	24	15.5	5	2	6	0	64	10.5	59	12	5	7	12.5	26	32.5	1	22	1	4	7.5	45.5	19	14	31	0	28	6	120.33	6	19	0	3	4
ENSG00000231849	0	0	0	0	0	0	0	0	0	0	0	0	0	0	0	0	0	0	0	2	0	0	1	0	0	0	0	0	0	0	0	0	0	0	0	1	0	0	3	0	0	0	0	0	0	0	0	0	0
ENSG00000214193	0	0	0	0	0	0	0	0	0	0	0	0	0	0	0	0	0	6	0	0	3	0	0	0	2	0	0	0	0	0	0	0	0	3	0	1	0	2	0	0	0	0	0	0	3	0	0	0	0
ENSG00000142694	0	0	0	0	0	1	0	0	0	0	0	0	0	0	0	0	0	0	0	8	0	0	0	0	2	0	0	0	0	0	0	0	0	0	0	0	0	0	0	0	0	0	0	0	16	0	0	0	0
ENSG00000286379	0	0	0	0	0	0	0	0	0	0	0	0	0	0	0	0	0	0	0	0	0	0	0	0	0	0	0	0	0	0	0	0	0	0	0	0	0	0	0	0	0	0	2	0	0	0	0	0	0
ENSG00000196182	2	20	0	1	4	33	7	46	0	3	21	0	2	0	0	31	20	2	0	3	0	0	8	4	2	0	0	9	0	3	0	0	8	1	12	13	1	9	8	0	0	4	18	34	51	10	79	13	0
ENSG00000181817	54	26	0	17	33	56	9	1	0	7	41	5	0	33	14	11	19	16	25	26	27	0	0	7	14	0	0	6	25	41	0	14	77	4	17	22	27	8	3	0	17	26	53	0	105.5	43	0	10	18
ENSG00000222821	0	0	0	0	0	0	0	0	0	0	0	0	0	0	0	0	0	0	0	0	0	0	0	0	0	0	0	0	0	0	0	0	0	0	0	0	0	0	0	0	0	0	0	0	0	0	0	0	0
ENSG00000116885	0	0	0	0	0	0	2	6	0	2	3	1	1	0	0	0	0	7	0	0	10	0	26.5	3	4	0	0	7	0	0	0	2	0	0	10	1	6	14	0	0	0	6	6	0	0	0	0	1	5
ENSG00000201448	0	0	0	0	0	0	0	0	0	0	0	0	0	0	0	0	0	1	0	0	0	0	0	0	0	0	0	0	0	0	0	0	0	0	0	0	0	0	0	0	0	0	3	0	0	0	0	0	0
ENSG00000116898	62	0	0	71	28	24	27	4	13	4	26	3	5	42	44	9	58	11	38.67	26	21	32	36.5	25	20	23	22	18	27	40	43	25	25	28	18	24	75.5	17	8	35	52	30	41	0	31.5	12	40	11	33
ENSG00000119535	0	0	0	0	0	0	0	8	0	0	0	5	0	0	0	0	0	0	0	0	0	0	0	0	0	0	0	0	0	0	0	0	0	2	0	0	0	0	8	0	0	0	0	0	0	0	0	1	0
ENSG00000230214	0	0	0	0	0	0	0	0	0	0	0	0	0	0	0	0	0	0	0	0	0	0	0	0	0	0	0	0	0	0	0	0	0	0	0	0	0	0	0	0	0	0	0	0	0	0	0	0	0
ENSG00000284705	0	0	0	0	0	0	0	0	0	0	0	0	0	0	0	0	0	0	0	0	0	0	0	0	0	0	0	0	0	0	0	0	0	0	0	0	0	0	0	0	0	0	0	0	0	0	0	0	0
ENSG00000284720	0	0	0	0	0	0	0	0	0	0	0	0	0	0	0	0	0	0	0	0	0	0	0	0	0	0	0	0	0	0	0	0	0	0	0	0	0	0	0	0	0	0	0	0	0	0	0	0	0
ENSG00000234481	0	0	0	0	0	0	0	0	0	0	0	0	0	0	0	0	0	0	0	0	0	0	0	0	0	0	0	0	0	0	0	0	0	0	0	0	0	0	0	0	0	0	0	0	0	0	0	0	0
ENSG00000163873	0	0	0	0	0	0	0	0	0	0	0	0	0	0	0	0	0	0	0	0	0	0	0	0	0	0	0	0	0	0	0	0	0	0	0	0	0	0	0	0	0	0	0	0	0	0	0	0	0
ENSG00000284650	0	0	0	0	0	0	0	0	0	0	0	0	0	0	0	0	0	0	0	0	0	0	0	0	0	0	0	0	0	0	0	0	0	0	0	0	0	0	0	0	0	0	0	0	0	0	0	0	0
ENSG00000223944	0	0	0	0	0	0	0	0	0	0	0	0	0	0	0	0	0	0	0	0	0	0	0	0	0	0	0	0	0	0	0	0	0	0	0	0	0	0	0	0	0	0	0	0	0	0	0	0	0
ENSG00000264698	0	0	0	0	0	0	0	0	0	0	0	0	0	0	0	0	0	0	0	0	0	0	0	0	0	0	0	0	0	0	0	0	0	0	0	0	0	0	0	0	0	0	0	0	0	0	0	0	0
ENSG00000207328	0	0	0	0	0	0	0	0	0	0	0	0	0	0	0	0	0	0	0	0	0	0	0	0	0	0	0	0	0	0	0	0	0	0	0	0	0	0	0	0	0	0	0	0	0	0	0	0	0
ENSG00000252368	0	0	0	0	0	0	0	0	0	0	0	0	0	0	0	0	0	0	0	0	0	0	0	0	0	0	0	0	0	0	0	0	0	0	0	0	0	0	0	0	0	0	0	0	0	0	0	0	0
ENSG00000230451	0	0	0	0	0	0	0	0	0	0	0	0	0	0	0	0	0	0	0	0	0	0	0	0	0	0	0	0	0	0	0	0	0	0	0	0	0	0	0	0	0	0	0	0	0	0	0	0	0
ENSG00000233621	0	0	0	0	0	0	0	0	0	2	0	0	0	0	0	0	0	0	0	0	0	0	0	0	0	0	0	0	0	0	0	0	7	0	0	0	0	0	0	0	0	0	0	0	0	0	0	0	0
ENSG00000163874	5	0	0	0	0	0	5	0	0	0	2	0	0	1	0	0	0	0	0	0	0	0	0	0	2	18	8	4	0	1	2	0	0	0	2	1	6	0	17	0	9	2	0	0	0	0	0	1	0
ENSG00000283724	0	0	0	0	0	0	0	0	0	0	0	0	0	0	0	0	0	0	0	0	0	0	0	0	0	0	0	0	0	0	0	0	0	0	0	0	0	0	0	0	0	0	0	0	0	0	0	0	0
ENSG00000163875	35	28.5	0	59	71.5	52	13	15.5	32	16	28	7	2.5	43	8	2	19	0	5	31	18	33	49	18.64	43	0	63.5	6	95	88	54.5	12	18	25	8.5	26	68.5	8	8	16	38.5	20	30.5	0	66	48	38	8	7
ENSG00000263675	0	0	0	0	0	0	0	0	0	0	0	0	0	0	0	0	0	0	0	0	0	0	0	0	0	0	0	0	0	0	0	0	0	0	0	0	0	0	0	0	0	0	0	0	0	0	0	0	0
ENSG00000163877	25	49	5	14	2	3	5	0	0	10	2	0	21	0	2	2	0	17	12	1	5	31	9	9	6	8	4	11	4	18	0	24	13	1	0	0	6	23	3	1	21	3	0	0	4	8	0	10	8
ENSG00000232273	0.3	0.37	0.68	0.25	0.19	0.49	0.2	0.22	0.29	9	0	0	0	0.26	0	0	0.8	0.11	0	0.2	0.11	0.09	2.08	0.27	6.21	0	2.22	0.08	0	0	0	0	3.11	0.26	0.08	1.16	0.35	0.1	1.12	0.26	0	0.12	0.12	0.45	1.42	0.34	0.59	0	0
ENSG00000237749	15.48	2.26	11.39	14.11	8.09	5.43	4.15	8.5	2.16	11.26	2.25	4.69	2.12	12.64	13.85	2.07	14.02	3.81	11.93	6.43	17.13	8.17	2.75	4.48	6.06	3.12	28.25	9.1	6.63	7.94	14.81	4.47	4.8	7.35	10.55	5.83	8.04	5.33	4.38	6.77	12	8.28	7.51	8.58	19.61	9.76	11	0.85	6.47
ENSG00000163879	0	0	0	0	7	0	2	0	0	0	0	0	0	0	0	0	0	0	1	0	0	0	0	2	6	0	0	0	0	5	0	0	0	0	0	0	6	1	0	0	0	0	0	1	0	0	0	0	0
ENSG00000134697	46	1	3	44	18	20	15	26	12	0	33	5	3	28	22	12	10	34	6	31	40	18	73	13	9	5	22	3	27	94	0	16	23	2	13	41	91.5	18	16	1	0	21	24	31	118	27	30	14	12
ENSG00000284748	0	0	0	0	0	0	0	0	0	0	0	0	0	0	0	0	0	0	0	0	0	0	0	0	0	0	0	0	0	0	0	0	0	0	0	0	0	0	0	0	0	0	0	0	0	0	0	0	0
ENSG00000169218	0	0	0	0	0	0	0	0	0	0	0	0	0	0	0	0	0	0	0	0	0	0	0	0	0	0	0	0	0	0	0	0	0	0	0	0	0	0	1	0	0	0	0	0	0	0	0	0	0
ENSG00000116922	3	0	0	53	7	8	17	36	0	11	19	3	15	10	2	10	48	28	7	9	10	0	31	0	25	0	0	0	56	19.5	0	0	10	12	9	13	38	12	8	14	0	28	7	8	26	10	0	11	0
ENSG00000134690	0	0	0	26	8	24	27	0	0	32	7	4	25	0	38	0	0	0	9	6	6	3	0	23	33	0	0	23	0	25	0	0	22	8	4	7	129	37	19	0	0	19	8	0	0	0	0	12	10
ENSG00000183317	0	0	0	0	0	0	0	0	0	0	0	0	0	0	0	0	0	0	0	0	0	3	0	0	0	0	0	0	0	0	0	0	0	0	0	0	0	0	0	0	0	0	0	0	0	0	0	0	0
ENSG00000200421	0	0	0	0	0	0	0	0	0	0	0	0	0	0	0	0	0	0	0	0	0	0	0	0	0	0	0	0	0	0	0	0	0	0	0	0	0	0	0	0	0	0	0	0	0	0	0	0	0
ENSG00000214141	0	0	0	0	0	0	0	0	0	0	0	0	0	0	0	0	0	0	0	0	0	0	0	0	0	0	0	0	0	0	0	0	0	0	0	0	0	0	0	0	0	0	0	0	0	0	0	0	0
ENSG00000227416	0	0	0	0.5	0	0	0	0	0	0	0	0	0	0	0	0	0	0	0	0	0	0	0	0	0	0	0	0	0	0	0	0	0	0	0	0	0	0	0	0	0	0	0	0	0	0	0	0	0
ENSG00000185090	1	0	0	0	0	0	0	0	0	0	0	0	0	0	0	0	0	0	0	0	0	0	0	0	0	0	0	0	0	0	0	0	0	0	0	0	0	0	0	0	0	0	0	0	0	4	0	0	0
ENSG00000233728	2	0	0	0	0	0	0	0	0	0	0	0	0	0	0	0	0	0	0	0	0	0	0	0	0	0	0	0	0	0	0	0	0	0	0	0	0	0	0	0	0	0	0	0	0	0	0	0	0
ENSG00000196449	45	9	0	46	2	9	3	1	6	4	5	4	9	22	4	4	6	5	13	3	3	3	1	6	0	0	0	4	5	39	0	6	12	0	3	9	26	9	0	46	0	18	4	3	29	2	1	11	7
ENSG00000197982	22	0	0	4	21	0	4	0	0	0	2	0	0	0	4	0	0	0	1	7	0	0	0	3	0	0	0	0	0	6	0	12	3	2	4	3	0	0	2	3	0	0	1	0	25	2	0	0	5
ENSG00000188786	3	4	0	4	1	4	8	10	5	2	1	4	6	1	5	0	0	15	19	0	5	0	16	1	16	0	0	9	20	19	0	9	3	1	7	6	27	5	3	0	14	0	0	0	0	8	1	7	9
ENSG00000235673	0	0	0	0	0	0	0	0	0	0	0	0	0	0	0	0	0	0	0	0	0	0	0	0	0	0	0	0	0	0	0	0	0	0	0	0	0	0	0	0	0	0	0	0	0	0	0	0	0
ENSG00000204084	0	0	0	3	0	5	4	0	0	0	6	0	14	0	1	1	1	0	0	2	0	4	15	0	5	7	0	0	0	0	0	0	16	0	3	0	1	0	6	0	0	0	5	0	0	1	0	12	0
ENSG00000230955	0	0	0	0	0	4	0	0	0	0	2	0	3	0	0	1	7	3	0	0	0	9	0	0	1	7	0	0	0	0	0	0	6	0	0	1	0	0	0	0	0	0	0	0	0	0	0	1.05	0
ENSG00000252448	0	0	0	0	0	0	0	0	0	0	0	0	0	0	0	0	0	0	0	0	0	0	0	0	0	0	0	0	0	0	0	0	0	0	0	0	0	0	0	0	0	0	0	0	0	0	0	0	0
ENSG00000222282	0	0	0	0	0	0	0	0	0	0	0	0	0	0	0	0	0	0	0	0	0	0	0	0	0	0	0	0	0	0	0	0	0	0	0	0	0	0	0	0	0	0	0	0	0	0	0	0	0
ENSG00000277168	0	0	0	0	0	0	0	0	0	0	0	0	0	0	0	0	0	0	0	0	0	0	0	0	0	0	0	0	0	0	0	0	0	0	0	0	0	0	0	0	0	0	0	0	0	0	0	0	0
ENSG00000183431	154.5	6	3	65.5	80	56	59.5	73.5	54	28	30	30	39	33	29	28	49	67	69	33	94.5	166.5	93	54	59.5	24	5	77	181	181	29	47	37	28	75	32	90.5	60	48	37	55	77.5	82.5	40	56	7	20	60	32
ENSG00000212541	0	0	0	0	0	1	0	0	0	0	0	0	0	0	0	0	0	0	0	0	0	0	0	0	0	0	0	0	0	0	0	0	0	0	0	0	0	0	0	0	0	0	0	0	0	0	0	0	0
ENSG00000183386	23	0	0	20	0	12	8	0	0	1	11	0	0	0	16	4	0	17	2	19	16	12	0	1	2	1	0	4	0	0	0	1	13	0	8	4	3	0	2	46	0	1	6	0	0	9	0	18	4
ENSG00000183520	129	113	118.5	115.06	100	36	64	73.5	54	21	31	140	52	58	42	30	40	65.06	85	30.5	101	97.5	80	30	61	0	0	105	127	107	103.5	77	59	28	54	26	133	75	30	107	110	59	67	72	66	48	112	56	88
ENSG00000185668	0	0	0	0	0	0	0	4	0	0	0	0	0	0	1	0	0	1	0	0	1	0	0	0	0	0	0	0	0	0	0	2	0	0	0	0	0	0	0	0	0	0	0	0	0	0	0	0	0
ENSG00000224592	0	0	0	0	0	0	0	0	0	0	0	0	0	0	0	0	0	0	0	0	0	0	0	0	0	0	0	0	0	0	0	0	0	0	0	0	0	0	0	0	0	0	0	0	0	0	0	0	0
ENSG00000223589	0	0	0	0	0	0	0	0	0	0	0	0	0	0	0	0	0	0	0	0	0	0	0	0	0	0	0	0	0	0	0	0	0	0	0	0	0	0	4	0	0	0	0	0	0	0	0	0	0
ENSG00000265596	0	0	0	0	0	0	0	0	0	0	0	0	0	0	0	0	0	0	0	0	0	0	0	0	0	0	0	0	0	0	0	0	0	0	0	0	0	0	0	0	0	0	0	0	0	0	0	0	0
ENSG00000284623	0	0	0	0	0	0	0	0	0	0	0	0	0	0	0	0	0	0	0	0	0	0	0	0	0	0	0	0	0	0	0	0	0	0	0	0	0	0	0	0	0	0	0	0	0	0	0	0	0
ENSG00000286552	0	0	0	0	0	0	0	0	0	0	0	0	0	0	0	0	0	0	0	0	0	0	0	0	0	0	0	0	0	0	0	0	0	0	0	0	0	0	0	0	0	0	0	0	0	0	0	0	0
ENSG00000287987	0	0	0	0	0	0	0	0	0	0	0	0	0	0	0	0	0	0	0	0	0	0	0	0	0	0	0	0	0	0	0	0	0	0	0	0	0	0	0	0	0	0	0	0	0	0	0	0	0
ENSG00000237290	0	0	0	0	0	0	0	0	0	0	0	0	0	0	0	0	0	0	0	0	0	0	0	0	0	0	0	0	0	0	0	0	0	0	0	0	0	0	0	0	0	0	0	0	0	0	0	0	0
ENSG00000275350	0	0	0	0	0	0	0	0	0	0	0	0	0	0	0	0	0	0	0	0	0	0	0	0	0	0	0	0	0	0	0	0	0	0	0	0	0	0	0	0	0	0	0	0	0	0	0	0	0
ENSG00000200796	0	0	0	0	0	0	0	0	0	0	0	0	0	0	0	0	0	0	0	0	0	0	0	0	0	0	0	0	0	0	0	0	0	0	0	0	0	0	0	0	0	0	0	0	0	0	0	0	0
ENSG00000238063	0	0	0	0	0	0	0	0	0	0	0	0	0	0	0	0	0	0	0	0	0	0	0	0	0	0	0	0	0	0	0	0	0	0	0	0	0	0	0	0	0	0	0	0	0	0	0	0	0
ENSG00000215895	1.5	1	1	1.83	0.5	1	0	1.5	0	0	0.5	0	0.5	1	0	0.83	2.83	1	0.33	0.5	0.33	3.5	0.5	0	0	0	2.17	0.5	1.33	1.33	2	1.5	0	0	0	0	2	0	0.5	1	2.33	0	0.5	1	1.83	0	1.5	2	0
ENSG00000284632	0	0	0	0	15	0	0	0	0	0	0	0	0	0	0	0	0	0	0	0	0	0	3	0	0	0	0	0	0	0	0	0	0	0	0	1	0	0	1	0	0	0	0	0	0	0	0	0	0
ENSG00000116954	33	153	55	18	45.5	49.5	38	40.5	49	8.5	21	53.5	25	51	39.5	35	17	9	43	48	29	0.5	45	21.5	21.5	0	9	22	18	8.5	80	18.5	26.5	18.5	34	23	71.5	28.5	40	149	19.5	28	53.5	134	62.5	49.5	140	26	12
ENSG00000273637	19	50	5	5	14.33	8.83	12	10.5	0	3.17	10.67	10.5	8	0	11.17	9	3	5	4	8	11	10.17	28.33	5.83	7.5	0	1.33	2.67	16.67	15.17	7	5.5	9.5	4.17	11.67	10.33	14.17	8.5	10.33	46.5	4.5	8.33	9.83	22	22.5	13.83	25	5.67	5
ENSG00000228436	6	0	0	0	0	3	6	7	0	3	0	4	9	7	1	0	0	0	0	11	4	0	6	3	1	0	0	0	3	0	3	0	0	2	0	3	11	7	3	0	0	0	0	1	0	1	0	9	0
ENSG00000214114	42	0	5	11.5	21.33	0.33	9	32.5	0	0.83	7.67	0	0	0	4.17	0	12.5	11	0	0	23.5	52.17	23.83	6.83	3.67	0	1.33	13.67	55.67	29.17	0	0	11	0.67	8.17	8.33	19.17	0	0.33	36.5	0	3.83	1.33	4	0	1.33	0	1.67	3.5
ENSG00000274944	14	0	5	6.5	10.33	0.33	2	3.5	0	1.17	0.67	0	0	0	2.17	0	3.5	3	0	0	9.5	14.17	10.83	1.83	1	0	1.33	3.67	18.67	10.17	0	0	3	0.67	3.17	1.33	9.17	0	0.33	18.5	0	0.83	1.33	0	0	1.33	0	0.67	4.5
ENSG00000131233	0	0	0	0	0	0	0	0	0	0.33	0	0	0	0	0	0	0	0	0	0	0	0	0	0	0.33	0	0	0	0	0	0	0	0	0	0	0	0	0	0	0	0	0	0	1	0	0	0	0	0
ENSG00000158315	0	0	0	0	0	0	1	0	0	0	0	0	0	0	0	0	0	0	0	0	0	0	4	0	0	0	0	0	0	0	0	0	0	0	0	1	0	0	0	0	0	0	0	2	0	0	0	2	0
ENSG00000199963	0	0	0	0	0	0	0	0	0	0	0	0	0	0	0	0	0	0	0	0	0	0	0	0	0	0	0	0	0	0	0	0	0	0	0	0	0	0	0	0	0	0	0	0	0	0	0	0	0
ENSG00000207466	0	0	0	0	0	0	0	0	0	0	0	0	0	0	0	0	0	0	0	0	0	0	0	0	0	0	0	0	0	0	0	0	0	0	0	0	0	0	0	0	0	0	0	0	0	0	0	0	0
ENSG00000235549	0	0	0	0	0	0	0	0	0	0	0	0	0	0	0	0	0	1	0	0	0	0	0	0	0	0	0	0	0	0	0	0	0	0	0	0	0	0	0	0	0	0	0	0	0	0	0	0	0
ENSG00000174574	30	48.5	21.5	12	20	11	22	35	0	10	9	16	3	0	9	31	0	20	3	5	16	18	24	13	29	0	0	14	77.5	22	2	14	15	5	5	8	70	19.2	7	14	19	26	29	43	19	36.5	1	14	12
ENSG00000168653	111	35	62	109.5	127.5	49	37	76	11	11	43	15	34	88	71.5	29	123.17	107.33	94.17	31	152.5	60	89.67	41	33	21	105.5	25	135	101	0	126	38.5	33.5	60	53.67	115	44.17	27	120.17	89.5	76	82.67	82	125.17	99.5	149	15	105.33
ENSG00000127603	24	30	22	15	5	14	9	35	0	11	12	5	6	0	17	0	0	1	0	1	35	0	51	23	16	52	122	37	21	12	56	28	54	2	3	10	66	5	12	0	0	5	24	51	115	19	42	8	25
ENSG00000206654	0	0	0	0	0	0	1	0	0	0	0	0	0	0	0	0	0	0	0	0	0	0	0	0	0	0	0	0	0	0	0	0	0	0	0	0	0	0	0	0	0	0	0	0	0	0	0	0	0
ENSG00000222378	0	0	0	0	0	0	0	0	0	0	0	0	0	0	0	0	0	0	0	0	0	0	0	0	0	0	0	0	0	0	0	0	0	0	0	0	0	0	0	0	0	0	0	0	0	0	0	0	0
ENSG00000287422	0	0	0	0	0	0	0	0	0	0	0	0	0	0	0	0	0	0	0	0	0	0	0	0	0	0	0	0	0	0	0	0	0	0	0	0	0	0	0	0	0	0	0	0	0	0	0	0	0
ENSG00000226438	3	0	0	2	0	1	0	1	0	0	0	3	0	0	0	0	0	0	0	0	0	0	2	0	0	0	3	2	1	0	4	0	0	0	0	0	1	0	0	0	0	0	0	0	0	0	2	0	2
ENSG00000217897	0	0.2	0	0	0	0	0	0	0	0	0	0	0	0	0	0	0	0	0	0	0	0	0	0	0	0	0	0	0	0	0	0	0	0	0	0	0	0	0	0	0	0	0	0	0.2	0	0	0	0
ENSG00000183682	0	0	0	0	0	0	2	0	0	3	0	0	2	0	0	1	0	0	0	0	0	2	1	3	2	0	0	0	0	0	0	0	0	1	0	2	0	0	0	3	0	0	0	2	0	0	0	0	0
ENSG00000237624	0	0	0	0	0	0	0	0	0	0	0	0	0	0	0	0	0	0	0	0	0	0	0	0	0	0	0	0	0	0	0	0	0	2	0	0	0	0	0	0	0	0	0	0	0	0	0	0	0
ENSG00000243970	1.5	0	1	0	0	0	8	0	0	4	2.5	0	0	0	0	3	2	1	0	0	1.5	0	5	2	2	0	0	1	0	0	0	0	0	0	2	3	0	3.5	0	1	0	1	2	7	0	0	0	0.5	0
ENSG00000090621	58	0	1	5	18	4	4.5	27	0	3	2	3	5	0	8	0	0	13	0	15	4	0	2	11	5	14	5	0	0	18	54	1	19	0	0	5	25	1	3	1	1	16	8	0	0	14	0	5	2
ENSG00000228060	5	0	0	4	1	0	1	3	0	0	0	0	1	0	2	0	0	2	0	0	0	0	0	1	0	1	0	0	0	0	10	3	0	0	0	0	0	0	1	0	0	4	2	0	0	0	0	0	0
ENSG00000201457	0	0	0	0	0	0	0	0	0	0	0	0	0	0	0	0	0	0	0	0	0	0	0	0	0	0	0	0	0	0	0	0	0	0	0	0	0	0	0	0	0	0	0	0	0	0	0	0	0
ENSG00000163909	0	0	0	0	0	0	0	0	0	0	0	0	0	0	0	0	0	0	0	0	0	0	0	0	0	0	0	0	0	0	0	0	0	0	0	1	0	0	0	0	0	0	0	0	0	0	0	0	0
ENSG00000225903	0	0	0	0	0	0	0	0	0	0	0	0	0	0	0	0	0	0	0	0	0	0	0	0	0	0	0	0	0	0	0	0	0	0	0	0	0	0	0	0	0	0	0	0	0	0	0	0	0
ENSG00000116981	0	0	0	0	0	0	0	0	0	0	0	0	0	0	0	0	0	0	0	0	0	0	0	0	0	0	0	0	0	0	0	0	0	0	0	0	0	0	0	0	0	0	0	0	0	0	0	0	0
ENSG00000116983	0	0	0	0	0	0	0	0	0	0	0	0	0	0	0	0	0	0	0	0	0	0	0	0	0	0	0	0	0	0	0	0	0	0	0	0	0	0	0	0	0	0	0	0	0	0	0	0	0
ENSG00000084072	99.5	0	0	129	25	63	52	70	27	16	45.5	32	37	80	37	38	72.67	57	50	47	90.5	59	41	46	29	0	70.5	69	68	82	0	41	60	6	88	30	131	89.5	10	48	40	45	71	19	34	20	24	48.5	69
ENSG00000225333	0	0	0	0	0	0	0.5	0	0	0	0	0	0	0	0	0	0	0	0	0	0	0	0	0	0	0	0	0	0	0	0	0	0	0	0	0	0.5	0	0	0	0	0	0	0	0	0	0	0.5	0
ENSG00000252413	0	0	0	0	0	0	0	0	0	0	0	0	0	0	0	0	0	0	0	0	0	0	0	0	0	0	0	0	0	0	0	0	0	0	0	0	0	0	0	0	0	0	0	0	0	0	0	0	0
ENSG00000116985	2	0	0	0	0	0	1	1	0	3	1	0	1	0	0	1	2	0	0	3	1	0	2	0	0	0	0	3	0	0	0	0	1	0	0	1	1	0	0	0	0	0	1	0	0	0	0	0	0
ENSG00000198754	0	0	0	0	0	0	0	0	0	0	0	0	0	0	0	0	0	0	0	0	0	0	0	0	0	0	0	0	0	0	0	0	0	1.5	0	0	0	0	0	0	0	0	0	0	0	0	0	0	0
ENSG00000285905	0	0	0	0	0	0	0	0	0	0	0	0	0	0	0	0	0	0	0	0	0	0	0	0	0	0	0	0	0	0	0	0	0	0	0	0	0	0	0	0	0	0	0	0	0	0	0	0	0
ENSG00000261798	0	0	0	0	0	0	0	0	0	0	0	0	0	0	0	0	0	1	0	0	0	0	0	0	0	0	0	0	0	0	0	0	0	0	0	0	0	0	0	0	0	0	0	0	0	0	0	0	0
ENSG00000229213	0	0	0	0	0	0	0	0	0	0	0	0	0	0	0	0	0	0	0	0	0	0	0	0	0	0	0	0	0	0	0	0	0	0	0	0	0	0	0	0	0	0	0	0	0	0	0	0	0
ENSG00000284719	0	0	0	0	0	0	0	0	0	0	0	0	0	0	0	0	0	6	0	0	0	0	0	0	0	0	0	0	0	0	0	0	0	0	0	4	0	1	0	0	0	0	0	0	11	0	0	1	0
ENSG00000284678	0	0	0	0	0	0	0	0	0	0	0	0	0	0	0	0	0	0	0	0	0	0	0	0	0	0	0	0	0	0	0	0	0	0	0	0	0	0	0	0	0	0	0	0	0	0	0	0	0
ENSG00000043514	17	36	0	34	57	38	58	28	48	3	32	20	34	0	48	15	9	20	49	12	34	31	102.75	13	69	1	0	41	102	83	0	7	28	4	43	2	89	36	0	14	11	33	65	72.5	4	22	64.5	27	62
ENSG00000202222	0	0	0	0	0	0	0	0	0	0	0	0	0	0	0	0	0	0	0	0	0	0	0	0	0	0	0	0	0	0	0	0	0	0	0	0	0	0	0	0	0	0	0	0	0	0	0	0	0
ENSG00000116990	0	0	0	0	0	0	0	0	0	0	0	0	3	0	2	0	0	0	0	0	0	0	3	0	0	4	0	1	0	4	0	0	2	0	0	0	0	0	0	0	11	0	0	0	9	0	0	0	0
ENSG00000236546	0	0	0	0	0	0	0	0	0	0	0	0	0	0	0	0	0	0	0	0	0	0	0	0	0	0	0	4	0	0	0	0	0	0	0	0	0	0	0	0	0	0	0	0	0	0	0	0	0
ENSG00000207356	0	0	0	0	0	0	0	0	0	0	0	0	0	0	0	0	0	0	0	0	0	0	0	0	0	0	0	0	0	0	0	0	0	0	0	0	0	0	0	0	0	0	0	0	0	0	0	0	0
ENSG00000168389	0	0	0	0	0	0	0	0	0	5	0	0	0	0	0	0	0	0	0	0	0	0	0	0	0	0	0	5	0	0	0	0	0	0	0	0	0	0	0	0	0	0	0	0	0	0	0	0	0
ENSG00000228477	0.74	0.29	0.38	0.24	0	0.23	0	0.48	0	0.14	0.08	0.14	0.28	0.95	0.69	0	0.37	0.45	0.22	0	0.58	0.57	0	0.32	0	0	0.69	0	0	0.75	0	0.08	0	0.33	0.41	0.27	0.8	0	0.17	1.21	0.68	0.53	0	0.12	0.81	0	0.46	0	0.79
ENSG00000131236	67.5	23	42.33	51	4	58	70.5	5	0	34	47.5	10	38.5	0	41.5	42	21	56.5	34	44	65	0	57	23	65.5	15	36.5	21.75	60.5	37.25	2	117.5	16.5	23.5	57.33	55	82.5	54.5	11	55	14	58.5	78.25	2	62	56	23	55	45
ENSG00000131238	52	124.5	46	14	2	39	40	11	0	10	20	3	29	0	31	17	29	71	7	47	42	0	36	7	41	0	1	26	0	23	0	28	12	36	32	16	47	16	1	46	0	16	24	28	0	19	0	61	17
ENSG00000226745	0	0	0	0	0	0	0	0	0	0	0	0	0	0	0	0	0	0	0	0	0	0	0	0	0	0	0	0	0	0	0	0	0	0	0	0	0	0	0	0	0	0	0	0	0	0	0	0	0
ENSG00000117000	29	69	95	56	33	30	32	41	4	39	5	34	39	36	73	22	104	67	13	6	14	0	75	35	21	0	4	26	118	65	125	25	25	12	13	7	116	44	25	81	46	24	18	31	34	21	43	11	49
ENSG00000207508	0	0	0	0	0	0	0	0	0	0	0	0	0	0	0	0	0	0	0	0	0	0	0	0	0	0	0	0	0	0	0	0	0	0	0	0	0	0	0	0	0	0	0	0	0	0	0	0	0
ENSG00000188800	0	0	0	0	0	0	0	0	0	0	0	0	0	0	0	0	0	0	0	0	0	0	0	0	0	5	0	0	0	0	0	0	0	0	0	0	0	0	0	3	0	0	0	0	0	0	0	0	0
ENSG00000259943	15	0	0	0	10	0	0	13	0	0	7	0	4	0	0	0	0	34	4	0	4	0	30	0	0	0	0	0	0	16	0	5	0	0	1	4	12	0	0	65	8	3	10	0	0	15	0	4	3
ENSG00000084073	52	0	30	56	39	14	28	16	0	11	11	24	28	0	23	23	8	15	8	4	30	16	21	27	19	0	116.5	37	36	66	33	0	10	4	18	3	60	22	11	40	16	29	48	0	23	9	2	14	30
ENSG00000231296	0	0	0	0	0	1	0	1	0	0	0	0	0	0	0	0	0	0	0	0	0	0	0	0	0	0	0	0	0	0	0	0	0	0	0	0	0	0	0	0	0	0	0	0	0	0	0	2	0
ENSG00000049089	0	0	0	0	0	0	0	0	0	0	0	0	0	0	0	0	0	0	0	0	0	0	0	0	0	0	0	0	0	0	0	0	0	0	0	0	0	0	0	0	0	4	0	0	0	0	0	0	0
ENSG00000227311	0.59	0.5	0.42	0.8	0.68	0.17	0.3	0.87	0.42	0.12	0.2	0.29	0.26	1.07	0.25	0.24	1.07	0.18	0.63	0.27	0.42	0.64	0.14	0.2	0.1	0.16	1.69	0.33	1	1.21	2.16	0.39	0.06	0.56	0.36	0.22	0.16	0.58	0.16	0.69	0.49	0.06	0.25	0.51	0.85	0.59	0.76	0	0.47
ENSG00000084070	20	14	0	18	9	9	5	0	4	0	13	4	4	0	19	2	0	9	16	6	9	0	21	14	13	0	0	6	9	18	0	6	4	11	8	3	27	0	6	98	12	3	28	18	35	5	42	3	11
ENSG00000213172	0	0	0	0	0	0	0	0	0	0	0	0	0	0	0	0	0	0	0	0	0	0	0	0	0	0	0	0	0	0	0	0	0	0	0	0	0	0	0	0	0	0	0	0	0	0	0	0	0
ENSG00000284677	0	0	0	0	0	0	0	1	0	0	0	0	0	0	0	0	0	0	0	0	0	0	2	0	0	0	0	0	0	0	0	0	0	0	0	0	0	0	0	0	0	0	0	0	0	0	0	0	0
ENSG00000187801	0	0	0	8	0	2	0	0	0	0	4	0	0	0	0	3	0	0	0	0	0	0	1	0	0	0	0	0	0	5	2	0	9	0	0	0	8	0	0	0	0	0	0	0	0	4	0	1	0
ENSG00000260920	4	0	0	1	0	6	0	0	0	0	5	1	0	0	0	0	0	0	11	4	1	0	1	1	0	0	0	0	8	0	7	0	10	0	0	0	2	0	0	0	0	0	0	0	0	9	0	0	0
ENSG00000279667	0	0	0	0	0	0	0	0	0	0	3	0	0	0	0	0	0	0	0	0	0	0	0	0	0	0	0	0	0	0	0	0	0	0	0	0	0	0	0	0	0	0	0	0	0	0	0	0	0
ENSG00000187815	0	0	0	0	0	2	0	0	0	6	0	0	5	0	0	0	14	0	0	4	0	26	0	0	4	0	0	12	0	8	0	0	1	0	0	0	0	4	0	1	0	0	0	0	0	0	0	0	0
ENSG00000238287	0	0	0	0	0	0	0	0	0	0	0	0	0	0	0	0	0	0	0	0	0	0	0	0	0	0	0	0	0	0	0	0	0	0	0	0	0	0	0	0	0	0	0	0	0	0	0	0	0
ENSG00000164002	0	0	0	0	0	0	0	0	0	0	0	0	0	0	0	0	0	0	0	0	0	0	0	5	0	0	0	0	0	0	0	0	0	0	0	0	0	0	0	0	0	0	0	0	0	0	0	1	0
ENSG00000227278	0	0	0	0	0	0	0	0	0	0	0	0	0	0	0	0	0	0	0	0	0	0	0	0	0	0	0	0	0	0	0	0	0	0	0	0	0	0	0	0	0	0	0	0	0	0	0	0	0
ENSG00000238186	0	0	0	0	0	0	0	0	0	0	0	0	0	0	0	0	0	0	0	0	0	0	0	0	0	0	0	0	0	0	0	0	0	0	0	0	0	0	1	0	0	0	0	0	0	0	0	0	0
ENSG00000117010	0	0	0	0	21	15	7	0	0	0	2	6	0	0	8	0	0	0	0	9	0	0	5	9	7	0	0	0	0	27	0	0	4	11	0	0	5	0	1	0	0	9	0	0	0	0	0	3	16
ENSG00000286838	0	0	0	0	0	0	0	0	0	0	0	0	0	0	0	0	0	0	0	0	0	0	0	0	0	0	5	0	0	0	0	0	0	0	0	0	0	0	1	0	0	0	0	0	0	0	0	0	0
ENSG00000236505	0	0	0	0	0	0	0	0	0	0	0	0	0	0	0	0	0	0	0	0	0	0	0	0	0	0	0	0	0	0	0	0	0	0	0	0	0	0	0	0	0	0	0	0	0	0	0	0	0
ENSG00000233910	0	0	0	0	0	0	0	0	0	0	0	0	0	0	0	0	0	0	0	0	0	0	0	0	0	0	0	0	0	0	0	0	0	0	0	0	0	0	0	0	0	0	0	0	0	0	0	0	0
ENSG00000117016	0	0	0	0	0	0	0	0	0	0	0	0	0	0	2	0	0	0	0	0	0	0	0	0	0	0	0	0	0	0	0	0	0	0	0	3	0	0	0	0	0	0	0	0	0	0	0	0	0
ENSG00000287743	0	0	0	0	0	0	0	0	0	0	0	0	0	0	0	0	0	0	0	0	0	0	0	0	0	0	0	0	0	0	0	0	0	0	0	0	0	0	0	0	0	0	0	0	0	0	0	0	0
ENSG00000237899	0	0	0	0	0	0	0	0	0	0	0	0	0	0	0	0	0	0	0	0	0	0	0	0	0	0	0	0	0	0	0	0	0	0	0	0	3	0	0	0	0	0	0	0	0	0	0	0	0
ENSG00000272145	3	4	0	3	0	3	3	0	0	0	2	1	2	0	1	0	0	10	7	0	0	0	0	1	4	0	0	3	1	2	0	0	1.33	0	3	0	7	1	0	0	1	0	2	0	3	1	0	1	0
ENSG00000066136	34	34	0	73.5	97	40	49.5	20	27	16	23	6.5	24	38	48	12	0	28	29	14	43	1	76	37	70.5	0	0	17	103	93	44	19	39	4	54	13	116.5	13	15	0	21	18	35	78	69.5	13	1	24	30
ENSG00000198974	0	0	0	0	0	0	0	0	0	0	0	0	0	0	0	0	0	0	0	0	0	0	0	0	0	0	0	0	0	0	0	0	0	0	0	0	0	0	0	0	0	0	0	0	0	0	0	0	0
ENSG00000207962	0	0	0	0	0	0	0	0	0	0	0	0	0	0	0	0	0	0	0	0	0	0	0	0	0	0	0	0	0	0	0	0	0	0	0	0	0	0	0	0	0	0	0	0	0	0	0	0	0
ENSG00000117013	0	24	0	0	0	0	0	0	0	1	0	0	0	0	0	3	0	4	0	0	0	0	10	0	0	9	0	2	0	0	0	0	0	0	0	0	0	0	1	0	0	0	0	13	0	0	0	0	0
ENSG00000264582	0	0	0	0	0	0	0	0	0	0	0	0	0	0	0	0	0	0	0	0	0	0	0	0	0	0	0	0	0	0	0	0	0	0	0	0	0	0	0	0	0	0	0	0	0	0	0	0	0
ENSG00000179862	0	0	0	0	0	0	0	0	0	0	0	0	0	0	0	0	0	0	0	0	0	0	0	0	0	0	1	0	0	0	0	0	0	0	0	0	0	0	0	0	0	0	0	0	8	0	0	0	0
ENSG00000229528	0	0	0	0	0	0	0	0	0	1	0	0	0	0	0	0	0	0	0	0	0	0	17	0	0	0	0	0	0	0	0	0	0	0	0	0	0	0	0	0	0	4	0	0	0	0	0	0	0
ENSG00000228940	0	0	0	0	0	0	0	0	0	0	0	0	0	0	0	0	0	0	0	0	0	0	0	0	0	0	0	0	0	0	0	3	0	0	0	0	0	0	0	0	0	0	0	0	0	0	0	0	0
ENSG00000286668	0	0	0	0	0	0	0	0	0	0	0	0	0	0	0	0	0	0	0	0	0	0	0	0	0	0	0	0	0	0	0	3	0	0	0	0	0	0	0	0	0	0	0	0	0	0	0	0	0
ENSG00000233118	0	0	0	0	0	0	0	0	0	0	0	0	0	0	0	0	0	0	0	0	0	0	0	0	0	0	0	0	0	0	0	0	0	0	0	0	0	0	0	0	0	0	0	0	0	0	0	0	0
ENSG00000171793	0	0	2	15	0	4	6	0	0	4	7	0	0	0	15	0	0	9	0	12	1	72	0	5	0	0	50.5	0	14	31	0	0	5	0	0	8	17	2	1	55	8	0	0	0	44	0	0	0	6
ENSG00000281207	0	0	0	0	0	0	1	0	0	0	0	0	0	0	0	0	0	0	0	0	0	0	0	0	0	0	0	0	0	0	0	0	0	0	0	1	0	0	0	0	0	0	1	0	0	0	0	0	0
ENSG00000171790	0	0	0	0	0	0	0	0	0	0	0	0	0	0	0	0	0	0	0	0	0	0	0	0	0	0	0	0	0	0	0	0	0	0	0	2	0	0	0	0	0	0	8	0	0	0	0	0	0
ENSG00000010803	0	13	0	0	19	6	5	0	0	0	3	0	2	0	0	0	0	1	0	0	7	0	0	1	1	0	0	0	0	0	0	0	2	11	0	2	2	0	0	65	2	0	0	0	0	9	0	4	0
ENSG00000215893	0	0	0	0	0	0	0	0	0	0	0	0	0	0	0	0	0	0	0	0	0	0.1	0	0	0	0	0	0	0	0	0	0	0	0	0	0	0	0	0	0	0	0	0	0	0	0	0	0	0
ENSG00000287400	1	0	0	0	0	0	0	0	0	0	0	0	0	0	0	0	0	0	0	0	1.5	0	0	0	0	0	0	0	0	0	0	0	0	0	4	1	0	0	0	0	0	0	0	0	0	0	0	0	0
ENSG00000235358	15	0	0	0	0	0	0	0	0	0	0	0	0	0	0	0	0	0	0	0	2.5	0	0	0	0	0	0	0	0	0	0	0	0	0	0	0	0	0	0	0	0	0	0	0	0	0	0	0	0
ENSG00000213987	0	0	0	0	0	0	0	0	0	0	0	0	0	0	0	0	0	0	0	0	0	0	0	0	0	0	0	0	0	0	0	0	0	0	0	0	0	0	0	0	0	0	0	0	0	0	0	0	0
ENSG00000286640	0	0	0	0	0	0	0	0	0	0	0	0	0	0	0	0	0	0	0	0	0	0	0	0	0	0	0	0	0	0	0	0	0	0	0	0	0	0	0	0	0	0	0	0	0	0	0	0	0
ENSG00000204060	0	0	0	0	0	0	0	0	0	0	0	0	0	0	0	0	0	0	0	0	0	0	0	0	0	0	0	0	0	0	0	0	0	0	0	0	0	0	0	0	0	0	0	0	0	0	0	1	0
ENSG00000229901	0	0	0	0	0	0	0	0	0	0	0	0	0	0	0	0	0	0	0	0	0	0	0	0	0	0	0	0	0	0	0	0	0	0	0	0	0	0	0	0	0	0	0	0	0	0	0	0	0
ENSG00000252563	0	0	0	0	0	0	0	0	0	0	0	0	0	0	0	0	0	0	0	0	0	0	0	0	0	0	0	0	0	0	0	0	0	0	0	0	0	0	0	0	0	0	0	0	0	0	0	0	0
ENSG00000127129	0	0	0	0	0	0	0	0	0	0	1	0	0	0	0	0	0	0	0	0	0	0	0	0	0	0	0	0	0	0	0	0	0	0	0	0	0	0	0	0	0	0	0	0	0	0	0	0	0
ENSG00000127124	0	3	0	0	0	0	0	0	0	0	0	0	0	0	0	0	0	0	0	0	0	0	0	0	0	0	0	0	0	0	0	0	0	0	0	0	0	0	2	0	0	0	0	0	0	0	0	0	0
ENSG00000230881	0	0	0	0	0	0	0	0	0	0	0	0	0	0	0	0	0	0	0	0	0	0	0	0	0	0	0	0	0	0	0	0	0	0	0	0	0	0	0	0	0	0	0	0	0	0	0	0	0
ENSG00000230638	0	0	0	0	0	0	0	0	0	0	0	0	0	0	0	0	0	0	0	0	0	0	0	0	0	0	0	0	0	0	0	0	0	0	0	0	0	0	0	0	0	0	0	0	0	0	0	0	0
ENSG00000284895	0	0	0	0	0	0	0	0	0	0	0	0	0	0	0	0	0	0	0	0	0	0	0	0	0	0	0	0	0	0	0	0	0	0	0	0	0	0	0	0	0	0	0	0	0	0	0	0	0
ENSG00000287587	0	0	0	0	0	0	0	0	0	0	0	0	0	0	0	0	0	0	0	0	0	0	0	0	0	0	0	0	0	0	0	0	0	0	0	0	0	0	0	0	0	0	0	0	0	0	0	0	0
ENSG00000227538	0	0	0	0	0	0	0	0	0	0	0	0	0	0	0	0	0	0	0	0	0	0	0	0	0	0	0	0	0	0	0	0	0	0	0	0	0	0	0	0	0	0	0	0	0	0	0	0	0
ENSG00000228776	0	0.07	0	0	0	0	0	0	0	0	0	0	0	0	0	0	0	0	0	0	0	0	0	0	0	0	0	0	0	0	0	0	0	0	0	0	0	0	0	0	0	0	0	0	0	0	0	0	0
ENSG00000044012	0	0	0	0	0	0	0	0	0	0	0	0	0	0	0	0	0	0	0	0	0	0	0	0	0	0	0	0	0	0	0	0	0	0	0	0	0	0	0	0	0	0	0	0	0	0	0	0	0
ENSG00000197273	0	0	0	0	0	0	0	0	0	0	0	0	0	0	0	0	0	0	0	0	0	0	0	0	0	0	0	0	0	0	0	0	0	0	0	0	0	0	0	0	0	0	0	0	0	0	0	0	0
ENSG00000198815	36	52	0	5	0	6	11	26	0	2	6	18	7	0	19	11	24	21	9	4	0	0	27	8	23	1	0	8	28	23	0	0	4	0	19	7	34	7	9	12	14	13	0	54	20	22	98	7	14
ENSG00000227527	0	0	0	0	0	0	0	0	0	0	0	0	0	0	0	0	0	0	0	0	0	0	0	0	0	1	0	0	0	0	0	0	0	0	0	0	0	0	0	0	0	0	0	0	0	0	0	0	0
ENSG00000177181	0	0	0	0	0	0	0	0	0	0	0	0	0	0	0	0	0	0	0	0	0	0	0	0	0	0	0	0	0	0	0	0	0	0	0	0	0	0	0	0	0	0	0	0.14	0	0	0	0	0
ENSG00000235002	0	0	0	0	0	0	0	0	0	0	0	0	0	0	0.2	0	0	0	0	0	0.45	0	0	0	0	0	0.17	0	0.2	0	0	0	0	0	0	0	0.25	0	0	0.2	0	0	0	0	0	0	0	0	0
ENSG00000066185	0	0	0	0	0	0	0	0	0	0	0	0	0	0	0	0	0	0	0	0	0	0	0	0	0	0	0	0	0	0	0	0	0	0	0	0	0	0	0	0	0	0	0	0	0	0	0	0	0
ENSG00000127125	0	0	0	2	0	14	0	0	0	0	0	0	0	0	0	0	0	0	0	6	0	17	0	0	0	4.25	0	0	0	0	0	0	16	0	2	1	10	0	0	1	19	0	0	0	50.5	1	0	2	0
ENSG00000186409	0	0	0	0	6	2.09	0	0	0	0	0	0	0	0	0	0	0	0	0	0	0	8	0	0	4	6.75	0	0	0	0	0.5	0	0	0	0	0	0	0	0	0	0	0	0	0.33	2.5	0	0	0	0
ENSG00000230116	0	0	0	0	0	0	0	0	0	0	0	0	0	0	0	0	0	0	0	0	0	0.05	0	0	0	0	0	0	0	0	0	0	0	0.17	0	0	0	0	0	0	0	0	0	0	0	0	0	0	0
ENSG00000236876	3.57	0	2.3	0.45	1.75	1.23	0.45	0.75	0.65	0	0.93	0	0.25	1.6	0.58	0	1.55	0.25	0.65	1.3	0.9	2	0	0.25	0.45	0	1.23	1.63	0.98	0.25	1.55	2.38	0.45	0.98	0	2.47	0.4	0.87	0.2	5.2	0.45	0	2.58	0.98	25.72	3.1	0.7	0.65	0.33
ENSG00000200254	0	0	0	0	0	0	0	0	0	0	0	0	0	0	0	0	0	0	0	0	0	0	0	0	0	0	0	0	0	0	0	0	0	0	0	0	0	0	0	0	0	0	0	0	0	0	0	0	0
ENSG00000236180	0	0	0	0	0	0	0	0	0	0	0	0	0	0	0	0	0	0	0	0	0	0	0	0	0	0	0	0	0	0	0	0	0	0	0	0	0	0	0	0	0	0	0	0	0	0	0	0	0
ENSG00000171960	59	66	0	72.5	20	33	25	16	11	7.5	29.5	12.5	22	45	41	7	31.5	18	42	19	73	73	26	10	39	0	37	35.5	66	54	0	14	28	16	11	16	80	60	11	36	90	33	12	33.5	16	24	0	16.5	41
ENSG00000285728	7	14	0	13	4	5	3	1	1	2	4	1	6	14	5	2	1	5	3	1	12	11	7	4	8	0	3	8	14	12	0	0	1	5	1	0	18	13	1	14	18	3	3	0	1	2	0	2	4
ENSG00000234917	0	0	0	0	5	0	0	0	0	0	0	2.5	0	0	0	0	0	0	1	0	5	0	1	2	1	0	0	1	0	2	0	0	0	0	0	0	9	3	0	0	0	2	0	0	0	0	0	1.5	0
ENSG00000065978	121.37	107.57	100.08	78.75	73.5	83.83	29.17	85.6	64.58	9.33	34.83	54.2	21	104.5	95	17.67	113	102.78	36.83	36.5	98.25	68.75	97.67	23.58	29.87	0	50.42	47.83	103.22	109.78	175.95	44.5	21.17	33	55.83	22.5	122.73	29.83	15.7	48.68	50.82	43.83	27.67	113.88	120.37	90	57.53	18	101.33
ENSG00000164007	0	0	0	0	0	0	0	0	0	0	0	0	0	0	0	0	0	0.06	0	0	0	0	0	2	0	0	0	0	0	0	0	0	0	0	0	0	0	0	7	13.11	0	0	0	0	0	0	0	0	0
ENSG00000117385	18	0	0	0	0	0	6	0	0	1	6	0	12	39	2	0	0	0	9	1	0	0	0	0	0	24	37	0	0	8	14	0	3	3	0	1	1	2	7	3	11	0	0	1	0	0	0	2	0
ENSG00000164008	9.5	0	0	7	0	6	2.5	0	0	0	9.5	0	0	0	16.5	0.5	7.5	1.5	2	4	0	0	10	0	0	0	0	0	12	13	0	12.5	5.5	0	0	1	8.5	0	0	0	2.57	5	1.5	0	25.5	9.5	10.5	2.5	0
ENSG00000283580	9.5	0	0	7	0	6	3	0	0	0	9.5	0	0	0	8	0.5	7.5	0.5	3	4	0	0	11	0	0	0	0	0	12	13.5	0	11.5	5.33	0	1	1	8.5	0	0.5	0	2.5	3	1.5	0	25.5	9.5	10.5	2.5	0
ENSG00000228452	0	0	0	0	0	0	0	0	0	0	0	0	0	0	0	0	0	0	0	0	0	0	0	0	0	0	0	0	0	0	0	0	0	0	0	0	0	0	0	0	0	0	0	0	0	0	0	0	0
ENSG00000274386	7	0	2	8	7	2	4.5	7	0	0	5	1	5	0	8.5	1	0	1.5	10.5	1.5	6	0	5.17	7.5	12.5	0.5	0	1	25.5	5.5	28	1.5	13.33	1.5	25.5	7	12.75	0	3.5	2	0	6	4	1.5	30	6.5	3.5	12.5	8.5
ENSG00000177868	39.5	42	19	55	46	20	8	0	1	0	20	0	0	19	10.33	0	0	14	48	17	23	0	44	20	15	2	0	7	70.5	39.5	69.5	10	16	16	19	4	77.33	6	5	25	3	41	18	23	76	13	19	12	28
ENSG00000164010	118.5	27	4	47.67	35	8	19	28	0	1	13.33	0	10	32	66.33	4	0	28.5	33.83	6.5	20	40	111.33	47.5	6.5	1.5	34	1	19.5	21	0	2.5	15.83	25.5	0.5	0	112.25	4	7	26	23	27	8	29.5	5	1.5	64.5	24.5	27.5
ENSG00000228192	17	4	14	9	2	9	3	8	0	0	3	0	5	3	9	0	0	4	12	2	0	2	27	12	2	1	11	0	0	2	0	0	4	4	1	0	17	0	4	11	5	4	0	4	0	7	6	16	1
ENSG00000164011	25	0	0	1	17	4	1	0	0	5	1	0	0	0	5	0	0	3	3	4	1	0	0	0	0	0	0	0	0	18	0	0	10	0	0	3	8	0	0	0	0	0	0	0	0	8	0	3	0
ENSG00000233708	0	0	0	0	0	0	0	0	0	0	0	0	0	0	0	0	0	0	0	0	0	0	0	0	0	0	0	0	0	0	0	0	0	0	0	0	0	0	0	0	0	0	0	0	0	0	0	0	0
ENSG00000237090	0	0	0	0	0	0	0	0	0	0	0	0	0	0	0	0	0	0	0	0	0	0	0	0	0	0	0	0	0	0	0	0	0	0	0	0	0	0	0	0	0	0	0	0	0	0	0	0	0
ENSG00000225099	1	0	0	1.5	0	0	2	0.5	1	0	0	0	1	1	0.5	0	0.33	1	0	1	1.5	0	1	0	0	0	0.5	0	1	2	0	0	1.5	1	0	0.5	1.5	0.5	0	0	1	0	1	3.5	1	0.5	0	0.5	0
ENSG00000117394	70	0	0	2	23	8	0	0	18	5	5	2	2	1	13	3	0	1	28	4	1	0	44	21	2	0	0	5	0	12	0	0	8	0	3	11	44	2	0	0	43	4	16	0	77	25	0	3	0
ENSG00000284138	0	0	0	0	0	0	0	0	0	0	0	0	0	0	0	0	0	0	0	0	0	0	0	0	0	0	0	0	0	0	0	0	0	0	0	0	0	0	0	0	0	0	0	0	0	0	0	0	0
ENSG00000227533	0	0	0	0	0	0	0	0	0	0	0	0	2	0	0	0	0	0	0	0	0	0	5	0	0	34	0	0	0	0	0	0	2	0	0	1	0	0	3	0	0	5	0	0	0	0	0	0	0
ENSG00000283973	0	0	0	0	0	0	0	0	0	0	0	0	0	0	0	0	0	0	0	0	0	0	0	0	0	5	0	0	0	0	0	0	0	0	0	0	0	0	0	0	0	0	0	0	0	0	0	0	0
ENSG00000207256	0	0	0	0	0	0	0	0	0	0	0	0	0	0	0	0	0	0	0	0	0	0	1	0	0	0	0	0	0	0	0	0	0	0	0	0	0	0	0	0	0	0	0	0	0	0	0	0	0
ENSG00000283136	0	0	0	0	0	0	0	0	0	0	0	0	0	0	0	0	0	0	0	0	0	0	0	0	0	0	0	0	0	0	0	0	0	0	0	0	0	0	0	0	0	0	0	0	0	0	0	0	0
ENSG00000277513	0	0	0	0	0	0	0	0	0	0	0	0	0	0	0	0	0	0	0	0	0	0	0	0	0	0	0	0	0	0	0	0	0	0	0	0	0	0	0	0	0	0	0	0	0	0	0	0	0
ENSG00000186973	0	0	0	0	0	0	0	0	0	0	0	0	0	0	0	0	0	0	0	0	0	0	0	0	0	0	0	0	0	0	0	0	0	0	0	0	0	0	0	0	0	0	0	0	0	0	0	0	0
ENSG00000117395	27	0	0	11	16	23	20	19	0	10	14	45	8	0	21	6.5	6	67	23	11	49	50.5	90.5	21	17	0	26.5	4	56	108	49	21	17	13	28	26	80	14	6	7	47	12.5	9	38	19	17	0	13	25
ENSG00000284410	0	0	0	0	0	0	0	0	0	0	0	0	0	0	0	0.5	0	0.5	0	0	0	0.5	1.5	0	0	0	0	0	0	1	0	0	0	0	0	0	0	0	0	0	0	0.5	0	0	0	0	0	0	0
ENSG00000243710	0	0	0	0	0	0	0	0	0	0	0	0	0	0	0	0	0	0	0	0	0	0	0	0	2	0	0	0	0	5	0	0	0	0	0	0	0	0	0	0	0	0	0	0	0	0	0	0	0
ENSG00000199240	0	0	0	0	0	0	0	0	0	0	0	0	0	0	0	0	0	0	0	0	0	0	0	0	0	0	0	0	0	0	0	0	0	0	0	0	0	0	0	0	0	0	0	0	0	0	0	0	0
ENSG00000179178	0	0	0	0	0	0	0	0	0	0	0	0	0	0	0	0	0	0	0	0	0	0	0	0	0	0	0	0	0	0	0	0	0	0	0	0	0	0	0	0	0	0	0	0	0	0	0	0	0
ENSG00000253313	0	0	0	0	0	0	0	0	0	0	0	0	0	0	0	0	0	0	0	0	0	0	0	8	0	0	0	0	0	0	0	0	0	0	0	0	0	0	0	0	0	0	0	0	0	0	0	0	0
ENSG00000066056	0	0	0	0	0	0	0	0	0	0	0	0	0.07	0	0	0	0	0	0	0	0	0	0	0	0	0	0	0	0	0	0	0	0	0	0	0	0	0	0	0	0	0	0	0	0	0	0	0	0
ENSG00000117400	0	0	0	0	0	0	0	0	0	0	0	0	0	0	0	0	0	0	0	0	0	0	0	0	0	0	0	0	0	0	0	0	0	0	0	0	0	0	0	0	0	0	0	0	0	0	0	0	0
ENSG00000287113	0	0	0	0	0	0	0	0	0	0	0	0	0	0	0	0	0	0	0	0	0	0	0	0	0	0	0	0	0	0	0	0	0	0	0	0	0	0	0	0	0	0	0	0	0	0	0	0	0
ENSG00000234694	0	0	0	0	0	0	1	0	0	0	1	0	0	0	0	0	0	0	0	2	0	0	0	0	0	0	0	0	0	0	0	0	0	0	0	0	0	0	0	0	0	0	0	0	0	0	0	0	0
ENSG00000117399	103	0	0	44.5	6	108.5	28	10	0	14	7	8	20	40	44	0	0	0	0	14	28	0	17	28.5	63	0	46	0	0	44	0	0	7	66.5	0	12	194	18	70	36	56	26.67	0	0	0	6	0	18	13
ENSG00000066322	89	74	0	0	16	31	9	30	0	9	18	1	2	2	6	2	2	18	10	57.5	5	0	24.5	12	9	1	0	6	46.5	6	0	19	7	0	5	23	16	5	7.5	0	0	4	40.5	0	228.5	28	0	17	0
ENSG00000283836	0	0	0	0	0	0	0	0	0	0	0	0	0	0	0	0	0	1	0	0	0	0	0	0	0	0	0	0	0	0	0	0	0	0	0	0	0	0	0	0	0	0	0.5	0	0	0	0	0	0
ENSG00000159479	77	0	13	79	45	43	44	0	42	3	47	20	11	121	46	8	15	63	85	39	48	0	106.5	27	33	16	0	26	102	62	12	47	39	4	63	32	108	50	6.5	41	3	34	74	0	86	39	69	39	32
ENSG00000229431	9	0	0	24	8	6	5	0	2	0	10	5	3	15	6	1	0	12	6	4	9	0	18	2	6	0	0	7	17	9	3	3	4	0	8	7	4	4	1	2	0	4	5	0	3	5	6	7	6
ENSG00000198198	0	0	0	0	0	1	3	0	0	2	2.5	0	0	0	0	0	0	0	0	2	0	0	1.5	0	0	2.5	0	6	0	0	0	0	1	0	0	6.5	0	2.5	2.5	3.5	0	4	2	1	8	4	0	1	0
ENSG00000229372	0	0	0	0	0	0	0	0	0	0	0	0	0	0	0	0	0	0	0	0	0	0	0	0	0	0	0	0	0	0	0	0	0	0	0	0	0	0	0	0	0	0	0	0	0	0	0	0	0
ENSG00000274975	0	0	0	0	0	0	0	0	0	0	0	0	0	0	0	0	0	0	0	0	0	0	0	0	0	0	0	0	0	0	0	0	0	0	0	0	0	0	0	0	0	0	0	0	0	0	0	0	0
ENSG00000178922	0	0	0	0	0	0	1	0	0	0	2	0	0	0	0	0	0	0	0	4	0	0	0	0	0	0	0	1	0	0	0	0	1	0	0	4	0	3	0	2	0	0	1	0	2	0	0	0	0
ENSG00000229348	0	0	0	0	0	0	1	0	0	0	0.5	0	0	0	0	0	0	0	0	0	0	0	0.5	0	0	0.5	0	0	0	0	0	0	1	0	0	0.5	0	0.5	0.5	1.5	0	0	0	0	0	1	0	0	0
ENSG00000142949	16	0	0	0	0	4	0	0	0	0	6	0	0	0	0	0	0	0	0	21	0	0	0	1	0	0	0	0	0	8	0	0	7	0	0	58	0	0	0	0	0	0	31	0	19	14	0	10	0
ENSG00000284989	3.5	0	0	0	6	6.5	3	0	0	0.5	1.5	0.5	1	0	0	1.5	4	0	0.5	0	0	0	2	0	1	0	0	0	0	3	0	0	1	0	0	1	4	0.5	1	0	1	3	5	0	9.5	0.5	0	2.5	0.5
ENSG00000066135	11.5	0	0	3	7	5.5	9	5	3	0.5	5.5	4.5	2	0	3	2.5	0	0	1.5	0	0	0	10	0	4	0	0	0	0	16	0	0	5	0	0	2.5	0	0	3	0	6	3	8	0	10.5	4.5	0	6.5	3.5
ENSG00000236200	0	0	0	0	0	1	0	0	0	1	0	3	2	0	0	1	0	2	5	1	0	0	7	0	0	0	0	0	0	3	0	0	6	0	0	0	0	0	0	0	13	0	0	0	0	7	0	4	10
ENSG00000126091	0	0	0	0	0	5	0	2	0	0	0	0	0	0.11	0	0	24	1	0.14	0	0	0	0	0	1	0	0	0	0	0	0	0	0	0	0	0.5	5	0.5	0	0	0	0	0	0	0	0	0	0	0
ENSG00000229444	0	0	0	0	0	0	0	0	0	0	0	0	0	0	0	0	0	0	0	0	0	0	0	0	0	0	0	0	0	0	0	0	0	0	0	0	0	0	1	0	0	0	0	0	0	0	0	0	0
ENSG00000283414	0	0	0	0	0	0	0	0	0	0	0	0	0	0	0	0	0	0	0	0	0	0	0	0	0	0	0	0	0	0	0	0	0	0	0	0	0	0	0	0	0	0	0	0	0	0	0	0	0
ENSG00000233674	0	0	0	0	0	0	0	0	0	0	0	0	0	0	0	0	0	0	0	0	0	0	0	0	0	0	0	0	0	0	0	0	0	0	0	0	0	0	0	0	0	0	0	0	0	0	0	0	0
ENSG00000283477	0	0	0	0	0	0	0	0	0	0	0	0	0	0	0	0	0	0	0	0	0	0	0	0	0	0	0	0	0	0	0	0	0	0	0	0	0	0	0	0	0	0	0	0	0	0	0	0	0
ENSG00000224751	0	0	0	0	0	0	0	0	0	0	0	0	0	0	0	0	0	0	0	0	0	0	0	0	0	0	0	0	0	0	0	0	0	0	0	0	0	0	0	0	0	0	0	0	0	0	0	0	0
ENSG00000117407	0	0	0	0	0	0	0	0	0	0	0	0	0	0	0	0	0	0	0	0	0	0	0	0	0	0	0	0	0	0	0	0	0	0	0	0	0	0	0	0	0	0	0	0	0	0	0	0	0
ENSG00000237950	1	0	0	0	0	0	0	0	0	0	0	0	0	0	0	0	0	0	0	0	0	0	0	0	0	0	0	0	0	0	0	0	0	0	0	0	0	0	0	0	0	0	4	0	0	0	0	0	0
ENSG00000288573	0	0	0	0	0	0	0	0	3	0	0	0	0	0	0	0	0	0	0	0	0	0	0	0	0	0	0	0	0	0	0	0	0	0	0	2	0	0	0	0	0	0	0	0	0	0	0	0	0
ENSG00000117408	0	0	0	0	0	4	17	37	28	2	6	0	2	0	0	3	0	0	0	4	10	0	2	0	8	0	0	8	0	1	0	2	3	0	0	4	2	17	0	1	0	0	6	0	16	15	0	4	0
ENSG00000285649	0	0	0	0	0	0	1	0	0	0	1	0	0	0	0	1	0	2	0	0	6	0	6	0	0	0	0	0	0	2	0	0	0	0	0	0	0	0	0	0	0	0	0	0	0	0	0	0	1
ENSG00000132768	0	0	0	3	0	1	6	0	0	0	2	2	2	0	0	1	0	16	4	9	15	0	4	0	0	0	0	0	14	47	0	7	5	0	6	18	6	3	3	0	8	0	0	0	0	8	0	4	20
ENSG00000117410	196	298.92	251.5	90.5	208	244	195.5	179	48	74.75	179.5	142	137.5	86	130	77	80.5	151.5	110.5	160.5	159.67	112	192.25	112.5	143.5	0	68	166.5	246.5	225.5	178.5	200	146.5	99	188	94	196	186	61	315.5	183.5	146.5	158.5	236	294.5	124	265.33	125.5	95
ENSG00000117411	0	1	0	0	0	1	0	0	0	0	0	0	0	0	0	0	0	0	0	0	0	0	0	0	2	0	0	0	0	11	0	0	0	0	0	1	0	0	2	0	0	0	6	8	0	0	0	1	0
ENSG00000159214	0	0	0	0	0	0	0	0	0	0	0	0	0	0	3	0	0	0	0	1	0	0	0	0	0	0	0	0	0	6	0	0	0	0	0	0	0	0	0	0	0	0	0	0	0	0	0	0	0
ENSG00000196517	0	0	0	0	0	0	0	0	0	0	0	0	0	0	0	0	0	0	0	0	0	0	0	0	0	0	0	0	0	0	23	0	0	0	0	2	0	0	1	0	0	0	0	0	0	0	0	0	0
ENSG00000230615	0	0	0	0	0	1	0	0	0	0	0	0	0	0	0	0	0	0	0	0	0	0	0	0	0	0	0	0	0	0	1	0	6	0	0	0	0	0	0	0	0	0	0	0	96	0	0	1	0
ENSG00000227163	0	0	0	0	0	0	0	0	0	0	0	0	0	0	0	0	0	0	0	0	0	0	0	0	0	0	0	0	0	0	0	0	0	0	0	0	0	0	0	0	0	0	0	0	0	0	0	0	0
ENSG00000271647	0	0	0	0	0	0	0.07	0	0	0	0	0	0.14	0	0	0	0	0	0	0	0	0	0	0	0.17	0	0	0	0	0	0	0	0	0	0	0	0	0	0	0	0	0	0	0	0	0	0	0	0
ENSG00000239560	0	0	0	0	0	0	0	0	0	0	0	0	0	0	0	0	0	0	0	0	0	0	0	0	0	0	0	0	0	0	0	0	0	0	0	0	0	0	0	0	0	0	0	0	0	0	0	0	0
ENSG00000171872	0	0	0	0	0	0	0	0	0	0	0	0	0	0	0	0	0	0	0	0	0	0	0	0	0	0	0	0	0	0	0	0	0	0	0	0	0	0	0	0	0	0	0	0	0	0	0	0	0
ENSG00000233514	5.5	0.5	0	6	5.5	0.5	0	3.5	0.5	0.5	0	1.5	0.5	5.5	2.5	0	0	5	1	1	2.5	3	4	0.5	0	0	0	2.5	8.83	7.5	0	0	0	1	0.5	0	9.83	4	0.5	3	3.5	0.5	0	0.5	2	0	7	0	5.5
ENSG00000283039	0	0	0	0	0	0	0	0	0	0	0	0	0	0	0	0	0	0	0	0	0	0	0	0	0	0	0	0	0	0	0	0	0	0	0	0	0	0	0	0	0	0	0	0	0	0	0	0	0
ENSG00000226804	0	0	0	0	0	0	0	0	0	0	0	0	0	0	0	0	0	0	0	0	0	0	0	0	0	0	0	0	0	0	0	0	0	0	0	0	0	0	0	0	0	0	0	0	0	0	0	0	0
ENSG00000200171	0	0	0	0	0	0	0	0	0	0	0	0	0	0	0	0	0	0	0	0	0	0	0	0	0	0	0	0	0	0	0	0	0	0	0	0	0	0	0	0	0	0	0	0	0	0	0	0	0
ENSG00000238037	0	0	0	0	0	0	0	0	0	0	0	0	0	0	0	0	0	0	0	0	0	0	0	0	0	0	0	0	0	0	0	0	0	0	0	0	0	0	0	0	0	0	0	0	0	0	0	0	0
ENSG00000227994	0	0	0	0	0	0	0	0	0	0	0	0	0	0	0	0	0	0	0	0	0	0	0	0	0	0	0	0	0	0	0	0	0	0	0	0	0	0	0	0	0	0	0	0	0	0	0	0	0
ENSG00000271329	0	0	0	0	0	0	0	0	0	1	0	0	0	0	0	0	0	0	0	0	0	0	0	0	0	0	0	0	0	0	0	0	0	0	0	0	0	0	0	0	0	0	0	0	0	0	0	0	0
ENSG00000178028	4	0	0	4	0	6	7	0	0	4	3	3	4	0	0	10	0	11	1	0	6	0	20	2	0	0	0	10	0	6	0	0	10	3	8	9	0	0	3	15	0	4	12	0	0	0	0	0	0
ENSG00000117419	10	0	0	7	0	11	0	0	0	0	5	0	6	8	0	0	0	33	25	3	15	0	11	2	2	0	0	0	34	46.5	0	17	16	18	4	5	35	6	3	104.5	25	0	0	0	42	12	0	8	32
ENSG00000233602	0	0	0	0	0	0	0	0	0	0	0	0	0	0	0	0	0	0	0	0	0	0	0	0	0	0	0	0	0	0	0	0	0	0	0	0	0	0	0	0	0	0	0	0	0	0	0	0	0
ENSG00000199385	0	0	0	0	0	0	0	0	0	0	0	0	0	0	0	0	0	0	0	0	0	0	0	0	0	0	0	0	0	0	0	0	0	0	0	0	0	0	0	0	0	0	0	0	0	0	0	0	0
ENSG00000187147	8	0	0	0	12	15	8	0	1	2	14	0	3	0	3	0	22	2	0	6	0	0	19	1	7	0	0	3	9	9	0	0	2	0	0	4	9	3	0	0	0	0	16	0.05	0	4	0	0	0
ENSG00000263381	0	0	0	0	0	0	0	0	0	0	0	0	0	0	0	0	0	0	0	0	0	0	0	0	0	0	0	0	0	0	0	0	0	0	0	0	0	0	0	0	0	0	0	0	0	0	0	0	0
ENSG00000126106	0	0	0	0	0	1	2	0	0	0	0	0	0	0	0	0	1	0	0	0	0	0	1	4	1	0	38	0	0	0	0	0	0	0	0	2	0	0	0	0	0	0	1	0	0	0	0	0	0
ENSG00000198520	0	0	0	0	0	0	0	0	0	0	0	0	0	0	0	0	0	0	0	0	0	0	0	0	0	0	0	0	0	0	0	0	0	0	0	0	0	0	0	0	0	0	0	0	0	0	0	0	0
ENSG00000199377	0	0	0	0	0	0	0	0	0	0	0	0	0	0	0	0	0	21	0	0	0	0	0	0	0	0	0	0	0	0	0	0	0	0	0	0	0	0	0	0	0	0	0	0	0	0	0	0	0
ENSG00000200169	0	0	0	0	0	0	0	0	0	0	0	0	0	0	0	1	0	9	0	0	0	0	0	0	0	0	0	0	0	0	0	0	0	0	0	0	0	0	0	0	0	0	0	0	0	0	0	0	0
ENSG00000142945	61	0	0	3	29	42	28	0	0	0	37	5	19	0	45	0	0	0	8	11	11	0	0	8	14	2	0	18	0	41	0	0	10	27	0	11	85	8	7	0	8	54	0	0	0	0	0	42	14
ENSG00000225721	44	18	37.5	37	34	22	23	20	21	26	18.5	17	14	19	41.5	9	39.5	34	23	21.5	35	46.33	13	22	20.5	35.5	49.5	33	31	37.75	32.5	17	28	39	21	13	36	25	21	52.5	43	41	29	18.5	30	24.5	32	8.5	33.5
ENSG00000142937	310.08	189.5	287.42	307.71	307.35	211.83	176.83	249.12	168.21	252.18	187.75	184.82	182.08	173.42	325.87	117.58	332.25	236.12	279.25	199.81	294.55	388.6	207.21	198.5	235.54	274.5	376.17	264.99	277.56	300.97	355.43	197.25	192.5	288.21	226.08	180.71	296.54	228.25	209.25	428.45	337.19	293.95	266.5	242.14	278.89	262.82	330.37	133.75	281.28
ENSG00000264294	0	0	0	0.5	0	0	0	0	0	0	0	0	0	0	0	0	0	0	0	0	1	0	1	0	0	0	0	0	3.5	1.5	0	0	0	0	0.5	0	2	0	0	0	0.5	1	1	0	0	0.5	0	0	0
ENSG00000200913	0	0	0	0	0	1	0	0	0	1	0	0	0	2	0	0	0	0	0	0	0	2	0	0	0	2.5	0	0	0	0	0	0	0	0	0	0	1	0	0	0	0	0	0	0	0	0	0	0	1
ENSG00000202031	0	0	0	0	0	0	0	0	0	0	0	0	1	0	0	0	0	0	0	0	0	0	0	0	0	1	0	0	0	0	0	0	0	0	0	0	0	0	0	0	0	0	0	0	0	0	0	0	0
ENSG00000207421	0	0	0.67	0	1.67	0	0	0	0	0	0	0	0.33	0	0	0	1	2.33	0.33	0	0	0	2	0	0.67	0	0	0	1	0	4.67	0	0	0.67	0	0	0	0	0	7.33	0.67	0	0	5	0	0	4.67	0	1.33
ENSG00000281859	0	0	0.67	0	1.67	0	0	0	0	0	0	0	0.33	0	0	0	1	2.33	0.33	0	0	0	2	0	0.67	0	0	0	1	0	4.67	0	0	0.67	0	0	0	0	0	7.33	0.67	0	0	5	0	0	4.67	0	1.33
ENSG00000234093	11.03	5.17	10.55	8.94	5.46	4.67	5.5	4.53	1.87	3.11	2.83	1.71	2.96	8.2	3.87	2.5	8.37	3.1	8.85	3.08	8.84	14.42	6.17	3.17	2.83	1.75	16.59	5	11.56	8.3	9	3.82	2.25	4.58	0.58	1.25	8.17	4	1	8.93	5.5	3.44	4.5	4.76	8.87	4.83	6.15	2.2	6.45
ENSG00000142959	0	0	0	0	0	0	0	0	0	2	0	0	0	0	0	0	0	0	0	0	0	0	0	0	0	0	0	0	4	0	0	0	0	0	0	1	0	0	12	0	0	0	0	0	0	0	0	0	0
ENSG00000173846	10	1	0	9	0	0	4	0	0	0	2	0	0	19	0	3	0	0	0	3	0	30	0	3	0	0	0	0	0	5	0	0	12	9	0	2	0	0	2	0	0	15	1	0	0	8	0	3	0
ENSG00000188396	0	0	0	0	0	0	0	0	0	0	0	0	0	1	0	0	0	0	0	0	0	0	0	0	0	0	0	0	0	0	0	0	0	1	0	0	0	0	0	0	0	0	0	0	0	1	0	0	0
ENSG00000222009	0	0	0	0	0	0	0	0	0	0	0	0	0	0	0	0	0	0	0	0	0	0	0	0	2	1	0	0	0	0	0	0	0	0	0	0	0	0	3	0	0	3	0	0	0	0	0	1	0
ENSG00000117425	0	0	0	0	0	0	0	8	0	2.5	1	0	0	0	0	0	0	10	4	0	0	0	2	0	0	0	0	0	0	0	0	10	0	0	0	0	0	0	0	0	0	0	0	0	0	0	0	4	0
ENSG00000202444	0	0	0	0	0	0	0	0	0	0	0	0	0	0	0	0	0	6	0	0	0	0	0	0	0	0	0	0	0	0	0	0	0	0	0	0	0	0	0	0	0	0	0	0	0	0	0	0	0
ENSG00000226499	0.33	0	0	1.18	0	0	0.25	0	0	5	0	0	0	0	0.08	0	0	0	0	0	0.25	0.18	0	0	1	0	0.95	0	0.33	0.17	0.25	0	0	0	0	0	0.31	0	1.17	0.46	0.34	0	0.33	0	0.37	0	0	0.08	0.07
ENSG00000070785	17	0	0	58.5	32	12	7	13	0	0.5	21	9	2	0	26	4	47.5	18	5	35	75	0	40	3	23	10	46	0	37.5	42	0	27	46	7	8	19	90	16	12	89	4	14	43.5	45	42	8	97	11	47
ENSG00000253039	0	0	0	0	0	0	0	0	0	0	0	0	0	0	0	0	0	0	0	0	0	0	0	0	0	0	0	0	0	0	0	0	0	0	0	0	0	0	0	0	0	0	0	0	0	0	0	0	0
ENSG00000229815	1	0	0	1	0	0	0	0	0	0	0	0	0	0	0	0	0	0	0	0	2	1.5	0	0	0	0	0	0.5	0	1	0	0	0.5	0	0	0	0	0	0	0	0.5	0	0	0	0	0	0	0	0
ENSG00000232369	0.05	0.08	0.14	0.32	0.25	0	0	0	0	0	0.05	0	0	0.18	0	0	0.07	0.18	0.22	0	0.05	0.12	0	0	0	0	0.06	0	0.08	1.07	1.07	0	0	0.07	0	0.07	0.19	0	0	0.13	0.07	0	0.5	0	0.07	0.05	0.15	0	0.25
ENSG00000268949	0	0	0	0	0	0	0	0	0	0	0	0	0	0	0	0	0	0	0	0	0	0	1	0	2	0	0	0	5	0	0	0	0	0	0	0	0	0	0	0	0	0	0.5	0	0	0	0	0	0
ENSG00000126107	0	0	0	0	0	3	0	0	0	0	6	0	0	0	0	0	0	8	0	12	0	0	15	0	0	0	0	0	0	9	0	3	27	0	0	9	1	0	2	0	4	10	29	2	37	0	0	11	0
ENSG00000126088	100	51	56	25	155	38	23	0	4	0	9	9	49	65	96	26	195	125.5	44	75	84	156.5	110	41	47	17	73	48	159	35	0	53	33	111	55.5	61	115	63	59	71	140	71	62	44	90	28	0	13	76
ENSG00000162415	0	0	0	0	0	0	0	2	0	0	0	0	0	0	9	0	0	1	0	0	0	0	5	0	0	0	16	0	0	0	0	0	0	0	0	1	11	0	1	0	0	4	0	0	0	0	0	2	8
ENSG00000234315	0	0	0	0	0	0	0	0	0	0	0.5	0	0	0	0	0	0.5	0	0	0	2	0	0	0	0	0	0	0	0	0	0	0	0	0	0	0	0.5	1	0	0	0	0	0	0	0	0	0	0	0
ENSG00000281912	0	0	0	0	0	0	0	0	0	0	0	0	0	0	0	0	0	5	0	0	0	0	0	0	0	0	7	0	0	0	0	0	0	0	0	1	0	0	0	0	0	0	0	0	0	0	0	0	0
ENSG00000186603	0	0	0	0	0	0	0	0	0	0	0	0	0	0	0	0	0	0	0	0	0	0	0	0	0	0	0	0	0	0	0	0	0	0	0	0	0	0	0	0	0	0	0	0	0	0	0	0	0
ENSG00000132781	0	0	9.75	7	3	4	4	8	0	8.5	0.5	2	3.5	0	2	0	1	0	0	0	0	17.5	7	0	0	0	16.6	0	0	5	0	0	6	3	0	6	13.5	3	1	0	0	0	0	0	7.5	0	0	3	8
ENSG00000288208	0	0	9.75	4	0	2.5	2	2	0	5	1	0	2.5	0	1	0	0	0	0	0	0	17.5	4	0	0	0	14.6	0	0	4	0	0	3.5	0	0	5	7.5	0	0.5	0	0	2	0	0	7.5	0	0	3	5
ENSG00000132773	14	0	0	23	12	56	23	13	1	5	7	9	9	0	45	11	15	2	3	12	13	0	31	1	1	0	2	3	0	26	0	0	59	8	9	14	38	11	12	0	0	0	1	0	0	5	2	12	7
ENSG00000070759	0	0	0	0	0	7.5	0	0	0	1.5	7.5	0	1	0	0	0	0	0	0	1	0	0	8	0	0	0	0	8	0	2	0	0	0.5	0	0	2	0	0	4.5	0	0	8	0	5	0	0	0	8	0
ENSG00000236872	0.09	0	0.15	0.09	0.25	0	0	0	0	0	0.1	0.14	0	0	0.1	0	0	0.2	0	0	0.08	0.07	0	0	0	0	0.5	0	0.33	0.19	0.1	0	0	0.1	0	0	0.19	0	0	0.28	0.16	0	0	0	0	0.1	0	0	0
ENSG00000280670	0	0	0	0	0	2	0	0	0	0	3	0	1	0	0	1	24	0	0	6	0	0	0	0	2	0	0	0	7	0	0	0	0	3	0	1	0	0	0	0	0	2	0	0	0	0	0	2	0
ENSG00000132763	26	6	7	27	13	14	2	10	11	5	3	16	5	21	6	1	18	39	8	13	36	17	17	9	9	0	14	9	10	37	60	25	10	16	6	9	35	3	1	24	33	11	8	9	25	2	24	10	25
ENSG00000117450	175	67.5	71	121	133	57	47.5	51	60	40	33	82	46	126	74.5	7	188.5	182	65	80.17	179	184.17	123.5	79	50	10	142	74	120.5	181	305.17	172	34	51	45	52	227.5	51.5	32	116	136.67	45.5	109.5	49	177	58	214.17	25	146.5
ENSG00000234379	0	0	0	0	0	0	0	0	0	0	0	0	0	0	0	0	0	0	0	0	0	0	0	0	0	0	0	0	0	0	0	0	0	0	0	0	0	0	0	0	0	0	0	0	0	0	0	0	0
ENSG00000117448	95	106	90.5	25.5	73.5	28	20	9	0.5	20	47	12	24.5	0	62	13	125.5	65	46.1	36	39	55	72	15.5	28	0	146	23	27	58.5	20	0	22	16	35	32	65.5	40.67	11	36	37.5	140.5	22.11	102.5	109	10	0	25.57	5
ENSG00000281133	0	0	0	0	0	0	0	0	0	0	0	0	0	0	0	0	0	0	0	0	0	0	0	0	0	0	0	0	0	0	0	0	0	0	0	0	0	0	0	0	0	0	0	0	0	0	0	0	0
ENSG00000280836	0	0	0	0	0	0	0	0	0	0	0	0	0	0	0	0	0	0	0	0	0	0	0	0	0	0	0	0	0	0	0	0	0	0	0	0	0	0	0	0	0	0	0	0	0	0	0	0	0
ENSG00000132780	128.5	77.5	8	84.5	111.5	50	41	34.09	68.5	44.5	22	75	50	79.5	51	18	42	99	29.5	25.5	119	116	32	38.5	82.5	28	77.05	59	122	115.5	12	7	49.5	37	23.5	25	178.5	41.5	62.5	253	78	38	22	58	45	5	15	21	34
ENSG00000281112	0	0	0	0	0	0	0	0	0	0	0	0	0	0	0	0	0	0	0	0	0	0	0	0	0	0	0	0	0	0	0	0	0	0	0	0	0	0	0	0	0	0	0	0	0	0	0	0	0
ENSG00000281825	0	0	0	0	0	0	0	0	0	0	0	0	0.06	0	0	0	0	0	0	0	0	0	0	0	0	0	0	0	0	0	0	0	0	0	0	0	0	0	0	0	0	0	0	0	0	0	0	0	0
ENSG00000159588	0	0	0	3	71	0	2	10	0	14	4	1	1	0	0	0	0	15	0	0	0	0	5	2	2	0	0	0	0	1	0	0	0	0	0	0	0	1	0	0	0	0	0	10	0	0	0	0	0
ENSG00000159592	20	106.5	47	28	39	15	27	67	7	10	2	25	18	0	5	9	3	17	13	4	9	7	37	11	33	0	30	31	55	29	76.5	0	17	5	9	3	73	28	26	30	0	5	13	82	2	9	99	11	12
ENSG00000225447	0.5	0	22.25	0.25	0.62	0	0.25	5.25	0	0.5	0	0.25	0	0.87	0.5	0	0.5	0.25	0	0	0.25	0.92	1	0.2	0.25	0	1.77	0.5	0.75	0.45	0.83	0.25	0.25	0.25	0	0	1.07	0.2	0	0.25	0.25	0	0	0.25	1.12	0.75	0.5	1	0.25
ENSG00000234329	0	0.5	0	0	0	0	0.1	1	0	3	0	0	0	0	0	2	0.12	1	0	0	0	0	1	0	0	0	0	0	0.11	0	23	0	0	0	0	0.11	0	0	0	0	0	0	0	0	0	0	0.21	0	0
ENSG00000159596	57.05	23	34	0	19	12	13	0	31	0	6	7.5	1	0	29	5	34	5	0	23	7	0	23	28	0	0	1	4	36	25.5	0	0	8	13	14	10	25	4	1	33.5	24.5	4	10	0	0	6	0	35	23
ENSG00000197429	0	0	0	2	0	0	0	0	0	7	5	1	1	0	0	0	0	2	0	0	0	2	0	1	4	0	0	0	1	11	0	1	0	0	7	1	5	0	1	5	0	0	9	3	17	0	0	0	0
ENSG00000230896	0	0	0	0	0	0	0	0	0	0	0	0	0	0	0	0	0	0	0	0	0	0	0	0	0	0	0	0	0	0	0	0	0	0	0	0	0	0	0	0	0	0	0	0	0	0	0	0	0
ENSG00000236111	3.78	0	0.93	3	1.3	0.5	0.5	1.23	0	0.87	1.07	0.25	0.45	1.03	2.2	0.2	2.23	4.07	0.78	0.17	1.8	1.57	0	0.65	1.07	0.25	1.73	1.77	1.65	2.53	1.48	0.37	0.37	1.42	0.73	0.95	1.05	1.2	0	0.2	0.98	1.33	1.12	0.9	1.2	0.65	1.23	0.45	1.45
ENSG00000086015	0	0	10	0	0	3	8	4	0	0	1	0	1	0	5	0	0	1	0	1	0	0	9	0	9	0	0	6	0	0	0	0	0	5	4	0	0	0	0	0	0	0	12	0	16	9	0	8	4
ENSG00000232467	0	0	0	0	0	0	0	0	0	0	0	0	0	0	0	0	0	1	0	0	0	0	0	0	0	0	0	0	0	0	0	0	0	0	0	0	0	0	0	0	0	0	0	0	1	0	0	0	0
ENSG00000117461	34.5	0	0	0.5	21	9	10.5	0	0	0	5.5	0	6	0	13	0	0	5	0.07	0	1.5	50	36	16	1.5	9.5	1	2	0	1	0	3.5	0	1	4	2	28	0	1	12	0	11	5	0	0	8	0	1	5.5
ENSG00000278139	1.5	0	0	0.5	0	0	0.5	0	0	0	2.5	0	0	0	0	0	0	1	0	0	1.5	0	4	0	1.5	3.5	0	2	0	0	0	0.5	0	0	0	0	3	0	0	9.5	0	0	0	0	0	0	0	1	5.5
ENSG00000226957	0	0	0	1	0	0	0	1	0	0	0	0	0	0	0	0	0	0	0	0	0	0	0	0	0	0	0	0	0	0	0	0	0	0	0	0	0	0	0	0	0	0	0	0	0	0	0	0	0
ENSG00000233114	0	0	0	0	0	0	0	0	0	0	0	0	0	0	0	0	0	0	0	0	0	0	0	0	0	0	0	0	0	0	0	0	0	0	0	0	0	0	0	0	0	0	0	0	0	0	0	0	0
ENSG00000227857	0	0	0	0	0	0	0	0	0	0	0	0	0	0	0	0	0	0	0	0	0	0	0	0	0	0	0	0	0	0	0	0	0	0	0	0	0	0	0	0	0	0	0	0	0	0	0	0	0
ENSG00000117472	0	0	0	0	0	0	0	0	0	1	0	0	0	0	0	0	0	3	0	0	0	0	0	0	0	0	0	0	0	0	0	0	0	0	0	0	0	0	0	0	0	0	0	0	0	0	0	0	0
ENSG00000250719	0	0	0	0	0	0	0	0	0	0	0	0	0	0	0	0	0	0	0	0	0	0	0	0	0	0	0	0	0	0	0	0	0	0	0	0	0	0	0	0	0	0	0	0	0	0	0	0	0
ENSG00000085998	0	0	0	0	0	0	0	0	0	0	0	0	0	0	0	0	0	0	0	1	0	0	11	0	0	0	0	0	26	4	0	0	0	0	0	3	5	3	1	0	0	0	0	0	4	0	0	1	0
ENSG00000171357	0	0	0	0	0	0	0	0	0	0	0	0	0	0	0	0	0	0	0	0	0	0	0	0	0	0	0	0	0	0	0	0	0	0	0	0	0	0	0	0	0	0	0	0	0	0	0	0	0
ENSG00000085999	0	0	0	0	3	0	3	0	0	2	0	0	3	0	1	0	0	0	0	1	2	0	3	3	2	0	0	0	0	0	0	0	2	0	1	3	5	1	6	6	0	2	1	0	0	0	0	0	3
ENSG00000132128	3	0	0	3	12	6	23	1	0	13	24	4	27	0	0	9	0	5	0	12	0	7	7	0	8	0	0	2	0	2	15	14	18	0	13	20	15	11	2	35	7	9	0	0	1	21	7	8	1
ENSG00000173660	227.5	200.83	219	206.92	242.6	135.67	139.5	191.83	109	120.17	113.92	123.5	107.75	127.25	208	34.5	247.67	203.58	222	151	232.75	305.1	172	148.17	140.5	90	244.83	129.5	299.83	251.25	214.83	157.67	100.83	173.67	143.5	88.67	286.83	154.75	119.5	238.67	227.17	183	167.25	183.17	242	170.83	251.6	81	235.17
ENSG00000117481	6	0	7	54	25	9	7	0	0	5	12	0	7	0	0	5	29	6	15	13	7	0	18	3	7	5	34	5	34	17	35	1	8	0	10	13	32	7	0	0	0	13	6	0	30	11	0	9	27
ENSG00000225779	0	0	0	0	0	0	0	0	0	0	0	0	0	0	0	0	0	0	0	0	0	0	1	0	0	0	0	0	0	0	0	0	0	0	0	0	0	0	0	0	0	0	0	0	0	0	0	0	0
ENSG00000117480	0	0	0	0	0	0	1	0	0	0	0	0	0	0	0	0	0	0	0	0	0	0	0	0	0	0	0	0	0	0	0	0	0	0	0	0	0	2	4	0	0	0	4	0	0	0	0	0	0
ENSG00000232022	0	32.5	0	0	0	6	6	0	0	2	0	0	2	0	0	2	0	0	5	3	0	0	7	0	0	0	0	0	0	0	0	12	4	3	3	4	0	1	4	0	0	0	0	0	0	0	0	2	2
ENSG00000224863	0	0	0	0	0	0	0	0	0	0	0	0	0	0	0	0	0	0	0	0	0	0	0	0	0	0	0	0	0	0	0	0	0	0	0	0	0	0	0	0	0	0	0	0	0	0	0	0	0
ENSG00000197587	0	0	0	0	0	2	0	0	0	0	14	0	0	0	0	0	0	0	0	0	0	0	0	0	0	0	0	0	0	0	0	0	0	0	0	1	0	0	0	0	0	0	7	0	0	0	0	0	0
ENSG00000282881	0	0	0	0	0	0	0	0	0	0	0	0	0	0	0	0	0	0	0	0	0	0	0	0	0	0	0	0	0	0	0	0	0	0	0	0	0	0	0	0	0	0	0	0	0	0	0	0	0
ENSG00000269956	5	0	0	0	0	1	0	0	0	2	1	0	0	0	1	3	2	2	0	0	1	0	0	1	2	0	0	2	0	0	0	0	1	1	0	0	0	0	0	0	0	0	3	0	9	0	0	0	0
ENSG00000162456	0	0	0	0	0	0	0	0	0	0	0	0	0	0	0	0	0	1	0	0	0	0	0	0	0	0	0	0	0	0	0	0	0	0	0	0	0	0	0	0	0	0	0	0	0	0	0	0	0
ENSG00000079277	11	0	0	1	14	6	0	0	0	15	7	0	0	0	9	6	32	21	6	22	9	24	3	10	8	21	0	15	0	0	3	27	2	5	11	8	26	5	0	0	34	10	9	0	72	16	0	10	7
ENSG00000142961	0	0	0	0	0	0	0	0	0	2	0	0	0	0	0	0	0	0	0	5	0	0	0	0	0	0	0	0	0	0	0	0	0	0	0	1	0	0	0	0	0	0	0	0	0	1	0	0	0
ENSG00000123472	10.5	37	0	0	0	4	5.5	0	0	1	1	0	0	0	2	14	0	9	0	8	0	0	7	0	0	0	0	0	0	0	0	0	3.5	0	0	6.5	6	8	0	0	0	2	9	46	1	0	42	3	0
ENSG00000233647	0	0	0	0	0	0	0	0	0	0	0	0	0	0	0	0	0	0	0	0	0	0	0	0	0	0	0	0	0	0	0	0	0	0	0	0	0	0	0	0	0	0	0	0	0	0	0	0	0
ENSG00000186118	0	0	0	0	0	0	0	0	0	0	0	0	0	0	0	0	0	3	0	0	0	0	0	0	0	0	0	0	0	0	0	0	0	0	0	0	0	0	0	0	0	0	0	0	0	0	0	0	0
ENSG00000228237	0	0	0	0	0	0	0	0	0	1	0	0	0	0	0	0	0	0	0	0	0	0	0	0	0	0	0	0	0	0	0	0	0	0	0	0	1	0	0	0	0	0	0	0	0	0	0	0	0
ENSG00000159658	9.5	0	0	0	0	3	4.5	18	8	1	2	0	0	12	13	1	0	9	9	14	0	0	12	11	5	0	0	0	0	7	0	0	4.5	1	0	5.5	35	0	8	0	0	14	0	0	0	7	39	10	0
ENSG00000236476	0	0	0	0	0	0	0	0	0	0	0	0	0	0	0	0	0	0	0	0	0	0	0	0	0	0	0	0	0	0	0	0	0	0	0	0	0	0	0	0	0	0	0	0	0	0	0	0	0
ENSG00000142973	0	0	0	0	0	0	0	0	0	0	0	0	0	0	0	0	0	0	0	0	0	0	0	0	0	0	0	0	0	0	0	0	0	0	0	0	0	0	0	0	0	0	0	0	0	0	0	0	0
ENSG00000154198	0	0	0	0	0	0	0	0	0	0	0	0	0	0	0	0	0	0	0	0	0	0	0	0	0	0	0	0	0	0	0	0	0	0	0	0	0	0	0	0	0	0	0	0	0	0	0	0	0
ENSG00000238145	0	0	0	0.2	0	0.2	0	0	0	0	0	0	0	0	0	0	0	0	0.17	0.2	0	0	0.67	0	0	0	0	0	0	0	0	0	0	0	0	0	0.2	0	0	0	0	0	0	0	0	0	0	0	0
ENSG00000187048	0	0	0	0	0	0	0	0	0	0	0	0	0	0	0	0	0	0	0	0	0	0	0	0	0	0	0	0	0	0	0	0	0	0	0	0	0	0	0	0	0	0	0	0	0	0	0	0	0
ENSG00000259832	0	0	0	0	0	0	0	0	0	0	0	0	0	0	0	0	0	0	0	0	0	0	0	0	0	0	0	0	0	0	0	0	0	0	0	0	0	0	0	0	0	0	0	0	0	0	0	0	0
ENSG00000261196	0	0	0	0	0	0	0	0	0	0	0	0	0	0	0	0	0	0	0	0	0	0	0	0	0	0	0	0	0	0	0	0	0	0	0	0	0	0	0	0	0	0	0	0	0	0	0	0	0
ENSG00000261593	0	0	0	0	0	0	0	0	0	0	0	0	0	0	0	0	0	0	0	0	0	0	0	0	0	0	0	0	0	0	0	0	0	0	0	0	0	0	0	0	0	0	0	0	0	0	0	0	0
ENSG00000261290	0	0	0	0	0	0	0	0	0	0	0	0	0	0	0	0	0	0	0	0	0	0	0	0	0	0	0	0	0	0	0	0	0	0	0	0	0	0	0	0	0	0	0	0	0	0	0	0	0
ENSG00000186377	0	0	0	0	0	0	0	0	0	0	0	0	0	0	0	0	0	0	0	0	0	0	0	0	0	0	0	0	0	0	0	0	0	0	0	0	0	0	0	0	0	0	0	0	0	0	0	0	0
ENSG00000186160	0	0	0	0	0	0	0	0	0	0	0	0	0	0	0	0	0	0	0	0	0	0	1	0	0	0	0	0	0	0	0	0	0	0	0	0	0	0	0	0	0	0	0	0	0	0	0	0	0
ENSG00000225154	0	0	0	0.2	0	0.2	0	0	0	0	0	0	0	0	0	0	0	0	0.17	0.2	0	0	0.5	0	0	0	0	0	0	0	0	0	0	0	0	0	0.2	0	0	0	0	0	0	0	0	0	0	0	0
ENSG00000225506	0	0	0	0	0	0	0	0	0	0	0	0	0	0	0	0	0	1	0	0	0	0	2	0	0	0	0	0	0	0	0	0	0	0	0	0	0	0	0	0	0	0	0	0	0	0	0	0	0
ENSG00000162365	0	0	0	0	0	0	0	0	0	0	0	0	0	0	0	0	0	0	0	0	0	0	0	0	0	0	0	0	0	0	0	0	0	0	0	0	0	0	0	0	0	0	0	0	0	0	0	0	0
ENSG00000225514	0	0	0	0	0	0	0	0	0	0	0	0	0	0	0	0	0	0	0	0	0	0	0	0	0	0	0	0	0	0	0	0	0	0	0	0	0	0	0	0	0	0	0	0	0	0	0	0	0
ENSG00000224805	0	0	0	0	0	0	4	0	0	0	0	0	0	15	0	0	0	11	0	0	0	2	13	0	0	8	0	0	0	0	0	0	0	0	0	0	0	0	0	0	0	8	0	0	0	0	0	0	0
ENSG00000162366	0	0	0	0	0	1	8.5	0	0	0	1	0	0	0	0	0	0	6	0	0	1	0	16.5	2	12	1	0	5	0	6	0	0	0	0	1	1	17	5	0	0	0	4	0	0	0	0	0	0	0
ENSG00000162367	23	0	0	8	11	4	6.5	0	16	0	8	0	11	23	2	6	0	6	12.5	11	0	0	24	5	4	0	0	0	25	5	0	0	8	0	1	16	7	1	0	0	4	7	13	0	0	14	0	9	0
ENSG00000226252	1	0	0	0	0	0	0	0	0	0	0	0	0	0	0	0	0	0	0	0	1	0	0	0	0	0	0	0	0	0	0	0	0	0	0	0	0	0	0	0	0	0	0	0	0	0	0	0	0
ENSG00000123473	35.25	0	0	16	22	14	7	0	0	1	5	9	1	13	5	2	49	23	10	10	24	0	5	9	9	6	1	20	0	18	0	0	3	8	0	2	96	1	14	0	72	17	0	0	0	0	0	9	3
ENSG00000162368	21	0	43	49	0	19	15	11	0	19	14	12	5	0	18	8	15	9	11	12	23	25	19	11	13	0	0	3	14	20	41	5	11	12	6	8	59	12	1	32	13	26	30	0	0	9	6	23	4
ENSG00000225762	0	0	0	0	0	0	0	0	0	0	0	0	0	0	0	0	0	0	0	0	0	0	0	0	1	0	0	0	0	0	0	0	0	0	0	0	0	0	0	0	0	0	0	0	0	0	0	2	0
ENSG00000186790	0	0	0	0	1	0	0	0	0	0	0	0	0	0	0	0	0	0	0	0	0	0	0	0	0	0	0	0	0	0	0	0	0	0	0	0	0	0	0	0	0	1	0	0	0	0	0	0	0
ENSG00000237424	0	0	0	0	0	0	0	0	0	0	0	0	0	0	0	0	0	0	0	2	0	0	0	0	0	0	0	0	0	0	0	0	8	0	0	4	0	0	0	0	0	0	0	0	0	0	0	0	0
ENSG00000186564	0	0	0	1	0	0	0	0	0	0	0	0	0	0	0	0	0	0	0	1	0	0	0	0	0	0	0	0	0	0	0	0	0	0	0	0	0	0	0	3	0	0	0	0	0	0	0	0	0
ENSG00000271355	0	0	0	0	0	0	0	0	0	0	0	0	0	0	0	0	0	0	0	0	0	0	0	0	0	0	0	0	0	0	0	0	0	0	0	0	0	0	0	0	0	0	0	0	0	0	0	0	0
ENSG00000229554	0	0	0	0	0	0	0	0	0	0	0	0	0	0	0	0	0	0	0	0	0	0	0	0	0	0	0	0	0	0	0	0	0	0	0	0	0	0	0	0	0	0	0	0	0	0	0	0	0
ENSG00000227883	0	0	0	0	0	0	0	0	0	0	0	0	0	0	0	0	0	0	0	0	0	0	0	0	0	0	0	0	0	0	0	0	0	0	0	0	0	0	0	0	0	0	0	0	0	0	0	0	0
ENSG00000227947	0	0	0	0	0	0	0	0	0	0	0	0	0	0	0	0	0	0	0	0	0	0	0	0	0	0	0	0	0	0	0	0	0	0	0	0	0	0	0	0	0	0	0	0	0	0	0	0	0
ENSG00000269113	0	0	0	0	0	0	0	0	0	0	0	0	0	0	0	0	0	0	0	0	0	0	0	0	0	0	0	0	0	0	0	0	0	0	0	0	0	0	0	0	0	0	0	0	0	0	0	0	0
ENSG00000223814	0	0	0	0	0	0	0	0	0	0	0	0	0	0	0	0	0	0	0	0	0	0	0	0	0	0	0	0	0	0	0	0	0	0	0	0	0	0	0	0	0	0	0	0	0	0	0	0	0
ENSG00000225028	0	0	0	0	0	0	0	0	0	0	0	0	0	0	0	0	0	0	0	0	0	0	0	0	0	0	0	0	0	0	0	0	0	0	0	0	0	0	0	0	0	0	0	0	0	0	0	0	0
ENSG00000226133	0	0	0	0	0	0	0	0	0	0	0	0	0	0	0	0	0	0	0	0	0	0	0	0	0	0	0	0	0	0	0	0	0	0	0	0	0	0	0	0	0	0	0	0	0	0	0	0	0
ENSG00000231413	0	0	0	0	0	0	0	0	0	0	0	0	0	0	0	0	0	0	0	0	0	0	0	0	0	0	0	0	0	0	0	0	0	0	0	0	0	0	0	0	0	0	0	0	0	0	0	0	0
ENSG00000237180	0	0	0	0	0	0	0	0	0	0	0	0	0	0	0	0	0	0	0	0	0	0	0	0	0	0	0	0	0	0	0	0	0	0	0	0	0	0	0	0	0	0	0	0	0	0	0	0	0
ENSG00000242267	0	0	0	0	0	0	0	0	0	0	0	0	0	0	0	0	0	0	0	0	0	0	0	0	0	0	0	0	0	0	0	0	0	0	0	0	0	0	0	0	0	0	0	0	0	0	0	0	0
ENSG00000279096	0	0	0	0	0	0	0	0	0	0	0	0	0	0	0	0	0	0	0	0	0	0	0	0	0	0	0	0	0	0	0	0	0	0	0	0	0	0	0	0	0	0	0	0	0	0	0	0	0
ENSG00000223720	0	0	0	0	0	0	0	0	0	0	0	0	0	0	0	0	0	0	0	0	0	0	0	0	0	0	0	0	0	0	0	0	0	0	0	0	0	0	0	0	0	0	0	0	0	0	0	0	0
ENSG00000117834	0	0	0	0	0	0	0	0	0	0	0	0	0	0	0	0	0	0	0	0	0	0	0	0	0	0	0	0	0	0	0	0	0	0	0	0	0	0	0	0	0	0	0	0	0	0	0	0	0
ENSG00000272491	0	0	0	0	0	0	0	0	0	0	0	0	0	0	0	0	0	0	0	0	0	0	0	0	0	0	0	0	0	0	0	0	0	0	0	0	0	0	0	0	0	0	0	0	0	0	0	0	0
ENSG00000279214	0	0	0	0	0	0	0	0	0	0	0	0	0	0	0	0	0	0	0	0	0	0	0	0	0	0	0	0	0	0	0	0	0	0	0	0	0	0	0	0	0	0	0	0	0	0	0	0	0
ENSG00000132122	0	0	0	0	0	0	0	0	0	0	0	0	0	0	0	0	0	0	0	0	0	0	0	0	0	0	0	0	0	0	0	0	0	0	0	0	0	0	0	0	0	0	0	0	0	0	0	0	0
ENSG00000224986	0	0	0	0	0	0	0	0	0	0	0	0	0	0	0	0	0	0	0	0	0	0	0	0	0	0	0	0	0	0	0	0	1	0	0	0	0	0	0	0	0	0	0	0	0	0	0	0	0
ENSG00000206700	0	0	0	0	0	0	0	0	0	0	0	0	0	0	0	0	0	0	0	0	0	0	0	0	0	0	0	0	0	0	0	0	0	0	0	0	0	0	0	0	0	0	0	0	0	0	0	0	0
ENSG00000235105	0	0	0	0	0	0	0	0	0	0	0	0	0	0	0	0	0	0	0	1	0	0	0	0	0	0	0	0	0	0	0	0	0	0	0	2.5	0	0	0	0	0	0	0	0	0	0	0	0	0
ENSG00000223175	0	0	0	0	0	0	0	0	0	0	0	0	0	0	0	0	0	0	0	0	0	0	0	0	0	0	0	0	0	0	0	0	0	0	0	0	0	0	0	0	0	0	0	0	0	0	0	0	0
ENSG00000232514	0	0	0	0	0	0	0	0	0	0	0	0	0	0	0	0	0	0	0	0	0	0	0	0	0	0	0	0	0	0	0	0	0	0	0	0	0	0	0	0	0	0	0	0	0	0	0	0	0
ENSG00000186094	0	0	0	0	0	0	0	0	0	0	0	0	0	0	0	0	0	0	0	0	0	0	0	0	0	0	0	0	0	0	0	0	0	0	0	0	0	0	0	0	0	0	0	0	0	0	0	0	0
ENSG00000287661	0	0	0	0	0	0	0	0	0	0	0	0	0	0	0	0	0	0	0	0	0	0	0	0	0	0	0	0	0	0	0	0	0	0	0	0	0	0	0	0	0	0	0	0	0	0	0	0	0
ENSG00000162373	0	0	0	0	0	0	0	0	0	0	0	0	0	0	0	0	0	0	0	0	0	0	0	0	0	0	0	0	0	0	0	0	0	0	0	0	0	0	0	0	0	0	0	0	0	0	0	0	0
ENSG00000286597	0	0	0	0	0	0	0	0	0	0	0	0	0	0	0	0	0	0	0	0	0	0	0	0	0	0	0	0	0	0	0	0	0	0	0	0	0	0	0	0	0	0	0	0	0	0	0	0	0
ENSG00000229846	0	0	0	0	0	0	0	0	0	0	0	0	0	0	0	0	0	0	0	0	0	0	0	0	0	0	0	0	0	0	0	0	0	0	0	0	0	0	0	0	0	0	0	0	0	0	0	0	0
ENSG00000230114	0	0	0	0	0	0	0	0	0	0	0	0	0	0	0	0	0	0	0	0	0	0	0	0	0	0	0	0	0	0	0	0	0	0	0	0	0	0	0	0	0	0	0	0	0	0	0	0	0
ENSG00000225623	0	0	0	0	0	0	0	0	0	0	0	0	0	0	0	0	0	0	0	0	0	0	0	0	0	0	0	0	0	0	0	0	0	0	0	0	0	0	0	0	0	0	0	0	0	0	0	0	0
ENSG00000237478	0	0	0	0	0	0	0	0	0	0	0	0	0	0	0	0	0	0	0	0	0	0	0	0	0	0	0	0	0	0	0	0	0	0	0	0	0	0	0	0	0	0	0	0	0	0	0	0	0
ENSG00000215887	0	0	0	0	0	0	0	0	0	0	0	0	0	0	0	0	0	0	0	0	0	0	0	0	0	0	0	0	0	0	0	0	0	0	0	0	0	0	0	0	0	0	0	0	0	0	0	0	0
ENSG00000279324	0	0	0	0	0	0	0	0	0	0	0	0	0	0	0	0	0	0	0	0	0	0	0	0	0	0	0	0	0	0	0	0	0	0	0	0	0	0	0	0	0	0	0	0	0	0	0	0	0
ENSG00000233595	0	0	0	0	0.5	0	0	0	0	0	0	0	0	0.45	0	0.14	0.14	0	0	0	0	0	0.25	0.2	0	0	0.75	0	0	0	0.25	0	0	0	0	0	0	0	0	0	0.25	0.25	0	0	0	0	0.25	0	0
ENSG00000162374	0	0	0	0	0	0	0	0	0	0	0	0	0	0	0	0	0	0	0	0	0	0	0	0	0	0	0	0	0	0	0	0	0	0	0	0	0	0	0	0	0	0	0	0	0	0	0	0	0
ENSG00000230828	0	0	0	0	0	0	0	0	0	0	0	0	0	0	0	0	0	0	0	0	0	0	0	0	0	0	0	0	0	0	0	0	0	0	0	0	0	0	0	0	0	0	0	0	0	0	0	0	0
ENSG00000237337	0	0	0	0	0	0	0	0	0	0	0	0	0	0	0	0	0	0	0	0	0	0	0	0	0	0	0	0	0	0	0	0	0	0	0	0	0	0	0	0	0	0	0	0	0	0	0	0	0
ENSG00000233407	0	0	0	0	0	0	0	0	0	0	0	0	0	0	0	0	0	0	0	0	0	0	0	0	0	0	0	0	0	0	0	0	0	0	0	0	0	0	0	0	0	0	0	0	0	0	0	0	0
ENSG00000284696	0	0	0	0	0	0	0	0	0	0	0	0	0	0	0	0	0	0	0	0	0	0	0	0	0	0	0	0	0	0	0	0	0	0	0	0	0	0	0	0	0	0	0	0	0	0	0	0	0
ENSG00000284645	0	0	0	0	0	0	0	0	0	0	0	0	0	0	0	0	0	0	0	0	0	0	0	0	0	0	0	0	0	0	0	0	0	0	0	0	0	0	0	0	0	0	0	0	0	0	0	0	0
ENSG00000234080	0.57	0	0.29	0.41	0	0.08	0	0.33	0	0	0.08	0.22	0.41	0.57	0.51	0.09	0.39	0.45	0.12	0.12	0.19	0.41	0	0.22	0.09	0	0.32	0	0.09	0.71	0.12	0.08	0	0.09	0.12	0	0.41	0.2	0.17	0.52	0.24	0.1	0.09	0.09	0.82	0	0.22	0	0.36
ENSG00000229316	0	0	0	0	0	0	0	0	0	0	0	0	0	0	0	0	0	0	0	0	0	0	0	0	0	0	0	0	0	0.25	0	0	0	0	0	0	0.17	0	0	0	0	0	0	0	0	0	0	0	0
ENSG00000225671	0	0	0	0	0	0	0	0	0	0	0	0	0	0	0	0	0	0	0	0	0.5	0	0	0	0	0	0	0	0	0	0	0	0	0	0.25	0	0	0	0	0	0	0	0	0	0	0	0	0	0
ENSG00000142700	0	0	0	0	0	0	0	0	0	0	0	0	0	0	0	0	0	0	0	0	0	0	0	0	0	0	0	0	0	0	0	0	0	0	0	0	0	0	0	0	0	0	0	0	0	0	0	0	0
ENSG00000284700	0	0	0	0	0	0	0	0	0	0	0	0	0	0	0	0	0	0	0	0	0	0	0	0	0	0	0	0	0	0	0	0	0	0	0	0	0	0	0	0	0	0	0	0	0	0	0	0	0
ENSG00000185104	85.5	19	0	8	23	53	34	29	4	7	42	9	8	0	21	47	30	24.5	24	68	42	29	63	7	9	0	21	16	84	57	53	18	14	11	22	39	102	26	12	15	8	22	62	42	113.5	83.5	44	42	11
ENSG00000225767	0	0	0	0	0	0	1	0	0	0	0	0	0	0	0	0	0	0	0	0	0	0	0	0	0	0	0	0	0	0	0	0	0	0	0	0	0	0	0	0	0	0	0	0	0	0	0	1	0
ENSG00000207194	0	0	0	0	0	0	0	0	0	0	0	0	0	0	0	0	0	0	0	0	0	0	0	0	0	0	0	0	0	0	0	0	0	0	0	0	0	0	0	0	0	0	0	0	0	0	0	0	0
ENSG00000230585	0	0	0	0	0	0	0	0	0	0	1	0	0	0	0	0	0	1	0	0	0	0	0	0	0	0	0	0	0	0	0	0	0	0	0	1	0	0	0	0	0	0	0	2	0	4	0	0	0
ENSG00000237130	0	0	0	0	0	0	0	0	0	0	0	0	0	0	0	0	0	0	0	0	0	0	0	0	0	0	0	0	0	0	0	0	0	0	0	0	0	0	0	0	0	0	0	0	0	0	0	0	0
ENSG00000123080	120	172.5	78.5	186.5	128	48	45	128	275	14	66	62.5	54	229.5	196	30	92.5	60	141	15	63	155.5	135	77	122.5	2	0	46	164	252	0	11	25	113	32	6	189	85	8	139	157.5	102	18	164	80	40	275.5	40	210
ENSG00000265538	0	0	0	0	0	0	0	0	0	0	0	0	0	0	0	0	0	0	0	0	0	0	0	0	0	0	0	0	0	0	0	0	0	0	0	0	0	0	0	0	0	0	0	0	0	0	0	0	0
ENSG00000275816	0	0	0	0	0	0	0	0	0	0	0	0	0	0	0	0	0	0	0	0	0	0	0	0	0	0	0	0	0	0	0	0	0	0	0	0	0	0	0	0	0	0	0	0	0	0	0	0	0
ENSG00000204006	0	0	0	0	0	0	0	0	0	0	0	0	0	0	0	0	0	0	0	0	0	0	0	0	0	0	0	0	0	0	0	0	0	0	0	0	0	0	0	0	0	0	0	0	0	0	0	0	0
ENSG00000200262	0	0	0	0	0	0	0	0	0	0	0	0	0	0	0	0	0	0	0	0	0	0	0	0	0	0	0	0	0	0	0	0	0	0	0	0	0	0	0	0	0	0	0	0	0	0	0	0	0
ENSG00000213478	0.5	0	0.5	1	0.5	1	0	0.75	0	0	1	0	0	1	0.5	0	0	1	0	0	0.5	0	0	0	0	0	2	1	0	0.5	0.5	0	0	0.5	0.5	0	0	0	0	0	0.5	0	0	0	0.33	0	0	0	0
ENSG00000203356	0	0	0	0	0	0	0	0	0	0	0	0	0	0	0	0	0	0	0	0	0	0	0	0	0	0	0	0	0	0	0	0	0	0	0	0	0	0	0	0	0	0	0	0	0	0	0	0	0
ENSG00000123091	18	0	74	15	19	4	6	42	0	6	5	35	5	0	19	4	17	9	5	0	23	0	10	26	3	0	0	1	2	1	0	0	3	0	0	6	0	1.5	4	0	3	8	15	18	39	26	28	7	11
ENSG00000233406	2.21	0.09	0	0.43	0.48	0.52	0.25	0	0.2	0.2	0	0	1.5	0.97	1.39	0.33	0.92	1.25	0.4	0.4	0.69	0.47	2.8	0.22	0.49	0.29	1.87	0.4	0.12	2.8	0.38	1.19	0.2	1.4	0.42	0.47	0.8	0.71	0	1.92	3.69	0.6	0.07	0.54	0.95	0.2	0.42	0.74	1.86
ENSG00000236434	0	0	0	0	0	0	0	0	0	0	0	0	0	0	0	0	0	0	0	0	0	0	0	0	0	0	0	0	0	0	0	0	0	0	0	0	0	0	0	0	0	0	0	0	0	0	0	0	0
ENSG00000085831	0	0	0	0	0	0	0	0	0	2	0	0	0	0	0	0	0	0	0	0	0	0	0	1	1	0	0	0	0	0	0	0	0	3	0	1	0	0	1	0	0	0	0	0	0	0	0	0	0
ENSG00000261664	0	0	0	0	0	0	0	0	0	0	0	0	0	0	0	0	0	0	0	0	0	0	0	0	0	0	0	0	0	0	0	0	0	0	0	0	0	0	0	0	0	0	0	0	0	0	0	0	0
ENSG00000085832	24	22	1	25	1	11	12	9	0	7	10	0	8	14	8	4	37	1	0	5	6	0	6	4	4	0	3	2	55	1	3	0	11	0	5	17	28	7	3	6	0	0	29	0	33	5	39	3	9
ENSG00000232027	0	0.33	0	0	0	0	1	0	0	0	0	0	0	0	0	0.5	0	0	0	0	0	0	0	0	0	0	0	0	0	0	0	0	0	0	0	0	1.5	0	0	0	0	0	0	0	0.33	0.33	0	0	0
ENSG00000206595	0	0	0	0	0	0	0	0	0	0	0	0	0	0	0	0	0	0	0	0	0	0	0	0	0	0	0	0	0	0	0	0	0	0	0	0	0	0	0	0	0	0	0	0	0	0	0	0	0
ENSG00000238140	0	0	0	0	0	0	0	8	0	0	0	0	0	0	0	0	0	0	0	0	0	0	0	0	0	0	0	0	0	0	0	0	0	0	0	0	0	0	0	0	0	0	0	0	0	0	0	0	1
ENSG00000227070	0	3	0	0	0	0	0	0	0	0	2	0	0	0	3	0	8	0	0	3	9	0	0	11	2	10	0	0	34	0	28	0	5	2	0	4	0	1	0	0	20	0	0	0	0	0	24	0	3
ENSG00000252032	0	0	0	0	0	0	0	0	0	0	0	0	0	0	0	0	0	0	0	0	0	0	0	0	0	0	0	0	0	0	0	0	0	0	0	0	0	0	0	0	0	0	0	0	0	0	0	0	0
ENSG00000227742	0	0	0	0	0	0	1	0	0	0	2	0	2	0	0	0	0	0	0	0	3	0	0	0	0	0	0	0	0	0	0	0	0	0	0	0	0	0	0	0	0	0	0	0	0	0	0	1	0
ENSG00000117859	127	54	25	36.5	68.5	40.5	56	50	1	18.5	40	81.5	69	0	28	12	70.5	45.5	22	49	30.5	92	70.5	38.5	36	0	5	2	179	102.5	6.5	0	55	5.5	40.5	22.5	128	44	20.5	39	18	16	62.5	109.5	133	66	86	37	25
ENSG00000236973	0	0	0	0	0	0	0	0	0.33	0	1	0	1	0	0	0	0	0	0	0	0	0	2	0	0	0	0	0	0	0	0	0	0	0	0	0	0	0	0	0	0	0	0	0	0	0	0	0	0
ENSG00000232846	0	0	0	0	0	0	2	0	0	3	1	0	0	0	0	0	0	0	0	0	0	0	0	0	4	0	0	0	0	0	0	0	0	0	0	0	0	0	0	0	0	0	0	0	0	0	0	0	0
ENSG00000212624	0	0	0	0	0	0	0	0	0	0	0	0	0	0	0	0	0	0	0	0	0	0	0	0	0	0	0	0	0	0	0	0	0	0	0	0	0	0	0	0	0	0	0	0	0	0	0	0	0
ENSG00000078618	121	8	107.5	86	85	44	65	102	40	25	32	37	34.5	33	28	31	95	32	10	28.5	49	38	168	34	40	41	10	6	292.5	46	100	31	38	25	38	36	133.5	64	40	95	0	62	84.5	22	80	56	198	33	37
ENSG00000266993	2.5	0	0	1.5	0.5	1.5	5	1.5	1	1.5	0	1.5	1	0	0	2	4.5	0.5	0	1	0.5	0	6.5	3.5	4	0	0	0	6	0	6.5	0	0	0.5	0.5	2.5	3.5	1	1.5	0	0	1	1.5	15.5	7	1	5	1	0
ENSG00000272175	0	2	0	0	0	0	0	0	0	0	0	0	0	0	0	0	0	0	0	0	0	0	0	0	1	0	0	0	0	0	0	7	0	0	0	0	0	1	0	0	0	0	0	0	0	0	0	0	0
ENSG00000283899	0	0	0	0	0	0	0	0	0	0	0	0	0.5	0	0	0	0	0	0	0.5	0	0	0	0	0	0	0	0	0	0	0	0	0	0	0	0	0	0	0	0	0	0	0	0	0	0	0	0	0
ENSG00000230604	0	0	0	0	0	0	0	0	0	0	0	0	0	0	0	0	0	0	0	0	0	0	0	0	0	0	0	0	0	0	0	0	0	0	0	0	0	0	0	0	0	0	0	0	0	0	0	0	0
ENSG00000169213	0	0	0	0	0	0	0	0	0	0	0	0	0.26	0	0	0	0	0	0.1	0	0	0	0	0	0	0	0	0	0	0	0	0	0	0	0	0	0	0	0	0	0	0	0	0	0	0	0	0	0
ENSG00000200839	0	0	0	0	0	0	0	0	0	0	0	0	0	0	0	0	0	0	0	0	0	0	0	0	0	0	0	0	0	0	0	0	0	0	0	0	0	0	0	0	0	0	0	0	0	0	0	0	0
ENSG00000229032	0	0	0	0	0	0	0	0	0	0	0	0	0	0	0	0	0	0	0	0	0	0	0	0	0	0	0	0	0	0	0	0	0	0	0	0	0	0	0	0	0	0	0	0	0	0	0	0	0
ENSG00000264613	0	0	0	0	0	0	0	0	0	0	0	0	0	0	0	0	0	0	0	0	0	0	0	0	0	0	0	0	0	0	0	0	0	0	0	0	0	0	0	0	0	0	0	0	0	0	0	0	0
ENSG00000117862	6	6	26	34	45.17	21	5.83	17.83	0	5	8.67	5	7.83	0	8.17	2	8	4.67	0	4.17	10.5	0	22.83	10.67	18.83	0	34	22.33	0	15	17	20	7.83	10.83	3.33	7.5	33.08	14	17.83	79	20.83	15.17	3.67	26	15.5	7	20.33	3.33	2.5
ENSG00000285839	5	6	14	27	28.17	13	4.33	11.83	0	4	7.17	5.5	10.33	5.5	7.17	1.5	9	4.17	1	3.67	6	0	15.33	10.67	13.83	0	17	18.33	2.5	16	13	15	6.33	7.83	3.83	4.5	28.58	9.5	11.83	61.5	21.33	12.17	4.17	25	14.5	5	13.83	2.33	4
ENSG00000198841	0	0	0	26	27.67	16	9.83	17.33	0	0	5.17	19.5	23.83	46.5	36.67	10.5	49	4.17	27	8.17	10.5	0	36.33	32.67	21.33	0	0	20.33	61.5	65	0	0	11.83	12.33	4.83	8	15.83	24.5	0.33	44	71.83	2.67	15.17	0	0	21	14.83	15.33	25.5
ENSG00000223390	0	0	0	1	9	2	2	5	0	0	0	0	2	0	2	0	0	5	0	1	0	0	2	2	2	0	0	4	0	5	0	0	0	1	3	0	1	5	1	0	4	0	1	0	0	1	5	1	0
ENSG00000228369	0	0	0	0	0	0	0	0	0	0	0	0	0	0	0	0	0	0	0	0	0	0	0	0	0	0	0	0	0	0	0	0	0	0	0	0	0	0	0	0	0	0	0	0	0	0	0	0	0
ENSG00000134717	55	0	0	51.67	19.33	44.67	14	10	0	0	14	6	13	0	3	9	9.5	0	11	29.5	4	2	15.5	8.5	15	0	26	11.5	15.5	61.67	0	0	35.67	2.5	23.5	15.5	41	18.83	4	33.5	8	1	30.17	22	16.67	21.33	0	19.5	6.5
ENSG00000157077	9	3	0	8	0	9	1	0	0	2	5	0	3	0	1	0	0	0	0	7	0	0	4	0	1	0	0	2	0	3	0	0	6	0	1	1	0	2	1	0	0	0	0	0	0	0	0	0	12
ENSG00000241745	0	0	0	0	0	0	0	0	0	0	0	0	0	0	0	0	0	0	0	0	0	0	0	0	0	0	0	0	0	0	0	0	0	0	0	0	0	0	0	0	0	0	0	0	0	0	0	0	0
ENSG00000228407	0	0	0	0	1.5	0.5	0	0	0	0	0	0	0	0	0	0	0	0	0	0	0	4	0	0	0	0	0	0.25	1	3	0.5	0	0	0	0	0	0	0	0	0	0	0.25	0.5	7	0	0	0.5	0	0
ENSG00000223429	0	0	0	0.5	0	0	0	0	0	0	0	0	0	0	0	0	0	0	0	0	0	0	0	0	0	0	0	0	0	0	0.5	0	0	0	0	0	0	0	0	0	0	0	0	0	0	0	0	0	0
ENSG00000224255	0	0	0	0	0	0	0	0	0	0	0	0	0	0.25	0	0	0	0	0	0	0	0	0	0	0	0	0	0	0	0	0	0	0	0	0	0	0	0	0	0	0	0	0	0	0	0	0	0	0
ENSG00000236004	0	0	0	0	0	0	0	0	0	0	0	0	0	0	0	0	0	0	0	0	0	0	2	0	0	0	0	0	0	1	0	0	0	0	0	0	0	0	0	0	0	0	0	0	0	0	0	0	0
ENSG00000237663	0	0	0	0	0	0	0	7	0	0	0	0	0	0	0	0	0	0	0	0	0	0.33	0	0	0	0	0	0	0	0	0	0	0	0	0	0	0	0	0	0	0	0	0	0	0	0	0	0	0
ENSG00000213735	1	0	0	1.5	1.5	0.5	0	0	13.5	0	0	0	0	0	0	0	2.33	0	0	1	1	0	2	0	0	0	0	1	2	0	0	0	0.5	0	0	0	0	0.5	0	0	0	0.5	0	1.5	0	1	1.5	0	0
ENSG00000154222	8	0	0	1.5	0	4	6	13	0	0	20	0	0	0	0	11	0	14	3	9	6	0	11	0	0	0	0	4	0	0	0	1	21	6	15	11	0	1	9	0	13	5	13	0	0	27	0	0	0
ENSG00000272100	0	0	0	0	0	1	0	0	0	0	1	0	0	0	0	0	0	0	0	0	1	0	0	0	1	0	0	0	0	0	0	0	0	0	0	0	0	0	0	0	1	0	0	0	0	0	0	0	0
ENSG00000287078	0	0	0	0	0	0	0	0	0	0	0	0	0	0	0	0	0	0	0	0	1	0	0	0	0	0	0	0	0	0	0	1	0	0	0	1	0	0	0	0	0	0	0	0	0	0	0	0	0
ENSG00000224680	1	0	0	0	0.5	0	0	0	0	0	0.5	0	0	0	0.5	0	0	0	0	0	0	0	4	0	0	0	0	0	0	3	0	0	0	0	0	0.5	0.5	0	0	0	0	0	0	0	0	0	0	0	1.5
ENSG00000085840	25	0	0	8	15	26	3	0	0	0	1	0	9	48	17	0	0	7	21	6	12	26	0	6	4	0	8	0	0	3	0	0	2	0	3	1	68	4	4	0	0	3	0	0	0	0	0	5	13
ENSG00000134748	111.5	0	0	54	25	43	40	0	0	4	34.5	16	8	4	45	24	44.5	77	15	56.5	68	0	32	0	9	0	0	7	0	45.5	0	15	60.33	0	29	33	109	16	2	0	42	28	62.67	0	28.5	62	0	28	11
ENSG00000134744	0	35	12.5	36	39	9	16	29	0	6	6	6	10	0	2	8	19	20	0	5	21	0	14	11	3	3	5	17	33	18	12	11	10	0	4	7	17	22	8	53	0	0	7	21	0	1	0	2	14
ENSG00000272371	0	0	0	0	0	0	0	0	0	0	0	0	0	0	0	0	0	0	0	0	0	0	0	0	0	0	0	0	0	0	0	0	0	0	0	0	0	0	0	0	0	0	0	0	0	0	0	0	0
ENSG00000236290	0	0	0	0	0	0	0	0	0	0.33	0	0	0	0	0	0	0	0	0	0	0	0	0	0	0	0	0	0	0	0	0	0	0	0	0	0	0	0	0	0	0	0	0	0	0	0	0	0	0
ENSG00000116157	0	0	0	0	0	0	0	0	0	0	0	0	0	0	0	0	0	0	0	0	0	0	0	0	0	0	0	0	0	0	0	0	0	0	0	0	0	0	0	0	0	0	0	0	0	0	0	0	0
ENSG00000182183	0	0	0	0	0	0	0	0	0	1	0	0	0	0	0	0	0	0	0	0	0	0	0	0	4	0	0	0	0	0	0	0	0	0	0	0	0	0	0	0	0	0	0	0	0	0	0	0	0
ENSG00000162377	48.08	62	84	56	32	38	40	41	74	4	39	26	39	57	22	16	11	8	49	26	8	0	32	38	15	0	0	32	92	95	3	6	28	7	28.33	25	83	16	12	0	0	9	31	25	22	16	29	54	59
ENSG00000233664	0	0	0	0	0	0	0	0	0	0	0	0	0	0	0	0	0	0	0.5	0	0.5	0.5	0	0	0	0	0	0	0	0	0	0	0	0	0	0	0	0	0	1	0	0	0	0	0	0	0	0	0
ENSG00000239640	0	0	0	0	0	0	0	0	0	0	0	0	0	0	0	0	0	0	0	0	0	0	0	0	0	0	0	0	0	0	0	0	0	0	0	0	0	0	0	0	0	0	0	0	0	0	0	0	0
ENSG00000162378	10	0	3	0	0	0	1	0	0	0	3	0	0	0.38	0	1	0	0	0	10	0	0	11	0	0	1	0	4	0	0	0	0	11	0	0	3	11	0	1	0	0	0	6	21	33	15	0	8	0
ENSG00000252018	0	0	0	0	0	0	0	0	0	0	0	0	0	0	0	0	0	0	0	0	0	0	0	0	0	0	0	0	0	0	0	0	0	0	0	0	0	0	0	0	0	0	0	0	0	0	0	0	0
ENSG00000228929	44.33	33.83	38.92	46.58	46.5	15.5	17.33	24.33	16	25.83	10.5	18.5	15	56.5	29.83	9	46.17	29.67	35.33	17.33	56.83	57	17	25.33	15.83	8.5	95.25	28.83	65.83	66.83	61.5	7.33	15.67	27.67	31.67	12.33	25.83	19	12.33	37.42	31.83	20.83	26.83	36.67	36.58	25.83	66.67	5	53.33
ENSG00000206627	0	0	0	0	0	0	0	0	0	0	0	0	0.33	0	0	0	0	0	0	0	0	0	0	0	0	0	0	0	0	0	0	0	0	0	0	0	0	0	0	0	0	0	0	0	0	0	0	0	0
ENSG00000203995	12	0	0	0	0	2	2	0	0	0	6	0	4	1	2	0	0	0	0	0	0	0	4	5	8	0	0	4	42	10	0	0	2	0	0	4	1	0	0	1	0	0	0	0	3	0	0	3	5
ENSG00000242391	0	0	0	0	0	0	0	0	0	0	0	0	0	0	0	0	0	0	0	0	0	0	0	2	8	0	0	0	0	0	0	0	0	0	0	1	2	0	0	0	0	0	0	0	0	0	0	0	0
ENSG00000121310	0	0	0	0	0	0	4	0	0	2.12	0	0	2	0	0	0	0	3	0	0	0	0	3	0	17	0	0	0	17	0	0	0.5	0	0	0	0	0	1	2	0	1	2	0	0	0	0	0	2	0
ENSG00000230953	0	0	0.5	0.33	0.25	0	0	0	0	0	0	0	0	0.25	0	0	0	0	0	0	0.25	0	0.45	0	0.14	0	0	0	0	0.87	0	0.33	0	0	0	0.53	0	0	0.5	0	0.25	0	0.2	0.33	0	0	0	0	0
ENSG00000231866	0	0	0	0	0	0	0	0	0	0	0	0	0	0	0	0	0	0	0	0	0	0	0	0	0	0	0	0	0	0	0	0	0	0	0	0	0	0	0	0	0	0	0	0	0	0	0	0	0
ENSG00000116171	33	0	22	31	67	31	15	41	11	0	16	4	3	0	24	11	52	75	13	8	59	64	30	16	8	0.05	0	4	58	23	121	33	26	14	6	16	46	7	7	112	22	11	9	0	56	13	62	13	31
ENSG00000264834	0	0	0	0	0	0	0	0	0	0	0	0	0	0	0	0	0	0	0	0	0	0	0	0	0	0	0	0	0	0	0	0	0	0	0	0	0	0	0	0	0	0	0	0	0	0	0	0	0
ENSG00000266188	0	0	0	0	0	0	0	0	0	0	0	0	0	0	0	0	0	0	0	0	0	0	0	0	0	0	0	0	0	0	0	0	0	0	0	0	0	0	0	0	0	0	0	0	0	0	0	0	0
ENSG00000265815	0	0	0	0	0	0	0	0	0	0	0	0	0	0	0	0	0	0	0	0	0	0	0	0	0	0	0	0	0	0	0	0	0	0	0	0	0	0	0	0	0	0	0	0	0	0	0	0	0
ENSG00000237279	0	0	0	0	0.11	0	0	0	0	0	0	0	0	0	0	0	0	0	0	0	0	0	0	1	0	0	0	0	0	0	0	0	0	0	0	0	0	0	0	0	0	0	0	0	0	0	0	0	0
ENSG00000236360	0	0	0	0	0	0	0	0	0	0	0	0	1	0	0	0	0	0	0	0	1.5	0	2	0	0	0	0	0	0	0	0	0	0	0	0	0	0.5	0	0	0	0	0	0	0	0	0	0	1	0
ENSG00000226147	0	0	0	0	0	0	0	0	0	0	0	0	0	0	0	0	0	0	0	0	0	0	0	0	0	0.05	0	0	0	0	0	0	0	0	0	0	0	0	0	0	0	0	0	0	0	0	0	0	0
ENSG00000174348	0	0	0	0	0	0	0	0	0	0	0	0	0	0	0	0	0	0	0	0	0	0	0	0	0	0	0	0	0	0	0	0	0	0	0	0	0	0	0	0	0	0	0	0	0	0	0	0	0
ENSG00000232993	0	0	0	0	0	0	0	0	0	0	0	0	0	0	0	0	0	0	0	0	0	0	0	0	0	0	0	0	0	0	0	0	0	0	0	0	0	0	0	0	0	0	0	0	0	0	0	0	0
ENSG00000227644	0	0	0	0	0	0	0	0	0	0	0	0	0	0	0	0	0	0	0	0	0	0	0	0	0	0	0	0	0	0	0	0	0	0	0	0	0	0	0	0	0	0	0	0	0	0	0	0	0
ENSG00000162383	0	0	0	0	0	0	0	0	0	0	0	0	0	0	0	0	0	0	0	0	0	0	0	0	0	0	0	0	0	0	0	0	0	0	0	0	0	0	1	0	0	0	0	0	0	0	0	0	0
ENSG00000235563	0	0	0	0	0	0	0	0	0	0	0	0	0	0	0	0	0	0	0	0	0	0	0	0	0	0	0	0	0	0	0	0	0	0	0	0	0	0	0	0	0	0	0	0	0	0	0	0	0
ENSG00000277397	0	0	0	0	0	0	0	0	0	0	0	0	0	0	0	0	0	0	0	0	0	0	0	0	0	0	0	0	0	0	0	0	0	0	0	0	0	0	0	0	0	0	0	0	0	0	0	0	0
ENSG00000157184	14	0	0	8	0	3	0	0	0	1	0	0	0	0	0	2	0	0	1	0	0	0	1	0	1	0	0	0	0	9	0	0	4	0	1	1	0	0	1	0	0	0	4.5	0	0	0	0	0	0
ENSG00000236723	2	0	0	0	0	2	0	0	0	1	0	0	0	0	0	0	0	0	0	0	0	0	0	0	0	0	0	0	0	0	0	0	0	0	0	0	0	0	0	0	0	0	3	0	0	0	0	0	0
ENSG00000162384	10.33	0	0	6	33	15	10	30.67	34.75	2.5	2	9	1.75	22	12	1.5	10	7	7.33	8	13	0	4	20	6.42	0	24	18.75	0	14	0	32	3	12.5	20	14	17	18.83	0	37	26	0	13	20	43	18.92	0	8	5.77
ENSG00000259818	0	0	0	0	0	0	1	0	0	0	0	0	0	0	0	0	0	0	0	0	0	0	0	0	0	0	0	0	0	0	0	0	0	0	0	0	0	0	0	0	0	0	0	0	0	0	0	0	0
ENSG00000162385	116.83	93.5	36	88	63.5	54	44	32.33	8.25	19.5	24.5	20	19.25	0	17.5	20.5	32	31.5	19.83	61.5	87.5	2	65.5	13	12.58	0	0	91.25	108.5	76.67	49	48.5	40	18.5	68.5	32	99	72.83	12	44.5	63.5	31	50	33	124	44.08	37	44	53.03
ENSG00000226754	0	0	0	0	0	0	0	0	0	0	0	0	0	0	0	0	0	0	0	0	0	0	0	0	1	0	0	1	0	0	0	0	0	0	0	0	0	0	0	0	0	0	0	0	0	0	0	0	0
ENSG00000157193	0	0	0	0	0	0	0	0	0	0	0	0	0	0	3	0	0	2	0	5	0	0	0	0	3	0	0	0	0	0	0	0	0	0	0	0	0	0	0	0	0	0	0	0	0	0	0	0	0
ENSG00000234578	0	0	0	0	0	0	0	0	0	0	0	0	0	0	0	0	0	0	0	0	0	0	0	0	0	0	0	0	0	0	0	0	0	0	0	0	0	0	0	0	0	0	0	0	0	0	0	0	0
ENSG00000228838	0	0	0	0	0	0	0	0	0	0	0	0	0	0	0	0	0	0	0	0	0	0	0	0	0	0	0	0	0	0	0	0	0	0	0	0	0	0	0	0	0	0	0	0	0	0	0	0	0
ENSG00000232762	0	0	0	0	0	0	0	0	0	0	0	0	0	0	0	0	0	0	0	0	0	0	0	0	0	0	0	0	0	0	0	0	0	0	0	0	0	0	0	0	0	0	0	0	0	0	0	0	0
ENSG00000225675	0	0	0	0	0	0	0	0	0	0	0	0	0	0	0	0	0	0	0	0	0	0	0	0	0	0	0	0	0	0	0	0	0	0	0	0	0	0	0	0	0	0	0	0	0	0	0	0	0
ENSG00000285954	0	0	0	0	0	0	0	0	0	0	0	0	0	0	0	0	0	0	0	0	0	0	0	0	0	0	0	0	0	0	0	0	0	0	0	0	0	0	0	0	0	0	0	0	0	0	0	0	0
ENSG00000226938	0	0	0	0	0	0	0	0	0	0	0	0	0	0	0	0	0	0	0	0	0	0	0	0	0	0	0	0	0	0	0	0	0	0	0	0	0	0	0	0	0	0	0	0	0	0	0	0	0
ENSG00000230138	0	0	0	0	0	0	0	0	0	0	0	0	0	0	0	0	0	0	0	0	0	0	0	0	0	0	0	0	0	0	0	0	0	0	0	0	0	0	0	0	0	0	0	0	0	0	0	0	0
ENSG00000236253	0	0	0	0	0	0	0	0	0	0	0	0	0	0	0	0	0	0	0	0	0	0	0	0	0	0	0	0	0	0	0	0	0	0	0	0	0	0	0	0	0	0	0	0	0	0	0	0	0
ENSG00000288527	0	0	0	0	0	0	0	0	0	0	0	0	0	0	0	0	0	0	0	0	0	0	0	0	0	0	0	0	0	0	0	0	0	0	0	0	0	0	0	0	0	0	0	0	0	0	0	0	0
ENSG00000143006	0	0	0	0	0	0	0	0	0	0	0	0	0	0	0	0	0	0	0	0	0	0	0	0	0	0	0	0	0	0	0	0	0	0	0	0	0	0	0	0	0	0	0	0	0	0	0	0	0
ENSG00000174332	0	0	0	0	0	0	0	0	0	0	0	0	0	0	0	0	0	0	0	0	0	0	0	0	0	0	0	0	0	0	0	0	0	0	0	0	0	0	0	0	0	0	0	0	0	0	0	0	0
ENSG00000239007	0	0	0	0	0	0	0	0	0	0	0	0	0	0	0	0	0	0	0	0	0	0	0	0	0	0	0	0	0	0	0	0	0	0	0	0	0	0	0	0	0	0	0	0	0	0	0	0	0
ENSG00000058804	0	0	0	25	0	7	8	0	0	9	6	0	5	0	5	9	1	3	0	4	6	0	0	3	6	0	32	3	4	43	0	0	11	8	2	4	43.5	3	0	0	1	4	7	17	0	0	0	17	11
ENSG00000201003	0	0	0	0	0	0	0	0	0	0	0	0	0	0	0	0	0	0	0	0	0	0	0	0	0	0	0	0	0	0	0	0	0	0	0	0	0	0	0	0	0	0	0	0	0	0	0	0	0
ENSG00000229687	0	0	0	0	0	0	0	0	0	0	0	0	0	0.33	0	0	0	0	0	0	0	0	0	0	0	0	0	0	0	0	0	1	0	0	0	0	0	0	0	0	0	0	0	0	0	0	0	0	0
ENSG00000058799	0	13	0	10	0	12	2	0	5	9	1	0	3	8	3	0	0	0	0	4	6	0	36	10.5	4	0	32	21.25	30	7	35	15	3	0	3	7	5	0	0	43	0	0	13	0	11	0	0	0	2.5
ENSG00000211452	0	0	0	0	0	0	0	8	0	1	0	0	0	0	0	0	0	0	0	0	0	0	0	0	0	0	0	0	0	0	0	0	0	0	0	0	0	0	0	0	0	0	0	0	0	0	0	0	0
ENSG00000081870	59	27	24	3	45	29	12	13.5	6	6	23	5	5	21.5	5	6	25	17	6	51	44	75.5	31	11	4	0	32	22.25	19	6	158	27	14	16	13	8	35.5	4	0	73	13	6	21	44	61	7	0	6	15.5
ENSG00000116212	11	0	31	13	11	8	4	0	0	6	2	0	1	3	2	2	0	1	0	11	14	3	12	0	0	0	17	0	0	0	2	0	4	0	0	5	11	0	9	10	31	18	1	0	0	1	0	3	0
ENSG00000219102	0.17	0	0.25	0	0	0.75	0.2	0	0	0	0.17	0	0	0	0	0	0	1	0	0	0	0	0	0	0	0.14	0.25	0.17	0.25	0.5	0.2	0.17	0	0.45	0	0.25	0.25	0	0	1	0	0	0.25	0	0	0.17	1.17	0.33	0
ENSG00000203985	0	0	0	0	0	0	0	0	0	0	0	0	0	0	0	0	0	0	0	0	0	0	0	0	0	0	0	0	0	0	0	0	0	0	0	0	0	0	0	0	0	0	0	0	0	0	0	0	0
ENSG00000116209	162	146	62	90	88	81	71	39	93	40	69.5	74	47	44	61	53	102	38	58	65	74	89	110	34	66.5	0	59	68	168.75	146.5	82	94	47	59.07	82	50	136.5	58	40	203.5	84	59	98.5	76	133	41	241	65	72
ENSG00000280378	0	0	0	0	0	0	0	0	0	0	0	0	0	0	0	0	0	0	0	0	0	0	0	0	0	0	0	0	4.75	0	0	0	0	0	0	0	0	0	0	0	0	0	0	0	0	0	0	0	0
ENSG00000116205	14	0	20	0	11	1	0	0	0	0	13	0	3	0	2	0	0	0	5	1	15	0	9	0	0	0	0	6	11	17	0	0	7	0	0	2	6	0	3	0	0	0	1	0	0	18	2	2	3
ENSG00000283749	0	0	0	0	0	0	0	0	0	0	0	0	0	0	0	0	0	0	0	0	0	0	0	0	0	0	0	0	0	0	0	0	0	0	0	0	0	0	0	0	0	0	0	0	0	0	0	0	0
ENSG00000225183	0	0	0	0	0	0	0	0	0	0	0	0	0.5	0	0	1	1	1	0	0	0.5	0	0	0	0	0	0	0	0	0	0	1	0	0	0	0	0	0	0	0	0	0	0	0	0	0	0	0	0
ENSG00000279049	0	0	0	0	0	0	0	0	0	0	0	0	0	0	0	0	0	0	0	0	0	0	0	0	0	0	0	0	0	0	0	0	0	0	0	0	0	0	0	0	0	0	0	0	0	0	0	0	0
ENSG00000256407	0	0	0	0	0	0	1.33	0	0	0.5	0	0	0	0	0	0	0	0	0	0	0	0	1.5	0	0	0	0	0	0	0	0	0	0.5	0	0	0	0	0	0	0	0	0	0	0	0	0	0	0	0
ENSG00000157211	0	0	0	0	0	0	0.33	0	0	0	0	0	0	0	0	0	0	0	0	0	0	0	0	0	0	0	0	0	0	0	0	0	0	0	0	1	0	0	1	0	0	0	0	0	0	0	0	0	0
ENSG00000280425	0	0	0	0	0	0	0	0	0	0	0	0	0	0	0	0	0	0	0	0	0	0	0	0	0	0	0	0	0	0	0	0	0	0	0	0	0	0	0	0	0	0	0	0	0	0	0	0	0
ENSG00000215883	0	0	0	0	1	2	2.33	0	0	1.5	3	0	0	0	0	0	0	0	0	0	0	0	1.5	0	3	0	0	0	0	0	0	0	0.5	0	0	0	0	0	0	0	0	0	11	0	0	0	0	0	0
ENSG00000116221	56	57.5	0	10	27	44	32	15	0	16	21	9	13	0	47	20	60	13	21	61	20	0	19	11	35	0	0	20	15	71	0	41	20	32	36	30	81	22	11	0	0	15	86	21	58	14	15	27	52
ENSG00000157216	5	20	15.5	1	9	15.5	7	2	0	2	14	3	6	0	15	4	0	2	19.5	32.5	3	35	36.5	8	11	0	0	0	2	9	0	15	9	3	12	20	39	4	5	33	18	22	44	52.5	1	18	0	16.5	0
ENSG00000198711	0	0	0	0	0	0	3	0	0	0	0	0	5	0	0	0	0	2	0	0	0	0	0	0	25	0	0	0	0	0	0	0	0	0	0	0	0	3	1	0	0	0	0	0	0	0	0	0	0
ENSG00000225632	0	0	0	0	0	0	0	0	0	0	0	0	0	0	0	0	0	0	0	0	0	0	0	0	0	0	0	0	0	0	0	0	0	0	0	0	0	0	0	0	0	0	0	0	0	0	0	0	0
ENSG00000232245	0	0	0	0	0	0	0	0	0	0	0	0	0	0	0	0	0	0	0	0	0	0	0	0	0	0	0	0	0	0	0	0	0	0	0	0	0	0	0	0	0	0	0	0	0	0	0	0	0
ENSG00000287582	0	0	0	0	0	0	0	0	0	0	0	0	0	0	0	0	0	0	0	0	0	0	0	0	0	0	0	0	0	0	0	0	0	0	0	0	0	0	0	0	0	0	0	0	0	0	0	0	0
ENSG00000235741	0	0	0	0	0	0	0	0	0	0	0	0	0	0	0	0	0	0	0	0	0	0	0	0	0	0	0	0	0	0	0	0	0	0	0	0	0	0	0	0	0	0	0	0	0	0	0	0	0
ENSG00000237173	1	0	0	0	0	0	0	0	0	0	0	0	0	0	0	0	0	0	0	0	0	0	0	0	0	0	0	0	0	0	0	0	0	1	0	0	0	0	0	0	0	0	0	0	0	0	0	0	0
ENSG00000227453	0.12	0.3	0.71	0.42	0	0	0	0	0	0.07	0	0.12	0	0.12	0	0	0.87	0.35	0	0	0.35	0.07	0.14	0	0.23	0	0.23	0	0.14	0.34	0.34	0	0	0	0.12	0	0.08	0.12	0	0.22	0.47	0	0	0	0	0.13	0	0	0
ENSG00000162390	0	0	0	0	0	0	0	0	0	0	0	0	0	0	0	0	0	0	0	0	0	0	0	0	0	0	0	0	0	0	0	0	0	0	0	0	0	0	0	0	0	0	0	0	0	0	0	0	0
ENSG00000162391	0	0	0	0	0	0	0	0	0	0	0	0	0	0	0	0	0	0	0	0	0	0	0	0	0	0	0	0	0	0	0	0	0	0	0	0	0	0	0	0	0	0	0	0	0	0	0	0	0
ENSG00000230728	0	0	0	0	0	0	0	0	0	0	0	0	0	0	0	0	0	0	0	0	0	0	0	0	0	0	0	0	0	0	0	0	0	0	0	0	0	0	0	0	0	0	0	0	0	0	0	0	0
ENSG00000184313	0	0	0	0	0	0	0	0	0	0	0	0	0	0	0	0	0	0	0	0	0	0	0	0	0	0	0	0	0	0	0	0	0	0	0	0	0	0	0	0	0	0	0	0	0	0	0	0	0
ENSG00000271723	26.5	0	0	6	0	13	7	19.5	0	6.5	16.5	2.5	2.5	0	2	5	0	7.5	0	24	5.5	0	8	3	4.5	0	0	3	11	22.5	0	0	11	3	12	3.5	17.5	12	0.5	0	3	4.5	31	0	0	9	0	8.5	1
ENSG00000243725	26.5	0	0	6	0	13	9	21.5	0	6.5	17.5	2.5	3.5	0	3	5	0	8.5	0	24	6.5	0	8	3	4.5	0	0	3	11	24.5	0	0	11	3	12	4.5	17.5	12	0.5	0	3	4.5	34	0	0	9	0	9.5	1
ENSG00000162396	0	0	0	0	0	6	2	2	0	0	1	0	0	0	5	7	0	0	0	1	0	0	6	0	0	0	0	20	0	0	0	0	1	0	0	3	0	0	0	0	0	16	0	0	0	4	0	3	0
ENSG00000006555	0	0	0	0	0	0	0	0	0	0	0	0	0	0	0	0	0	0	0	0	0	0	0	0	0	0	0	0	0	0	0	0	0	0	0	0	0	0	0	0	0	0	0	0	0	0	0	0	0
ENSG00000237453	0	0	0	0	0	0	0	0	0	0	0	0	0	0	0	0	0	0	0	0	0	0	0	0	0	0	0	0	0	0	0	0	0	0	0	0	0	0	0	0	0	0	0	0	0	0	0	0	0
ENSG00000162398	0	0	0	0	0	0	0	0	0	0	0	0	0	0	0	0	0	0	0	0	0	0	0	0	0	0	0	0	0	0	0	0	0	0	0	0	0	0	0	0	0	0	0	0	0	0	0	0	0
ENSG00000116133	0	0	0	7	0	2	2	0	0	1	0	0	1	0	7	0	0	20	0	0	24	38	7	12	0	0	0	0	0	1	0	0	0	18	0	2	17	0	0	0	0	0	0	30	0	0	31	0	2
ENSG00000287724	0	0	0	0	0	0	0	0	0	0	0	0	0	0	0	0	0	3	0	0	2.5	0	0	0	0	0	0	0	0	0	0	0	0	0	0	0	0	0	0	0	0	0	0	0	0	0	0	0	0
ENSG00000242396	0	0	0	0	0	0	0	0	0	0	0	0	0	0	0	0	0	4	0	0	2.5	4	0	0	0	0	0	0	0	0	0	0	0	0	0	0	0	0	0	0	0	0	0	0	0	0	0	0	0
ENSG00000233203	0	0	0	0	0	0	0	0	0	0	0	0	0	0	0	0	0	1	0	0	0	0	0	0	0	0	0	0	0	0	0	0	0	0	0	0	0	0	0	0	0	0	0	0	0	0	0	0	0
ENSG00000284601	0	0	0	0	0	0	0	0	0	0	0	0	0	0	0	0	0	0	0	0	0	0	0	0	0	0	0	0	0	0	0	0	0	0	0	0	0	0	0	0	0	0	0	0	0	0	0	0	0
ENSG00000143001	0	0	0	0	0	0	0	0	0	0	0	0	0	0	0	0	0	0	0	0	0	0	0	0	0	0	0	0	0	0	0	0	0	0	0	0	0	0	0	0	0	0	0	0	0	0	0	0	0
ENSG00000233271	0	0	0	0	0	0	0	0	0	0	0	0	0	0	0	0	0	0	0	0	0	0	0	0	0	0	0	0	0	0	0	0	0	0	0	0	0	0	0	0	0	0	0	0	0	0	0	0	0
ENSG00000162399	0	0	0	0	0	0	0	0	0	0	0	0	0	0	0	0	0	0	0	0	0	0	0	0	0	0	0	0	0	0	0	0	0	0	0	0	0	0	0	0	0	0	0	0	0	0	0	0	0
ENSG00000169174	0	0	0	0	0	0	1	0	0	3	0	1	0	0	0	0	0	0	0	0	0	0	4	2	4	0	0	0	0	0	0	0	2	2	0	0	1	0	0	4	0	0	0	0	0	0	1	0	0
ENSG00000162402	34	18	1	20	0	14	13	17	15	11	8	0	9	1	10	12	39.5	25	15	1	1	0	14	8	11	0	16	6	77	8	26	3	13	0	6	12	40	25	13	17	0	19	27	49	62	20	39	6	9
ENSG00000231090	0	0	0	0	0	0	0	0	0	0	0	0	0	0	0	0	0	0	0	0	0	0	0	0	0	0	0	0	0	0	0	0	0	0	0	0	0	0	0	0	0	0	0	0	0	0	0	0	0
ENSG00000231095	0	0	0	0	0	0	0	0	0	0	0	0	0	0	0	0	0	0	0	0	0	0	0	0	0	0	0	0	0	0	0	0	0	0	0	0.33	0	0	0	0	0	0	0	0	0	0	0	0	0
ENSG00000265822	0	0	0	0	0	0	0	0	0	0	0	0	0	0	0	0	0	0	0	0	0	0	0	0	0	0	0	0	0	0	0	0	0	0	0	0	0	0	0	0	0	0	0	0	0	0	0	0	0
ENSG00000234810	0	0	0	0	0	0	0	0	0	0	0	0	0	0	0	0	0	0	0	0	0	0	0	0	0	0	0	0	0	0	0	0	0	0	0	0	0	0	0	0	0	0	0	0	0	0	0	0	0
ENSG00000231900	0	0	0	0	0	0	0	0	0	0	0	0	0	0	0	0	0	0	0	0	0	0	0	0	0	0	0	0	0	0	0	0	0	0	0	0	0	0	0	0	0	0	0	0	0	0	0	0	0
ENSG00000232198	0	0	0	0	0	0	0	0	0	0	0	0	0	0	0	0	0	0	0	0	0	0	0	0	0	0	0	0	0	0	0	0	0	0	0	0	0	0	0	0	0	0	0	0	0	0	0	0	0
ENSG00000199831	0	0	0	0	0	0	0	0	0	0	0	0	0	0	0	0	0	0	0	0	0	0	0	0	0	0	0	0	0	0	0	0	0	0	0	0	0	0	0	0	0	0	0	0	0	0	0	0	0
ENSG00000252162	0	0	0	0	0	0	0	0	0	0	0	0	0	0	0	0	0	0	0	0	0	0	0	0	0	0	0	0	0	0	0	0	0	0	0	0	0	0	0	0	0	0	0	0	0	0	0	0	0
ENSG00000272051	0	0	0	0	0	0	0	0	0	0	0	0	0	0	0	0	0	0	0	0	0	0	0	0	0	0	0	0	0	0	0	0	0	0	0	0	0	0	0	0	0	0	0	0	0	0	0	0	0
ENSG00000233079	0	0	0	0	0	0	0	0	0	0	0	0	0	0	0	0	0	0	0	0	0	0	0	0	0	0	0	0	0	0	0	0	0	0	0	0	0	0	0	0	0	0	0	0	0	0	0	0	0
ENSG00000230250	0	0	0	0	0	0	0	0	0	0	0	0	0	0	0	0	0	0	0	0	0	0	0	0	0	0	0	0	0	0	0	0	0	0	0	0	0	0	0	0	0	0	0	0	0	0	0	0	0
ENSG00000227104	0	0	0	0	0	0	0	0	0	0	0	0	0	0	0	0	0	0	0	0	0	0	0	0	0	0	0	0	0	0	0	0	0	0	0	0	0	0	0	0	0	0	0	0	0	0	0	0	0
ENSG00000235612	0	0	0	0	0	0	0	0	0	0	0	0	0	0	0	0	0	0	0	0	0	0	0	0	0	0	0	0	0	0	0	0	0	0	0	0	0	0	0	0	0	0	0	0	0	0	0	0	0
ENSG00000260971	0	0	0	0	0	0	0	0	0	0	0	0	0	0	0	0	0	0	0	0	0	0	0	0	0	0	0	0	0	0	0	0	0	0	0	0	0	0	0	0	0	0	0	0	0	0	0	0	0
ENSG00000284686	1.5	0	0	0	0	0	0	0	0	0	0	0	0	0	0	0	0	0	0	0	0	0	0	0	0	0	0	0	0	0	0	0	0	0	0	0	0	0	0	0	0	0	0	0	0	0	0	0.5	0
ENSG00000229871	0	0	0	0	0	0	0	0	0	0	0	0	0	0	0	0	0	0	0	0	0	0	0	0	0	0	0	0	0	0	0	0	0	0	0	0	0	0	0	0	0	0	0	0	0	0	0	0	0
ENSG00000223956	0	0	0	0	0	0	0	0	0	0	0	0	0	0	0	0	0	0	0	0	0	0	0	0	0	0	0	0	0	0	0	0	0	0	0	0	0	0	0	0	0	0	0	0	0	0	0	0	0
ENSG00000162407	1.5	0	0	0	0	0	0	0	0	0	0	0	0	0	0	0	0	0	0	0	0	0	0	0	0	0	0	0	0	0	0	0	0	0	0	0	0	0	0	0	0	0	0	0	0	0	0	2.5	0
ENSG00000236776	0	0	0	0	0	0	0	0	0	0	0	0	0	0	0	0	0	0	0	0	0	0	0	0	0	0	0	0	0	0	0	0	0	0	0	0	0	0	0	0	0	0	0	0	0	0	0	0	0
ENSG00000224980	0	0	0	0	0	0	0	0	0	0	0	0	0	0	0	0	0	0	0	0	0	0	0	0	0	0	0	0	0	0	0	0	0	0	0	0	0	0	0	0	0	0	0	0	0	0	0	0	0
ENSG00000225475	0.62	0	0.25	0.23	0	0	0	0	0	0	0	0	0	0.71	0.08	0	0.2	0.58	0	0.62	0.5	0.22	0	0	0	0	0	0.5	0	0.06	0	0.17	0	0.17	0	0	0.17	0	0	0.93	0.29	0	0	0	0.25	0.33	0.33	0.08	0.32
ENSG00000162409	0	0	0	0	0	0	0	0	0	0	0	0	0	0	0	0	0	0	0	0	0	0	0	0	0	0	0	0	0	0	0	0	0	0	0	0	0	0	0	0	0	0	0	0	0	0	0	0	0
ENSG00000187889	0	0	0	0	0	0	0	0	0	0	0	0	0	0	0	0	0	0	0	0	0	0	0	0	0	0	0	0	0	0	0	0	0	0	0	0	0	0	0	0	0	0	0	0	0	0	0	0	0
ENSG00000229913	0	0	0	0	0	0	0	0	0	0	0	0	0	0	0	0	0	0	0	0	0	0	0	0	0	0	0	0	0	0	0	0	0	0	0	0	0	0	0	0	0	0	0	0	0	0	0	0	0
ENSG00000157131	0	0	0	0	0	0	0	0	0	0	0	0	0	0	0	0	0	0	0	0	0	0	0	0	0	0	0	0	0	0	0	0	0	0	0	0	0	0	0	0	0	0	0	0	0	0	0	0	0
ENSG00000021852	0	0	0	0	0	0	0	0	0	0	0	0	0	0	0	0	0	0	0	0	0	0	0	0	0	0	0	0	0	0	0	0	0	0	0	0	0	0	0	0	0	0	0	0	0	0	0	0	0
ENSG00000236341	0	0	0	0	0	0	0	0	0	0	0	0	0	0	0	0	0	0	0	0	0	0	0	0	0	0	0	0	0	0	0	0	0	0	0	0	0	0	0	0	0	0	0	0	0	0	0	0	0
ENSG00000173406	0.5	0	0	2	4	0	0	0	0	0	0.5	0	0	0	0	0	0	0.5	0	0	0	0	1.5	0.5	0.5	0	0	0	0	2	0	0	1	0	2.5	0	2	0	0	6.5	0	0	0	0	7.5	0	0	0	0
ENSG00000227935	0	0	0	0	0	0	0	0	0	0	0	0	0	0	0	0	0	0	0	0	0	0	0	0	0	0	0	0	0	0	0	0	0	0	0	0	0	0	0	0	0	0	0	0	0	0	0	0	0
ENSG00000236888	0.45	0.11	0.88	1.45	0.38	0	0	0.5	0.31	0.5	0.12	0.25	0.25	0.75	0.25	0	0.47	0.12	0	0.25	0.62	1.07	0.12	0.38	0.38	0	0.79	0.25	0	0.47	1.04	0.25	0	0.47	0.12	0	0.88	0	0.2	0.1	0.25	0.1	0.12	0.35	0.6	0	0	0	0.24
ENSG00000226759	0	0	0	0	0	0	0	0	0	0	0	0	0	0	0	0	0	0	0	0	0	0	0	0	0	0	0	0	0	0	0	0	0	0	0	0	0	0	0	0	0	0	0	0	0	0	0	0	0
ENSG00000229887	0.7	0.24	0.17	0.28	0	0	0	0	0	0.07	0	0	0	0	0.07	0	0.28	0.24	0	0	0.37	0.34	0.33	0	0	0	0.09	0	0	0.28	0.08	0	0	0	0	0	0	0	0	0.09	0.15	0	0	0	0	0.07	0	0	0
ENSG00000223416	9.36	2.97	1.97	7.66	6.85	0.95	1.48	2.32	0.62	1.53	0.89	1.53	0.91	5.86	0.76	0.82	8.49	3.71	1.98	1.66	5.23	4.04	1.13	1.89	0.8	0.15	4.61	3.07	7.25	7.88	4.12	1.92	1.12	2	2.25	0.83	4.82	1.84	0.4	4.98	1.82	1.54	1.06	2.52	7.92	3.05	5.41	0.56	7.25
ENSG00000235038	0	0	0	0	0	0	0	0	0	0	0	0	0	0	0	0	0	0	0	0	0	0	0	0	0	0	0	0	0	0	0	0	0	0	0	0	0	0	0	0	0	0	0	0	0	0	0	0	0
ENSG00000230546	0	0	0	0	0	0	0	0	0	0	0	0	0	0	0	0	0	0	0	0	0	0	0	0	0	0	0	0	0	0	0	0	0	0	0	0	0	0	0	0	0	0	0	0	0	0	0	0	0
ENSG00000233216	0	0	0	0	0	0	0	0	0	0	0	0	0	0	0	0	0	0	0	0	0	0	0	0	0	0	0	0	0	0	0	0	0	0	0	0	0	0	0	0	0	0	0	0	0	0	0	0	0
ENSG00000162600	14.5	0	0	22	28	2	0	0	0	0	5.5	0	0	0	0	0	0	3.7	0	0	0	2	19.5	1.5	0.5	0	0	4	0	8	0	0	2	0	3.5	0	2	0	0	34.5	0	0	1	0	7.5	0	0	0	0
ENSG00000286918	0	0	0	0	0	0	0	0	0	0	0	0	0	0	0	0	0	0	0	0	0	0	0	0	0	0	0	0	0	0	0	0	0	0	0	0	0	0	0	0	0	0	0	0	0	0	0	0	0
ENSG00000270209	0	0	0	0	0	0	0	0	0	0	0	0	0	0	0	0	0	0	0	0	0	0	0	0	0	0	0	0	0	0	0	0	0	0	0	0	0	0	0	0	0	0	0	0	0	0	0	0	0
ENSG00000264128	0	0	0	0	0	0	0	0	0	0	0	0	0	0	0	0	0	0	0	0	0	0	0	0	0	0	0	0	0	0	0	0	0	0	0	0	0	0	0	0	0	0	0	0	0	0	0	0	0
ENSG00000184292	0	0	0	0	0	0	0	0	0	0	0	0	0	0	0	0	0	0	0	0	0	0	0	0	0	0	0	0	0	0	0	0	0	0	0	0	0	0	0	0	0	0	0	0	0	0	0	0	0
ENSG00000185839	4	2.83	5	7.17	4.5	3	7.5	3	1	7	1.5	2	1	4	5.33	4	4.83	10.17	3.5	0.5	3.5	8.83	2	5	1	2	2.83	0	13.17	5	0	1.5	1	4	3.83	3	14.42	0.5	0.5	1.5	0	7	1.5	1.33	6.83	5	6	3.5	6.5
ENSG00000162601	26	0	5	21	28	18	29	14	15	15	8	29	23	14	0	15	3	36	14	5	33	0	10	7	14	23	42	15	54.5	27	0	0	7	19	2	5	107	24	1	0	0	2	7	0	6	7	29	6	17
ENSG00000283445	0	0	0	0	0	0	0	0	0	0	0	0	0	0	0	0	0	0	0	0	0	0	0	0	0	0	0	0	0	0	0	0	0	0	0	0	0	0	0	0	0	0	0	0	0	0	0	0	0
ENSG00000177606	66	100	462.5	117	85	65	67	368.5	146	50	31	76	80	185	14	65	210	172	1	6	61	74	295	84	33	83	156	122	192	101	111	426	41	7	91	28	115	32	114	15	218	61	61	157	234	60.5	235	37	23
ENSG00000234807	0	0	0	0	0	0	0	0	0	0	0	0	0	0	0	0	0	1	0	0	0	0	0	0	0	0	0	0	0	0	0	0	0	0	0	0	0	0	0	0	0	0	0	0	0	0	0	0	0
ENSG00000272226	0	0	0	0	0	0	0	0	0	0	0	0	0	0	0	0	0	0	0	0	0	0	0	0	0	0	0	0	0	0	0	0	0	0	0	0	0	0	0	0	0	0	1	0	0	0	0	0	0
ENSG00000231740	0	0	0	0	0	0	0	0	0	0	0	0	0	0	0	0	0	0	0	0	0	0	0	0	0	0	0	0	0	0	0	0	0	0	0	0	0	0	0	0	0	0	0	0	0	0	0	0	0
ENSG00000232453	0	0	0	0	0	4	3	0	0	0	16	0	0	0	0	0	0	1	0	0	0	0	0	1	0	0	0	0	0	0	0	0	0	0	0	0	0	0	0	0	0	19	0	0	0	0	0	3	0
ENSG00000237352	0	0	0	0	0	0	0	0	0	0	0	0	0	0	0	0	0	0	0	0	0	0	0	0	0	0	0	0	0	0	0	0	0	0	0	0	0	0	0	0	0	0	0	0	0	0	0	0	0
ENSG00000228121	1.33	0	0	1.5	0	1	0	0	0	0	0	0	0	1.25	0	0	0.33	0	1	0	0.33	0	0	0	0	0	0	0	0	0	0	0.5	0	0.58	0	0	0.67	0	0	0	0	0	0	0	0	0	0	0	1
ENSG00000241042	0	0	0	0	0	0	0	0	0	0	0	0	0	0	0	0	0	0	0	0	0	0	0	0	0	0	0	0	0	0	0	0	0	0	0	0	0	0	0	0	0	0	0	0	0	0	0	0	0
ENSG00000235215	0	0	0	0	0	0	0	0	0	0	0	0	0	0	0	0	0	0	0	0	0	0	0	0	0	0	0	0	0	0	0	0	0	0	0	0	0	0	0	0	0	0	0	0	0	0	0	0	0
ENSG00000224609	0	0	0	0	0	0	0	0	0	0	0	0	0	0	0	0	0	0	0	0	0	0	0	0	0	0	0	0	0	0	0	0	0	0	0	0	0	0	0	0	0	0	0	0	0	0	0	0	0
ENSG00000270457	0	0	0	0	0	0	0	0	0	0	0	0	0	0	0	0	0	0	0	0	0	0	0	0	0	0	0	0	0	0	0	0	0	0	0	0	0	0	0	0	0	0	0	0	0	0	0	0	0
ENSG00000172456	3	0	0	0	0	1	0	0	0	0	0	0	0	0	0	0	12	0	0	0	0	0	0	0	1	0	15	0	0	21	103	0	12	0	0	13	0	0	0	50.5	0	0	0	0	0	0	0	0	0
ENSG00000266150	0	0	0	0	0	0	0	0	0	0	0	0	0	0	0	0	0	0	0	0	0	0	0	0	0	0	0	0	0	0	0	0	0	0	0	0	0	0	0	0	0	0	0	0	0	0	0	0	0
ENSG00000226883	0	0	0	0	0	0	0	0	0	0	0	0	0	0	0	0	0	0	0	0	0	0	0	0	0	0	0	0	0	0	0	0	0	0	0	0	0	0	0	0	0	0	0	0	0	0	0	0	0
ENSG00000134709	0	0	0	0	0	0	0	0	0	0	0	0	0	0	0	0	0	0	0	0	0	0	0	0	0	0	0	0	0	0	0	0	0	0	0	0	0	0	0	0	0	0	0	0	0	0	0	0	0
ENSG00000134716	0	0	0	0	0	0	2	0	0	0	0	0	0	0	0	0	0	0	0	0	0	0	0	0	0	0	0	0	0	0	0	0	0	0	0	0	0	0	0	0	0	0	0	0	0	0	0	0	0
ENSG00000265535	0	0	0	0	0	0	0	0	0	0	0	0	0	0	0	0	0	0	0	0	0	0	0	0	0	0	0	0	0	0	0	0	0	0	0	0	0	0	0	0	0	0	0	0	0	0	0	0	0
ENSG00000162598	0	0	0	0	0	0	0	0	0	0	0	0	0	0	0	0	0	0	0	0	0	0	0	0	0	0	0	0	0	0	0	0	0	0	0	0	0	0	0	0	0	0	0	0	0	0	0	0	0
ENSG00000229332	0	0	0	0	0	0	0	0	0	0	0	0	0	0	0	0	0	0	0	0	0	0	0	0	0	0	0	0	0	0	0	0	0	0	0	0	0	0	0	0	0	0	0	0	0	0	0	0	0
ENSG00000238242	0	0	0	0	0	0	0	0	0	0	0	0	0	0	0	0	0	0	0	0	0	0	0	0	0	0	0	0	0	0	0	0	0	0	0	0	0	0	0	0	0	0	0	0	0	0	0	0	0
ENSG00000226476	0	0	23	0	26.33	1	0	0	0	0	0	0	0	0	0	0	0	0	2	0	6	0	1	0	0	0	0	0	6	0	0	0	7	0	0	0	4	0	0	0	0	0	6	0	0	0	0	0	3
ENSG00000231252	0	0	0	0	0	0	0	0	0	0	0	0	0	0	0	0	0	0	0	0	0	0	0	0	0	0	0	0	0	0	0	0	0	0	0	0	0	0	0	0	0	0	0	0	0	0	0	0	0
ENSG00000162599	14	13	0	14	32	8	5	23	26	2	10	0	3	5	20	2	4	20	12	0	8	0	99	26	15	0	4	3	15	14.06	0	5	11	16	0	4	22	0	0	1	6	6	14	0	1	15	34	2	40
ENSG00000237928	0	0	0	0	0	0	0	0	0	0	0	0	0	0	0	0	0	0	0	0	0	0	0	0	0	0	0	0	0	0	0	0	0	0	0	0	0	0	0	0	0	0	0	0	0	0	0	0	0
ENSG00000237853	0	0	0	0	0	0	0	0	0	0	0	0	0	0	0	0	0	0	0	0	0	0	0	0	0	0	0	0	0	0	0	0	2	0	0	0	0	0	0	0	0	0	0	0	0	0	0	0	0
ENSG00000284808	0	0	0	0	0	0	0	0	0	0	0	0	0	0	0	0	0	0	0	0	0	0	0	0	0	0	0	0	0	0	0	0	0	0	0	0	0	0	0	0	0	0	0	0	0	0	0	0	0
ENSG00000287224	0	0	0	0	0	0	0	0	0	0	0	0	0	0	0	0	0	0	0	0	0	0	0	0	0	0	0	0	0	0	0	0	0	0	0	0	0	0	0	0	0	0	0	0	0	0	0	0	0
ENSG00000223920	0	0	0	0	0	0	0	0	0	0	0	0	0	0	0	0	0	0	0	0	0	0	0	0	0	0	0	0	0	0	0	0	0	0	0	0	0	0	0	0	0	0	0	0	0	0	0	0	0
ENSG00000162604	63	59	42	38	50	15	10	13	0	13	18	15	10	0	25	4	31	36	1	3	42	0	52.5	0	10	0	0	54	111	35	0	0	15	3	25	4	82.5	30	1	49.5	17	19	44	16	98.5	45	0	12	18
ENSG00000271200	0	0	0	0	0	0	0	0	0	0	0	0	0	0	0	0	0	0	0	0	0	0	0	0	0	0	0	0	0	0	0	0	0	0	0	0	0	0	0	0	0	0	0	0	0	0	0	0	0
ENSG00000132849	0	0	0	0	0	0	0	0	0	0	0	0	0	0	0	0	0	0	0	0	0	0	0	0	0	0	0	0	0	0.06	0	0	0	0	0	0	0	0	0	0	0	0	0	0	0	0	0	0	0
ENSG00000200575	0	0	0	0	0	0	0	0	0	0	0	0	0	0	0	0	0	0	0	0	0	0	0	0	0	0	0	0	0	0	0	0	0	0	0	0	0	0	0	0	0	0	0	0	0	0	0	0	0
ENSG00000212360	0	0	0	0	0	0	0	0	0	0	0	0	0	0	0	0	0	0	0	0	0	0	0	0	0	0	0	0	0	0	0	0	0	0	0	0	0	0	0	0	0	0	0	0	0	0	0	0	0
ENSG00000236646	0	0	0	0	0	0	0.5	0	0	0	0	0	0	0	0	0	0	0	0	0	0	0	0	0	0	0	0	0	0	0	0	0	0	0	0	0	0	0	0	0	0.5	0	0	0	0.5	0	0	0	0
ENSG00000242860	0	0	0	0	0	0	0	0	0	0	0	0	0	0	0	0	0	0	0	0	0	0	0	0	0	0	0	0	0	0	0	0	0	0	0	0	0	0	0	0	0	0	0	0	0	0	0	0	0
ENSG00000263908	0	0	0	0	0	0	0	0	0	0	0	0	0	0	0	0	0	0	0	0	0	0	0	0	0	0	0	0	0	0	0	0	0	0	0	0	0	0	0	0	0	0	0	0	0	0	0	0	0
ENSG00000283690	0	0	0	0	0	0	0	0	0	0	0	0	0	0	0	0	0	0	0	0	0	0	0	0	0	0	0	0	0	0	0	0	0	0	0	0	0	0	0	0	0	0	0	0	0	0	0	0	0
ENSG00000234204	0	0	0	0	0	0	0	0	0	0	0	0	0	0	0	0	0	0	0	0	0	0	0	0	0	0	0	0	0	0	0	0	0	0	0	0	0	0	0	0	0	0	0	0	0	0	0	0	0
ENSG00000234088	0	0	0	0	0	0	0	0	0	0	0	0	0	0	0	0	0	0	0	0	0	0	0	0	0	0	0	0	0	0	0	0	0	0	0	0	0	0	0	0	0	0	0	0	0	0	0	0	0
ENSG00000240563	0	0	0	0	0	0	0	0	0	0	0	0	0	0	0	0	0	0	0	0	0	0	0	0	0	0	0	0	0	0	0	0	0	9	0	0	0	0	0	0	0	0	0	0	0	0	0	0	0
ENSG00000237227	0	0	0	0	0	0	0	0	0	0	0	0	0	0	0	0	0	0	0	0	0	0	0	0	0	0	0	0	0	0	0	0	0	0	0	0	0	0	0	0	0	0	0	0	0	0	0	0	0
ENSG00000200174	0	0	0	0	0	0	0	0	0	0	0	0	0	0	0	0	0	0	0	0	0	0	0	0	0	0	0	0	0	0	0	0	0	0	0	0	0	0	0	0	0	0	0	0	0	0	0	0	0
ENSG00000132854	0	0	0	0	0	0	0	0	0	0	0	0	0	0	0	0	0	0	0	0	0	0	0	0	0	0	0	0	0	0	0	0	0	0	0	0	0	0	0	0	0	0	0	0	0	0	0	0	0
ENSG00000201153	0	0	0	0	0	0	0	0	0	0	0	0	0	0	0	0	0	0	0	0	0	0	0	0	0	0	0	0	0	0	0	0	0	0	0	0	0	0	0	0	0	0	0	0	0	0	0	0	0
ENSG00000162607	14	0	0	30	59	14	6	0	21	18	4	28	23	18	17	7	26	19	0	13	53	57	14	17	19	0	0	26	61	59	0	0	18	8	3	17	94	12	7	38	32	16	10	1	26	0	0	11	48
ENSG00000116641	6	0	0	5	0	2	0	0	0	7	1	0	1	19	0.06	0	0	5.33	0	0	4	0	0	0	0	0	0	0	2	2	0	6	2	0	0	1	20	3	0	0	0	0	3	0	0	0	0	6	0
ENSG00000270549	0	0	0	0	0	0	0	0	0	0	0	0	0	0	0	0	0	0	0	0	0	0	0	0	0	0	0	0	1	0	0	0	0	0	0	0	0	0	0	0	0	0	0	0	0	0	0	0	0
ENSG00000132855	0	0	0	0	0	0	0	0	0	0	0	0	0	0	0	0	0	0	0	0	0	0	0	0	0	0	0	0	0	0	0	0	0	0	0	0	0	0	0	0	0	0	0	0	0	0	0	0	0
ENSG00000278967	0	0	0	0	0	0	0	0	0	0	0	0	0	0	0	0	0	0	0	0	0	0	0	0	0	0	0	0	0	0	0	0	0	0	0	0	0	0	0	0	0	0	0	0	0	0	0	0	0
ENSG00000213703	0	0	0	0	0	0	0	0	0	0	0	0	0	0	0	0	0	0	0	0	0	0	0	0	0	0	0	0	0	0	0	0	0	0	0	0	0	0	0	0	0	0	0	0	0	0	0	0	0
ENSG00000235545	0	0	0	0	0	0	0	0	0	0	0	0	0	0	0	0	0	0	0	0	0	0	0	0	0	0	0	0	0	0	0	0	0	0	0	0	0	0	0	0	0	0	0	0	0	0	0	0	0
ENSG00000125703	9	0	0	22	17	5	0	0	0	3	4	7	0	0	0	1	0	0	5	0	8	0	4	0	0	0	0	3	18	23	0	11	10	0	0	3	38	16	0	30	0	0	11	13	0	0	27	1	13
ENSG00000234318	0	0	0	0	0	0	0	0	0	0	0	0	0	0	0	0	0	0	0	0	0	0	0	0	0	0	0	0	0	0	0	0	0	0	0	0	0	0	0	0	0	0	0	0	0	0	0	0	0
ENSG00000237163	0	0	0	0	0	0	0	0	0	0	0	0	0	0	0	0	0	0	0	0	0	0	0	0	0	0	0	0	0	0	0	0	0	0	0	0	0	0	0	0	0	0	0	0	0	0	0	0	0
ENSG00000229537	0	0	0	0	0	0	0	0	0	0	0	0	0	0	0	0	0	0	0	0	0	0	0	0	0	0	0	0	0	0	0	0	0	0	0	0	0	0	0	0	0	0	0	0	0	0	0	0	0
ENSG00000286455	0	0	0	0	0	0	0	0	0	0	0	0	0	0	0	0	0	0	0	0	0	0	0	0	0	0	0	0	0	0	0	0	0	0	0	0	0	0	0	0	0	0	0	0	0	0	0	0	0
ENSG00000227485	0	0	0	0	0	0	0	0	0	0	0	0	0	0	0	0	0	0	0	0	0	0	0	0	0	0	0	0	0	0	0	0	0	0	0	0	0	0	0	0	0	0	0	0	0	0	0	0	0
ENSG00000229225	0	0	0	0	0	0	0	0	0	0	0	0	0	0	0	0	0	0	0	0	0	0	0	0	0	0	0	0	0	0	0	0	0	0	0	0	0	0	0	0	0	0	0	0	0	0	0	0	0
ENSG00000203605	0	0	0	0	0	0	0	0	0	0	0	0	0	0	0	0	0	0	0	0	0	0	0	0	0	0	0	0	0	0	0	0	0	0	0	0	0	0	0	0	0	0	0	0	0	0	0	0	0
ENSG00000224209	0	0	0	0	0	0	0	0	0	0	0	0	0	0	0	0	0	0	0	0	0	0	0	0	0	0	0	0	0	0	0	0	0	0	0	0	0	0	0	0	0	0	0	0	0	0	0	0	0
ENSG00000252259	0	0	0	0	0	0	0	0	0	0	0	0	0	0	0	0	0	0	0	0	0	0	0	0	0	0	0	0	0	0	0	0	0	0	0	0	0	0	0	0	0	0	0	0	0	0	0	0	0
ENSG00000228734	0	0	0	0	0	0	0	0	0	0	0	0	0	0	0	0	0	0	0	0	0	0	0	0	0	0	0	0	0	0	0	0	0	0	0	0	0	0	0	0	0	0	0	0	0	0	0	0	0
ENSG00000223683	0	0	0	0	0	0	0	0	0	0	0	0	0	0	0	0	0	0	0	0	0	0	0	0	0	0	0	0	0	0	0	0	0	0	0	0	0	0	0	0	0	0	0	0	0	0	0	0	0
ENSG00000230798	0	0	0	0	0	0	0	0	0	0	0	0	0	0	0	0	0	0	0	0	0	0	0	0	0	0	0	3	1	2.5	0	1	1	0	0	0	0	0	0	0	0	0	1	0	0	0	0	0	0
ENSG00000187140	0	0	0	0	0	0	0	0	0	0	0	0	0	0	0	0	0	0	0	0	0	0	0	0	0	0	0	1	0	0	0	0	0	0	0	0	0	0	0	0	0	0	0	0	0	0	0	0	0
ENSG00000275836	0	0	0	0	0	0	0	0	0	0	0	0	0	0	0	0	0	0	0	0	0	0	0	0	0	0	0	0	0	0	0	0	0	0	0	0	0	0	0	0	0	0	0	0	0	0	0	0	0
ENSG00000252784	0	0	0	0	0	0	0	0	0	0	0	0	0	0	0	0	0	0	0	0	0	0	0	0	0	0	0	0	0	0	0	0	0	0	0	0	0	0	0	0	0	0	0	0	0	0	0	0	0
ENSG00000236674	0	0	0	0	0	0	0	0	0	0	0	0	0	0	0	0	0	0	0	0	0	0	0	0	0	0	0	0	0	0	0	0	0	0	0	0	0	0	0	0	0	0	0	0	0	0	0	0	0
ENSG00000088035	13	0	0	6	0	0	0	0	0	0	0	0	0	0	2	0	0	5	0	0	0	31	31	11	1	0	0	0	0	0	29	0	9	13	20	2	14	0	0	0	14	0	11	0	0	3	0	0	0
ENSG00000142856	12	0	0	13	8	15	2	8	0	13	3	6	6	1	15	3	17	8	18	3	11	62	0	18	6	3	57	32	18	6	0	0	2	9	11	4	18	19	4	0	21	9	1	0	0	0	0	10	1
ENSG00000286429	0	0	0	0	0	0	0	0	0	0	0	0	0	0	0	0	0	0	0	0	0	0	0	0	0	0	0	0	0	0	0	0	0	0	0	0	0	0	1	0	0	0	0	0	0	0	0	0	0
ENSG00000203965	0	0	0	3	0	6	0	0	0	0	5	0	3	0	0	0	0	0	0	0	0	0	0	0	0	0	0	11	0	0	0	0	8	0	0	0	8	0	0	0	0	0	0	0	0	0	0	1	0
ENSG00000264271	0	0	0	0	0	0	0	0	0	0	0	0	0	0	0	0	0	0	0	0	0	0	0	0	0	0	0	0	0	0	0	0	0	0	0	0	0	0	0	0	0	0	0	0	0	0	0	0	0
ENSG00000251720	0	0	0	0	0	0	0	0	0	0	0	0	0	0	0	0	0	0	0	0	0	0	0	0	0	0	0	0	0	0	0	0	0	0	0	0	0	0	0	0	0	0	0	0	0	0	0	0	0
ENSG00000116652	0	0	0	0	0	0	0	0	0	0	0	0	0	0	0	0	0	0	0	0	0	0	0	0	0	0	1.5	0	0	0	0	0	0	0.5	0	0	0	0	0	0	0	0	0	0	0	0	0	0	0.5
ENSG00000276884	0	0	0	0	0	0	0	0	0	0	0	0	0.5	0	0	0	0	0	0	0	0	0.5	0	0	0	0	0.33	0	0	0	0	0	0	0	0	0	0	0	0	0	0	0	0	0	0	0	0	0	0
ENSG00000278287	0	0	0	0	0	0	0	0	0	0	0	0	0	0	0	0	0	0	0	0	0	0	0	0	0	0	0.33	0	0	0	0	0	0	0	0	0	0	0	0	0	0	0	0	0	0	0	0	0	0
ENSG00000277565	0	0	0	0	0	0	0	0	0	0	0	0	0	0	0	0	0	0	0	0	0	0	0	0	0	0	0.33	0	0	0	0	0	0	0	0	0	0	0	0	0	0	0	0	0	0	0	0	0	0
ENSG00000275823	0	0	0	0	0	0	0	0	0	0	0	0	0	0	0	0	0	0	0	0	0	0	0	0	0	0	0	0	0	0	0	0	0	0	0	0	0	0	0	0	0	0	0	0	0	0	0	0	0
ENSG00000277689	0	0	0	0	0	0	0	0	0	0	0	0	0	0	0	0	0	0	0	0	0	0	0	0	0	0	0	0	0	0	0	0	0	0	0	0	0	0	0	0	0	0	0	0	0	0	0	0	0
ENSG00000274199	0	0	0	0	0	0	0	0	0	0	0	0	0	0	0	0	0	0	0	0	0	0	0	0	0	0	0.5	0	0	0	0	0	0	0	0	0	0	0	0	0	0	0	0	0	0	0	0	0	0
ENSG00000079739	0	0	0	0	0	0	0	0	0	0	0	0	0	0	0	0	0	0	0	0	0	0	0	0	0	0	0	0	0	0	0	0	0	0	0	0	0	0	0	0	0	0	0	0	0	0	0	0	0
ENSG00000244256	0	0	0	0	0	0	0	0	0	0	0	0	0	0	0	0	0	0	0	0	0	0	0	0	0	0	0	0	0	0	0	0	0	0	0	0	0	0	0	0	0	0	0	0	0	0	0	0	0
ENSG00000185483	0	0	0	0	0	0	0	0	0	0	0	0	0	0	0	0	0	0	0	0	0	0	0	0	0	0	0	0	0	0	0	0	0	0	0	0	0	0	0	0	0	0	0	0	0	0	0	0	0
ENSG00000177452	0	0	0	0	0	0	0	0	0	0	0	0	0	0	0	0	0	0	0	0	0	0	0	0	0	0	0	0	0	0	0	0	0	0	0	0	0	0.5	0	0.2	0	0	0	0	0	0	0	0	0
ENSG00000228056	0	0	0	0	0	0	0	0	0	0	0	1	0	0	0	0	0	0	0	0	0	0	0	0	0	0	0	0	0	0	0	0	0	0	0	0	0	0	0	0	0	0	0	0	0	0	0	0	0
ENSG00000207190	0	0	0	0	0	0	0	0	0	0	0	0	0	0	0	0	0	0	0	0	0	0	0	0	0	0	0	0	0	0	0	0	0	0	0	0	0	0	0	0	0	0	0	0	0	0	0	0	0
ENSG00000200508	0	0	0	0	0	0	0	0	0	0	0	0	0	0	0	0	0	0	0	0	0	0	0	0	0	0	0	0	0	0	0	0	0	0	0	0	0	0	0	0	0	0	0	0	0	0	0	0	0
ENSG00000223949	0	0	0	0	0	0	0	0	0	0	0	0	0	0	0	0	0	0	0	0	0	0	0	0	0	0	0	0	0	0	0	0	0	0	0	0	0	0	0	0	0	0	0	0	0	0	0	0	0
ENSG00000284928	0	0	0	0	0	0	0	0	0	0	0	0	0	0	0	0	0	0	0	0	0	0	0	0	0	0	0	0	0	0	0	0	0	0	0	0	0	0	0	0	0	0	0	0	0	0	0	0	0
ENSG00000177414	0	0	0	0	0	0	0	0	0	0	0	0	0	0	0	0	0	0	0	0	0	0	0	0	0	0	0	0	0	0	0	0	0	0	0	0	0	0	0	0	0	0	0	0	0	0	0	0	0
ENSG00000238653	0	0	0	0	0	0	0	0	0	0	0	0	0	0	0	0	0	0	0	0	0	0	0	0	0	0	0	0	0	0	0	0	0	0	0	0	0	0	0	0	0	0	0	0	0	0	0	0	0
ENSG00000158966	0	0	0	0	0	0	0	0	0	0	0	0	0	0	0	0	0	0	0	0	0	0	0	0	0	0	0	0	0	0	0	0	0	0	0	1	0	0	0	0	0	0	0	0	0	0	0	0	0
ENSG00000264470	0	0	0	0	0	0	0	0	0	0	0	0	0	0	0	0	0	0	0	0	0	0	0	0	0	0	0	0	0	0	0	0	0	0	0	0	0	0	0	0	0	0	0	0	0	0	0	0	0
ENSG00000162437	1	0	0	0	0	0	0	0	0	0	0	0	0	0	0	0	0	0	0	0	0	0	0	0	0	0	0	0	0	0	0	0	2	5	0	0	0	0	0	0	0	0	0	0	0	0	0	0	0
ENSG00000162434	6	13	48	7	0	24	8	11	0	0	14	6	11	8	0	0	10	0	18	8	1	0	20	6	16	0	12	0	8	3	0	4	35	0	6	11	28	1	11	0	3	1	37.5	47.5	67	35	0	10	0
ENSG00000234784	0	0	0	0	0	0	0	0	0	0	0	0	0	0	0	0	0	0	0	0	0	0	0	0	0	0	0	0	0	0	0	0	0	0	0	0	0	0	0	0	0	0	0	0	0	0	0	0	0
ENSG00000233877	0	0	0	0	0	0	0	0	0	0	2	0	0	0	0	0	0	0	0	0	0	0	0	0	0	0	0	0	0	0	0	0	0	0	0	0	0	0	0	0	0	0	0	0	0	0	0	0	0
ENSG00000226891	0	0	0	0	0	0	0	0	0	0	0	0	0	0	0	0	0	0	0	0	0	0	0	1	0	0	0	0	0	0	0	0	0	0	0	0	0	0	0	0	0	0	0	0	0	0	0	0	0
ENSG00000185031	0	0	0	0	0	0	0	0	0	0	0	0	0	0	0	0	0	0	0	0	0	0	0	0	0	0	0	0	0	0	0	0	0	0	0	0	0	0	0	0	0	0	0	0	0	0	0	0	0
ENSG00000272506	0	0	0	0	0	0	0	0	0	0	0	0	0	0	0	0	0	0	0	0	0	0	0	0	0	0	0	0	0	0	0	0	0	0	0	0	0	0	0	0	0	0	0	0	0	0	0	0	0
ENSG00000212257	0	0	0	0	0	0	0	0	0	0	0	0	0	0	0	0	0	0	0	0	0	0	0	0	0	0	0	0	0	0	0	0	0	1	0	0	0	0	0	0	0	0	0	0	0	0	0	0	0
ENSG00000265996	0	0	0	0	0	0	0	0	0	0	0	0	0	0	0	0	0	0	0	0	0	0	0	0	0	0	0	0	0	0	0	0	0	0	0	0	0	0	0	0	0	0	0	0	0	0	0	0	0
ENSG00000199135	0	0	0	0	0	0	0	0	0	0	0	0	0	0	0	0	0	0	0	0	0	0	0	0	0	0	0	0	0	0	0	0	0	0	0	0	0	0	0	0	0	0	0	0	0	0	0	0	0
ENSG00000235804	0.25	0	0.17	0	0	0	0	0	0	0	0	0	0	0	0	0	0	0	0	0	0	0	0	0	0	0	0	0	0	0	0	0	0	0	0	0	0	0	0	0	0	0	0	0	0	0	0	0	0
ENSG00000234496	0	0	0	0	0	0	0.83	0	0	0	0	0	0	1	0	0	0	0	0	0.5	0	0	0	0	0	0	0	0	0.5	0	0	0	0	0.83	0	0.5	0.5	0	0	0	0	0.5	0	0	0	0	0	0	0.5
ENSG00000162433	0	0	0	0.33	0	0	0	5.83	0	0.5	0.33	0.33	0	0	0	0	0	4	0	0	9.5	4.33	1	5	0.33	0	0	0.5	0	0	0	1	0	0	0.33	7.5	0	3	3	0	11	0	5	0	0	0	0	0.5	0
ENSG00000231622	0	0	0	0	0	0	0	0	0	0	0	0	0	0	0	0	0	0	0	0	0	0	0	0	0	0	0	0	0	0	0	0	0	0	0	0	0	0	0	0	0	0	0	0	0	0	0	0	0
ENSG00000116675	37	0	63.5	0	0	5	3	0	0	0	1	0	1	32.5	0	0	7	4	4	0	6	0	0	0	0	4	0	16	0	0	0	0	7	0	1	10	48	0	1	0	0	0	16	0	0	0	0	1	12
ENSG00000229294	0	0	0	0	0	0	0	0	0	0	0	0	0	0	0	0	0	0	0	0	0	0	1	0	0	0	0	0	0	0	0	0	0	0	0	0	0	0	0	0	0	0	0	0	0	0	0	0	0
ENSG00000234144	0	0	0	0	0	0	0	0	0	0	0	0	1	0	0	0	0	0	0	0	0	0	0	0	0	0	0	0	0	0	0	0	0	0	0	0	0	0	0	0	0	0	0	0	0	0	0	0	0
ENSG00000222624	0	0	0	0	0	0	0	0	0	0	0	0	0	0	0	0	0	0	0	0	0	0	0	0	0	0	0	0	0	0	0	0	0	0	0	0	0	0	0	0	0	0	0	0	0	0	0	0	0
ENSG00000213625	34.5	0	0	0	0	26.5	0	3	3	0	31.6	0	6	0	0	3	0	0.5	0	24.33	4	0	9	1.5	0	2	79.5	0	15.5	7	9	8.75	37.5	0	1	27.5	23.5	3	1.5	44.2	11	0	49.5	0	81	42.5	0	25.5	1
ENSG00000116678	22.5	32	68	0	6	12.5	5	0	3	0	17.5	1	6	0	7	1	10	9.5	0	2.33	10	22	44	7.5	0	0	75.5	3	22.5	1	3	0	11.5	0	0	7.5	46.5	13	5.5	0	5	33	24.5	0	5	7.5	0	24.5	14.25
ENSG00000237852	0	0	0	0	0	1	0	0	0	0	0	0	0	0	0	0	0	0	0	0.33	0	0	0	0	0	0	0	0	0	0	0	3.25	1	0	0	0	0	0	0	0	0	0	0	0	5	0	0	0	0
ENSG00000224570	0	0	0	0	0	0	0	0	0	0	0	0	0	0	0	0	0	0	0	0	0	0	0	0	0	0	0	0	0	0	0	0	0	0	0	0	0	0	0	0	0	0	0	0	0	0	0	0	0
ENSG00000285079	0	0	0	0	0	0	0	0	0	0	0	0	0	0	0	0	0	0	0	0	0	0	0	0	0	0	0	0	0	0	0	0	0	0	0	0	0	0	0	0	0	0	0	0	0	0	0	0	0
ENSG00000239319	0	0	0	0	0	0	0	0	0	0	0	0	0	0	0	0	0	0	0	0	0	0	0	0	0	0	0	0	0	0	0	0	0	0	0	0	0	0	0	0	0	0	0	0	0	0	0	0	0
ENSG00000184588	0	0	0	0	0	0	0	0	0	0	0	0	0	0	0	0	0	0	0	0	0	0	0	0	0	0	0	0	0	0	0	0	0	0	0	0	0	0	0	0	0	0	0	0	0	0	0	0	0
ENSG00000227466	0	0	0	0	0	0	0	0	0	0	0	0	0	0	0	0	0	0	0	0	0	0	0	0	0	0	0	0	0	0	0	0	0	0	0	0	0	0	0	0	0	0	0	0	0	0	0	0	0
ENSG00000223152	0	0	0	0	0	0	0	0	0	0	0	0	0	0	0	0	0	0	0	0	0	0	0	0	0	0	0	0	0	0	0	0	0	0	0	0	0	0	0	0	0	0	0	0	0	0	0	0	0
ENSG00000118473	0	0	0	0	0	0	0	0	0	0	0	0	0	0	0	0	0	0	0	0	0	0	0	0	0	0	0	0	0	0	0	0	0	0	0	0	0	0	0	0	0	0	0	0	0	0	0	0	0
ENSG00000264720	0	0	0	0	0	0	0	0	0	0	0	0	0	0	0	0	0	0	0	0	0	0	0	0	0	0	0	0	0	0	0	0	0	0	0	0	0	0	0	0	0	0	0	0	0	0	0	0	0
ENSG00000248458	0	0	0	0	0	0	0	0	0	0	0	0	0	0	0	0	0	0	0	0	0	0	0	0	0	0	0	0	0	0	0	0	0	0	0	0	0	0	0	0	0	0	0	0	0	0	0	0	0
ENSG00000152760	0	0	0	0	0	0	0	0	0	0	0	0	0	0	0	0	0	0	0	0	0	0	0	0	0	0	0	0	0	0	0	0	0	0	0	0	0	0	0	0	0	0	0	0	0	0	0	0	0
ENSG00000172410	0	0	0	0	0	0	0	0	0	3	0	0	0	0	0	0	31	5	0	0	0	0	0	0	0	0	0	0	1	0	0	0	0	0	0	0	0	0	0	19.5	0	0	0	17	0	0	0	0	0
ENSG00000152763	41	28.5	32	10	0	16	5	0	0	11	0	5	5	0	0	0	4	2	0	0	0	0	30	6	0	1	0	1	17	0	22	6	3	3	2	1	25	8	0	13.5	16	9	1	0	21	14	0	1	12
ENSG00000231080	0	0	0	0	0	1	0	0	0	0	0	0	0	0	0	0	0	0	0	0	0	0	2	0	0	0	0	0	0	0	0	0	0	0	0	0	1	0	0	0	0	0	0	0	1	0	0	0	1
ENSG00000198160	171	91	110	122.5	121	41	55	92	50	45	36	57	55	87	43	15	62	97	28	13	125	35	142	37	75	19	94.5	38	198	120	22	4	24	14	7	9	266	51	43	118	26	84	13	109	153.5	23	207	22	89
ENSG00000116704	7	0	0	0	0	1	1	10	1	5	0	1	0	0	0	4	0	0	0	0	0	0	17	0	2	0	0	1	4	0	1	0	11	0	0	0	8	0	0	0	0	0	4	0	0	4	0	1	0
ENSG00000203963	0	0	0	0	0	0	0	0	0	0	0	0	0	0	0	0	0	0	0	0	0	0	0	0	0	0	0	0	0	0	1	0	0	0	0	0	0	0	0	0	0	0	0	0	0	0	0	0	0
ENSG00000252433	0	0	0	0	0	0	0	0	0	0	0	0	0	0	0	0	0	0	0	0	0	0	0	0	0	0	0	0	0	0	0	0	0	0	0	0	0	0	0	0	0	0	0	0	0	0	0	0	0
ENSG00000275678	0	0	0	0	0	0	0	0	0	0	0	0	0	0	0	0	0	0	0	0	0	0	0	0	0	0	0	0	0	0	0	0	0	0	0	0	0	0	0	0	0	0	0	0	0	0	0	0	0
ENSG00000162594	4	0	0	7	0	8	7	0	0	1	6	0	6	0	3	0	0	0	0	0	0	0	0	5	4	0	0	6	0	2	0	5	11	0	0	10	0	0	1	19	0	0	4	0	28	12	0	1	0
ENSG00000253074	0	0	0	0	0	0	0	0	0	0	0	0	0	0	0	0	0	0	0	0	0	0	0	0	0	0	0	0	0	0	0	0	0	0	0	0	0	0	0	0	0	0	0	0	0	0	0	0	0
ENSG00000252116	0	0	0	0	0	0	0	0	0	0	0	0	0	0	0	0	0	0	0	0	0	0	0	0	0	0	0	0	0	0	0	0	0	0	0	0	0	0	0	0	0	0	0	0	0	0	0	0	0
ENSG00000228523	0	0	0.33	0	0	0	0	0	0	0	0	0	0	0	0	0	0	0	0	0	0	0	1	0	0	0	0.25	0	0.25	0	0	0	0	0	0.33	0	0	0	0	0	0	0	0	0	0.33	0	0.25	0	0
ENSG00000081985	11	0	0	0	0	0	2	1	0	4	1	0	0	0	0	0	0	11	0	0	1	1	5	0.06	0	0	0	0	0	1	25	0	0	1	0	1	3	1	3	0	0	0	0	0	2	0	0	0	2
ENSG00000142864	129.25	139.17	66.17	161.08	66.25	73.92	52.17	121.08	82.67	38.25	53.67	63.42	65	102.33	98.33	14	91.5	99.08	28.58	37	71	25.17	107.58	35.08	60.33	22.25	59	37.83	146.25	98	21	30.33	24.83	17.83	49.08	48.92	163.75	69.58	20.5	180.42	76	53	98.42	87.5	67.42	82.5	130.75	41.58	60.33
ENSG00000223263	0	0	0	0	0	0	0	0	0	0	0	0	0	0	0	0	0	0	0	0	0	0	0	0	0	0	0	0	0	0	0	0	0	0	0	0	0	0	0	0	0	0	0	0	0	0	0	0	0
ENSG00000235200	0	0	0	0	0	0	0	0	0	0	0	0	0	0	0	0	0	0	0	0	0	0	0	0	0	0	0	0	0	0	0	0	0	0	0	0	0	0	0	0	0	0	0	0	0	0	0	0	0
ENSG00000207504	0	0	0	0	0	0	0	0	0	0	0	0	0	0	0	0	0	0	0	0	0	0	0	0	0	0	0	0	0	0	0	0	0	0	0	0	0	0	0	0	0	0	0	0	0	0	0	0	0
ENSG00000238139	0	0	0	0	0	0	0	0	0	0	0	0	0	0	0	0	0	0	0	0	0	0	0	0	0	0	0	0	0	0	0	0	0	0	0	0	0	0	0	0	0	0	0	0	0	0	0	0	0
ENSG00000242482	0	0	0	0	0	0	0	0	0	0	0	0	0	0	0	0	0	0	0	0	0	0	0	0	0	0	0	0	0	0	0	0	0	0	0	0	0	0	0	0	0	0	0	0	0	0	0	0	0
ENSG00000232048	0	0	0	0	0	0	0	0	0	0	0	0	0	0	0	0	0	0	0	0	0	0	0	0	0	0	0	0	0	0	0	0	0	0	0	0	0	0	0	0	0	0	0	0	0	0	0	0	0
ENSG00000116717	126	0	49	17	63	47	9	0	6	0	37	6	14	56	49	2	68	22	69	16	49	58	34	32	28	0	143	7	31	35	0	29	37	27	4	63.5	28	4	9	19	13	21	51	24	369	70	75	26	55
ENSG00000172380	5	0	0	0	0	0	0	0	0	0	1	0	0	0	0	2	0	7	0	0	0	0	0	0	0	0	0	0	0	0	0	0	0	0	0	14	2	2	0	0	0	0	0	0	0	0	0	0	0
ENSG00000238778	0	0	0	0	0	0	0	0	0	0	0	0	0	0	0	0	0	0	0	0	0	0	0	0	0	0	0	0	0	0	0	0	0	0	0	0	0	0	0	0	0	0	0	0	0	0	0	0	0
ENSG00000232284	0	0	0	0	0	0	0	0	0	0	0	0	0	0	0	0	0	0	0	0	0	0	0	0	0	0	0	0	0	0	0	0	0	1	0	0	0	0	0	0	0	0	0	0	0	0	0	0	0
ENSG00000235055	0	0	0	0	0	0	0	0	0	0	0	0	0	0	0	0	0	0	0	0	0	0	0	0	0	0	0	0	0	0	0	0	0	0	0	0	0	0	0	0	0	0	0	0	0	0	0	0	0
ENSG00000162595	0	0	0	0	0	0	3	0	0	0	7	0	0	0	0	0	10	0	19	0	0	0	0	0	0	0	0	0	0	0	0	36	0	4	0	4	0	0	0	0	0	0	0	0	0	0	0	0	0
ENSG00000228431	0	0	0	0	0	0	0	0	0	0	0	0	0	0	0	0	0	0	0	0	0	0	0	0	0	0	0	0	0	0	0	0	0	0	0	0	0	0	0	0	0	0	0	0	0	0	0	0	0
ENSG00000116729	0	0	0	0	0	0	0	0	0	0	0	0	0	0	0	0	0	0	0	0	0	0	0	0	0	0	0	0	0	0	0	0	0	0	0	0	0	0	0	0	0	0	0	0	0	0	0	0	0
ENSG00000234383	0	0	0	0	0	0	0	0	0	0	0	0	0	0	0	0	0	0	0	0	0	0	0	0	0	0	0	0	0	0	0	0	0	0	0	0	0	0	0	0	0	0	0	0	0	0	0	0	0
ENSG00000221203	0	0	0	0	0	0	0	0	0	0	0	0	0	0	0	0	0	0	0	0	0	0	0	0	0	0	0	0	0	0	0	0	0	0	0	0	0	0	0	0	0	0	0	0	0	0	0	0	0
ENSG00000229133	1.06	0.83	1.5	1.77	1.53	0.5	0.5	0.17	0	0.37	0.33	1.02	0.67	0.67	1.2	0.14	0.95	0.48	0.94	0.17	1.08	1.36	0.42	1.48	0.42	0.17	3.77	0.53	1.95	2.02	2.82	2.4	0.61	0.33	0.62	0	1.47	0.9	0.33	0.46	1.74	0.95	0.67	0.58	3.17	1.07	2.24	0.33	1.6
ENSG00000225242	0	0	0	0	0	0	0	0	0	0	0	0	0	0	0	0	0	0	0	0	0	0	0	0	0	0	0	0	0	0	0	0	0	0	0	0	0	0	0	0	0	0	0	0	0	0	0	0	0
ENSG00000237622	0	0	0	0	0	0	0	0	0	0	0	0	0	0	0	0	0	0	0	0	0	0	0	0	0	0	0	0	0	0	0	0	0	0	0	0	0	0	0	0	0	0	0	0	0	0	0	0	0
ENSG00000229440	0	0	0	0	0	0	0	0	0	0	0	0	0	0	0	0	0	0	0	0	0	0	0	0	0	0	0	0	0	0	0	0	0	0	0	0	0	0	0	0	0	0	0	0	0	0	0	0	0
ENSG00000116745	0	0	0	0	0	0	0	0	0	0	0	0	0	0	0	0	0	0	0	0	0	0	0	0	0	0	0	0	0	0	0	0	0	0	0	0	0	0	0	0	0	0	0	0	0	0	0	0	0
ENSG00000024526	52	0	0	13.83	37	34.33	13	0	0	3.25	2	7	8	13	4	5	13	0	1	1	4	0	0	2	9	0	17.33	16	0	12	0	0	7	0	1	0	168.83	7	3	0	0	0	0	0	0	0	0	4	18.33
ENSG00000233589	4	0	0	0	1	1	3	0	0	0	0	1	0	0	0	0	0	0	0	0	0	0	0	0	0	0	0	1	0	2	0	0	0	0	0	0	8	0	0	0	0	0	0	0	0	0	0	0	0
ENSG00000234264	0	0	0	0	0	1	0	0	0	0	0	0	0	0	0	0	0	0	0	0	0	0	0	0	0	0	0	0	0	0	0	0	0	0	0	0	0	0	0	0	0	0	0	0	0	0	0	0	0
ENSG00000225167	0	0	0	0	0	0	0	0	0	0	0	0	0	0	0	0	0	0	0	0	0	0	0	0	0	0	0	0	0	0	0	0	0	0	0	0	0	0	0	0	0	0	0	0	0	0	0	0	0
ENSG00000285041	0	0	0	0	0	0	0	0	0	0	0	0	0	0	0	0	0	0	0	0	0	0	0	0	0	0	0	0	0	0	0	0	0	0	0	0	0	0	0	0	0	0	0	0	0	0	0	0	0
ENSG00000285407	0	0	0	0	0	0	0	0	0	0	0	0	0	0	0	0	0	0	0	0	0	0	0	0	0	0	0	0	0	0	0	0	0	0	0	0	0	0	0	0	0	0	0	0	0	0	0	0	0
ENSG00000285473	0	0	0	0	0	0	0	0	0	0	0	0	0	0	0	0	0	0	0	0	0	0	0	0	0	0	0	0	0	0	0	0	0	0	0	0	0	0	0	0	0	0	0	0	0	0	0	0	0
ENSG00000223883	0	0	0	0	0	0	0	0	0	0	0	0	0	0	0	0	0	0	0	0	0	0	0	0	0	0	0	0	0	0	0	0	0	0	0	0	0	0	0	0	0	0	0	0	0	0	0	0	0
ENSG00000235446	0	0	0	0	0	0	0	0	0	0	0	0	0	0	0	0	0	0	0	0	0	0	0	0	0	0	0	0	0	0	0	0	0	0	0	0	0	0	0	0	0	0	0	0	0	0	0	0	0
ENSG00000229639	0	0	0	0	0	0	0	0	0	0	0	0	0	0	0	0	0	0	0	0	0	0	0	0	0	0	0	0	0	0	0	0	0	0	0	0	0	0	0	0	0	0	0	0	0	0	0	0	0
ENSG00000287453	0	0	0	0	0	0	0	0	0	0	0	0	0	0	0	0	0	2	2	0	2	0	1	3	0	0	0	0	0	0	24	0	1	0	0	1	0	0	0	0	0	0	1	0	0	0	0	0	0
ENSG00000033122	0	0	0	0	2	0	0	0	0	0	0	5	0	3	1	2	2	0	0	0	2	0	2.06	0.25	1	0	0	0	0	0	0	0	0	9	0	0	0.33	4	0	0	0	0	1	10	0	0	10	0	0
ENSG00000270615	0	0	0	0	0	0	0	0	0	0	0	0	0	0	0	0	0	0	0	0	0	0	0	0	0	0	0	0	0	0	0	0	0	0	0	0	0	0	0	0	0	0	0	0	0	0	0	0	0
ENSG00000287283	0	0	0	0	0	0	0	0	0	0	0	0	0	0	0	0	0	0	0	0	0	0	0	0	0	0	0	0	0	0	0	0	0	0	0	0	0	0	0	0	0	0	0	0	0	0	0	0	0
ENSG00000240692	0	0	0	0	0	0	0	0	0	0	0	0	0	0	0	0	0	0	0	0	0	0	0	0	0	0	0	0	0	0	0	0	0	0	0	0	0	0	0	0	0	0	0	0	0	0	0	0	0
ENSG00000229359	0	0	0	0	0	0	0	0	0	0	0	0	0	0	0	0	0	0	0	0	0	0	0	0	0	0	0	0	0	0	0	0	0	0	0	0	0	0	0	0	0	0	0	0	0	0	0	0	0
ENSG00000237919	0	0	0	0	0	0	0	0	0	0	0	0	0	0	0	0	0	0	0	0	0	0	0	0	0	0	0	0	0	0	0	0	0	0	0	0	0	0	0	0	0	0	0	0	0	0	0	0	0
ENSG00000066557	44.5	0	4	32	36	20	16	20	19	9	20	25	16	1	43	6	42	41	11	9	43	9	39	16	7	0	0	14	148	26	0	8	33	5	9	10	56	12	2	86	9	8	2	0	49	49	58	32	12
ENSG00000244389	0	0	0	0	0	0	0	0	0	0	0	0	0	0	0	0	0	0	0	0	0	0	0	0	0	0	0	0	0	0	0	0	0	0	0	0	0	0	0	0	0	0	0	0	0	0	0	0	0
ENSG00000116754	210.5	156.5	167.5	170.5	242	76	51	141	161.5	69.5	57	78	81.5	72	68	63	131	228	47	26	180	46	147.5	43	105	74	61	79	262	188.5	299.5	8	36	89.5	76	57	205	91.5	45	205	121	22	76	205.5	300	113	347	91	115.5
ENSG00000228988	0	0	0	0	0	0	0	0	0	0	0	0	0	0	0	0	0	0	0	0	0	0	0	0	0	0	0	0	0	0	0	0	0	0	0	0	0	0	0	0	0	0	0	0	0	0	0	0	0
ENSG00000118454	12	0	7	22	35	7	8	31	0	6	5	8	2	0	20	9	7	3	3	0	10	29	9	4	15	0	0	13	41	53	1	7	1	3	10	3	26	8	2	0	0	5	1	0	1	0	1	2	20
ENSG00000197568	39	0	24	39	46.5	39	6.06	0	4	6	15	29	1	0	5	18	22	7	3.5	16	27	34.17	9	10	11	0	0	22	0	27	0	16.12	32	5	34	21.5	39	1	7	35	0	12	11	0	117	31	10	17	39.11
ENSG00000226088	0	0	0	0	0	0	0	0	0	0	0	0	0	0	0	0	0	0	0	0	0	0	0	0	0	0	0	0	0	23	0	0	0	0	0	0	0	0	0	0	0	0	0	0	0	0	0	0	3
ENSG00000116761	28	0	0	4	10	65.5	7	0	0	2	56	4	7	0	8	53.5	51	0	0	0	14	76	0	6	17	0	0	0	37	31	0	0	56	9	11	3	14	0	6	0	3	0	0	0	16	8	1	23	9
ENSG00000278636	0	0	0	0	0	0	0	0	0	0	0	0	0	0	0	0	0	0	0	0	0	0	0	0	0	0	0	0	0	0	0	0	0	0	0	0	0	0	0	0	0	0	0	0	0	0	0	0	0
ENSG00000271992	0	0	0	0	0	5	0	0	0	0	0	0	0	0	0	0	1	0	0	0	0	0	0	0	0	0	0	0	0	0	0	0	0	0	0	1	0	0	0	0	0	0	0	1	0	0	0	0	0
ENSG00000233020	1.25	0	0	0	0	0	0	0	0	0	0	0	0	1.5	0	0	0	0	0	0	0	0	0	0	0	0	0	0	0	0	0	0	0	0	0.2	0	2	0	0	0	0	0	0	0	0	0	0	0	1.33
ENSG00000237033	0	0	0	0	0	0	0	0	0	0	0	0	0	0	0	0	0	0	0	0	0	0	0	0	0	0	0	0	0	0	0	0	0	0	0	0	0	0	0	0	0	0	0	0	0	0	0	0	0
ENSG00000229051	0	0	0	0	0	0	0	0	0	0	0	0	0	0	0	0	0	0	0	0	0	0	0	0	0	0	0	0	0	0	0	0	0	0	0	0	0	0	0	0	0	0	0	0	0	0	0	0	0
ENSG00000226208	0	0	0	0	0	0	0	0	0	0	0	0	0	0	0	0	0	0	0	0	0	0	0	0	0	0	0	0	0	0	0	0	0	0	0	0	0	0	0	0	0	0	0	0	0	0	0	0	0
ENSG00000050628	0	41.5	16	27	0	0	4	13	0	12	0	0	0	0	4	0	0	12	10	0	9	0	5	8	12	0	0	1	33	5	0	0	5	7	4	2	19	2	0	0	10	4	3	0	31	17	0	0	0
ENSG00000235782	0	0	0	0	0	0	3	0	0	1	0	0	0	0	0	0	0	0	0	0	0	0	0	0	0	0	0	0	0	0	0	0	0	0	0	0	0	0	0	0	0	0	0	0	0	0	0	0	0
ENSG00000269933	0	0	0	0	0	0	0	0	0	0	0	0	0	0	0	0	0	0	0	0	0	0	0	0	0	0	0	0	0	0	0	0	2	0	0	0	0	0	0	0	0	0	0	0	0	0	0	0	0
ENSG00000235079	0	3	0	1	1	0	0	1	0	0	1	0	0	0	0	0	2	6	2	1	0	0	2	0	0	0	0	0	8	0	0	0	1	0	0	1	5	0	0	5	0	0	0	2	1	0	0	0	0
ENSG00000132485	16	39.5	18	16	17	9	9	47	6	16	7	5	7	0	2	3	66.5	54	10	15	27	19	16	10	11	9	37.5	14	105	11	0	25	9.5	13	4	10	64.5	11	1	22	20	5	12	20	11	1	34	12	11
ENSG00000207721	0	0	0	0	0	0	0	0	0	0	0	0	0	0	0	0	0	0	0	0	0	0	0	0	0	0	0	0	0	0	0	0	0.5	0	0	0	0	0	0	0	0	0	0	0	0	0	0	0	0
ENSG00000229956	0	0	0	0	0	0	0	0	0	0	0	0	0	0	0	0	0	0	0	0	0	0	0	0	0	0	0	0	0	0	0	0	2	0	0	1	0	0	0	0	6.5	0	0	0	0	0	0	0	0
[truncated: 58,674 more rows]
[truncated: 28 more columns]
