# Supplementary material for: Detection of transcriptome-wide microRNA–target interactions in single cells with agoTRIBE
Source: Nat Biotechnol. 2023 Sep 21;42(8):1296–302. doi: 10.1038/s41587-023-01951-0 (PMC11324520; doi:10.1038/s41587-023-01951-0)
Supplement: Supplementary file 14 — Overview of all bulk small RNA-seq datasets. [file 41587_2023_1951_MOESM14_ESM.xlsx]

## Sheet: Sheet1
Table1: Overview of all the bulk datasets
Sample	Description	Corresponding Figure
S04	HEK293T_G1	Figure. S10
S05	HEK293T_S	Figure. S10
S06	HEK293T_G2/M	Figure. S10
S07	HEK293T_agotribe_G1 _rep1	Figure. S10
S08	HEK293T_agotribe_S	Figure. S10
S09	HEK293T_agotribe_G2/M	Figure. S10
S10	HEK293T_agotribe_G1 _rep2	Figure. S10
S11	agotribe	Figure S2
S12	agotribe	Figure S2
S13	HEK-293T	Figure S2
S14	HEK-293T	Figure S2
S15	agotribe	Figure S2
S16	HEK293T	Figure S2
