# Supplementary material for: Detection of transcriptome-wide microRNA–target interactions in single cells with agoTRIBE
Source: Nat Biotechnol. 2023 Sep 21;42(8):1296–302. doi: 10.1038/s41587-023-01951-0 (PMC11324520; doi:10.1038/s41587-023-01951-0)
Supplement: Supplementary file 15 — Expression values for all miRNAs for all bulk small RNA-seq datasets. [file 41587_2023_1951_MOESM15_ESM.xlsx]

## Sheet: SuppTable11
Table11: Expression value for all miRNA for all bulk small RNA-seq datasets
miRNA	S04	S05	S06	S07	S08	S09	S10	S11	S12	S13	S14	S15	S16
hsa-miR-92a-3p	313198	11531	92761	277267	190951	321770	221813	347359	414384	57800	245926	138364	122998
hsa-miR-10a-5p	97226	2192	29916	81774	37086	87448	51846	155464	101846	91936	116443	60080	69378
hsa-miR-30d-5p	68704	3656	28123	64179	24478	61011	55042	99579	99326	45976	76068	25788	45298
hsa-miR-10b-5p	37627	922	11930	37346	17264	38409	23568	77416	47506	37900	44681	29762	29920
hsa-miR-222-3p	38261	1823	20010	22271	7857	27812	20276	40061	30308	49314	65220	32862	24199
hsa-miR-186-5p	18426	360	5932	43722	9064	25523	26379	58649	31415	13497	65199	68735	29215
hsa-miR-93-5p	20110	752	9566	31671	9675	21692	19253	54407	38208	31655	54626	36211	29699
hsa-miR-103a-3p	23761	1438	10187	30241	10979	25571	24840	50832	56221	23719	47915	34643	20993
hsa-miR-30e-5p	15674	404	5642	14010	2996	12306	8478	50466	24818	21399	119090	37242	35085
hsa-miR-30a-5p	19540	631	6287	16762	5070	16516	11668	48508	28696	19510	63166	25438	27873
hsa-miR-423-3p	31308	1260	14191	32223	15039	23418	25337	32028	32853	10239	28614	20147	14993
hsa-miR-7-5p	12424	174	5012	22394	6501	17155	12837	19367	9960	23615	67858	60188	22170
hsa-miR-20a-5p	11022	274	4661	10421	2444	10780	8235	48265	30912	14617	84833	20164	27959
hsa-miR-16-5p	10598	182	3840	16876	3632	15148	10590	52060	31827	19866	42844	44210	21292
hsa-miR-148a-3p	10614	168	2766	11803	2034	7418	5136	34594	12858	49114	68524	35798	24587
hsa-miR-221-3p	18694	281	6333	12015	4160	11158	8644	29610	25917	33451	45031	21901	16565
hsa-miR-21-5p	9714	181	2882	13996	2767	12627	8142	44179	16398	23350	46846	36029	21096
hsa-miR-17-5p	12126	450	4874	9766	2069	11924	8019	42409	24817	23301	50005	18957	24733
hsa-miR-218-5p	14344	128	3406	8858	2772	10858	5338	27544	10575	34177	52130	26580	24320
hsa-let-7g-5p	10464	187	3458	22519	7065	26377	15677	35230	18368	12361	20777	37545	6854
hsa-miR-25-3p	11778	185	3225	16672	3679	14205	10158	29397	16310	31581	31348	28413	10556
hsa-miR-182-5p	21336	995	7176	13054	6544	17417	9450	29871	14933	17764	19919	16909	10115
hsa-miR-183-5p	16954	293	4426	14201	9908	21549	9784	29936	16391	13483	19393	22515	11034
hsa-miR-378a-3p	11142	293	3620	7831	3718	7904	6118	22874	28476	20434	52312	12269	15388
hsa-miR-18a-5p	6872	228	2913	5914	1093	6648	4350	28516	17531	5993	47719	20895	23210
hsa-let-7f-5p	10017	164	3954	16134	5577	22915	13269	24463	11142	10506	10099	18518	3912
hsa-miR-425-5p	9326	329	3945	7941	2172	6934	6005	19233	19829	15766	40331	17753	15238
hsa-miR-196b-5p	11834	240	4878	7881	2396	9610	6313	19980	9344	14738	22314	21844	8437
hsa-miR-191-5p	11313	929	4584	12832	3844	14428	9344	20931	18765	6348	16292	10791	6970
hsa-miR-26a-5p	7747	186	2860	8471	2263	6761	4727	26006	15061	20011	23669	14008	10858
hsa-miR-423-5p	17276	5489	11028	16078	10126	14647	18910	6329	9890	1117	1345	5622	809
hsa-miR-320a-3p	10163	2323	6538	15046	9590	10348	16183	12799	30724	3744	8640	8861	2958
hsa-miR-151a-5p	9740	426	3252	9300	2434	11816	6720	21977	10418	10616	17824	13318	6279
hsa-miR-99b-5p	11772	454	3808	13278	7666	10953	8406	14442	19940	7444	13294	7673	7128
hsa-let-7a-5p	7825	320	3505	10030	4463	14274	9437	15114	8761	4404	4643	6879	1704
hsa-miR-374a-5p	2022	14	570	3224	404	1837	1193	16364	5784	13770	41037	15975	11045
hsa-miR-148b-3p	3072	58	776	4031	639	2516	1921	13350	4618	26262	29318	14944	7025
hsa-miR-26b-5p	4261	80	1354	5087	1301	5125	3056	19740	8866	10131	15702	13856	7376
hsa-miR-125a-5p	12214	737	3829	10052	3573	8205	8156	13786	9291	1377	8550	370	2100
hsa-miR-15b-5p	3744	97	1122	5313	947	4871	3408	18603	7771	12523	13902	12682	5325
hsa-miR-1260b	9980	738	2311	7475	2976	6498	6506	10137	30102	4476	2056	834	3212
hsa-miR-3613-5p	4915	324	4215	13106	3783	4284	11370	12500	10565	2651	16010	8168	5660
hsa-miR-27b-3p	4064	41	1174	5456	1146	3840	2674	16618	6687	12118	19249	10115	6364
hsa-miR-106b-5p	2508	29	846	3420	565	3244	2264	17390	8827	6452	23966	10701	9320
hsa-miR-151a-3p	5304	172	1798	7042	2739	6368	4528	12331	7857	8004	11107	9072	5032
hsa-miR-340-5p	1997	28	678	3426	787	2278	1496	12293	5333	8300	23542	9590	10090
hsa-miR-1260a	8842	674	2073	5815	2538	5331	5010	8255	22194	2746	1732	864	2692
hsa-miR-615-3p	11582	340	3576	5407	3019	5165	4239	10765	7896	2018	8384	1056	4025
hsa-miR-19a-3p	1998	68	755	1649	280	2233	1294	13150	5476	3748	27205	6310	8176
hsa-miR-19b-3p	1498	73	651	1270	131	1710	1158	10422	6343	6364	22759	4637	5756
hsa-miR-652-3p	5408	200	2559	4579	1835	4350	4211	7450	8094	2429	5697	5530	2557
hsa-miR-24-3p	2358	84	1103	4094	818	3728	2838	8450	5648	3985	9470	10108	3788
hsa-miR-196a-5p	5889	188	2445	2980	1500	4532	2837	7244	4118	2973	4644	3308	1718
hsa-miR-454-3p	3040	63	1291	3446	966	4874	3074	8211	4414	3176	8063	5930	3550
hsa-miR-92b-3p	4095	429	1760	3944	1769	3724	3667	4419	5896	3359	4933	5934	1613
hsa-miR-101-3p	1442	32	549	2310	526	2587	1524	10564	3820	3580	12072	5910	4606
hsa-miR-30c-5p	2198	72	690	2476	406	1918	1498	8904	3159	6992	11554	1344	2758
hsa-miR-99a-5p	3054	63	812	2730	646	2552	1668	8279	7060	4236	6746	2678	4250
hsa-miR-128-3p	3551	122	1157	3946	1136	2992	2350	6194	2976	2718	6094	2707	2365
hsa-miR-22-3p	1170	25	426	2120	409	1406	1161	4649	3202	3445	10117	9933	2730
hsa-miR-23b-3p	2828	114	954	2816	669	2732	1750	7092	4524	2869	6466	3856	2102
hsa-let-7e-5p	4287	236	2094	3900	2080	4023	3839	3709	4312	861	1242	1639	444
hsa-miR-31-5p	2170	81	1055	2430	478	2366	2258	6724	4149	1495	3853	4312	1812
hsa-let-7i-5p	1496	13	462	4102	1300	3888	2998	4600	2976	1766	3406	8036	1000
hsa-miR-140-3p	854	47	322	1662	571	1484	1268	3632	4869	5368	7707	2973	2438
hsa-miR-221-5p	2150	90	819	2110	1114	3761	1515	3103	1983	2004	4363	2824	1980
hsa-miR-484	1851	66	559	2393	466	2104	1850	4523	5063	779	4970	3945	1495
hsa-miR-361-5p	1874	70	755	2508	582	2227	1722	4317	4220	1820	4005	2114	2065
hsa-miR-4521	28	0	4	428	64	1027	438	6094	3741	3981	10061	4347	1851
hsa-miR-23a-3p	1749	49	467	1744	483	1768	952	4670	2811	1708	3838	2504	1396
hsa-miR-130b-5p	2450	76	772	2896	1029	1687	1534	4318	1443	934	3037	420	1059
hsa-miR-92a-1-5p	730	109	341	3100	1997	5082	3096	1992	2340	560	1892	2961	832
hsa-miR-505-3p	1874	66	657	1719	523	1353	1104	3548	1626	1532	6292	1829	1266
hsa-miR-181a-5p	810	24	401	1772	428	1166	1132	4360	3207	1746	3392	3828	1858
hsa-miR-106b-3p	1315	40	330	2064	682	1900	1422	2485	2330	2726	5017	2684	886
hsa-miR-629-5p	1990	143	815	1996	743	2599	1807	2926	2422	1355	2001	2390	891
hsa-miR-421	1242	93	568	2138	990	2124	1508	2552	2736	1164	3123	2308	1133
hsa-miR-342-3p	1410	187	603	1415	522	1737	1168	2750	3633	640	3616	949	1078
hsa-miR-30b-5p	368	7	124	547	56	406	288	4054	2703	5669	5218	2797	1450
hsa-miR-194-5p	766	22	228	1146	217	992	749	4934	2252	1511	4436	2868	1692
hsa-miR-1180-3p	2043	130	1285	1945	948	1551	1656	1829	2567	635	2115	967	836
hsa-miR-503-5p	1014	10	388	1669	361	1228	1148	2528	1958	992	4456	2983	2141
hsa-miR-769-5p	957	13	283	1298	604	1742	1101	3104	3504	2180	2842	1888	1687
hsa-miR-1307-3p	1150	75	634	1593	627	1131	1357	2127	4407	1401	3792	1527	1153
hsa-miR-450b-5p	801	8	187	1492	288	908	599	4126	1164	3177	3760	2493	1545
hsa-miR-29a-3p	564	5	195	1041	205	994	658	3808	1884	1978	4200	2750	1888
hsa-miR-15a-5p	738	12	253	706	122	802	525	3752	1686	1806	5112	2744	2226
hsa-miR-374b-5p	651	11	230	846	78	918	450	4178	2741	2585	3102	1935	1502
hsa-miR-181b-5p	1184	51	569	1747	660	1212	1283	2504	2749	1170	2694	1720	1385
hsa-miR-1301-3p	2053	140	939	2601	1116	2350	2147	1881	1716	390	1089	1162	375
hsa-miR-130b-3p	778	34	420	1134	313	1386	779	2971	3258	1224	3442	1918	1650
hsa-miR-9-5p	1019	15	242	1191	225	1067	733	3912	1315	1685	3019	1840	1477
hsa-miR-7977	1397	53	375	2203	826	2322	1662	3011	3534	138	417	397	1108
hsa-miR-5100	3040	192	1154	2437	738	1962	2276	821	419	52	219	51	1791
hsa-miR-542-3p	349	15	131	1063	223	653	548	3285	1562	1956	4217	2150	1617
hsa-miR-93-3p	258	13	62	2571	651	3179	2214	2091	2710	295	979	3241	157
hsa-miR-126-3p	949	20	295	763	202	723	446	2684	1633	1766	4078	1963	1669
hsa-miR-362-5p	945	40	336	846	376	1298	877	2257	2893	1252	3548	1174	953
hsa-miR-146b-5p	970	47	404	1265	313	1178	1013	2360	1527	1287	2138	2710	936
hsa-miR-18a-3p	1168	45	492	2173	495	1402	1392	2120	1656	450	2410	704	841
hsa-miR-532-5p	827	17	269	1100	624	1350	883	1960	2320	1820	2657	1303	1028
hsa-miR-107	533	26	241	828	208	699	680	2526	2134	1660	3781	1531	1096
hsa-miR-744-5p	1076	193	757	1547	868	1857	1946	1578	2637	574	1747	882	623
hsa-let-7c-5p	1375	97	700	1345	754	2328	1253	1875	1777	464	424	596	196
hsa-miR-197-3p	1176	48	332	718	187	552	494	2024	3651	2217	1056	262	712
hsa-miR-185-5p	1269	46	468	1093	289	1471	948	1908	1431	995	1821	1258	608
hsa-miR-192-5p	687	34	210	839	183	864	489	3129	1440	602	2747	2290	844
hsa-miR-98-5p	751	1	213	1373	372	2086	1233	1995	1159	1035	1164	2256	429
hsa-miR-331-3p	835	31	364	1304	243	1267	1307	2918	2755	543	1638	720	844
hsa-miR-10a-3p	740	14	243	900	295	950	551	2179	1752	1204	2929	1035	1086
hsa-miR-501-3p	1526	130	680	1492	937	1528	1398	1030	1120	344	953	816	476
hsa-miR-424-5p	390	0	140	643	94	529	362	2474	953	1425	3422	2621	1403
hsa-miR-590-3p	260	4	71	426	37	450	233	2248	917	1574	4082	1777	1068
hsa-miR-30e-3p	742	8	190	708	244	631	329	1634	668	2460	2274	1430	945
hsa-miR-34a-5p	369	4	142	481	124	583	488	3136	3581	1237	1191	553	564
hsa-miR-9-3p	472	22	217	682	196	717	493	2014	1044	659	1735	1367	1032
hsa-miR-500a-3p	1001	37	350	1054	531	823	852	1100	1006	872	1326	1016	570
hsa-miR-7706	737	17	274	1329	859	1773	1368	1050	1737	285	688	763	258
hsa-miR-25-5p	500	120	243	1716	708	1335	1779	653	1177	199	418	1200	137
hsa-let-7d-5p	420	19	185	1338	691	2180	1249	1093	1306	228	399	1268	118
hsa-miR-625-3p	1066	31	296	938	347	1156	817	866	594	318	725	1609	340
hsa-miR-374a-3p	204	0	44	381	40	143	111	1123	381	1240	3969	1281	1288
hsa-miR-339-5p	290	0	87	322	46	287	400	1868	1862	2814	2313	170	790
hsa-miR-1271-5p	321	23	87	387	204	602	278	2539	1397	799	1742	841	591
hsa-miR-345-5p	743	12	268	413	93	609	413	1455	1057	1004	1758	967	786
hsa-miR-339-3p	414	26	219	634	160	603	544	1644	1421	854	1444	1006	709
hsa-miR-1269b	691	27	237	1092	313	777	678	1482	759	741	1158	980	448
hsa-miR-16-2-3p	433	19	82	834	161	816	392	1530	691	614	1130	1355	310
hsa-miR-96-5p	289	0	55	295	43	256	107	1507	533	892	2923	1558	750
hsa-miR-330-3p	683	123	360	796	480	787	656	939	1694	426	1293	714	380
hsa-miR-455-3p	744	35	229	456	107	499	376	1629	668	1107	1818	612	574
hsa-miR-877-5p	354	140	270	1199	935	940	1331	618	2559	125	231	492	150
hsa-miR-20a-3p	81	4	34	455	86	987	375	1501	785	258	1081	2222	398
hsa-miR-942-5p	840	45	401	1009	434	787	629	1083	432	350	696	543	303
hsa-miR-148a-5p	94	0	33	453	220	527	243	611	904	711	1785	1716	384
hsa-miR-28-5p	366	9	158	559	126	468	333	1432	854	750	1288	1214	614
hsa-miR-28-3p	465	34	179	602	260	625	489	1165	996	669	1261	669	393
hsa-miR-95-3p	480	18	134	443	96	623	312	1926	727	735	1112	714	483
hsa-miR-424-3p	613	41	224	674	313	731	566	935	505	336	944	691	343
hsa-miR-215-5p	39	0	17	1609	206	893	1007	397	468	94	210	3172	84
hsa-miR-361-3p	537	20	225	998	435	763	799	879	1562	697	813	176	414
hsa-miR-149-5p	798	9	209	571	293	522	394	1543	1006	303	1042	199	365
hsa-miR-4286	191	10	66	489	114	515	393	1949	3062	417	441	223	184
hsa-miR-340-3p	510	15	102	696	175	481	320	1069	399	846	1412	666	403
hsa-miR-125b-5p	698	24	181	554	138	573	461	1473	1179	308	946	28	434
hsa-miR-502-3p	556	64	216	619	209	578	568	1112	872	664	1025	671	542
hsa-miR-132-3p	339	13	182	692	163	461	472	1477	438	577	676	1016	243
hsa-miR-450a-5p	154	0	50	318	76	204	174	1684	422	898	1470	842	589
hsa-miR-30a-3p	424	1	122	312	93	327	198	792	404	921	1135	604	348
hsa-miR-152-3p	131	0	40	640	190	548	440	930	1057	474	605	766	279
hsa-miR-181d-5p	390	14	183	365	134	251	306	987	1131	248	1162	572	492
hsa-miR-140-5p	208	1	77	222	15	378	173	910	336	520	1501	1094	495
hsa-miR-15b-3p	125	1	35	334	85	383	193	925	445	969	922	900	200
hsa-miR-3615	534	31	241	1059	329	462	546	591	472	211	648	43	292
hsa-miR-375-3p	475	10	204	472	184	402	317	668	512	193	583	221	216
hsa-miR-1303	579	48	268	350	213	400	296	401	413	334	1112	244	388
hsa-miR-660-5p	152	0	43	202	81	237	177	648	392	644	1286	525	489
hsa-miR-4454	157	10	48	108	47	219	55	697	1557	748	931	127	240
hsa-miR-576-5p	349	12	123	565	93	329	339	989	386	292	611	116	333
hsa-miR-324-5p	163	13	80	297	104	362	285	448	1133	117	484	683	409
hsa-miR-10b-3p	245	2	87	260	69	215	174	696	469	383	827	360	419
hsa-miR-576-3p	296	11	95	325	101	349	271	550	383	388	456	624	220
hsa-miR-27a-3p	148	1	49	161	36	146	72	610	442	426	1250	667	408
hsa-miR-1296-5p	145	3	22	127	27	198	156	516	1313	553	480	792	299
hsa-miR-12135	60	0	25	347	101	253	172	549	147	533	1119	1016	164
hsa-miR-7974	439	2	121	152	85	170	95	158	140	672	1048	26	649
hsa-miR-99b-3p	268	35	126	445	242	388	322	459	544	228	417	398	175
hsa-miR-193b-3p	94	3	41	96	44	121	76	392	1383	740	572	364	491
hsa-miR-301a-3p	66	2	45	220	42	209	101	634	334	102	807	966	460
hsa-miR-760	428	36	129	543	651	484	462	286	420	65	143	221	58
hsa-miR-365b-3p	376	5	106	210	42	236	174	772	854	294	416	60	286
hsa-miR-365a-3p	376	5	106	210	42	236	174	772	853	294	416	60	286
hsa-miR-641	207	7	106	255	30	338	195	527	262	255	672	535	308
hsa-miR-548k	275	4	45	244	89	225	146	528	268	369	780	588	238
hsa-miR-501-5p	312	2	99	335	87	368	288	388	655	190	555	161	172
hsa-miR-148b-5p	34	0	4	170	47	220	91	309	168	260	574	1077	91
hsa-miR-486-5p	287	34	102	352	251	296	281	316	466	114	162	85	40
hsa-miR-32-3p	220	1	48	103	24	128	84	507	130	566	846	239	193
hsa-miR-17-3p	78	0	49	166	26	191	124	470	320	234	808	579	296
hsa-miR-200c-3p	156	11	97	328	143	319	331	446	425	125	346	216	120
hsa-let-7b-5p	237	30	85	398	223	484	341	260	467	37	110	126	23
hsa-miR-671-5p	166	25	97	207	84	209	145	404	409	137	529	254	174
hsa-miR-1306-3p	170	19	85	483	290	531	473	224	267	76	162	278	55
hsa-miR-767-5p	352	7	79	237	60	258	159	289	162	199	554	321	245
hsa-miR-4517	184	27	92	150	59	191	140	386	259	361	455	258	384
hsa-miR-331-5p	111	11	62	248	56	183	176	391	504	264	534	428	264
hsa-miR-378a-5p	109	0	31	178	26	210	187	385	646	358	573	285	156
hsa-miR-1246	150	23	44	102	92	235	111	373	189	211	602	399	188
hsa-miR-181c-5p	102	1	27	111	0	74	87	528	586	174	599	394	295
hsa-miR-2110	247	74	208	387	274	271	447	117	288	35	148	159	55
hsa-miR-374b-3p	107	0	30	65	18	116	31	318	94	347	863	267	359
hsa-miR-328-3p	190	9	61	316	188	466	318	424	767	41	78	50	49
hsa-miR-378c	93	1	20	135	44	145	103	387	336	175	784	287	298
hsa-miR-628-3p	142	7	57	332	259	502	264	245	373	56	105	241	67
hsa-miR-195-5p	79	2	22	80	45	245	86	714	354	248	358	275	206
hsa-miR-4467	309	132	261	296	176	279	255	121	111	25	142	126	30
hsa-miR-92b-5p	223	129	198	394	268	297	354	82	130	11	59	127	11
hsa-miR-1304-3p	161	3	52	163	76	202	138	210	161	301	446	503	94
hsa-miR-32-5p	27	0	6	46	15	15	29	305	82	112	1280	451	232
hsa-miR-708-5p	215	8	124	85	21	90	44	411	321	170	651	168	217
hsa-miR-941	116	8	56	200	85	184	174	262	373	238	518	302	162
hsa-miR-589-5p	167	8	46	140	30	235	114	274	235	352	398	238	186
hsa-miR-324-3p	178	1	120	177	44	220	119	380	383	163	263	225	168
hsa-miR-4485-3p	32	1	15	84	18	82	27	13	5	1	11	94	1972
hsa-miR-320b	117	19	63	332	176	263	367	278	392	35	104	221	80
hsa-miR-4326	278	8	126	280	147	232	267	285	134	97	341	41	138
hsa-miR-29c-3p	51	0	22	79	0	114	46	468	215	159	580	356	247
hsa-miR-125b-2-3p	141	2	37	176	68	426	125	222	251	164	226	204	158
hsa-miR-671-3p	80	0	52	357	138	422	276	268	244	36	224	115	54
hsa-miR-548e-3p	92	5	16	129	49	107	77	369	84	206	452	340	155
hsa-miR-1306-5p	276	54	81	181	50	78	96	237	331	18	242	51	73
hsa-miR-183-3p	111	2	42	175	31	254	129	354	308	101	337	161	131
hsa-miR-301a-5p	16	0	0	203	44	226	89	323	141	129	209	543	74
hsa-miR-193a-5p	251	79	162	216	155	221	244	136	167	5	169	101	57
hsa-miR-12136	77	9	71	162	31	295	145	47	79	23	36	162	705
hsa-miR-27b-5p	104	3	29	167	57	277	144	189	117	212	299	234	113
hsa-miR-628-5p	29	0	17	150	42	229	73	294	201	135	266	340	120
hsa-miR-296-3p	295	9	132	162	86	159	183	121	200	91	120	104	27
hsa-miR-222-5p	99	9	38	59	29	72	42	90	49	59	272	90	421
hsa-miR-132-5p	49	0	13	133	26	93	107	474	172	121	225	308	77
hsa-miR-346	243	35	131	217	100	196	128	167	185	58	82	36	44
hsa-miR-330-5p	56	2	17	223	63	103	143	233	181	76	291	342	146
hsa-miR-425-3p	79	0	42	131	53	187	88	145	277	195	285	278	109
hsa-miR-106a-5p	97	6	39	78	24	113	63	309	185	193	409	146	182
hsa-miR-181a-3p	33	2	10	63	15	77	81	145	149	461	380	184	205
hsa-miR-191-3p	35	0	13	159	68	358	97	130	94	60	247	161	77
hsa-miR-874-3p	55	0	27	71	46	164	90	344	544	57	177	70	77
hsa-miR-550a-5p	118	12	50	220	121	196	167	188	191	48	108	247	46
hsa-miR-1292-5p	143	54	125	156	91	142	160	138	204	25	102	148	38
hsa-miR-550a-3-5p	118	12	46	220	121	196	167	183	189	46	102	242	42
hsa-miR-4787-3p	115	5	45	106	36	124	224	150	288	235	122	175	109
hsa-miR-548b-5p	76	0	8	85	25	114	44	210	174	156	351	224	102
hsa-miR-3173-5p	186	42	135	131	109	92	154	95	93	8	34	3	16
hsa-miR-3158-3p	62	1	35	209	51	88	119	137	80	200	355	150	110
hsa-miR-454-5p	60	6	13	216	42	247	125	150	146	74	166	169	35
hsa-miR-128-1-5p	46	2	11	180	103	318	163	147	185	78	149	105	27
hsa-miR-7976	82	2	24	117	33	59	52	196	80	121	444	207	118
hsa-let-7d-3p	44	0	16	230	113	225	143	83	107	42	54	404	35
hsa-miR-455-5p	71	0	7	86	26	105	59	257	193	85	343	220	143
hsa-miR-181a-2-3p	51	0	15	180	63	218	110	163	83	157	155	162	61
hsa-miR-500a-5p	90	4	30	86	8	102	54	206	234	134	331	118	114
hsa-miR-3074-5p	81	1	23	130	43	133	84	154	122	107	271	198	52
hsa-miR-598-3p	34	0	26	57	4	22	27	165	65	317	307	230	101
hsa-miR-105-5p	98	2	30	134	20	132	62	162	128	83	205	154	106
hsa-miR-574-5p	205	3	131	117	99	158	88	64	83	51	14	11	17
hsa-miR-577	50	0	37	82	13	117	51	154	103	121	254	171	96
hsa-miR-212-5p	64	0	3	168	41	141	130	260	113	46	63	194	30
hsa-miR-548d-5p	34	0	4	51	11	40	27	163	89	108	455	272	107
hsa-miR-30c-2-3p	88	0	36	113	58	138	76	138	130	102	150	69	72
hsa-miR-126-5p	42	0	9	25	15	34	30	233	128	206	321	129	89
hsa-miR-7-1-3p	37	5	13	16	0	83	17	159	62	182	285	229	104
hsa-miR-1276	119	15	42	183	60	173	94	103	103	43	76	58	33
hsa-miR-125a-3p	79	4	33	116	41	144	131	106	161	27	92	177	26
hsa-miR-3177-3p	96	11	40	153	137	122	129	65	114	8	69	83	15
hsa-miR-3200-3p	33	11	13	127	33	93	55	165	203	137	167	105	22
hsa-miR-491-5p	60	0	32	81	30	85	110	174	123	71	180	104	58
hsa-miR-301b-3p	19	0	5	22	9	50	10	178	78	51	208	342	40
hsa-miR-342-5p	126	30	76	80	44	115	90	121	150	15	61	77	20
hsa-miR-1226-3p	55	0	8	293	108	195	235	82	101	10	20	15	6
hsa-miR-210-3p	16	3	18	26	3	42	21	118	318	94	337	43	151
hsa-miR-326	13	0	5	112	57	161	60	50	120	47	72	358	37
hsa-miR-1249-3p	181	59	83	9	9	15	14	83	135	20	48	3	59
hsa-miR-940	29	0	16	61	46	125	87	147	272	79	63	140	61
hsa-miR-129-5p	66	0	30	124	36	72	86	88	112	37	110	85	40
hsa-miR-618	56	1	23	71	10	33	58	167	84	108	223	62	121
hsa-miR-769-3p	28	0	17	75	38	122	86	128	209	41	103	90	44
hsa-miR-935	43	1	4	78	17	78	54	162	280	103	100	43	49
hsa-miR-548l	35	2	23	75	30	95	65	146	86	67	123	141	36
hsa-miR-3065-5p	42	0	21	58	25	72	6	210	127	78	123	96	52
hsa-miR-1268b	92	20	72	46	44	39	48	42	101	60	134	24	69
hsa-miR-3074-3p	65	0	14	63	20	104	49	132	78	29	98	120	59
hsa-miR-556-5p	44	0	3	39	6	16	38	204	30	108	270	134	64
hsa-miR-532-3p	68	2	16	65	34	44	71	123	241	90	91	25	43
hsa-miR-362-3p	15	0	8	24	0	17	27	144	68	79	335	108	89
hsa-miR-1908-5p	121	31	80	60	37	70	57	46	49	9	44	53	28
hsa-miR-574-3p	96	4	27	60	0	92	19	112	79	52	95	85	24
hsa-miR-320c	43	3	20	111	50	109	125	100	132	13	49	80	46
hsa-miR-301b-5p	2	0	3	85	39	196	58	172	79	37	69	202	16
hsa-miR-589-3p	28	5	14	46	35	79	41	115	172	55	149	89	62
hsa-miR-505-5p	72	4	58	66	79	68	104	84	184	32	43	54	25
hsa-miR-651-5p	25	0	23	47	16	9	41	199	67	134	176	91	81
hsa-miR-502-5p	38	9	22	48	10	86	32	90	125	65	149	82	43
hsa-miR-450a-2-3p	39	0	2	103	30	115	65	153	73	34	68	129	28
hsa-miR-582-3p	57	0	11	38	0	24	17	80	56	149	253	58	113
hsa-miR-1268a	92	12	66	30	34	35	39	40	74	57	112	23	62
hsa-miR-4677-3p	43	0	11	71	9	44	11	125	61	131	104	117	54
hsa-miR-22-5p	27	0	2	53	25	127	19	166	47	47	112	93	36
hsa-miR-4473	68	1	19	60	8	31	34	153	33	50	214	10	61
hsa-miR-1262	40	0	9	93	29	53	79	120	130	40	58	43	18
hsa-miR-3187-3p	21	10	23	58	102	108	114	53	96	9	61	75	31
hsa-miR-296-5p	34	0	19	47	4	47	90	89	282	29	78	97	34
hsa-miR-34c-5p	14	0	2	168	34	63	86	206	214	16	8	10	10
hsa-miR-582-5p	48	0	17	31	0	19	11	91	36	234	173	56	69
hsa-miR-676-3p	33	1	33	48	19	41	28	103	45	79	85	49	26
hsa-miR-27a-5p	12	0	8	56	21	172	35	71	36	22	148	178	14
hsa-miR-135b-5p	23	0	5	16	0	18	6	154	43	33	284	67	80
hsa-let-7a-3p	31	0	5	54	2	36	20	104	42	123	158	106	36
hsa-miR-497-5p	29	0	11	44	0	13	16	159	86	91	130	52	83
hsa-miR-1843	32	0	22	76	59	85	58	75	80	43	45	99	17
hsa-miR-942-3p	65	5	35	32	27	34	47	86	53	4	78	54	26
hsa-miR-3909	29	2	9	94	11	47	60	96	70	43	70	53	40
hsa-miR-450a-1-3p	9	0	0	35	12	33	23	118	48	34	102	196	32
hsa-miR-2277-5p	51	0	8	46	7	41	10	64	88	95	170	17	39
hsa-miR-1-3p	64	5	30	37	16	38	31	88	85	61	81	54	38
hsa-miR-766-3p	69	6	18	29	14	41	19	51	235	71	56	21	46
hsa-miR-151b	40	6	10	45	8	65	26	130	58	40	68	62	27
hsa-miR-4652-5p	59	0	27	64	15	114	76	73	45	18	36	63	17
hsa-miR-1299	36	0	7	48	18	21	27	71	79	63	169	70	43
hsa-miR-744-3p	6	0	3	25	23	45	6	111	95	93	103	71	39
hsa-miR-664a-3p	4	4	8	34	5	42	23	180	157	52	67	12	40
hsa-miR-338-5p	27	1	2	42	15	69	34	91	94	48	71	57	25
hsa-miR-29c-5p	30	0	16	32	0	94	35	77	68	43	84	46	32
hsa-miR-548j-5p	38	0	8	33	0	91	28	56	32	50	101	82	41
hsa-miR-33b-3p	26	0	5	21	4	16	3	60	55	42	166	42	60
hsa-miR-9903	15	0	4	30	11	35	6	83	42	51	189	71	65
hsa-miR-579-3p	24	0	5	32	0	42	24	85	46	48	152	86	63
hsa-miR-3144-3p	25	0	2	31	7	39	20	77	37	52	146	77	39
hsa-miR-24-2-5p	28	0	1	38	6	82	24	81	46	19	80	180	27
hsa-miR-449c-5p	5	0	12	71	16	32	72	93	66	19	69	42	32
hsa-miR-708-3p	9	0	7	12	10	17	9	69	47	46	217	55	91
hsa-miR-1307-5p	30	2	7	71	6	40	30	65	48	74	49	102	49
hsa-miR-548bc	16	0	8	18	1	13	10	72	18	83	224	61	75
hsa-miR-1226-5p	20	4	8	78	75	137	98	35	74	21	22	27	15
hsa-miR-6720-3p	41	0	10	40	24	64	36	79	40	42	72	53	20
hsa-miR-551b-5p	12	0	18	33	22	83	12	40	60	25	75	45	31
hsa-miR-548ay-5p	36	0	0	40	11	64	29	95	43	28	67	106	23
hsa-miR-6500-3p	36	0	9	47	28	69	24	50	45	31	92	117	37
hsa-miR-1180-5p	113	11	30	33	7	57	42	40	45	6	30	4	21
hsa-miR-190a-5p	28	0	3	9	12	15	11	85	64	44	151	40	58
hsa-miR-1343-3p	38	2	30	82	34	61	50	44	49	22	19	10	10
hsa-miR-21-3p	4	0	6	28	6	32	5	59	25	30	155	84	69
hsa-miR-378i	42	0	17	32	3	33	25	92	84	49	120	28	40
hsa-miR-143-3p	22	0	10	31	7	24	34	147	64	39	55	78	18
hsa-miR-605-3p	49	0	11	54	0	35	61	64	31	22	47	86	26
hsa-miR-548w	36	0	3	45	6	22	7	70	36	33	134	66	48
hsa-miR-4746-5p	17	0	12	28	8	42	29	55	98	37	72	48	28
hsa-miR-30b-3p	18	8	15	38	19	54	51	52	70	22	24	73	20
hsa-miR-3176	15	0	4	45	4	69	35	32	48	26	101	66	52
hsa-miR-500b-5p	20	0	12	38	4	54	21	112	80	22	44	72	34
hsa-let-7e-3p	29	1	5	43	23	65	44	39	71	23	58	37	42
hsa-miR-181c-3p	16	0	3	30	0	33	14	72	79	69	119	42	47
hsa-miR-3662	63	0	11	26	40	14	12	22	19	31	64	14	23
hsa-miR-1275	5	0	18	45	18	74	70	33	56	6	27	94	10
hsa-miR-627-3p	17	0	2	52	4	14	35	53	57	42	122	83	34
hsa-miR-215-3p	0	0	0	137	4	86	33	19	26	2	3	138	20
hsa-miR-187-3p	30	0	9	36	26	16	18	40	51	31	97	29	52
hsa-miR-624-5p	17	0	0	21	1	16	31	101	26	50	112	86	32
hsa-miR-320d	11	1	8	52	32	64	42	61	68	6	22	42	25
hsa-miR-548ay-3p	19	0	4	43	33	8	19	58	21	37	82	65	30
hsa-miR-29b-3p	23	0	2	16	0	26	6	58	48	19	122	68	56
hsa-miR-629-3p	23	0	12	30	0	23	32	50	68	36	64	10	20
hsa-miR-194-3p	34	0	13	42	25	84	53	46	36	10	23	44	11
hsa-miR-1295a	40	0	21	33	6	14	18	32	41	16	105	30	32
hsa-miR-2355-3p	23	0	21	23	0	49	9	107	23	46	53	30	23
hsa-miR-16-1-3p	9	0	0	21	2	36	33	33	41	12	71	77	20
hsa-miR-3928-3p	57	0	5	30	20	75	55	34	64	14	34	29	14
hsa-miR-5001-3p	18	0	11	34	3	29	42	98	78	35	56	14	20
hsa-miR-3679-5p	32	0	17	38	51	40	56	16	62	10	16	9	12
hsa-miR-1914-5p	34	4	14	48	39	71	35	43	54	5	37	19	5
hsa-miR-30c-1-3p	13	3	10	27	24	39	14	47	41	22	64	53	16
hsa-miR-3929	0	0	0	37	34	219	35	27	29	0	0	74	0
hsa-miR-1914-3p	32	0	13	69	59	57	107	35	23	2	5	54	0
hsa-miR-1304-5p	24	0	15	32	0	24	20	40	24	36	40	87	18
hsa-miR-1255a	41	0	24	45	16	76	37	47	49	14	14	28	12
hsa-miR-19b-1-5p	10	0	3	6	0	22	5	49	38	43	104	67	38
hsa-miR-877-3p	11	6	12	37	9	67	42	37	143	3	7	6	4
hsa-miR-1285-3p	26	0	8	36	8	26	44	53	42	22	50	52	21
hsa-miR-548o-3p	23	2	4	24	0	4	4	44	16	61	124	62	26
hsa-miR-664a-5p	6	0	7	33	18	29	43	43	91	6	18	27	10
hsa-miR-219a-1-3p	44	10	19	31	7	63	44	25	22	12	17	29	14
hsa-miR-26a-2-3p	15	0	4	28	8	19	12	67	29	24	84	45	30
hsa-miR-10401-3p	14	2	6	14	5	21	32	51	34	20	33	89	15
hsa-miR-146a-5p	21	5	2	28	0	19	13	22	39	24	68	36	36
hsa-miR-29b-2-5p	7	0	6	26	10	34	11	67	85	33	49	22	11
hsa-miR-5010-3p	38	0	3	34	0	15	19	59	131	12	30	1	12
hsa-miR-181b-3p	5	0	0	28	7	46	22	48	24	37	68	46	30
hsa-miR-548c-5p	15	0	0	20	4	28	10	59	24	26	87	58	28
hsa-miR-548o-5p	15	0	0	20	4	28	10	59	24	26	87	58	28
hsa-miR-212-3p	2	0	15	39	0	16	42	54	54	40	33	31	18
hsa-miR-4421	3	0	0	32	15	37	31	35	28	65	49	46	10
hsa-miR-1250-5p	17	6	2	28	9	55	17	44	74	29	38	23	15
hsa-miR-4741	12	0	15	57	32	63	37	24	53	15	15	27	5
hsa-miR-3691-5p	19	5	10	21	72	56	37	22	35	19	37	25	8
hsa-miR-1277-5p	3	0	1	5	0	1	2	81	6	1	117	66	67
hsa-miR-139-5p	18	0	4	32	0	36	47	34	25	43	35	41	22
hsa-miR-1284	56	1	18	31	0	27	3	43	18	20	55	24	15
hsa-miR-616-5p	6	3	8	28	0	20	16	75	14	29	55	13	17
hsa-miR-29b-1-5p	19	0	1	42	13	75	32	58	41	6	26	23	5
hsa-miR-449a	5	0	4	33	8	23	12	65	58	18	58	25	24
hsa-miR-23b-5p	13	0	1	17	35	84	38	44	22	4	23	18	3
hsa-miR-5094	27	6	6	15	4	61	22	41	57	19	16	25	19
hsa-miR-4665-5p	36	5	12	21	57	30	18	23	44	6	37	37	9
hsa-miR-196a-3p	8	0	5	16	0	17	3	47	43	18	104	26	36
hsa-miR-491-3p	4	0	7	24	0	16	9	39	29	40	33	75	40
hsa-miR-26b-3p	10	1	6	42	6	42	28	67	17	12	33	27	11
hsa-miR-365b-5p	21	0	10	42	85	82	59	3	7	4	2	15	1
hsa-miR-499a-5p	6	0	4	7	0	9	12	86	16	39	42	22	29
hsa-miR-204-5p	56	0	10	14	15	23	23	37	12	5	27	5	15
hsa-miR-4423-5p	11	0	1	86	0	47	38	41	41	9	5	9	8
hsa-miR-3065-3p	15	6	6	28	8	19	5	61	31	35	40	35	19
hsa-miR-3938	12	0	6	35	1	53	21	43	33	14	46	7	20
hsa-miR-199b-5p	16	0	1	11	0	2	2	55	19	64	90	30	31
hsa-miR-4804-5p	18	1	3	38	10	18	51	28	20	10	15	22	11
hsa-miR-3127-5p	47	7	31	45	38	28	21	19	31	9	11	13	6
hsa-miR-3200-5p	23	0	16	22	20	79	30	21	34	9	9	37	5
hsa-miR-4443	18	0	16	41	1	42	34	39	62	1	1	22	0
hsa-miR-1229-3p	21	0	1	43	19	31	27	43	88	0	1	9	2
hsa-miR-10527-5p	6	0	9	29	5	54	71	19	42	11	12	27	4
hsa-miR-548n	14	0	0	8	0	6	11	21	6	53	79	29	23
hsa-miR-3940-3p	18	0	9	54	7	17	29	25	47	9	20	26	10
hsa-miR-33a-5p	19	0	8	9	0	13	9	39	18	1	115	38	20
hsa-miR-548h-5p	11	0	7	22	1	24	11	33	19	26	43	30	23
hsa-miR-548b-3p	7	0	2	10	0	1	5	44	42	36	62	31	44
hsa-miR-185-3p	17	0	8	13	13	43	17	44	32	12	39	56	11
hsa-miR-4661-5p	14	1	8	43	6	15	27	25	18	19	37	32	21
hsa-miR-1277-3p	0	0	0	18	0	9	3	53	6	1	105	34	28
hsa-miR-30d-3p	5	0	0	1	0	5	3	20	25	20	70	34	62
hsa-miR-378d	6	0	1	17	1	23	3	37	46	14	57	34	19
hsa-miR-195-3p	19	0	1	24	11	37	11	32	13	14	27	13	28
hsa-miR-193b-5p	50	19	17	16	20	17	8	17	41	8	26	12	7
hsa-miR-5701	30	1	16	12	15	12	24	11	26	19	42	32	18
hsa-miR-103a-2-5p	0	0	1	4	1	13	3	21	30	25	17	146	14
hsa-miR-4440	12	1	12	17	35	18	29	14	17	6	4	11	4
hsa-miR-365a-5p	6	7	5	19	13	39	18	13	63	7	18	8	9
hsa-miR-548ag	7	0	10	18	0	6	6	32	13	21	72	40	20
hsa-miR-548y	12	0	3	11	0	3	6	55	21	37	66	36	18
hsa-miR-1278	20	0	1	4	9	13	5	47	5	40	57	55	9
hsa-miR-1273c	34	0	9	24	2	49	6	33	11	6	21	26	8
hsa-miR-4511	27	0	12	32	0	21	28	10	13	11	40	31	15
hsa-miR-500b-3p	18	0	10	25	0	35	20	18	27	8	37	12	17
hsa-miR-6516-5p	5	0	5	19	8	21	25	37	35	7	25	42	11
hsa-miR-199a-3p	12	0	2	19	1	13	13	44	17	22	39	31	12
hsa-miR-548ae-5p	5	0	1	13	0	17	4	40	10	19	28	32	8
hsa-miR-199b-3p	12	0	2	19	1	13	13	44	17	21	39	29	10
hsa-miR-6807-5p	1	0	6	60	12	49	45	17	44	3	0	25	2
hsa-miR-1305	0	0	2	0	0	17	1	42	31	4	47	27	20
hsa-miR-548f-3p	7	0	0	6	0	2	2	16	17	43	68	32	43
hsa-miR-2277-3p	11	0	2	6	0	15	14	46	53	36	35	7	17
hsa-miR-597-3p	13	0	5	20	14	27	22	31	16	8	28	32	15
hsa-miR-146b-3p	4	0	9	8	22	27	18	30	26	13	28	41	12
hsa-miR-3157-5p	18	0	0	14	0	12	17	32	21	27	30	29	28
hsa-miR-24-1-5p	15	0	5	15	0	14	4	24	23	4	45	64	12
hsa-miR-1285-5p	11	1	4	12	0	32	7	28	21	12	19	24	10
hsa-miR-3140-3p	24	1	7	22	0	24	31	12	18	19	37	18	8
hsa-miR-3939	9	0	1	28	0	12	25	23	14	20	24	33	26
hsa-miR-627-5p	15	0	4	13	0	0	4	26	23	18	47	41	19
hsa-miR-636	0	1	2	42	11	36	24	18	39	3	10	44	9
hsa-miR-1910-5p	40	0	12	15	10	24	8	18	13	5	10	2	7
hsa-miR-3144-5p	23	0	4	22	5	21	17	21	24	3	5	14	3
hsa-miR-483-3p	25	12	17	1	0	0	1	23	41	0	13	0	7
hsa-miR-556-3p	12	0	1	8	0	13	2	39	22	53	18	10	9
hsa-miR-548am-5p	7	0	0	7	3	8	6	31	16	17	62	38	18
hsa-miR-3944-5p	17	0	6	8	1	17	9	25	29	10	17	12	12
hsa-miR-3143	14	0	5	19	2	21	4	35	22	3	25	43	15
hsa-miR-4766-3p	21	0	0	8	0	9	6	21	9	12	59	27	23
hsa-miR-590-5p	17	0	3	22	0	16	0	26	26	7	36	22	26
hsa-miR-184	0	0	0	63	31	53	37	4	17	3	3	18	0
hsa-miR-190b-5p	1	0	0	21	0	11	15	42	36	11	12	32	6
hsa-miR-548u	9	0	1	0	0	0	1	22	6	4	96	38	19
hsa-miR-10523-5p	19	2	12	5	0	18	0	14	15	11	29	10	5
hsa-miR-4745-5p	1	3	2	50	33	40	48	2	20	0	4	18	0
hsa-miR-3911	7	0	2	40	11	23	21	28	26	4	7	35	6
hsa-miR-3139	4	5	1	18	0	20	18	27	22	7	19	30	6
hsa-miR-1266-5p	5	0	5	41	18	15	11	20	30	9	17	10	14
hsa-miR-548an	0	0	3	6	0	3	7	30	17	8	63	31	18
hsa-miR-4742-3p	13	0	4	43	26	23	23	17	24	6	13	5	8
hsa-miR-548s	2	0	7	1	0	18	8	31	16	21	34	16	13
hsa-miR-196a-1-3p	12	0	1	7	0	26	16	38	21	16	30	8	11
hsa-miR-5581-3p	24	0	2	4	7	16	6	40	23	11	28	0	14
hsa-miR-4446-3p	16	0	2	23	34	19	24	10	8	1	12	8	7
hsa-miR-182-3p	6	0	0	2	0	30	1	24	7	16	27	12	21
hsa-miR-550a-3p	8	0	3	13	0	15	9	41	53	17	32	6	9
hsa-miR-100-5p	8	2	0	9	5	8	6	46	26	16	12	12	12
hsa-miR-504-5p	7	6	3	10	1	16	3	32	29	16	28	16	12
hsa-miR-378f	11	0	2	10	8	7	9	22	21	14	45	11	20
hsa-miR-3605-3p	32	2	11	35	16	6	22	22	7	7	12	0	7
hsa-miR-542-5p	10	0	0	9	2	18	8	19	30	5	26	16	21
hsa-miR-422a	14	2	4	8	10	4	6	16	22	10	60	6	14
hsa-miR-4677-5p	5	0	0	22	0	19	9	32	16	7	29	17	28
hsa-miR-561-3p	11	0	0	6	0	1	1	12	22	10	78	14	19
hsa-miR-6511b-3p	20	1	14	17	4	10	8	20	36	6	4	1	12
hsa-miR-616-3p	8	6	4	21	10	16	13	22	22	6	7	14	4
hsa-miR-147b-3p	2	0	0	15	8	0	2	4	4	14	69	39	14
hsa-miR-23a-5p	8	4	3	5	15	27	10	14	9	2	1	16	2
hsa-miR-129-2-3p	14	0	1	1	0	3	6	27	64	3	7	0	24
hsa-miR-592	4	0	1	7	0	4	7	43	7	7	24	33	10
hsa-miR-937-3p	15	1	4	32	37	31	16	10	10	6	8	1	3
hsa-miR-660-3p	0	0	0	10	0	21	14	22	8	21	30	30	2
hsa-miR-1257	1	0	0	0	0	0	11	23	12	47	39	14	27
hsa-miR-615-5p	23	16	17	14	5	27	5	10	11	9	18	5	3
hsa-miR-34a-3p	3	0	5	12	0	2	8	34	44	23	9	8	7
hsa-miR-200b-3p	20	0	10	6	0	4	14	33	15	23	33	6	8
hsa-miR-3613-3p	7	2	4	12	9	12	23	21	56	8	6	9	8
hsa-miR-1291	8	0	0	10	2	13	10	57	41	1	5	14	12
hsa-miR-548aa	5	0	2	8	2	6	3	27	9	23	32	39	8
hsa-miR-511-5p	10	0	6	23	19	8	18	15	6	3	11	52	0
hsa-miR-548t-3p	5	0	2	8	2	6	3	26	9	23	32	39	8
hsa-miR-224-5p	1	0	0	7	0	8	3	33	6	8	23	7	14
hsa-miR-1247-5p	26	2	15	12	15	7	5	6	11	5	22	5	8
hsa-miR-1287-5p	10	0	2	9	18	14	21	13	28	9	4	12	12
hsa-miR-1248	22	1	1	12	0	12	2	21	9	1	0	7	49
hsa-miR-3145-3p	4	0	0	17	11	20	7	29	8	8	39	15	10
hsa-miR-6516-3p	11	2	4	4	4	16	13	22	10	8	36	24	7
hsa-miR-4659a-3p	20	0	1	20	0	11	7	18	9	1	15	19	3
hsa-miR-548p	16	0	1	4	2	0	4	28	10	44	34	11	10
hsa-miR-579-5p	15	0	1	2	8	5	9	11	20	9	26	24	8
hsa-miR-605-5p	20	0	0	22	3	7	22	7	8	10	13	6	6
hsa-miR-3115	3	0	0	1	0	17	5	27	22	36	14	21	13
hsa-miR-188-5p	2	0	0	1	0	10	1	14	32	5	59	23	11
hsa-miR-619-5p	24	0	8	10	11	34	18	12	3	3	3	7	11
hsa-miR-551b-3p	1	0	1	3	0	7	0	38	28	19	35	8	28
hsa-miR-124-3p	2	3	1	6	0	8	5	22	27	3	6	23	2
hsa-miR-653-5p	12	0	0	4	0	0	2	25	14	26	29	14	7
hsa-let-7f-2-3p	1	2	0	4	0	1	5	19	7	33	49	22	16
hsa-miR-3064-5p	7	0	0	25	22	16	9	22	11	1	3	14	5
hsa-miR-5585-3p	15	6	0	15	0	20	11	7	13	13	22	13	12
hsa-miR-548q	0	5	9	4	0	17	10	28	21	16	14	18	5
hsa-miR-141-3p	2	0	0	7	7	6	0	14	4	2	48	30	8
hsa-miR-652-5p	3	0	1	5	16	0	4	41	19	16	20	2	20
hsa-miR-653-3p	3	0	0	6	0	4	4	33	10	5	37	26	9
hsa-miR-18b-5p	6	0	0	3	0	5	3	18	15	3	39	20	16
hsa-miR-548aq-3p	4	0	1	2	1	9	3	21	5	10	55	26	10
hsa-miR-3157-3p	13	0	0	4	0	4	0	33	20	14	18	13	10
hsa-miR-3912-3p	3	0	1	10	0	8	3	19	15	14	30	30	22
hsa-miR-573	7	0	0	2	0	0	0	10	2	18	57	7	25
hsa-miR-4484	0	0	0	1	0	5	3	19	49	14	38	19	10
hsa-miR-3179	10	1	11	16	6	17	22	17	13	4	5	17	3
hsa-miR-625-5p	2	0	12	13	11	19	8	13	31	8	18	7	9
hsa-miR-580-3p	3	0	1	12	0	0	7	34	7	9	53	10	13
hsa-miR-3174	16	0	3	16	0	38	6	17	8	6	17	3	5
hsa-miR-4742-5p	4	0	12	12	0	11	19	15	16	8	14	28	4
hsa-miR-2278	5	0	1	21	7	21	3	24	26	1	7	21	7
hsa-miR-3620-3p	6	0	6	25	13	42	40	1	24	1	6	2	0
hsa-miR-216b-5p	8	0	6	3	0	9	8	20	14	17	31	9	2
hsa-miR-1294	8	0	0	4	14	25	5	12	7	16	16	14	8
hsa-miR-203a-3p	15	0	8	3	0	19	10	29	8	19	19	3	12
hsa-miR-7854-3p	14	0	11	6	7	16	25	4	10	4	6	6	3
hsa-miR-6882-5p	18	0	2	11	0	4	5	14	13	7	25	5	8
hsa-miR-585-3p	0	0	4	2	0	21	7	12	20	7	30	14	8
hsa-miR-6720-5p	14	0	4	7	0	6	14	10	26	14	34	9	11
hsa-miR-588	14	0	1	8	6	17	3	8	10	5	11	46	5
hsa-miR-1468-5p	25	0	8	6	3	5	9	27	5	8	29	0	7
hsa-miR-5582-3p	8	0	0	3	3	1	11	16	13	7	24	26	9
hsa-miR-548as-5p	0	0	2	8	10	12	2	13	10	4	34	30	9
hsa-miR-548ab	21	0	0	4	0	7	2	34	9	12	15	12	9
hsa-miR-1292-3p	10	0	2	8	0	29	15	12	14	2	9	0	7
hsa-miR-545-5p	7	0	1	11	6	17	2	26	6	6	20	17	9
hsa-miR-3085-3p	0	0	0	6	0	19	14	15	21	5	0	63	0
hsa-miR-548au-5p	4	0	0	10	0	8	6	21	13	8	20	32	4
hsa-miR-4713-5p	3	9	1	12	0	16	5	15	14	7	15	0	9
hsa-miR-1288-3p	12	0	3	8	7	23	11	2	4	7	3	4	12
hsa-miR-98-3p	0	0	0	12	0	16	12	10	7	2	20	30	4
hsa-miR-3188	5	0	1	16	0	20	9	34	29	3	0	18	1
hsa-miR-3131	3	2	5	12	6	14	1	6	15	1	6	8	1
hsa-miR-3688-3p	4	0	0	11	0	8	4	12	6	7	26	10	9
hsa-miR-3661	8	0	3	28	0	13	14	13	11	3	3	15	4
hsa-miR-643	0	0	0	5	0	17	0	22	6	17	27	14	3
hsa-miR-31-3p	0	0	3	0	0	0	0	9	7	28	28	7	16
hsa-miR-642a-5p	24	0	4	6	0	4	0	18	34	0	15	0	4
hsa-miR-3605-5p	19	0	7	7	9	6	7	10	6	0	1	4	1
hsa-miR-338-3p	8	0	0	0	0	0	4	23	23	13	25	16	7
hsa-miR-3120-3p	2	0	1	7	0	12	3	7	4	16	23	21	15
hsa-miR-26a-1-3p	0	0	0	0	0	19	4	9	12	16	34	10	6
hsa-miR-4470	1	0	6	15	0	12	20	8	35	0	5	8	7
hsa-miR-181d-3p	4	0	0	8	0	28	0	18	15	10	19	5	10
hsa-miR-4717-3p	0	0	0	18	13	3	6	7	17	4	11	14	2
hsa-miR-5009-5p	28	0	3	15	2	0	13	12	4	6	5	9	4
hsa-miR-3127-3p	12	0	7	4	9	4	5	6	17	8	11	0	9
hsa-miR-3684	0	0	0	0	7	14	1	8	0	8	36	17	6
hsa-miR-624-3p	0	0	0	3	0	0	0	13	4	4	41	27	7
hsa-miR-1243	0	0	0	8	33	2	0	22	7	7	9	9	5
hsa-miR-5683	0	0	0	3	4	0	5	10	6	5	52	12	7
hsa-let-7c-3p	0	0	0	10	1	20	8	10	9	20	21	1	7
hsa-miR-4504	5	0	0	13	7	0	13	6	9	8	11	35	6
hsa-miR-4660	5	0	7	8	0	6	6	21	12	2	6	5	2
hsa-miR-1973	0	0	0	0	0	0	0	0	0	0	0	0	104
hsa-miR-6832-5p	0	0	7	22	6	26	17	3	21	0	1	4	0
hsa-miR-4791	0	0	1	7	0	1	17	19	5	16	9	15	1
hsa-miR-6847-5p	2	0	3	11	8	13	26	0	11	1	1	4	1
hsa-miR-933	9	0	0	13	10	17	8	7	10	6	10	22	1
hsa-miR-6866-5p	11	0	0	11	13	7	0	17	18	6	5	13	11
hsa-miR-152-5p	0	0	0	12	8	11	10	9	12	6	4	13	5
hsa-miR-4449	12	7	8	0	0	14	9	12	5	0	20	1	4
hsa-miR-1290	3	7	0	4	5	9	3	22	9	4	8	26	0
hsa-miR-7851-3p	3	3	2	16	0	8	8	10	18	4	18	17	2
hsa-miR-138-5p	0	0	3	4	4	8	0	12	22	2	34	6	9
hsa-miR-181b-2-3p	0	0	0	16	0	20	0	8	3	1	2	15	6
hsa-miR-3126-5p	4	0	9	5	5	11	11	6	10	0	11	12	2
hsa-miR-369-3p	0	0	0	0	0	0	4	8	2	17	24	32	15
hsa-miR-3150a-5p	10	0	3	16	5	2	5	3	3	4	18	1	1
hsa-miR-3616-5p	0	0	7	8	0	1	4	12	4	11	6	12	9
hsa-miR-3184-5p	0	0	1	13	5	34	15	8	11	1	3	13	3
hsa-let-7g-3p	0	0	0	6	0	11	1	9	10	1	12	16	0
hsa-miR-147b-5p	2	0	2	11	9	3	3	10	7	9	19	11	5
hsa-miR-548ar-3p	1	0	0	6	0	4	2	14	3	9	29	22	5
hsa-miR-29a-5p	0	0	4	14	0	13	7	9	3	10	15	8	9
hsa-miR-3128	5	0	0	11	0	6	6	5	12	19	22	14	9
hsa-miR-3136-5p	0	0	1	0	0	0	9	13	15	6	28	5	13
hsa-miR-4753-3p	1	1	4	2	7	20	14	17	8	4	2	3	1
hsa-miR-561-5p	0	0	2	4	0	3	0	16	7	15	26	12	5
hsa-miR-6832-3p	6	0	0	14	13	13	25	2	22	0	1	0	0
hsa-miR-3609	0	0	0	9	0	20	7	11	16	2	8	22	3
hsa-miR-4474-3p	1	0	2	5	0	5	0	9	6	11	19	4	11
hsa-miR-5699-5p	0	0	0	4	0	5	6	7	8	2	18	21	15
hsa-miR-3660	17	0	0	16	0	5	5	18	6	6	15	3	6
hsa-miR-3173-3p	0	0	2	9	0	2	12	9	8	1	1	6	0
hsa-miR-6820-5p	3	0	3	3	0	16	11	11	9	1	12	6	0
hsa-miR-1252-5p	3	0	1	1	0	0	0	19	6	12	25	9	4
hsa-miR-766-5p	3	0	12	11	0	9	1	7	26	8	9	8	1
hsa-miR-5699-3p	2	0	2	9	0	0	4	17	5	3	17	13	3
hsa-miR-335-5p	2	0	1	2	0	4	2	15	3	8	22	23	3
hsa-miR-4652-3p	4	0	7	5	0	18	3	5	7	1	5	8	7
hsa-miR-4738-3p	4	0	0	5	16	22	10	7	12	1	1	9	1
hsa-miR-4423-3p	0	0	0	8	0	22	5	12	16	10	5	10	2
hsa-miR-4691-3p	0	0	0	19	11	43	5	4	4	1	0	11	1
hsa-miR-552-5p	0	0	0	35	0	10	30	5	6	1	0	6	0
hsa-miR-187-5p	18	0	4	13	0	8	7	4	4	0	6	5	5
hsa-miR-642a-3p	16	0	14	3	1	6	8	0	3	5	6	0	0
hsa-miR-378g	7	0	0	6	4	0	2	8	10	8	28	8	10
hsa-miR-3146	2	0	0	8	7	4	21	14	4	3	16	5	2
hsa-miR-20b-5p	4	0	2	3	3	4	4	7	9	9	24	6	6
hsa-miR-1269a	6	0	0	8	4	6	6	12	7	4	18	6	2
hsa-miR-452-5p	5	0	6	0	7	0	5	7	13	9	9	6	2
hsa-miR-548a-3p	2	1	0	3	0	2	4	8	3	3	34	17	4
hsa-miR-4488	22	9	22	0	4	7	11	2	1	0	0	1	2
hsa-miR-3620-5p	4	0	3	16	18	9	12	6	14	3	0	8	0
hsa-miR-10395-3p	11	5	4	13	0	18	7	3	6	0	6	1	13
hsa-miR-6797-3p	2	0	3	0	6	5	3	8	28	2	3	0	5
hsa-miR-210-5p	8	0	16	8	0	8	1	8	31	2	1	0	2
hsa-miR-10400-5p	0	0	2	24	8	32	5	1	0	0	0	4	0
hsa-miR-4775	5	0	0	2	0	1	0	16	0	11	11	9	4
hsa-miR-4458	0	0	1	7	0	0	3	12	13	2	5	5	5
hsa-miR-4804-3p	21	0	0	6	5	8	5	9	6	2	1	0	4
hsa-miR-3133	0	0	2	5	4	2	2	18	11	7	26	7	3
hsa-miR-548az-5p	1	0	0	10	6	1	0	6	4	4	16	13	5
hsa-miR-483-5p	9	0	14	2	0	0	8	3	8	1	0	6	1
hsa-miR-217-5p	0	0	2	0	0	4	0	22	11	12	15	1	15
hsa-miR-2355-5p	3	0	1	0	4	8	3	9	10	4	20	13	4
hsa-miR-6721-5p	13	12	5	11	2	17	17	1	0	0	1	1	1
hsa-miR-196b-3p	6	0	0	2	0	0	1	8	7	6	28	25	4
hsa-miR-5001-5p	0	5	0	18	0	18	3	1	14	2	0	2	2
hsa-miR-5010-5p	2	0	0	11	12	5	12	4	8	1	0	2	1
hsa-miR-548e-5p	0	0	4	6	0	0	1	9	3	3	20	10	8
hsa-miR-10399-3p	0	0	0	10	0	23	0	7	9	13	6	2	5
hsa-miR-3942-5p	4	0	1	10	0	8	2	18	8	4	11	4	6
hsa-miR-2116-3p	0	0	5	5	8	3	3	3	15	0	14	0	5
hsa-miR-664b-3p	0	0	0	0	0	4	0	8	28	7	3	12	0
hsa-miR-3180-3p	4	0	1	14	8	8	15	5	5	0	3	6	0
hsa-miR-3180	4	0	1	14	8	8	15	5	5	0	3	6	0
hsa-miR-4761-3p	12	0	0	2	0	0	0	4	14	5	10	13	6
hsa-miR-503-3p	0	0	0	3	0	18	7	3	9	2	14	13	3
hsa-miR-3130-5p	5	0	2	8	1	4	2	11	11	2	6	6	2
hsa-miR-122-5p	0	0	0	0	0	0	0	3	2	6	19	39	3
hsa-miR-3192-5p	13	4	2	1	0	4	16	13	4	2	4	7	3
hsa-miR-1908-3p	14	0	5	9	3	1	11	3	6	3	11	0	2
hsa-miR-379-5p	0	0	0	6	0	1	0	5	2	10	4	33	2
hsa-miR-320e	2	1	1	4	2	16	9	9	10	0	3	4	1
hsa-miR-6505-5p	9	0	6	1	0	7	0	14	14	2	13	7	2
hsa-miR-1271-3p	0	0	0	1	0	0	0	6	5	3	20	7	9
hsa-miR-186-3p	6	0	0	6	0	0	0	8	3	3	21	14	8
hsa-miR-1910-3p	6	0	3	14	0	12	6	8	2	0	0	0	4
hsa-miR-664b-5p	0	0	0	13	6	11	19	6	10	1	0	3	0
hsa-miR-4501	3	0	2	0	0	0	1	10	5	7	18	5	3
hsa-miR-6858-3p	4	0	2	5	0	14	3	1	24	1	0	2	0
hsa-miR-6514-5p	0	2	7	10	7	6	5	16	4	2	2	9	2
hsa-miR-33a-3p	0	0	0	0	0	0	0	11	3	14	13	6	13
hsa-miR-1234-3p	9	0	0	4	4	14	9	7	7	0	0	0	1
hsa-miR-374c-5p	0	0	0	0	0	2	1	8	6	4	22	5	6
hsa-miR-4522	0	0	0	5	10	15	0	9	2	0	5	6	0
hsa-miR-548ad-5p	0	0	0	3	0	7	4	6	8	3	5	13	3
hsa-miR-6735-5p	0	0	2	2	16	4	8	2	6	0	6	3	1
hsa-miR-4783-3p	0	0	1	5	0	0	5	5	11	0	11	13	4
hsa-miR-3619-5p	0	0	0	1	0	8	1	6	3	5	3	3	0
hsa-let-7i-3p	0	0	0	0	0	2	1	5	5	8	17	14	6
hsa-miR-149-3p	7	0	2	3	9	1	2	3	5	2	3	2	1
hsa-miR-552-3p	0	0	0	13	0	20	1	1	19	0	0	7	0
hsa-miR-1915-5p	3	0	0	5	3	6	6	13	9	3	2	4	3
hsa-miR-1538	16	0	6	6	0	8	0	2	1	1	4	1	0
hsa-miR-142-3p	0	0	0	8	0	0	4	4	5	0	8	10	1
hsa-miR-3663-3p	2	0	5	0	0	10	1	7	4	1	4	4	1
hsa-miR-3149	0	0	2	11	0	0	1	7	3	8	2	10	2
hsa-miR-6733-5p	0	0	0	2	6	1	0	7	0	4	2	19	11
hsa-miR-6747-3p	10	0	1	4	0	4	4	8	10	0	4	0	0
hsa-miR-6873-3p	14	0	6	2	0	3	3	7	11	0	5	0	1
hsa-miR-4479	0	0	1	9	0	0	8	7	10	1	4	4	0
hsa-miR-676-5p	1	0	0	7	0	9	1	10	0	3	9	2	6
hsa-miR-548a-5p	3	0	2	0	0	1	0	7	2	2	16	13	4
hsa-miR-6766-5p	0	0	0	4	9	18	13	3	6	0	0	9	0
hsa-miR-1255b-5p	6	0	2	6	0	3	2	4	4	1	4	4	0
hsa-miR-3140-5p	0	0	2	5	0	0	0	8	4	2	22	3	5
hsa-miR-6834-5p	0	0	0	4	9	21	15	4	4	0	0	1	0
hsa-miR-6803-3p	2	0	1	4	3	0	0	6	4	0	1	0	3
hsa-miR-1179	3	0	0	0	0	0	0	12	3	1	13	9	1
hsa-miR-5000-3p	0	0	0	2	0	2	0	2	2	9	19	8	3
hsa-miR-3187-5p	0	0	0	16	10	5	10	3	7	1	0	7	0
hsa-miR-6786-3p	0	0	0	13	5	10	7	1	2	0	1	0	0
hsa-miR-5584-5p	6	0	4	2	7	0	1	4	7	12	3	2	0
hsa-miR-4498	0	0	0	7	0	0	4	7	9	2	0	5	0
hsa-miR-4655-5p	8	7	2	0	0	5	2	0	5	2	4	0	0
hsa-miR-548aq-5p	0	0	0	0	0	0	0	8	9	1	12	5	2
hsa-miR-10399-5p	0	0	1	1	0	4	1	6	3	6	15	12	3
hsa-miR-133a-3p	4	0	0	0	2	4	4	6	12	6	8	0	2
hsa-miR-3175	4	0	2	0	7	0	17	1	3	0	2	4	0
hsa-miR-34b-3p	0	0	0	5	2	1	7	8	27	0	0	0	0
hsa-miR-581	4	0	0	9	0	1	1	3	0	6	14	3	3
hsa-miR-3121-3p	5	0	5	6	6	2	2	6	0	5	4	2	2
hsa-miR-449b-5p	0	0	0	6	0	11	0	6	6	2	8	14	2
hsa-miR-6726-3p	14	1	0	4	0	15	4	4	0	0	0	0	0
hsa-miR-6877-5p	0	0	1	12	0	1	6	5	8	2	5	3	2
hsa-miR-3944-3p	4	0	0	6	0	0	0	1	12	9	4	3	2
hsa-miR-3145-5p	0	0	2	2	7	1	0	6	1	4	2	4	4
hsa-miR-4664-3p	0	0	1	9	0	7	2	7	11	4	6	3	0
hsa-miR-548at-5p	7	0	0	1	0	1	0	8	4	3	11	5	8
hsa-miR-6895-5p	0	0	3	8	4	4	3	2	14	2	0	1	0
hsa-miR-5583-3p	2	0	0	4	0	6	4	4	4	2	2	6	2
hsa-miR-4721	0	0	0	5	0	19	4	1	0	0	0	0	0
hsa-miR-214-3p	0	0	0	5	0	0	16	0	11	0	4	5	5
hsa-miR-197-5p	1	0	2	8	0	9	3	2	6	2	12	0	0
hsa-miR-7113-5p	1	0	11	1	3	6	0	2	10	2	3	3	0
hsa-miR-1293	4	0	3	2	0	3	12	4	3	1	1	1	0
hsa-miR-6509-5p	6	0	2	6	0	5	0	6	5	0	1	2	0
hsa-miR-34c-3p	0	0	0	4	0	0	9	4	19	4	0	0	0
hsa-miR-548t-5p	8	0	0	3	0	12	0	4	3	1	6	4	0
hsa-miR-4781-3p	7	0	0	1	3	1	3	10	8	2	9	7	1
hsa-miR-3164	0	0	2	4	0	1	0	4	7	9	9	5	1
hsa-miR-4797-3p	3	0	0	1	0	3	5	6	3	0	9	4	1
hsa-miR-3163	0	0	5	1	0	0	1	7	1	4	2	7	4
hsa-miR-1915-3p	0	0	3	11	5	0	3	1	4	0	2	3	0
hsa-miR-5697	1	0	1	0	0	0	7	14	3	3	1	8	2
hsa-miR-3177-5p	0	0	0	8	0	23	1	0	5	2	0	7	1
hsa-miR-3184-3p	3	0	0	15	8	0	3	2	0	0	2	0	0
hsa-miR-145-5p	0	0	1	3	0	0	0	10	30	3	3	0	0
hsa-miR-219b-5p	4	0	0	3	0	0	0	8	4	1	6	7	5
hsa-miR-3659	4	0	2	4	0	0	8	5	1	2	3	5	5
hsa-miR-139-3p	5	8	1	2	0	7	6	1	7	2	1	1	2
hsa-miR-3085-5p	0	0	0	8	0	0	13	6	13	0	1	2	1
hsa-miR-4508	8	0	1	1	8	0	3	2	5	2	0	0	0
hsa-miR-2276-3p	3	0	0	0	0	19	2	2	5	4	3	1	1
hsa-miR-153-3p	2	0	0	2	0	0	0	2	2	0	20	12	4
hsa-miR-1224-5p	0	1	10	8	6	3	4	3	5	3	4	1	1
hsa-miR-6741-3p	8	0	0	2	5	0	0	6	5	0	0	0	1
hsa-miR-3651	4	0	0	9	0	7	7	10	2	1	3	1	3
hsa-miR-199a-5p	0	0	0	6	0	0	0	5	4	2	7	12	4
hsa-miR-5690	2	0	0	0	0	9	0	7	1	10	8	5	3
hsa-miR-200a-3p	3	0	0	2	0	0	4	6	1	1	4	6	5
hsa-miR-943	5	0	1	2	0	3	0	3	5	0	5	9	2
hsa-miR-4706	0	1	2	3	0	2	10	0	7	0	0	4	0
hsa-miR-5579-5p	3	0	0	0	0	0	1	5	1	4	19	2	3
hsa-miR-548g-5p	0	0	1	0	0	0	1	10	1	1	6	12	1
hsa-let-7b-3p	0	5	0	0	0	13	1	3	2	1	6	1	0
hsa-miR-3126-3p	3	0	0	3	0	1	0	5	1	7	8	3	0
hsa-miR-6892-5p	0	0	0	14	0	1	15	2	7	0	0	5	0
hsa-miR-570-3p	0	0	0	3	0	0	0	6	5	9	10	0	1
hsa-miR-3682-3p	0	0	0	9	0	2	7	3	7	2	0	6	0
hsa-miR-193a-3p	0	0	0	1	0	0	3	8	4	0	11	6	5
hsa-miR-219a-5p	0	0	0	0	0	0	0	7	2	1	16	2	5
hsa-miR-3611	3	0	0	3	0	4	3	5	6	1	10	1	0
hsa-miR-4786-5p	0	0	0	3	0	0	6	5	3	9	1	10	0
hsa-miR-3934-5p	0	0	0	0	0	0	0	15	5	5	8	0	0
hsa-miR-4734	0	0	0	5	0	5	11	8	1	1	0	5	0
hsa-miR-101-5p	0	0	3	0	0	2	0	10	1	0	9	4	4
hsa-miR-219b-3p	1	0	0	3	0	12	0	3	2	0	14	0	2
hsa-miR-3680-3p	1	0	4	0	0	2	6	2	1	2	4	2	0
hsa-miR-1272	0	0	1	2	0	0	1	5	0	8	8	0	5
hsa-miR-6728-3p	1	0	0	9	5	0	11	2	0	0	1	0	0
hsa-miR-3135a	0	0	0	6	0	7	1	4	2	6	4	1	0
hsa-miR-1256	0	0	0	4	0	2	3	8	3	2	2	9	2
hsa-miR-3159	3	0	0	0	12	1	1	3	5	0	2	4	0
hsa-miR-335-3p	0	0	0	1	0	3	9	7	0	1	3	3	0
hsa-miR-6755-5p	0	0	0	0	0	0	0	4	5	1	5	9	5
hsa-miR-6789-5p	5	0	0	8	5	12	6	0	5	0	0	1	0
hsa-miR-1258	0	0	0	0	0	10	0	1	4	1	2	0	2
hsa-miR-767-3p	5	0	0	5	0	3	1	7	5	1	2	3	0
hsa-miR-1236-5p	0	0	0	2	13	3	2	1	17	0	0	0	0
hsa-miR-891a-5p	2	0	2	0	0	10	0	6	11	2	0	1	1
hsa-miR-4731-5p	2	0	2	1	0	12	1	6	1	3	3	0	1
hsa-miR-489-3p	0	0	2	2	0	0	1	2	8	0	13	3	6
hsa-miR-1286	0	0	0	1	0	1	0	1	2	0	5	4	7
hsa-miR-211-5p	1	4	0	0	1	0	3	6	4	0	0	0	4
hsa-miR-6511b-5p	0	1	2	6	4	3	2	4	10	0	1	2	1
hsa-miR-511-3p	0	0	0	1	0	1	7	7	6	0	3	6	0
hsa-miR-4762-5p	3	0	1	0	0	2	0	6	0	3	5	3	1
hsa-miR-3198	0	0	3	10	2	1	2	0	4	1	2	4	0
hsa-miR-6515-5p	0	0	0	2	0	10	0	1	7	4	2	4	0
hsa-miR-659-5p	0	0	0	1	0	0	2	6	4	7	11	0	4
hsa-miR-494-3p	0	0	0	0	0	0	0	2	0	0	4	18	0
hsa-miR-598-5p	0	0	0	8	0	3	4	1	2	1	4	0	8
hsa-miR-105-3p	1	0	3	0	0	0	0	5	0	2	12	4	4
hsa-miR-1249-5p	0	0	0	12	0	5	10	0	6	0	0	3	0
hsa-miR-6509-3p	0	0	2	2	0	2	1	7	0	2	8	1	0
hsa-miR-4728-3p	5	0	0	10	0	4	3	1	2	0	1	8	0
hsa-miR-6805-5p	0	0	0	0	7	2	7	0	5	0	0	0	0
hsa-miR-7108-5p	5	0	0	5	6	6	5	2	9	0	0	0	0
hsa-miR-4477b	0	0	0	5	0	7	0	10	0	7	3	3	2
hsa-miR-508-3p	0	0	2	7	0	3	5	6	0	2	4	2	3
hsa-miR-6763-5p	0	0	0	6	0	4	7	3	3	0	0	0	3
hsa-miR-4735-5p	0	0	0	4	0	1	0	4	5	5	7	4	2
hsa-miR-1322	2	0	0	2	0	0	0	2	0	5	6	4	4
hsa-miR-96-3p	0	0	0	3	0	4	0	4	2	6	7	4	2
hsa-miR-1252-3p	0	0	0	0	0	0	0	10	4	0	5	6	5
hsa-miR-5579-3p	7	0	1	0	10	1	0	2	0	1	3	5	0
hsa-miR-6724-5p	2	0	2	1	0	1	3	4	3	1	5	7	0
hsa-miR-6800-3p	0	0	0	2	0	8	1	1	7	0	0	1	0
hsa-miR-411-5p	0	0	0	1	0	0	0	2	2	1	2	26	0
hsa-miR-6878-5p	0	0	0	7	0	0	4	0	6	2	0	1	0
hsa-miR-129-1-3p	0	0	0	6	0	0	1	2	16	1	0	0	2
hsa-miR-3928-5p	0	0	1	2	0	0	2	10	4	3	0	3	1
hsa-miR-4745-3p	0	0	0	10	5	5	4	1	5	0	0	0	1
hsa-miR-5000-5p	2	0	0	0	0	0	0	3	4	0	0	2	0
hsa-miR-6511a-3p	0	0	1	5	2	2	1	4	6	1	2	0	1
hsa-miR-885-5p	8	0	3	0	0	0	0	6	0	0	3	0	0
hsa-miR-6855-3p	0	0	2	1	0	16	0	1	13	1	0	0	1
hsa-miR-6798-3p	4	1	1	1	5	1	1	6	1	0	3	1	1
hsa-miR-99a-3p	4	0	0	0	0	0	0	4	6	5	2	1	2
hsa-miR-548am-3p	2	0	0	0	0	0	0	5	4	4	3	6	1
hsa-miR-3942-3p	0	0	0	0	0	0	0	6	1	1	14	6	1
hsa-miR-4778-3p	0	0	0	2	0	0	0	8	6	0	5	5	8
hsa-miR-6825-5p	0	0	1	0	0	10	4	0	1	0	0	4	0
hsa-miR-4676-5p	4	0	5	1	0	1	5	0	8	0	1	2	0
hsa-miR-7111-5p	0	0	0	0	6	3	12	0	2	0	0	2	0
hsa-miR-506-3p	1	0	1	2	0	1	1	2	4	0	0	0	3
hsa-miR-486-3p	0	1	1	2	0	0	6	6	2	2	2	2	0
hsa-miR-3691-3p	0	0	0	2	0	0	0	5	0	4	6	4	1
hsa-miR-6741-5p	11	0	0	10	0	0	0	3	2	0	0	1	0
hsa-miR-1236-3p	0	0	1	2	2	10	10	2	6	0	0	0	0
hsa-miR-6768-5p	0	0	1	9	0	5	8	1	5	0	1	1	1
hsa-miR-6894-5p	0	4	0	0	0	7	5	1	2	0	0	0	1
hsa-miR-551a	6	0	0	0	0	8	0	3	4	2	4	2	3
hsa-miR-6758-5p	0	0	1	22	0	0	0	1	9	0	0	1	0
hsa-miR-6766-3p	0	0	0	2	3	9	10	0	6	0	0	0	1
hsa-miR-1913	3	0	1	1	0	2	0	3	8	0	0	2	2
hsa-miR-4733-5p	0	0	0	2	0	0	7	8	6	3	0	5	0
hsa-miR-5008-3p	9	0	2	0	0	5	0	0	2	0	2	0	1
hsa-miR-6850-5p	0	0	0	4	0	9	7	0	0	0	0	1	0
hsa-miR-4654	0	6	0	2	0	10	7	0	0	0	0	3	0
hsa-miR-4766-5p	0	0	0	7	0	6	1	4	3	0	1	9	0
hsa-miR-3913-5p	0	0	0	6	0	2	0	4	1	4	5	2	2
hsa-miR-6780a-5p	4	0	12	0	7	7	0	0	1	0	1	0	0
hsa-miR-939-5p	0	0	0	3	10	0	0	0	4	0	3	7	2
hsa-miR-6891-5p	0	0	0	10	8	0	2	0	9	0	0	1	0
hsa-miR-6831-5p	0	0	0	6	0	0	5	1	7	0	0	1	0
hsa-miR-4749-5p	1	0	2	0	0	0	2	1	6	0	8	3	0
hsa-miR-3134	1	0	0	0	0	0	0	7	0	1	12	6	5
hsa-miR-548i	3	0	1	1	1	1	0	5	2	3	4	3	3
hsa-miR-545-3p	3	0	0	0	0	0	2	2	0	1	11	5	5
hsa-miR-6858-5p	0	0	0	11	0	5	1	1	8	1	0	2	0
hsa-miR-5682	11	0	0	0	0	0	0	3	2	0	7	7	0
hsa-miR-6841-5p	0	0	0	0	0	0	6	3	2	1	0	0	0
hsa-miR-376c-3p	0	0	0	0	0	0	0	2	1	0	0	14	0
hsa-miR-548v	0	0	0	0	0	0	0	2	2	7	11	0	2
hsa-miR-5088-5p	0	0	5	0	15	0	0	1	5	0	0	2	0
hsa-miR-3171	0	0	0	5	0	4	0	3	0	1	5	2	5
hsa-miR-6868-3p	0	0	0	3	0	6	4	7	1	0	0	4	0
hsa-miR-4466	0	0	0	1	0	4	0	1	0	0	3	16	0
hsa-miR-6735-3p	4	0	0	0	5	9	6	3	2	0	0	1	0
hsa-miR-34b-5p	0	0	0	0	15	6	1	5	3	0	0	0	0
hsa-miR-3680-5p	0	0	0	0	0	0	0	2	0	2	4	6	2
hsa-miR-4676-3p	1	0	0	2	0	0	0	6	2	4	7	1	1
hsa-miR-429	0	0	1	4	0	0	1	0	0	3	2	2	1
hsa-miR-323a-3p	0	0	0	0	0	0	3	0	0	0	0	20	0
hsa-miR-7704	3	0	1	4	11	0	1	1	3	0	0	2	4
hsa-miR-4687-3p	6	0	0	3	0	6	1	2	6	0	2	0	1
hsa-miR-6826-5p	0	0	0	0	0	6	0	0	1	0	3	2	0
hsa-miR-6783-3p	3	0	2	8	4	0	0	1	0	2	4	0	4
hsa-miR-4755-5p	3	0	0	3	0	4	0	1	3	1	2	0	2
hsa-miR-3137	4	0	0	2	0	2	5	1	0	0	1	0	0
hsa-miR-3138	0	0	0	3	6	0	3	4	2	1	0	8	1
hsa-miR-451a	0	4	0	0	0	0	0	1	3	9	6	6	0
hsa-miR-1228-3p	0	0	0	3	0	5	0	1	8	0	0	2	0
hsa-miR-5090	2	0	2	4	0	0	7	2	0	2	0	5	2
hsa-miR-6889-5p	1	0	0	1	0	3	4	0	3	0	1	0	0
hsa-miR-3170	0	0	2	0	0	0	0	2	0	0	0	5	0
hsa-miR-543	0	0	0	0	0	0	0	0	0	0	0	24	0
hsa-miR-409-3p	0	0	0	0	0	5	0	0	4	2	0	10	0
hsa-miR-874-5p	0	0	0	2	0	4	0	1	18	0	0	1	0
hsa-miR-6797-5p	8	0	0	0	8	0	3	5	0	0	0	2	0
hsa-miR-6728-5p	0	0	3	0	0	2	11	1	3	0	1	3	1
hsa-miR-548ah-3p	0	0	0	3	0	0	0	3	1	6	6	3	2
hsa-miR-6791-3p	0	0	0	0	0	0	0	2	0	0	1	2	2
hsa-miR-5189-5p	15	0	0	0	0	6	0	0	4	0	0	2	0
hsa-miR-610	7	0	0	9	0	4	0	0	2	0	0	4	0
hsa-miR-3685	5	0	0	0	0	0	0	11	4	0	0	0	1
hsa-miR-572	0	0	0	4	0	0	7	0	6	0	0	3	0
hsa-miR-675-5p	0	0	0	0	0	0	1	2	0	1	3	2	0
hsa-miR-3663-5p	2	0	0	7	0	10	0	0	0	1	0	3	2
hsa-miR-4664-5p	0	0	0	0	0	0	0	3	6	7	5	3	0
hsa-miR-6789-3p	0	0	1	5	0	7	3	1	0	0	0	1	0
hsa-miR-5002-5p	1	0	3	0	0	0	0	2	3	2	1	5	2
hsa-miR-937-5p	0	0	0	2	11	3	7	0	0	0	1	1	0
hsa-miR-124-5p	0	0	0	1	0	0	2	1	6	0	2	5	1
hsa-miR-3150a-3p	0	0	1	0	0	0	0	1	1	0	15	0	2
hsa-miR-4753-5p	3	0	3	1	0	4	5	1	0	0	0	0	1
hsa-miR-6821-5p	0	0	0	8	0	1	7	0	7	0	0	2	0
hsa-miR-4523	1	0	0	4	0	2	2	1	1	2	8	1	3
hsa-miR-887-3p	0	0	0	0	0	6	0	1	4	1	0	4	0
hsa-miR-1273h-3p	0	0	0	2	0	0	0	0	0	1	1	0	0
hsa-miR-4685-3p	5	0	1	2	0	0	0	2	8	0	1	0	1
hsa-miR-144-5p	0	0	0	2	0	0	0	2	2	0	9	6	1
hsa-miR-19a-5p	0	0	0	0	0	0	0	1	0	0	8	5	5
hsa-miR-3158-5p	0	0	0	0	0	0	2	4	4	3	4	2	0
hsa-miR-6820-3p	0	0	0	2	0	0	0	0	14	0	1	5	1
hsa-miR-6895-3p	0	0	0	2	6	0	11	1	4	0	0	0	0
hsa-miR-4778-5p	2	0	0	0	7	0	6	1	0	1	1	2	0
hsa-miR-4455	0	0	0	0	0	0	0	6	7	1	3	1	0
hsa-miR-6884-5p	0	5	0	0	0	3	9	0	3	0	3	1	0
hsa-miR-3677-3p	0	0	4	0	12	1	3	0	0	1	0	0	0
hsa-miR-4684-3p	0	0	0	1	3	0	0	4	0	0	1	12	0
hsa-miR-3664-3p	8	0	0	0	0	1	0	4	5	0	1	2	0
hsa-miR-6759-5p	1	0	0	5	0	6	1	0	4	0	0	1	0
hsa-miR-663a	0	0	0	0	3	10	3	0	0	0	0	4	2
hsa-miR-150-5p	0	0	0	0	0	1	0	2	3	0	0	0	0
hsa-miR-6764-5p	0	0	1	3	0	0	0	5	2	2	5	2	0
hsa-miR-7114-5p	5	0	0	0	0	0	3	2	3	1	3	0	0
hsa-miR-4687-5p	2	0	0	1	0	0	0	5	2	1	2	0	2
hsa-miR-3148	0	0	0	1	0	7	6	4	2	0	0	2	0
hsa-miR-381-3p	0	0	0	0	0	0	0	2	0	1	3	13	0
hsa-miR-7705	2	0	0	2	0	0	0	5	1	1	2	1	0
hsa-miR-6818-5p	0	0	0	0	0	0	0	12	0	1	9	0	0
hsa-miR-509-3-5p	7	0	0	7	0	0	0	1	0	1	1	0	1
hsa-miR-602	0	0	0	0	4	10	0	2	1	1	1	3	0
hsa-miR-7109-3p	0	0	0	0	12	0	0	2	3	0	0	0	1
hsa-miR-487b-3p	0	0	0	1	0	0	0	0	1	4	1	15	0
hsa-miR-3941	1	0	0	0	0	0	0	0	0	0	3	2	4
hsa-miR-3908	0	0	0	0	0	0	0	0	3	2	0	0	3
hsa-miR-4783-5p	0	0	0	0	0	0	0	0	0	0	3	0	0
hsa-miR-4779	1	0	0	4	0	4	5	1	1	0	0	1	1
hsa-miR-10524-5p	0	0	0	0	0	0	2	0	2	1	0	0	0
hsa-miR-3124-5p	0	0	7	2	0	0	0	3	4	1	3	0	1
hsa-miR-1911-5p	2	0	0	0	0	0	0	0	0	0	2	8	1
hsa-miR-4483	1	0	0	0	0	0	0	7	2	3	1	1	1
hsa-miR-7110-3p	0	0	0	0	0	0	0	2	0	0	0	0	2
hsa-miR-4422	0	0	0	0	0	0	3	2	4	0	2	4	0
hsa-miR-6885-5p	6	0	0	3	0	0	0	0	0	0	0	0	0
hsa-miR-2114-5p	0	0	2	0	0	0	11	0	3	0	0	0	0
hsa-miR-1909-5p	0	0	0	3	0	11	0	0	2	0	3	0	0
hsa-miR-320a-5p	0	0	0	2	0	2	10	2	1	0	0	0	2
hsa-miR-6500-5p	0	0	0	0	0	0	2	4	4	0	0	5	0
hsa-miR-548h-3p	0	0	0	0	0	1	0	6	1	1	4	4	1
hsa-miR-3616-3p	0	0	0	0	0	0	0	1	0	0	4	1	0
hsa-miR-6834-3p	0	0	0	7	0	1	0	3	2	0	0	5	0
hsa-miR-5583-5p	0	0	0	0	0	0	0	1	0	1	1	0	1
hsa-miR-6511a-5p	0	1	0	3	3	2	1	1	6	0	0	0	0
hsa-miR-4658	0	0	0	1	0	7	7	2	0	0	0	3	0
hsa-miR-6739-3p	0	0	0	9	0	0	3	3	3	0	1	0	1
hsa-miR-7112-3p	0	0	0	0	0	0	9	4	2	0	0	4	1
hsa-miR-6761-5p	0	0	0	0	0	10	0	0	3	1	0	0	0
hsa-miR-1227-3p	0	0	0	1	4	1	0	2	4	0	1	2	0
hsa-miR-4533	0	0	0	4	0	0	0	5	2	1	2	0	1
hsa-miR-6799-3p	0	0	0	0	0	10	0	0	3	0	0	1	0
hsa-miR-9901	7	0	0	0	0	0	3	3	0	0	0	0	0
hsa-miR-378b	2	0	0	1	0	0	0	2	2	1	4	3	1
hsa-miR-23c	0	0	0	4	0	0	0	2	0	0	3	2	1
hsa-miR-548d-3p	6	0	0	0	0	0	0	2	0	2	2	2	1
hsa-miR-138-2-3p	0	0	2	3	0	3	5	1	0	1	0	2	2
hsa-miR-6818-3p	2	0	6	0	0	0	0	1	0	0	5	0	5
hsa-miR-548z	0	0	0	0	0	1	0	4	1	1	4	4	1
hsa-miR-6770-5p	0	0	2	0	0	4	0	0	1	0	0	0	0
hsa-miR-7703	6	0	0	0	0	1	0	0	1	3	0	2	0
hsa-miR-892a	0	0	0	0	0	7	0	4	3	1	0	0	0
hsa-miR-4748	0	0	0	1	0	0	0	0	5	1	0	0	0
hsa-miR-5006-3p	0	0	0	1	0	4	0	3	3	0	6	0	2
hsa-miR-663b	0	0	4	1	0	6	2	0	1	0	2	3	0
hsa-miR-3122	0	0	0	7	0	0	0	0	5	5	0	2	0
hsa-miR-4803	0	0	0	4	0	0	0	3	0	2	6	1	1
hsa-miR-6740-5p	2	0	0	3	0	0	6	3	0	0	0	0	0
hsa-miR-6819-3p	6	0	0	3	4	0	0	1	0	0	0	0	0
hsa-miR-548aj-5p	0	0	1	0	0	0	1	2	0	1	6	3	1
hsa-miR-597-5p	0	0	0	0	0	0	0	11	1	2	3	1	0
hsa-miR-142-5p	0	0	0	1	0	0	0	1	0	1	4	0	4
hsa-miR-548at-3p	0	0	0	0	0	0	0	1	0	7	7	0	2
hsa-miR-6764-3p	4	0	0	2	0	0	0	1	0	0	2	2	1
hsa-miR-3648	0	0	0	0	0	1	2	0	2	0	6	1	0
hsa-miR-4435	0	0	0	2	0	2	0	2	1	0	1	0	0
hsa-miR-3960	0	2	6	0	0	2	1	1	0	0	0	0	0
hsa-miR-548x-5p	0	0	1	0	0	0	1	2	1	1	6	3	1
hsa-miR-4656	0	0	0	0	4	7	0	2	0	1	1	0	3
hsa-miR-6851-3p	0	0	0	0	0	14	3	0	0	0	0	0	0
hsa-miR-6869-5p	0	0	0	0	0	0	9	0	2	0	0	0	0
hsa-miR-3622a-5p	5	0	0	0	6	0	1	1	4	1	0	0	0
hsa-miR-6840-5p	4	0	0	3	0	1	1	1	4	0	0	0	0
hsa-miR-6852-5p	0	0	0	1	3	0	1	1	4	3	1	1	2
hsa-miR-202-5p	0	0	0	0	0	0	0	12	3	1	2	0	0
hsa-miR-3190-3p	0	0	0	0	0	7	0	0	4	0	3	2	0
hsa-miR-548ao-3p	0	0	0	1	0	2	0	3	0	2	0	2	2
hsa-let-7f-1-3p	0	0	0	0	0	6	0	0	1	0	1	1	3
hsa-miR-3064-3p	0	0	3	3	0	0	0	0	4	3	0	3	0
hsa-miR-6800-5p	6	0	0	3	0	1	4	0	1	0	0	2	0
hsa-miR-4477a	0	0	0	0	0	0	3	6	1	0	0	7	0
hsa-miR-6853-3p	0	0	0	0	0	0	2	4	1	0	0	8	0
hsa-miR-4525	0	0	0	0	0	0	1	1	1	0	0	2	0
hsa-miR-3618	0	0	0	0	0	5	0	1	1	2	0	2	0
hsa-miR-1298-5p	0	0	0	0	0	0	0	1	0	6	8	0	2
hsa-miR-4254	0	0	0	1	0	0	0	2	1	5	7	1	0
hsa-miR-410-3p	0	0	0	0	0	0	0	0	4	0	0	9	1
hsa-miR-3936	0	0	0	1	0	0	3	2	1	0	0	0	0
hsa-miR-586	0	0	0	0	0	0	0	3	0	3	0	5	1
hsa-miR-6847-3p	0	0	0	2	4	2	0	3	1	0	2	1	0
hsa-miR-2116-5p	4	0	0	0	0	0	5	0	1	3	1	2	0
hsa-miR-4762-3p	0	0	0	0	0	1	0	0	0	1	2	0	0
hsa-miR-7111-3p	0	0	1	0	0	2	2	1	6	0	0	0	1
hsa-miR-4733-3p	0	0	0	1	2	2	2	2	2	1	0	4	0
hsa-miR-548ak	0	0	0	0	0	2	0	1	0	1	2	2	0
hsa-miR-3162-5p	0	0	0	0	0	0	1	0	1	0	2	0	0
hsa-miR-4448	0	0	0	0	0	0	6	4	0	0	2	0	4
hsa-miR-4284	0	0	0	1	0	0	0	0	1	0	0	1	8
hsa-miR-3943	0	0	0	3	0	0	0	2	3	4	2	0	2
hsa-miR-654-3p	0	0	0	3	0	0	0	1	0	1	0	11	0
hsa-miR-6877-3p	0	0	0	3	7	0	0	0	1	0	0	0	0
hsa-miR-4786-3p	0	0	0	0	0	0	0	3	0	2	5	3	2
hsa-miR-6739-5p	0	0	0	3	0	0	4	1	5	0	0	0	0
hsa-miR-514a-3p	0	0	0	0	0	0	1	3	1	3	3	3	1
hsa-miR-6790-5p	0	0	0	3	0	9	0	0	3	0	0	0	0
hsa-miR-6804-5p	1	0	0	0	0	0	4	0	1	0	3	1	0
hsa-miR-6815-5p	0	0	1	3	0	0	0	0	2	0	2	0	1
hsa-miR-6875-5p	0	0	0	3	0	0	7	0	4	1	0	0	0
hsa-miR-3195	0	0	2	0	0	0	0	0	0	0	0	0	1
hsa-miR-6792-3p	0	0	0	3	6	0	1	0	0	1	0	0	2
hsa-miR-6842-3p	4	0	0	0	0	3	0	4	0	4	0	0	0
hsa-miR-889-3p	0	0	0	0	0	0	0	0	0	1	0	12	0
hsa-miR-5680	0	0	0	0	3	0	11	0	0	1	0	0	0
hsa-miR-1343-5p	4	0	1	0	0	0	0	0	1	0	0	0	0
hsa-miR-3679-3p	0	0	0	2	0	0	0	1	4	0	1	0	1
hsa-miR-3192-3p	2	0	0	0	0	0	0	0	0	0	0	0	0
hsa-miR-411-3p	0	0	0	0	0	0	1	0	1	0	0	9	0
hsa-miR-6783-5p	0	0	0	0	0	0	1	2	2	3	2	0	1
hsa-miR-6770-3p	0	0	0	0	0	2	4	1	0	0	2	1	1
hsa-miR-548x-3p	0	0	0	0	0	0	0	0	0	0	0	0	0
hsa-miR-4764-5p	0	0	0	5	0	6	0	2	0	0	0	0	1
hsa-miR-4653-3p	2	0	0	0	0	3	0	0	1	0	0	0	1
hsa-miR-6856-3p	0	0	0	1	0	0	0	1	0	0	1	0	0
hsa-miR-888-5p	0	0	5	0	0	0	0	3	2	1	0	0	2
hsa-miR-1185-1-3p	0	0	0	0	8	0	0	0	1	0	0	4	0
hsa-miR-5698	0	0	2	12	0	0	0	0	0	0	0	0	0
hsa-miR-382-5p	0	0	0	1	2	1	0	0	1	0	0	8	0
hsa-miR-6857-3p	0	0	0	0	0	1	2	3	1	1	2	1	0
hsa-miR-4714-5p	0	0	0	0	0	0	2	2	1	1	4	1	3
hsa-miR-4774-5p	0	0	0	0	0	7	0	3	0	1	0	3	0
hsa-miR-539-3p	0	0	0	0	0	0	0	0	0	0	0	13	0
hsa-miR-3197	9	0	0	0	0	0	0	0	1	0	1	0	0
hsa-miR-4492	0	0	3	0	0	0	0	0	0	0	0	2	0
hsa-miR-6742-5p	0	0	0	3	0	8	0	1	2	0	0	0	0
hsa-miR-3161	0	0	0	2	0	0	0	0	1	1	6	2	0
hsa-miR-6844	0	0	0	3	0	4	0	1	1	0	0	2	0
hsa-miR-4659a-5p	0	0	0	0	0	6	2	3	0	0	0	0	0
hsa-miR-138-1-3p	0	0	0	0	0	0	0	0	0	0	0	0	0
hsa-miR-6793-5p	0	0	3	0	0	0	0	0	8	0	0	0	0
hsa-miR-4785	0	0	0	0	0	0	0	2	4	2	1	0	3
hsa-miR-6777-5p	3	0	6	2	0	0	2	0	0	0	0	0	0
hsa-miR-6773-5p	0	0	0	3	4	0	0	0	3	0	3	0	0
hsa-miR-4689	0	0	0	0	3	0	4	0	0	4	0	2	0
hsa-miR-495-3p	0	0	0	0	0	0	0	1	2	0	1	9	0
hsa-miR-302a-5p	0	0	2	4	0	0	0	0	0	0	1	3	3
hsa-miR-488-3p	0	0	0	0	0	0	0	2	2	1	1	1	0
hsa-miR-5187-5p	0	0	0	0	0	0	0	0	1	1	0	2	0
hsa-miR-4796-3p	3	0	0	0	0	5	0	3	0	0	1	0	0
hsa-miR-1537-5p	0	0	0	0	0	0	0	5	2	0	3	2	0
hsa-miR-8072	0	0	0	0	0	0	9	0	3	0	0	0	0
hsa-miR-3191-3p	2	0	0	0	0	0	0	2	0	0	0	1	0
hsa-miR-4802-3p	0	0	0	0	5	0	0	0	1	5	0	0	1
hsa-miR-5696	0	0	0	0	0	0	0	0	0	2	0	2	0
hsa-miR-6802-5p	0	0	0	0	0	0	0	0	1	0	1	0	0
hsa-miR-154-3p	0	0	0	0	0	0	0	1	0	0	0	5	0
hsa-miR-4502	0	0	0	0	0	0	1	0	1	0	2	0	1
hsa-miR-4787-5p	0	2	0	0	0	0	0	0	0	0	0	0	0
hsa-miR-548j-3p	0	0	0	3	0	0	0	0	0	1	3	5	0
hsa-miR-6807-3p	0	0	0	0	0	2	0	3	4	0	0	0	0
hsa-miR-1247-3p	0	0	0	0	0	0	0	0	0	2	0	3	1
hsa-miR-188-3p	0	0	0	0	0	0	0	1	2	2	2	1	3
hsa-miR-18b-3p	0	0	0	1	0	2	0	2	0	0	2	1	0
hsa-miR-6505-3p	0	0	0	0	0	3	0	2	1	0	1	0	0
hsa-miR-6873-5p	0	0	0	0	0	12	0	0	0	0	0	0	0
hsa-miR-5189-3p	0	0	0	0	0	0	1	0	0	1	1	0	0
hsa-miR-412-5p	0	0	0	1	0	0	0	2	3	1	0	5	0
hsa-miR-6862-5p	0	0	0	2	0	2	3	2	2	0	0	0	0
hsa-miR-6862-3p	4	0	0	2	0	0	1	0	0	0	0	0	0
hsa-miR-6780b-5p	0	3	0	2	0	0	1	0	4	0	1	0	1
hsa-miR-216a-5p	0	0	2	0	0	0	0	2	0	0	6	0	0
hsa-miR-4639-5p	0	0	0	0	0	0	0	4	2	1	0	0	1
hsa-miR-4447	0	0	0	0	0	0	0	1	1	2	4	3	1
hsa-miR-9985	0	0	0	0	1	0	0	2	0	1	2	2	0
hsa-miR-4672	0	0	0	2	0	0	2	0	2	0	2	1	0
hsa-miR-6801-3p	0	0	0	6	0	0	2	0	4	0	0	0	0
hsa-miR-3617-3p	0	0	0	4	0	4	0	4	0	0	0	0	0
hsa-miR-6837-5p	8	0	0	0	0	0	2	0	0	0	0	2	0
hsa-miR-329-3p	0	0	0	0	0	0	0	0	0	0	0	8	0
hsa-miR-10401-5p	0	0	1	1	0	1	0	0	0	0	0	4	0
hsa-miR-3180-5p	0	0	0	0	0	0	1	2	1	0	0	0	0
hsa-miR-7108-3p	0	0	0	2	0	8	0	0	0	0	0	0	0
hsa-miR-548ah-5p	0	0	0	0	0	0	1	0	1	1	1	3	0
hsa-miR-548ac	0	0	0	0	0	0	0	0	2	3	2	1	0
hsa-miR-548al	0	0	0	2	0	0	0	0	1	5	0	0	0
hsa-miR-5004-3p	0	0	0	0	0	4	0	0	1	2	3	0	1
hsa-miR-5089-3p	0	0	0	0	0	3	0	0	1	0	1	0	4
hsa-miR-4424	0	0	0	0	0	0	0	1	3	1	5	0	0
hsa-miR-6131	0	0	0	1	2	3	3	1	0	0	0	1	0
hsa-miR-4667-5p	0	0	0	4	0	0	5	0	2	0	0	0	0
hsa-miR-4433b-5p	2	0	0	4	0	1	0	0	4	0	0	0	0
hsa-miR-6876-3p	0	0	0	0	0	0	0	0	1	0	0	0	0
hsa-miR-5587-5p	0	0	1	0	0	0	0	2	1	2	1	2	1
hsa-miR-4765	0	0	0	0	0	0	0	1	3	1	0	1	0
hsa-miR-376a-3p	0	0	0	0	0	0	0	4	0	0	0	6	0
hsa-miR-4793-3p	0	0	0	0	0	0	0	0	5	0	2	3	0
hsa-miR-3181	0	0	0	4	0	0	1	0	0	1	0	0	0
hsa-miR-6734-5p	0	0	0	0	0	0	2	0	4	0	0	0	0
hsa-miR-192-3p	0	0	0	0	0	1	0	3	1	3	1	0	1
hsa-miR-449c-3p	0	0	0	9	0	0	0	1	0	0	0	0	0
hsa-miR-659-3p	2	0	0	3	0	1	0	1	0	0	3	0	0
hsa-miR-1909-3p	0	0	0	0	0	4	2	3	1	0	0	0	0
hsa-miR-3617-5p	0	0	0	3	0	0	0	4	1	0	1	1	0
hsa-miR-155-5p	1	0	0	0	0	0	0	2	1	2	3	0	1
hsa-miR-513a-5p	0	0	0	0	0	0	0	1	1	0	0	2	0
hsa-miR-517b-3p	0	0	0	0	0	4	0	2	0	0	0	0	0
hsa-miR-3199	0	0	0	0	0	0	0	0	2	1	0	4	2
hsa-miR-3153	0	0	0	0	0	10	0	0	0	0	0	0	0
hsa-miR-578	0	0	0	0	0	0	0	0	2	2	0	0	1
hsa-miR-4768-5p	0	0	0	0	0	0	0	1	3	3	0	0	1
hsa-miR-4638-5p	0	0	0	0	0	0	0	6	0	0	0	1	0
hsa-miR-4699-5p	0	0	0	0	0	0	0	2	0	0	0	1	0
hsa-miR-4799-5p	0	0	0	1	0	0	0	1	0	2	1	0	1
hsa-miR-517a-3p	0	0	0	0	0	4	0	2	0	0	0	0	0
hsa-miR-4782-5p	0	0	0	5	0	0	0	0	0	0	3	2	0
hsa-miR-3129-5p	0	0	0	0	0	0	0	0	0	4	4	0	2
hsa-miR-6749-5p	0	0	0	3	6	0	0	0	0	0	0	0	0
hsa-miR-1912-3p	0	0	0	0	0	0	0	0	0	0	0	0	0
hsa-miR-3692-5p	5	0	0	0	0	0	0	0	2	0	3	0	0
hsa-miR-134-5p	0	1	0	1	0	0	0	1	1	0	2	4	0
hsa-miR-6859-3p	1	0	0	2	0	2	0	1	1	0	0	0	0
hsa-miR-378h	0	0	0	2	0	0	1	2	0	2	2	0	0
hsa-miR-101-2-5p	0	0	0	0	0	0	0	1	2	2	2	0	0
hsa-miR-95-5p	0	0	0	0	0	2	4	0	0	0	1	2	0
hsa-miR-4485-5p	0	0	0	3	0	0	1	1	0	0	1	0	1
hsa-miR-1229-5p	0	0	0	2	0	0	1	0	3	0	0	1	0
hsa-miR-504-3p	0	0	0	0	0	0	0	0	0	0	0	0	0
hsa-miR-379-3p	0	0	0	0	0	0	3	0	2	0	0	4	0
hsa-miR-3682-5p	0	0	0	0	0	2	0	0	0	0	3	0	0
hsa-miR-6855-5p	0	4	0	0	0	0	0	0	5	0	0	0	0
hsa-miR-5008-5p	0	0	0	0	0	0	0	5	2	0	2	0	0
hsa-miR-6826-3p	0	0	0	0	0	0	0	0	1	0	0	0	0
hsa-miR-1273h-5p	0	0	0	0	0	4	0	0	1	2	1	0	0
hsa-miR-1911-3p	8	0	0	0	0	0	0	0	0	0	0	0	0
hsa-miR-6885-3p	1	0	0	0	0	0	3	1	4	0	0	0	0
hsa-miR-382-3p	0	0	2	0	0	0	0	0	0	1	0	6	0
hsa-miR-216a-3p	0	0	0	0	0	0	0	0	2	0	5	0	2
hsa-miR-3690	0	0	1	2	0	2	0	0	1	0	2	0	0
hsa-miR-4723-3p	0	0	0	2	0	0	1	2	2	0	0	0	0
hsa-miR-6817-3p	0	0	0	1	0	0	0	0	0	0	0	0	1
hsa-miR-302c-5p	0	0	0	0	0	0	0	0	0	0	0	0	0
hsa-miR-4670-5p	0	0	2	2	0	0	2	0	3	0	0	0	0
hsa-miR-6736-5p	0	0	0	4	0	0	0	0	4	0	0	0	0
hsa-miR-6727-5p	0	0	0	0	0	4	0	0	0	0	0	0	0
hsa-miR-4515	0	0	0	0	0	0	6	2	1	0	0	0	0
hsa-miR-6814-5p	0	0	0	0	0	0	0	7	0	2	0	0	0
hsa-miR-3202	0	0	0	0	0	0	3	0	0	0	1	0	0
hsa-miR-1178-3p	0	0	0	4	0	0	0	4	1	0	0	0	0
hsa-miR-6767-5p	0	0	0	1	0	0	0	2	2	0	0	2	0
hsa-miR-135a-5p	0	0	0	2	0	0	0	1	1	0	2	0	0
hsa-miR-4429	0	0	0	3	1	0	0	0	1	0	1	1	0
hsa-miR-103a-1-5p	0	0	0	0	0	0	0	2	2	0	1	2	0
hsa-miR-548c-3p	0	0	0	0	0	1	3	1	0	0	0	0	0
hsa-miR-6882-3p	0	0	0	4	0	0	0	0	4	0	0	0	0
hsa-miR-5009-3p	0	0	0	0	0	0	0	0	0	0	0	0	2
hsa-miR-6726-5p	3	0	0	0	0	2	0	3	0	0	0	0	0
hsa-miR-145-3p	0	0	0	0	0	0	0	0	5	0	0	2	0
hsa-miR-4684-5p	0	0	1	1	0	0	0	1	0	2	3	0	0
hsa-miR-4764-3p	0	0	1	0	0	0	0	0	0	1	0	0	0
hsa-miR-6801-5p	0	0	0	2	0	0	4	0	0	0	0	0	0
hsa-miR-5004-5p	0	0	2	0	0	0	0	2	4	0	0	0	0
hsa-miR-4638-3p	0	0	0	5	0	0	0	0	1	0	0	1	0
hsa-miR-4699-3p	0	0	0	3	0	0	0	0	1	0	4	0	0
hsa-miR-548av-3p	0	0	1	0	0	0	0	1	0	1	2	1	0
hsa-miR-6806-5p	0	0	0	0	0	0	0	0	0	0	0	0	0
hsa-miR-6806-3p	0	0	0	0	0	0	0	0	1	0	0	0	0
hsa-miR-1267	0	0	0	0	0	0	6	1	0	0	0	0	0
hsa-miR-3529-5p	0	0	0	0	0	1	2	1	0	0	0	0	0
hsa-miR-4999-5p	0	0	0	0	0	0	0	0	0	1	1	6	0
hsa-miR-6890-5p	0	0	0	0	0	0	4	2	2	0	0	0	0
hsa-miR-4795-3p	0	0	0	4	0	0	0	0	0	0	1	1	2
hsa-miR-4727-3p	0	0	0	3	0	1	0	0	3	0	1	0	0
hsa-miR-6765-3p	3	0	0	3	0	0	0	0	1	0	0	1	0
hsa-miR-3916	0	0	0	2	0	0	0	1	1	0	1	1	2
hsa-miR-7106-5p	0	0	0	0	0	0	0	0	0	0	0	2	0
hsa-miR-372-3p	0	0	0	0	0	0	0	0	0	3	0	1	0
hsa-miR-7156-5p	1	0	0	0	0	0	0	1	0	0	0	0	0
hsa-miR-5688	0	0	0	0	0	0	0	4	1	0	1	0	0
hsa-miR-6886-5p	0	0	0	0	0	0	4	0	4	0	0	0	0
hsa-miR-6731-5p	8	0	0	0	0	0	0	0	0	0	0	0	0
hsa-miR-6754-5p	0	0	1	0	0	0	0	0	0	0	0	2	0
hsa-miR-3152-5p	0	0	0	0	0	0	0	0	1	1	0	1	2
hsa-miR-6865-5p	0	0	0	0	0	0	4	0	1	0	0	0	0
hsa-miR-4794	0	0	0	0	0	0	0	1	0	0	0	0	0
hsa-miR-4798-5p	0	0	0	0	0	0	0	0	0	0	0	7	1
hsa-miR-3925-5p	0	0	0	0	0	6	0	1	1	0	0	0	0
hsa-miR-892b	0	0	0	0	0	2	0	2	3	0	0	1	0
hsa-miR-1263	0	0	0	0	0	0	0	0	0	0	0	0	0
hsa-miR-6813-5p	0	3	1	0	0	0	0	0	3	0	1	0	0
hsa-miR-3910	0	0	0	1	0	0	0	4	2	0	0	0	0
hsa-miR-548f-5p	0	0	0	0	0	0	0	0	0	0	0	0	0
hsa-miR-216b-3p	0	0	0	0	0	0	0	2	1	1	0	0	3
hsa-miR-449b-3p	3	0	0	0	0	3	1	0	0	0	0	0	0
hsa-miR-7113-3p	0	0	3	0	0	0	0	1	0	0	1	0	0
hsa-miR-6894-3p	0	0	0	0	0	0	0	2	1	0	0	0	0
hsa-miR-6758-3p	0	0	0	2	0	1	0	2	0	0	0	0	0
hsa-miR-509-3p	0	0	0	0	0	1	1	0	1	1	1	1	0
hsa-miR-6840-3p	0	0	0	2	0	0	0	0	1	0	0	3	0
hsa-miR-302a-3p	0	0	0	0	0	0	0	0	0	3	2	0	2
hsa-miR-4639-3p	0	0	0	0	0	0	0	0	0	0	0	0	0
hsa-miR-3692-3p	0	0	0	0	0	0	0	1	0	1	0	5	0
hsa-miR-5684	0	0	0	0	0	0	5	0	0	1	0	0	0
hsa-miR-485-5p	0	0	0	0	0	0	0	0	0	0	0	5	2
hsa-miR-7157-5p	0	0	0	2	0	0	0	4	0	0	0	0	0
hsa-miR-302b-3p	0	0	0	1	0	0	0	3	0	0	3	0	0
hsa-miR-2467-5p	0	0	0	0	0	0	0	0	4	1	0	2	0
hsa-miR-6751-5p	0	0	0	0	1	0	0	0	2	0	0	0	0
hsa-miR-4707-5p	0	0	0	4	0	2	1	0	0	0	0	0	0
hsa-miR-2113	0	0	0	2	0	0	0	0	1	0	1	1	2
hsa-miR-6881-3p	0	0	0	0	0	0	0	1	1	0	0	0	0
hsa-miR-4651	0	0	0	0	0	0	0	0	0	1	4	1	1
hsa-miR-6794-5p	2	0	0	0	0	0	0	0	0	0	0	0	0
hsa-miR-4763-3p	0	0	0	3	0	2	1	0	0	0	0	0	0
hsa-miR-4750-5p	0	0	3	0	0	1	0	0	0	0	0	0	1
hsa-miR-584-5p	0	0	0	0	0	0	2	1	1	0	0	1	0
hsa-miR-6738-3p	0	0	0	4	0	0	0	0	1	0	0	0	0
hsa-miR-4637	0	0	0	0	0	0	0	0	3	0	1	1	0
hsa-miR-6746-3p	0	0	0	0	4	0	0	0	0	0	0	0	0
hsa-miR-380-3p	0	0	0	0	0	0	0	0	0	0	2	5	0
hsa-miR-4784	1	0	1	0	0	0	0	5	0	0	0	0	0
hsa-miR-4772-5p	0	0	0	0	0	0	0	0	0	0	1	0	0
hsa-miR-4772-3p	0	0	0	0	0	0	4	0	0	0	0	0	0
hsa-miR-4743-5p	0	0	0	0	0	0	2	4	1	0	0	0	0
hsa-miR-4662a-3p	0	0	0	0	0	0	0	3	1	0	0	0	3
hsa-miR-10392-5p	0	0	0	0	0	0	0	0	0	0	0	0	0
hsa-miR-4647	0	0	0	1	0	0	3	1	0	0	2	0	0
hsa-miR-6883-3p	4	0	3	0	0	0	0	0	0	0	0	0	0
hsa-miR-1972	0	0	0	0	0	2	0	1	0	0	0	2	1
hsa-miR-218-1-3p	0	0	0	1	0	0	0	1	0	0	3	0	1
hsa-miR-135b-3p	0	0	0	1	0	0	0	0	2	0	3	0	0
hsa-miR-200b-5p	0	0	0	0	0	0	0	0	0	0	0	0	0
hsa-miR-5585-5p	0	0	0	0	0	0	0	0	0	0	3	0	0
hsa-miR-580-5p	0	0	0	0	0	0	0	0	0	0	1	3	0
hsa-miR-585-5p	0	0	0	1	0	0	0	0	2	0	2	1	0
hsa-miR-548ar-5p	0	0	0	0	0	0	0	1	0	0	2	0	0
hsa-miR-3130-3p	0	0	0	0	0	2	0	1	0	0	1	2	0
hsa-miR-6805-3p	0	0	0	0	0	0	3	1	0	0	0	1	0
hsa-miR-4735-3p	1	0	0	0	0	0	0	0	0	0	3	0	2
hsa-miR-6825-3p	0	0	0	0	0	0	0	0	0	0	0	6	0
hsa-miR-6780a-3p	0	0	2	0	0	0	0	1	0	0	0	0	0
hsa-miR-887-5p	0	0	0	1	0	5	0	0	0	0	0	0	0
hsa-miR-3677-5p	0	0	0	0	0	0	0	1	0	0	4	0	0
hsa-miR-3622a-3p	0	0	3	0	0	0	3	0	0	0	0	0	0
hsa-miR-6856-5p	0	0	0	0	0	0	0	0	2	0	0	4	0
hsa-miR-6857-5p	0	0	0	5	0	0	0	0	0	0	0	1	0
hsa-miR-4714-3p	0	0	0	0	0	0	0	1	1	2	1	1	0
hsa-miR-3191-5p	0	0	0	2	0	2	0	0	1	0	1	0	0
hsa-miR-6734-3p	0	0	0	0	0	0	3	0	1	0	0	0	0
hsa-miR-6749-3p	0	0	0	0	0	0	0	0	0	0	0	0	0
hsa-miR-4723-5p	0	0	2	0	0	0	0	3	0	0	0	0	1
hsa-miR-485-3p	0	0	0	2	0	0	0	0	0	0	1	0	0
hsa-miR-4510	0	0	0	0	0	0	0	0	0	0	0	0	0
hsa-miR-642b-5p	0	0	0	0	0	0	0	0	4	0	0	0	2
hsa-miR-5706	0	0	0	0	0	3	0	0	1	0	0	0	0
hsa-miR-5687	0	0	0	0	0	0	0	1	0	0	2	0	0
hsa-miR-371a-5p	0	0	0	0	2	0	0	0	3	1	0	0	0
hsa-miR-6781-3p	0	0	0	0	0	0	0	0	1	3	2	0	0
hsa-miR-6871-5p	0	0	0	0	0	2	0	0	1	1	0	0	0
hsa-miR-548ba	0	0	0	3	0	0	0	0	1	1	0	0	1
hsa-miR-514b-3p	0	0	0	0	0	6	0	0	0	0	0	0	0
hsa-miR-4690-3p	0	0	0	0	0	0	0	1	0	1	0	3	0
hsa-miR-12114	0	0	1	0	0	0	1	0	2	1	0	0	1
hsa-miR-4725-3p	0	0	0	2	0	1	2	0	1	0	0	0	0
hsa-miR-6810-5p	0	0	0	2	0	0	0	0	0	0	0	4	0
hsa-miR-6838-5p	0	0	0	0	0	0	0	4	2	0	0	0	0
hsa-miR-3135b	0	0	0	1	0	1	2	0	2	0	0	0	0
hsa-miR-4512	0	0	0	0	0	0	0	0	2	1	0	2	0
hsa-miR-6833-3p	0	0	0	1	0	0	0	0	3	0	0	0	2
hsa-miR-6849-3p	0	0	0	0	5	0	0	0	0	0	0	1	0
hsa-miR-6729-3p	0	0	0	0	0	0	0	1	0	0	0	0	1
hsa-miR-6880-5p	0	0	0	0	0	6	0	0	0	0	0	0	0
hsa-miR-6879-3p	0	0	0	0	0	0	2	2	0	0	0	0	0
hsa-miR-873-5p	1	0	0	0	0	0	0	4	0	0	1	0	0
hsa-miR-4754	0	0	0	1	0	0	2	0	1	0	0	0	0
hsa-miR-548bb-5p	0	0	0	0	0	0	1	0	0	0	0	4	0
hsa-miR-3940-5p	0	0	0	0	0	0	0	0	1	0	0	0	0
hsa-miR-6798-5p	0	0	0	0	5	0	0	0	0	0	0	0	0
hsa-miR-5088-3p	0	0	0	0	0	0	0	1	4	0	0	0	0
hsa-miR-409-5p	0	0	0	0	0	0	0	0	0	0	0	5	0
hsa-miR-144-3p	0	0	0	0	0	0	0	0	0	0	3	1	1
hsa-miR-6759-3p	0	0	1	0	0	0	0	0	1	0	0	0	0
hsa-miR-6792-5p	0	0	0	0	0	0	2	0	3	0	0	0	0
hsa-miR-6742-3p	0	0	0	0	0	0	0	1	1	0	0	1	0
hsa-miR-6802-3p	0	0	0	3	0	0	0	0	2	0	0	0	0
hsa-miR-4763-5p	0	0	0	4	0	0	0	1	0	0	0	0	0
hsa-miR-4690-5p	0	0	0	0	0	2	0	0	0	0	2	1	0
hsa-miR-3165	0	0	0	0	0	0	0	0	0	0	3	0	1
hsa-miR-448	0	0	0	0	0	0	0	0	0	2	1	0	1
hsa-miR-1323	0	0	0	0	0	0	0	0	0	0	2	0	0
hsa-miR-6812-5p	0	0	0	0	0	2	0	0	3	0	0	0	0
hsa-miR-6812-3p	0	0	0	5	0	0	0	0	0	0	0	0	0
hsa-miR-4463	0	0	0	0	0	0	0	0	0	0	0	1	0
hsa-miR-4747-5p	0	0	0	0	0	0	0	5	0	0	0	0	0
hsa-miR-137-3p	0	0	0	0	0	0	0	0	0	0	0	5	0
hsa-miR-4740-5p	0	0	0	0	0	0	4	1	0	0	0	0	0
hsa-miR-1237-3p	0	0	0	0	0	0	0	0	1	0	0	0	0
hsa-miR-6836-3p	0	0	0	0	0	2	0	0	1	0	0	0	0
hsa-miR-3918	2	0	0	0	0	0	0	0	2	0	0	1	0
hsa-miR-203b-3p	0	0	0	0	0	0	0	1	1	3	0	0	0
hsa-miR-6776-3p	0	0	0	0	4	0	0	1	0	0	0	0	0
hsa-miR-6125	0	0	0	0	0	0	2	0	1	0	0	0	0
hsa-miR-4730	0	0	0	0	0	0	0	2	0	0	0	0	3
hsa-miR-3155a	0	0	0	0	0	0	0	2	0	0	2	0	0
hsa-miR-6774-3p	0	0	0	0	0	0	0	0	0	0	0	0	0
hsa-miR-4644	0	0	0	0	0	0	0	0	2	0	1	0	0
hsa-miR-4635	0	0	0	0	0	0	0	0	1	1	0	0	0
hsa-miR-6782-5p	0	0	0	0	0	0	2	0	0	0	1	2	0
hsa-miR-6782-3p	0	0	1	0	0	0	0	2	2	0	0	0	0
hsa-miR-6748-5p	1	0	0	1	0	0	0	0	1	0	2	0	0
hsa-miR-3183	0	0	0	0	0	0	0	1	0	3	0	0	0
hsa-miR-4729	0	0	0	3	0	0	0	0	0	0	1	0	1
hsa-miR-3622b-5p	0	0	0	5	0	0	0	0	0	0	0	0	0
hsa-miR-6784-5p	0	1	0	0	0	0	0	0	3	0	0	1	0
hsa-miR-7-2-3p	0	0	0	0	0	0	0	2	0	0	0	0	2
hsa-miR-15a-3p	0	0	0	0	0	0	0	0	0	0	0	3	1
hsa-miR-33b-5p	0	0	0	0	0	0	0	0	0	0	3	0	0
hsa-miR-4661-3p	0	0	0	0	1	0	0	0	0	0	3	0	0
hsa-miR-4446-5p	0	0	0	0	0	2	0	0	1	0	1	0	0
hsa-miR-1287-3p	0	0	0	0	0	0	0	0	0	0	2	2	0
hsa-miR-4713-3p	0	0	0	4	0	0	0	0	0	0	0	0	0
hsa-miR-6747-5p	0	2	0	0	0	0	2	0	0	0	0	0	0
hsa-miR-4655-3p	0	0	0	3	0	0	0	0	0	0	0	0	0
hsa-miR-133a-5p	0	0	0	0	0	0	0	1	0	0	3	0	0
hsa-miR-3121-5p	0	0	0	0	0	0	1	0	1	0	0	0	0
hsa-miR-570-5p	0	0	0	0	0	0	0	1	0	0	1	1	0
hsa-miR-885-3p	0	0	4	0	0	0	0	0	0	0	0	0	0
hsa-miR-3913-3p	0	0	0	0	0	0	3	0	0	0	0	0	0
hsa-miR-4755-3p	0	0	0	0	0	0	0	3	0	0	0	0	1
hsa-miR-675-3p	0	0	0	0	0	3	0	1	0	0	0	0	0
hsa-miR-548aj-3p	0	0	0	2	0	0	0	2	0	0	0	1	0
hsa-miR-3162-3p	0	0	0	0	0	0	0	0	0	0	0	0	0
hsa-miR-654-5p	0	0	0	0	0	0	0	0	2	0	0	2	0
hsa-miR-514a-5p	0	0	0	0	0	0	0	1	0	0	0	0	0
hsa-miR-5187-3p	0	0	0	0	0	2	0	0	0	1	0	1	0
hsa-miR-6817-5p	0	0	0	0	0	0	0	0	2	1	1	0	0
hsa-miR-6814-3p	0	0	0	0	0	0	0	0	2	0	0	0	0
hsa-miR-6765-5p	0	0	1	1	0	0	0	0	0	0	0	0	0
hsa-miR-6886-3p	0	0	0	0	0	0	0	0	2	0	0	0	0
hsa-miR-6865-3p	0	1	0	0	0	0	1	0	1	0	1	0	0
hsa-miR-2467-3p	0	0	0	0	0	0	0	0	0	0	0	4	0
hsa-miR-6738-5p	0	0	0	0	0	0	2	0	1	0	0	0	0
hsa-miR-642b-3p	0	0	0	0	0	0	0	0	0	0	0	0	0
hsa-miR-6871-3p	0	0	1	0	0	0	0	0	2	1	0	0	0
hsa-miR-4725-5p	0	0	0	0	0	0	1	0	2	0	0	1	0
hsa-miR-548bb-3p	0	0	0	0	0	0	0	1	0	0	0	0	0
hsa-miR-6776-5p	0	0	0	0	0	0	0	0	2	0	0	0	1
hsa-miR-548ai	0	0	0	0	0	0	0	1	0	0	1	1	0
hsa-miR-548ap-5p	0	0	0	0	0	0	0	0	0	1	0	1	0
hsa-miR-6848-5p	0	0	0	0	0	0	0	0	1	0	0	0	0
hsa-miR-3907	0	0	0	0	0	0	0	0	0	0	3	0	0
hsa-miR-655-3p	0	0	0	0	0	0	0	0	0	1	0	3	0
hsa-miR-223-3p	0	0	0	0	0	0	0	2	0	0	2	0	0
hsa-miR-5588-5p	0	0	0	1	0	0	0	0	0	0	0	3	0
hsa-miR-383-5p	0	0	0	0	0	0	0	0	0	2	0	2	0
hsa-miR-3132	0	0	0	0	0	0	0	3	0	0	1	0	0
hsa-miR-6503-5p	0	0	0	0	0	2	0	0	0	0	0	2	0
hsa-miR-892c-3p	0	0	0	0	0	0	0	0	0	0	1	0	2
hsa-miR-6785-3p	0	0	0	0	0	0	0	0	0	0	0	0	0
hsa-miR-4688	0	0	0	1	0	0	0	2	1	0	0	0	0
hsa-miR-4482-3p	0	0	0	0	0	0	1	0	0	0	3	0	0
hsa-miR-5580-5p	0	0	0	0	0	0	0	2	0	0	0	0	0
hsa-miR-548aw	0	0	0	0	0	0	0	0	0	4	0	0	0
hsa-miR-6874-3p	0	0	0	0	0	0	0	0	2	0	2	0	0
hsa-miR-944	0	0	0	0	0	0	0	0	0	3	0	0	1
hsa-miR-4428	0	0	0	0	0	0	0	2	1	0	0	0	0
hsa-miR-6769a-5p	0	0	0	0	0	0	0	0	2	0	0	2	0
hsa-miR-12121	0	0	0	4	0	0	0	0	0	0	0	0	0
hsa-miR-3657	0	0	0	0	0	0	0	0	0	0	3	0	0
hsa-miR-6716-3p	0	0	0	0	0	0	0	1	0	0	1	0	2
hsa-miR-890	0	0	0	0	0	0	0	0	0	0	2	0	0
hsa-miR-3654	4	0	0	0	0	0	0	0	0	0	0	0	0
hsa-miR-323b-5p	0	0	0	0	0	4	0	0	0	0	0	0	0
hsa-miR-6732-3p	0	0	0	0	0	0	0	0	4	0	0	0	0
hsa-miR-136-3p	0	0	0	0	0	0	0	0	0	0	4	0	0
hsa-miR-371b-5p	0	0	0	1	0	2	0	1	0	0	0	0	0
hsa-miR-499b-3p	1	0	0	0	0	0	0	0	0	0	3	0	0
hsa-miR-1266-3p	0	0	0	0	0	0	0	0	0	0	0	0	3
hsa-miR-141-5p	0	0	0	1	0	0	0	0	2	0	0	0	0
hsa-miR-4691-5p	0	0	0	0	0	0	0	0	1	0	0	0	0
hsa-miR-6514-3p	0	0	0	0	0	3	0	0	0	0	0	0	0
hsa-miR-3619-3p	0	0	0	0	0	0	0	0	0	0	1	0	0
hsa-miR-6892-3p	0	0	0	0	0	0	0	1	2	0	0	0	0
hsa-miR-6755-3p	0	0	0	0	0	0	0	0	0	0	0	3	0
hsa-miR-4731-3p	0	0	0	1	0	0	0	2	0	0	0	0	0
hsa-miR-506-5p	0	0	0	0	0	0	0	2	0	0	1	0	0
hsa-miR-6850-3p	0	0	0	0	0	0	0	0	0	0	0	0	0
hsa-miR-6891-3p	3	0	0	0	0	0	0	0	0	0	0	0	0
hsa-miR-6889-3p	0	0	0	0	0	0	3	0	0	0	0	0	0
hsa-miR-6791-5p	0	0	0	0	0	0	0	0	2	0	0	0	1
hsa-miR-6884-3p	0	0	0	0	1	0	0	0	0	0	0	0	0
hsa-miR-3664-5p	0	0	0	0	0	0	0	0	0	0	0	0	0
hsa-miR-7114-3p	0	0	0	0	0	0	3	0	0	0	0	0	0
hsa-miR-539-5p	0	0	0	0	0	0	0	0	0	0	0	0	0
hsa-miR-4802-5p	0	0	0	0	0	3	0	0	0	0	0	0	0
hsa-miR-6780b-3p	0	0	0	0	0	0	0	1	2	0	0	0	0
hsa-miR-6859-5p	0	0	0	1	0	0	0	0	1	0	0	0	0
hsa-miR-4670-3p	0	0	0	0	0	0	0	1	0	0	1	0	0
hsa-miR-7106-3p	0	0	0	0	0	0	0	0	0	0	0	0	0
hsa-miR-509-5p	0	0	0	0	0	0	0	2	0	0	0	0	0
hsa-miR-4707-3p	0	0	0	0	0	0	0	0	3	0	0	0	0
hsa-miR-6781-5p	0	0	0	0	0	0	0	0	0	0	0	0	3
hsa-miR-6774-5p	0	0	0	0	0	0	0	0	3	0	0	0	0
hsa-miR-378e	0	0	0	0	0	0	0	0	0	0	2	0	1
hsa-miR-3141	0	0	0	0	0	0	0	2	0	0	0	1	0
hsa-miR-6715b-3p	0	0	0	0	0	2	0	0	0	0	0	1	0
hsa-miR-513c-3p	0	0	0	0	0	0	0	0	0	0	3	0	0
hsa-miR-4724-3p	0	0	0	0	0	0	0	0	0	0	0	0	0
hsa-miR-3917	0	0	0	0	0	0	0	0	2	1	0	0	0
hsa-miR-12129	0	0	0	0	0	0	0	0	0	3	0	0	0
hsa-miR-510-5p	0	0	0	0	0	0	0	0	0	0	0	0	0
hsa-miR-370-5p	0	0	0	0	0	0	0	0	0	0	0	0	0
hsa-miR-802	0	0	0	0	0	0	0	0	0	0	0	3	0
hsa-miR-4645-3p	0	0	0	0	0	0	0	1	0	0	0	0	2
hsa-miR-6864-5p	0	0	1	0	0	0	0	0	0	0	0	0	0
hsa-miR-4457	0	0	0	0	0	0	0	2	0	0	0	1	0
hsa-miR-5091	0	0	0	0	0	0	0	0	0	1	2	0	0
hsa-miR-5003-5p	0	0	0	0	0	0	0	0	0	0	3	0	0
hsa-miR-5586-3p	0	0	0	2	0	0	0	1	0	0	0	0	0
hsa-miR-3196	0	0	0	0	0	0	2	0	0	0	0	1	0
hsa-miR-4643	0	0	0	0	0	0	0	0	0	0	0	2	1
hsa-miR-765	0	0	2	0	0	0	0	0	1	0	0	0	0
hsa-miR-4758-3p	0	1	0	0	0	2	0	0	0	0	0	0	0
hsa-miR-5087	0	0	0	0	0	0	0	0	0	0	0	2	1
hsa-miR-6750-5p	0	0	0	0	0	0	0	0	0	0	1	1	1
hsa-miR-4641	0	0	0	1	0	2	0	0	0	0	0	0	0
hsa-miR-4680-5p	0	0	0	0	0	0	0	0	0	0	0	0	3
hsa-miR-4301	0	0	0	0	0	0	0	1	0	0	1	0	1
hsa-miR-4701-5p	0	0	0	0	0	0	0	0	1	2	0	0	0
hsa-miR-4648	0	0	0	3	0	0	0	0	0	0	0	0	0
hsa-miR-5703	0	0	0	0	0	0	3	0	0	0	0	0	0
hsa-miR-6775-3p	0	0	0	0	0	0	0	0	0	0	0	0	0
hsa-miR-3160-3p	0	0	0	1	0	0	0	0	0	0	0	1	0
hsa-miR-302d-3p	0	0	0	0	0	0	0	1	0	0	1	0	1
hsa-miR-4769-3p	0	0	0	0	0	0	0	3	0	0	0	0	0
hsa-miR-891b	0	0	0	0	0	0	0	0	3	0	0	0	0
hsa-miR-1197	0	0	0	0	0	0	0	0	0	0	0	2	0
hsa-miR-1253	0	0	2	0	0	0	0	1	0	0	0	0	0
hsa-miR-1225-5p	0	0	0	0	0	0	0	0	2	0	0	1	0
hsa-miR-4503	0	0	0	0	0	0	0	0	0	0	2	0	0
hsa-miR-550b-2-5p	0	0	0	0	0	0	0	0	1	0	0	1	0
hsa-miR-190a-3p	0	0	0	0	0	0	0	0	1	1	0	0	0
hsa-miR-548ae-3p	0	0	0	0	0	0	0	1	0	1	0	0	0
hsa-miR-1468-3p	0	0	0	0	0	0	0	0	0	0	0	0	0
hsa-miR-1288-5p	0	0	0	0	0	0	0	0	0	1	1	0	0
hsa-miR-5584-3p	0	0	0	0	0	0	2	0	0	0	0	0	0
hsa-miR-153-5p	0	0	0	0	0	0	0	0	0	0	0	2	0
hsa-miR-489-5p	0	0	0	0	0	0	0	0	0	0	0	2	0
hsa-miR-6515-3p	0	0	0	0	0	0	0	0	2	0	0	0	0
hsa-miR-4749-3p	0	0	1	0	0	0	0	0	0	0	0	0	0
hsa-miR-1228-5p	0	0	0	0	0	0	1	0	1	0	0	0	0
hsa-miR-6821-3p	0	0	0	0	0	0	0	1	0	0	1	0	0
hsa-miR-150-3p	0	0	1	0	0	0	0	0	0	0	0	1	0
hsa-miR-6761-3p	0	0	0	0	0	0	0	0	0	0	2	0	0
hsa-miR-6851-5p	0	0	0	2	0	0	0	0	0	0	0	0	0
hsa-miR-410-5p	0	0	0	0	0	0	0	0	0	0	0	2	0
hsa-miR-6790-3p	0	0	0	1	0	0	1	0	0	0	0	0	0
hsa-miR-888-3p	0	0	0	0	0	0	0	0	0	0	0	0	0
hsa-miR-488-5p	0	0	0	0	0	0	0	0	0	2	0	0	0
hsa-miR-1537-3p	0	0	0	0	0	0	0	1	1	0	0	0	0
hsa-miR-4782-3p	0	0	0	0	0	0	2	0	0	0	0	0	0
hsa-miR-3129-3p	0	0	0	0	0	0	0	1	0	0	0	0	0
hsa-miR-6727-3p	0	0	0	0	0	0	0	0	0	0	1	0	0
hsa-miR-4795-5p	0	0	0	0	0	0	0	0	0	2	0	0	0
hsa-miR-6813-3p	0	0	0	0	0	0	0	0	0	0	0	0	0
hsa-miR-6751-3p	0	0	0	0	0	0	0	0	0	0	0	0	0
hsa-miR-4750-3p	0	0	0	0	0	0	2	0	0	0	0	0	0
hsa-miR-6746-5p	0	0	0	0	0	0	0	0	2	0	0	0	0
hsa-miR-4662a-5p	0	0	0	0	0	0	0	2	0	0	0	0	0
hsa-miR-6810-3p	0	0	0	0	0	0	0	0	2	0	0	0	0
hsa-miR-4747-3p	0	0	0	1	0	0	0	0	1	0	0	0	0
hsa-miR-4740-3p	0	0	0	0	0	0	0	2	0	0	0	0	0
hsa-miR-6784-3p	0	0	1	0	0	0	0	0	1	0	0	0	0
hsa-miR-5580-3p	0	0	0	0	0	0	1	0	1	0	0	0	0
hsa-miR-4680-3p	0	0	0	0	0	0	0	0	0	0	0	0	0
hsa-miR-10396a-5p	0	0	0	1	0	0	0	0	0	0	0	0	0
hsa-miR-10396b-5p	0	0	0	1	0	0	0	0	0	0	0	0	0
hsa-miR-10396b-3p	0	0	0	0	0	0	0	0	0	0	0	1	0
hsa-miR-612	0	0	0	0	0	0	0	0	0	0	0	0	0
hsa-miR-522-3p	0	0	0	0	0	0	0	2	0	0	0	0	0
hsa-miR-3919	0	0	0	0	0	0	0	0	0	0	0	0	0
hsa-miR-5693	0	0	0	0	0	0	0	0	0	0	2	0	0
hsa-miR-4425	0	0	0	0	0	1	0	1	0	0	0	0	0
hsa-miR-7845-5p	0	0	0	0	0	0	0	0	2	0	0	0	0
hsa-miR-377-5p	0	0	0	0	0	0	0	0	0	0	0	2	0
hsa-miR-6507-5p	0	0	0	0	0	0	0	0	0	0	2	0	0
hsa-miR-6507-3p	0	0	0	2	0	0	0	0	0	0	0	0	0
hsa-miR-6753-3p	0	0	0	0	0	0	0	1	1	0	0	0	0
hsa-miR-4726-5p	0	0	0	0	0	0	0	0	0	0	0	0	0
hsa-miR-4662b	0	0	0	0	0	0	1	0	0	0	1	0	0
hsa-miR-6752-3p	0	0	0	0	0	2	0	0	0	0	0	0	0
hsa-miR-3937	0	0	0	0	0	0	0	2	0	0	0	0	0
hsa-miR-4491	0	0	0	2	0	0	0	0	0	0	0	0	0
hsa-miR-7975	0	0	0	0	0	0	0	0	0	0	1	1	0
hsa-miR-3678-3p	0	0	2	0	0	0	0	0	0	0	0	0	0
hsa-miR-4534	0	1	0	0	0	0	0	0	0	0	0	0	0
hsa-miR-208b-3p	0	0	0	0	0	0	0	0	0	0	2	0	0
hsa-miR-4709-5p	0	0	0	0	0	0	0	0	2	0	0	0	0
hsa-miR-9983-3p	0	0	0	0	0	0	0	1	0	0	0	1	0
hsa-miR-6508-5p	0	0	0	0	0	0	0	2	0	0	0	0	0
hsa-miR-3125	0	0	2	0	0	0	0	0	0	0	0	0	0
hsa-miR-762	0	0	0	0	0	0	0	0	1	0	1	0	0
hsa-miR-4683	0	0	0	0	0	0	0	0	0	0	0	2	0
hsa-miR-6854-3p	0	0	0	0	0	0	0	0	0	0	0	0	2
hsa-miR-4649-5p	0	0	0	2	0	0	0	0	0	0	0	0	0
hsa-miR-4752	0	0	0	0	0	0	2	0	0	0	0	0	0
hsa-miR-4460	0	0	0	0	0	0	0	1	0	0	1	0	0
hsa-miR-519d-3p	0	0	0	0	0	0	0	0	0	0	0	2	0
hsa-miR-3922-5p	0	0	0	0	0	0	0	0	0	0	1	0	0
hsa-miR-4469	0	0	0	0	0	0	0	0	0	0	0	0	0
hsa-miR-2115-3p	0	0	0	0	0	0	0	0	0	0	0	1	0
hsa-miR-376b-3p	0	0	0	0	0	0	0	0	0	0	0	2	0
hsa-miR-4668-5p	0	0	0	0	0	0	0	1	1	0	0	0	0
hsa-miR-6512-5p	0	0	0	0	0	0	0	2	0	0	0	0	0
hsa-miR-549a-3p	0	0	0	0	0	1	0	0	0	1	0	0	0
hsa-miR-6861-5p	0	0	0	0	0	0	0	0	0	0	2	0	0
hsa-miR-5188	0	0	0	0	0	0	0	0	0	0	0	0	0
hsa-miR-1261	0	0	0	0	0	0	0	0	0	0	0	0	0
hsa-miR-7151-5p	0	0	0	0	0	0	0	2	0	0	0	0	0
hsa-miR-4640-3p	0	0	0	0	0	0	0	0	2	0	0	0	0
hsa-miR-6743-3p	0	0	0	0	0	0	0	0	0	0	0	2	0
hsa-miR-4430	0	0	0	0	0	0	0	0	0	2	0	0	0
hsa-miR-6829-5p	0	0	0	0	0	0	0	0	1	1	0	0	0
hsa-miR-4526	0	0	0	0	0	0	0	0	0	0	0	2	0
hsa-miR-4480	0	0	0	0	0	0	0	0	0	0	0	0	0
hsa-miR-1244	0	0	0	0	0	0	0	0	0	0	0	0	0
hsa-miR-1302	0	0	0	0	0	0	0	0	0	0	0	0	0
hsa-miR-3116	0	0	0	0	0	0	0	0	0	0	0	0	0
hsa-miR-1233-3p	0	0	0	0	0	0	0	0	1	0	0	0	0
hsa-miR-130a-3p	0	0	0	0	0	0	1	0	0	0	0	0	0
hsa-miR-200c-5p	0	0	0	0	0	0	0	0	0	0	0	0	1
hsa-miR-497-3p	0	0	0	0	0	0	0	0	0	0	0	0	1
hsa-miR-143-5p	0	0	0	0	0	1	0	0	0	0	0	0	0
hsa-miR-204-3p	0	0	0	0	0	0	0	0	1	0	0	0	0
hsa-miR-5581-5p	0	0	0	0	0	0	0	0	0	0	1	0	0
hsa-miR-224-3p	0	0	0	0	0	0	0	0	0	0	0	0	0
hsa-miR-203a-5p	0	0	0	0	0	0	0	1	0	0	0	0	0
hsa-miR-548au-3p	0	0	0	0	0	0	0	0	1	0	0	0	0
hsa-miR-3136-3p	0	0	0	0	0	0	0	0	0	0	0	1	0
hsa-miR-548az-3p	0	0	0	0	0	0	0	0	0	0	1	0	0
hsa-miR-4761-5p	0	0	0	0	0	0	0	0	0	0	0	0	0
hsa-miR-374c-3p	0	0	0	0	0	0	0	0	0	0	1	0	0
hsa-miR-1255b-2-3p	0	0	0	0	0	0	0	0	0	1	0	0	0
hsa-miR-4781-5p	0	0	0	0	0	0	0	0	0	0	0	0	1
hsa-miR-4797-5p	0	0	0	0	0	0	0	0	0	0	0	0	1
hsa-miR-4728-5p	0	0	0	0	0	0	0	0	0	0	1	0	0
hsa-miR-6763-3p	0	0	0	0	0	0	0	0	0	0	1	0	0
hsa-miR-3124-3p	0	0	0	0	0	0	0	0	0	0	1	0	0
hsa-miR-6799-5p	0	0	0	0	0	0	0	0	0	0	0	1	0
hsa-miR-1298-3p	0	0	0	0	0	0	0	0	0	1	0	0	0
hsa-miR-6815-3p	0	0	0	0	0	0	0	0	1	0	0	0	0
hsa-miR-6842-5p	0	0	0	0	0	0	0	0	1	0	0	0	0
hsa-miR-4796-5p	0	0	0	1	0	0	0	0	0	0	0	0	0
hsa-miR-6837-3p	0	0	0	0	0	0	0	0	0	1	0	0	0
hsa-miR-4667-3p	0	0	0	0	0	0	0	1	0	0	0	0	0
hsa-miR-6876-5p	0	0	0	0	0	0	0	1	0	0	0	0	0
hsa-miR-5587-3p	0	1	0	0	0	0	0	0	0	0	0	0	0
hsa-miR-302c-3p	0	0	0	0	0	0	0	1	0	0	0	0	0
hsa-miR-4999-3p	0	0	0	0	0	0	0	0	0	0	0	0	0
hsa-miR-7157-3p	0	0	0	0	0	0	0	0	0	0	0	0	1
hsa-miR-6794-3p	0	1	0	0	0	0	0	0	0	0	0	0	0
hsa-miR-380-5p	0	0	0	0	0	0	0	0	0	0	0	1	0
hsa-miR-6833-5p	0	0	0	0	0	0	0	0	1	0	0	0	0
hsa-miR-6729-5p	0	0	0	0	0	0	0	0	0	1	0	0	0
hsa-miR-6879-5p	0	0	0	0	0	0	0	1	0	0	0	0	0
hsa-miR-6748-3p	0	0	0	0	0	0	1	0	0	0	0	0	0
hsa-miR-383-3p	0	0	0	1	0	0	0	0	0	0	0	0	0
hsa-miR-892c-5p	0	0	0	0	0	0	0	0	0	0	1	0	0
hsa-miR-6874-5p	0	0	1	0	0	0	0	0	0	0	0	0	0
hsa-miR-323b-3p	0	0	0	0	0	0	0	0	0	0	0	0	0
hsa-miR-4724-5p	0	0	0	0	0	0	0	0	0	0	0	0	1
hsa-miR-5586-5p	0	0	0	0	0	0	0	0	0	0	1	0	0
hsa-miR-4758-5p	0	0	0	1	0	0	0	0	0	0	0	0	0
hsa-miR-4701-3p	0	0	0	0	0	0	0	0	1	0	0	0	0
hsa-miR-3160-5p	0	0	0	0	0	0	0	0	0	0	0	0	0
hsa-miR-4709-3p	0	0	0	0	0	0	0	0	1	0	0	0	0
hsa-miR-519c-3p	0	0	0	0	0	0	0	0	0	0	0	0	0
hsa-miR-378j	0	0	0	0	0	0	0	0	0	0	0	0	0
hsa-miR-363-3p	0	0	0	0	0	0	0	0	0	0	0	1	0
hsa-miR-4478	0	0	0	0	0	0	0	0	0	1	0	0	0
hsa-miR-512-3p	0	0	0	0	0	0	0	0	0	0	0	0	0
hsa-miR-559	0	0	0	0	0	0	1	0	0	0	0	0	0
hsa-miR-6730-3p	0	0	0	0	0	0	0	0	0	0	1	0	0
hsa-miR-1976	0	0	1	0	0	0	0	0	0	0	0	0	0
hsa-miR-2392	0	0	1	0	0	0	0	0	0	0	0	0	0
hsa-miR-4671-5p	0	0	0	0	0	0	0	0	0	0	0	1	0
hsa-miR-4671-3p	0	0	0	0	0	0	0	1	0	0	0	0	0
hsa-miR-487a-3p	0	0	0	0	0	0	0	0	1	0	0	0	0
hsa-miR-4669	0	0	0	0	0	0	0	0	0	0	0	0	0
hsa-miR-520g-3p	0	0	0	0	0	0	0	0	1	0	0	0	0
hsa-miR-299-3p	0	0	0	0	0	0	0	0	0	0	0	0	1
hsa-miR-934	0	0	0	0	0	0	1	0	0	0	0	0	0
hsa-miR-6762-5p	0	0	0	0	0	0	0	0	0	0	0	0	0
hsa-miR-3194-5p	0	0	0	0	0	0	0	0	0	0	1	0	0
hsa-miR-127-3p	0	0	0	0	0	0	0	0	0	0	0	1	0
hsa-miR-6830-5p	0	0	0	0	0	0	0	0	0	0	1	0	0
hsa-miR-525-5p	0	0	0	0	0	0	0	0	0	0	1	0	0
hsa-miR-639	0	0	0	0	0	0	0	0	0	0	0	0	1
hsa-miR-4695-3p	0	0	0	0	0	0	1	0	0	0	0	0	0
hsa-miR-12132	0	0	0	0	0	0	0	0	0	0	0	0	1
hsa-miR-6501-5p	0	0	0	0	0	0	0	0	0	0	0	0	0
hsa-miR-4516	0	0	0	0	0	0	0	0	0	0	0	0	0
hsa-miR-4444	0	0	0	0	0	1	0	0	0	0	0	0	0
hsa-miR-4663	0	0	0	0	0	0	0	0	1	0	0	0	0
hsa-miR-12130	0	0	0	0	0	0	0	0	1	0	0	0	0
hsa-miR-5092	0	0	0	0	0	0	0	0	0	0	0	0	0
hsa-miR-4518	0	0	0	0	0	0	0	0	0	0	1	0	0
hsa-miR-6772-5p	0	0	0	0	0	0	0	1	0	0	0	0	0
hsa-miR-6795-3p	0	0	0	0	0	0	0	0	0	0	0	0	0
hsa-miR-4646-5p	0	0	0	0	0	0	0	0	1	0	0	0	0
hsa-miR-6822-5p	0	0	0	1	0	0	0	0	0	0	0	0	0
hsa-miR-4426	0	0	0	0	0	0	0	0	0	0	0	1	0
hsa-miR-298	0	0	0	0	0	0	1	0	0	0	0	0	0
hsa-miR-1539	0	0	0	0	0	1	0	0	0	0	0	0	0
hsa-miR-466	0	0	0	0	0	1	0	0	0	0	0	0	0
hsa-miR-4529-3p	0	0	0	0	0	0	0	0	0	1	0	0	0
hsa-miR-10394-3p	0	0	0	0	0	0	0	0	0	0	0	0	1
hsa-miR-541-5p	0	0	0	0	0	0	0	0	0	0	0	1	0
hsa-miR-5190	0	0	0	0	0	0	0	0	1	0	0	0	0
hsa-miR-6816-5p	0	0	0	0	0	0	0	0	0	1	0	0	0
hsa-miR-6816-3p	0	0	0	0	0	0	0	0	0	0	0	1	0
hsa-miR-4744	0	0	0	0	0	0	0	0	0	0	1	0	0
hsa-miR-520f-3p	0	0	0	0	0	0	0	0	0	0	1	0	0
hsa-miR-5695	0	0	0	0	0	0	0	0	0	0	1	0	0
hsa-miR-876-3p	0	0	0	0	0	0	0	0	0	0	0	0	0
hsa-miR-758-3p	0	0	0	0	0	0	0	0	0	0	0	1	0
hsa-miR-7155-3p	0	0	0	0	0	0	0	0	0	0	0	0	1
hsa-miR-4442	0	0	0	0	0	0	0	0	0	1	0	0	0
hsa-miR-198	0	0	0	0	0	0	0	0	0	0	0	0	0
hsa-miR-657	0	0	0	0	0	0	0	1	0	0	0	0	0
hsa-miR-496	0	0	0	0	0	0	0	0	0	0	0	0	0
hsa-miR-6128	0	0	0	0	0	0	0	0	0	0	0	0	0
hsa-miR-92a-2-5p	0	0	0	0	0	0	0	0	0	0	0	0	0
hsa-miR-218-2-3p	0	0	0	0	0	0	0	0	0	0	0	0	0
hsa-let-7a-2-3p	0	0	0	0	0	0	0	0	0	0	0	0	0
hsa-miR-19b-2-5p	0	0	0	0	0	0	0	0	0	0	0	0	0
hsa-miR-128-2-5p	0	0	0	0	0	0	0	0	0	0	0	0	0
hsa-miR-450b-3p	0	0	0	0	0	0	0	0	0	0	0	0	0
hsa-miR-1301-5p	0	0	0	0	0	0	0	0	0	0	0	0	0
hsa-miR-345-3p	0	0	0	0	0	0	0	0	0	0	0	0	0
hsa-miR-125b-1-3p	0	0	0	0	0	0	0	0	0	0	0	0	0
hsa-miR-375-5p	0	0	0	0	0	0	0	0	0	0	0	0	0
hsa-miR-1296-3p	0	0	0	0	0	0	0	0	0	0	0	0	0
hsa-miR-328-5p	0	0	0	0	0	0	0	0	0	0	0	0	0
hsa-miR-106a-3p	0	0	0	0	0	0	0	0	0	0	0	0	0
hsa-miR-651-3p	0	0	0	0	0	0	0	0	0	0	0	0	0
hsa-miR-1-5p	0	0	0	0	0	0	0	0	0	0	0	0	0
hsa-miR-4746-3p	0	0	0	0	0	0	0	0	0	0	0	0	0
hsa-miR-146a-3p	0	0	0	0	0	0	0	0	0	0	0	0	0
hsa-miR-1250-3p	0	0	0	0	0	0	0	0	0	0	0	0	0
hsa-miR-4665-3p	0	0	0	0	0	0	0	0	0	0	0	0	0
hsa-miR-499a-3p	0	0	0	0	0	0	0	0	0	0	0	0	0
hsa-miR-190b-3p	0	0	0	0	0	0	0	0	0	0	0	0	0
hsa-miR-100-3p	0	0	0	0	0	0	0	0	0	0	0	0	0
hsa-miR-619-3p	0	0	0	0	0	0	0	0	0	0	0	0	0
hsa-miR-3912-5p	0	0	0	0	0	0	0	0	0	0	0	0	0
hsa-miR-5582-5p	0	0	0	0	0	0	0	0	0	0	0	0	0
hsa-miR-548as-3p	0	0	0	0	0	0	0	0	0	0	0	0	0
hsa-miR-3688-5p	0	0	0	0	0	0	0	0	0	0	0	0	0
hsa-miR-3120-5p	0	0	0	0	0	0	0	0	0	0	0	0	0
hsa-miR-4717-5p	0	0	0	0	0	0	0	0	0	0	0	0	0
hsa-miR-6866-3p	0	0	0	0	0	0	0	0	0	0	0	0	0
hsa-miR-369-5p	0	0	0	0	0	0	0	0	0	0	0	0	0
hsa-miR-4474-5p	0	0	0	0	0	0	0	0	0	0	0	0	0
hsa-miR-4738-5p	0	0	0	0	0	0	0	0	0	0	0	0	0
hsa-miR-20b-3p	0	0	0	0	0	0	0	0	0	0	0	0	0
hsa-miR-452-3p	0	0	0	0	0	0	0	0	0	0	0	0	0
hsa-miR-10395-5p	0	0	0	0	0	0	0	0	0	0	0	0	0
hsa-miR-10400-3p	0	0	0	0	0	0	0	0	0	0	0	0	0
hsa-miR-217-3p	0	0	0	0	0	0	0	0	0	0	0	0	0
hsa-miR-122-3p	0	0	0	0	0	0	0	0	0	0	0	0	0
hsa-miR-548ad-3p	0	0	0	0	0	0	0	0	0	0	0	0	0
hsa-miR-6733-3p	0	0	0	0	0	0	0	0	0	0	0	0	0
hsa-miR-6803-5p	0	0	0	0	0	0	0	0	0	0	0	0	0
hsa-miR-6786-5p	0	0	0	0	0	0	0	0	0	0	0	0	0
hsa-miR-214-5p	0	0	0	0	0	0	0	0	0	0	0	0	0
hsa-miR-2276-5p	0	0	0	0	0	0	0	0	0	0	0	0	0
hsa-miR-1224-3p	0	0	0	0	0	0	0	0	0	0	0	0	0
hsa-miR-200a-5p	0	0	0	0	0	0	0	0	0	0	0	0	0
hsa-miR-548g-3p	0	0	0	0	0	0	0	0	0	0	0	0	0
hsa-miR-3934-3p	0	0	0	0	0	0	0	0	0	0	0	0	0
hsa-miR-891a-3p	0	0	0	0	0	0	0	0	0	0	0	0	0
hsa-miR-211-3p	0	0	0	0	0	0	0	0	0	0	0	0	0
hsa-miR-494-5p	0	0	0	0	0	0	0	0	0	0	0	0	0
hsa-miR-508-5p	0	0	0	0	0	0	0	0	0	0	0	0	0
hsa-miR-6878-3p	0	0	0	0	0	0	0	0	0	0	0	0	0
hsa-miR-6768-3p	0	0	0	0	0	0	0	0	0	0	0	0	0
hsa-miR-939-3p	0	0	0	0	0	0	0	0	0	0	0	0	0
hsa-miR-6831-3p	0	0	0	0	0	0	0	0	0	0	0	0	0
hsa-miR-6841-3p	0	0	0	0	0	0	0	0	0	0	0	0	0
hsa-miR-376c-5p	0	0	0	0	0	0	0	0	0	0	0	0	0
hsa-miR-6868-5p	0	0	0	0	0	0	0	0	0	0	0	0	0
hsa-miR-323a-5p	0	0	0	0	0	0	0	0	0	0	0	0	0
hsa-miR-5002-3p	0	0	0	0	0	0	0	0	0	0	0	0	0
hsa-miR-4685-5p	0	0	0	0	0	0	0	0	0	0	0	0	0
hsa-miR-381-5p	0	0	0	0	0	0	0	0	0	0	0	0	0
hsa-miR-7109-5p	0	0	0	0	0	0	0	0	0	0	0	0	0
hsa-miR-487b-5p	0	0	0	0	0	0	0	0	0	0	0	0	0
hsa-miR-7110-5p	0	0	0	0	0	0	0	0	0	0	0	0	0
hsa-miR-2114-3p	0	0	0	0	0	0	0	0	0	0	0	0	0
hsa-miR-7112-5p	0	0	0	0	0	0	0	0	0	0	0	0	0
hsa-miR-1227-5p	0	0	0	0	0	0	0	0	0	0	0	0	0
hsa-miR-5006-5p	0	0	0	0	0	0	0	0	0	0	0	0	0
hsa-miR-6740-3p	0	0	0	0	0	0	0	0	0	0	0	0	0
hsa-miR-6819-5p	0	0	0	0	0	0	0	0	0	0	0	0	0
hsa-miR-6869-3p	0	0	0	0	0	0	0	0	0	0	0	0	0
hsa-miR-6852-3p	0	0	0	0	0	0	0	0	0	0	0	0	0
hsa-miR-202-3p	0	0	0	0	0	0	0	0	0	0	0	0	0
hsa-miR-3190-5p	0	0	0	0	0	0	0	0	0	0	0	0	0
hsa-miR-548ao-5p	0	0	0	0	0	0	0	0	0	0	0	0	0
hsa-miR-6853-5p	0	0	0	0	0	0	0	0	0	0	0	0	0
hsa-miR-6804-3p	0	0	0	0	0	0	0	0	0	0	0	0	0
hsa-miR-6875-3p	0	0	0	0	0	0	0	0	0	0	0	0	0
hsa-miR-889-5p	0	0	0	0	0	0	0	0	0	0	0	0	0
hsa-miR-4653-5p	0	0	0	0	0	0	0	0	0	0	0	0	0
hsa-miR-1185-5p	0	0	0	0	0	0	0	0	0	0	0	0	0
hsa-miR-4774-3p	0	0	0	0	0	0	0	0	0	0	0	0	0
hsa-miR-6793-3p	0	0	0	0	0	0	0	0	0	0	0	0	0
hsa-miR-6777-3p	0	0	0	0	0	0	0	0	0	0	0	0	0
hsa-miR-6773-3p	0	0	0	0	0	0	0	0	0	0	0	0	0
hsa-miR-495-5p	0	0	0	0	0	0	0	0	0	0	0	0	0
hsa-miR-154-5p	0	0	0	0	0	0	0	0	0	0	0	0	0
hsa-miR-412-3p	0	0	0	0	0	0	0	0	0	0	0	0	0
hsa-miR-329-5p	0	0	0	0	0	0	0	0	0	0	0	0	0
hsa-miR-5089-5p	0	0	0	0	0	0	0	0	0	0	0	0	0
hsa-miR-4433b-3p	0	0	0	0	0	0	0	0	0	0	0	0	0
hsa-miR-376a-2-5p	0	0	0	0	0	0	0	0	0	0	0	0	0
hsa-miR-4793-5p	0	0	0	0	0	0	0	0	0	0	0	0	0
hsa-miR-376a-5p	0	0	0	0	0	0	0	0	0	0	0	0	0
hsa-miR-155-3p	0	0	0	0	0	0	0	0	0	0	0	0	0
hsa-miR-513a-3p	0	0	0	0	0	0	0	0	0	0	0	0	0
hsa-miR-517-5p	0	0	0	0	0	0	0	0	0	0	0	0	0
hsa-miR-4768-3p	0	0	0	0	0	0	0	0	0	0	0	0	0
hsa-miR-4799-3p	0	0	0	0	0	0	0	0	0	0	0	0	0
hsa-miR-1912-5p	0	0	0	0	0	0	0	0	0	0	0	0	0
hsa-miR-134-3p	0	0	0	0	0	0	0	0	0	0	0	0	0
hsa-miR-6736-3p	0	0	0	0	0	0	0	0	0	0	0	0	0
hsa-miR-1178-5p	0	0	0	0	0	0	0	0	0	0	0	0	0
hsa-miR-6767-3p	0	0	0	0	0	0	0	0	0	0	0	0	0
hsa-miR-135a-2-3p	0	0	0	0	0	0	0	0	0	0	0	0	0
hsa-miR-135a-3p	0	0	0	0	0	0	0	0	0	0	0	0	0
hsa-miR-548av-5p	0	0	0	0	0	0	0	0	0	0	0	0	0
hsa-miR-3529-3p	0	0	0	0	0	0	0	0	0	0	0	0	0
hsa-miR-6890-3p	0	0	0	0	0	0	0	0	0	0	0	0	0
hsa-miR-4727-5p	0	0	0	0	0	0	0	0	0	0	0	0	0
hsa-miR-372-5p	0	0	0	0	0	0	0	0	0	0	0	0	0
hsa-miR-7156-3p	0	0	0	0	0	0	0	0	0	0	0	0	0
hsa-miR-6731-3p	0	0	0	0	0	0	0	0	0	0	0	0	0
hsa-miR-6754-3p	0	0	0	0	0	0	0	0	0	0	0	0	0
hsa-miR-3152-3p	0	0	0	0	0	0	0	0	0	0	0	0	0
hsa-miR-4798-3p	0	0	0	0	0	0	0	0	0	0	0	0	0
hsa-miR-3925-3p	0	0	0	0	0	0	0	0	0	0	0	0	0
hsa-miR-302b-5p	0	0	0	0	0	0	0	0	0	0	0	0	0
hsa-miR-6881-5p	0	0	0	0	0	0	0	0	0	0	0	0	0
hsa-miR-584-3p	0	0	0	0	0	0	0	0	0	0	0	0	0
hsa-miR-4743-3p	0	0	0	0	0	0	0	0	0	0	0	0	0
hsa-miR-10392-3p	0	0	0	0	0	0	0	0	0	0	0	0	0
hsa-miR-6883-5p	0	0	0	0	0	0	0	0	0	0	0	0	0
hsa-miR-371a-3p	0	0	0	0	0	0	0	0	0	0	0	0	0
hsa-miR-514b-5p	0	0	0	0	0	0	0	0	0	0	0	0	0
hsa-miR-6838-3p	0	0	0	0	0	0	0	0	0	0	0	0	0
hsa-miR-6849-5p	0	0	0	0	0	0	0	0	0	0	0	0	0
hsa-miR-6880-3p	0	0	0	0	0	0	0	0	0	0	0	0	0
hsa-miR-873-3p	0	0	0	0	0	0	0	0	0	0	0	0	0
hsa-miR-137-5p	0	0	0	0	0	0	0	0	0	0	0	0	0
hsa-miR-1237-5p	0	0	0	0	0	0	0	0	0	0	0	0	0
hsa-miR-6836-5p	0	0	0	0	0	0	0	0	0	0	0	0	0
hsa-miR-203b-5p	0	0	0	0	0	0	0	0	0	0	0	0	0
hsa-miR-3622b-3p	0	0	0	0	0	0	0	0	0	0	0	0	0
hsa-miR-548ap-3p	0	0	0	0	0	0	0	0	0	0	0	0	0
hsa-miR-6848-3p	0	0	0	0	0	0	0	0	0	0	0	0	0
hsa-miR-655-5p	0	0	0	0	0	0	0	0	0	0	0	0	0
hsa-miR-223-5p	0	0	0	0	0	0	0	0	0	0	0	0	0
hsa-miR-5588-3p	0	0	0	0	0	0	0	0	0	0	0	0	0
hsa-miR-6503-3p	0	0	0	0	0	0	0	0	0	0	0	0	0
hsa-miR-6785-5p	0	0	0	0	0	0	0	0	0	0	0	0	0
hsa-miR-4482-5p	0	0	0	0	0	0	0	0	0	0	0	0	0
hsa-miR-6769a-3p	0	0	0	0	0	0	0	0	0	0	0	0	0
hsa-miR-6716-5p	0	0	0	0	0	0	0	0	0	0	0	0	0
hsa-miR-6732-5p	0	0	0	0	0	0	0	0	0	0	0	0	0
hsa-miR-136-5p	0	0	0	0	0	0	0	0	0	0	0	0	0
hsa-miR-371b-3p	0	0	0	0	0	0	0	0	0	0	0	0	0
hsa-miR-499b-5p	0	0	0	0	0	0	0	0	0	0	0	0	0
hsa-miR-6715b-5p	0	0	0	0	0	0	0	0	0	0	0	0	0
hsa-miR-513c-5p	0	0	0	0	0	0	0	0	0	0	0	0	0
hsa-miR-510-3p	0	0	0	0	0	0	0	0	0	0	0	0	0
hsa-miR-370-3p	0	0	0	0	0	0	0	0	0	0	0	0	0
hsa-miR-4645-5p	0	0	0	0	0	0	0	0	0	0	0	0	0
hsa-miR-6864-3p	0	0	0	0	0	0	0	0	0	0	0	0	0
hsa-miR-5003-3p	0	0	0	0	0	0	0	0	0	0	0	0	0
hsa-miR-6750-3p	0	0	0	0	0	0	0	0	0	0	0	0	0
hsa-miR-6775-5p	0	0	0	0	0	0	0	0	0	0	0	0	0
hsa-miR-302d-5p	0	0	0	0	0	0	0	0	0	0	0	0	0
hsa-miR-4769-5p	0	0	0	0	0	0	0	0	0	0	0	0	0
hsa-miR-1225-3p	0	0	0	0	0	0	0	0	0	0	0	0	0
hsa-miR-550b-3p	0	0	0	0	0	0	0	0	0	0	0	0	0
hsa-miR-10396a-3p	0	0	0	0	0	0	0	0	0	0	0	0	0
hsa-miR-522-5p	0	0	0	0	0	0	0	0	0	0	0	0	0
hsa-miR-377-3p	0	0	0	0	0	0	0	0	0	0	0	0	0
hsa-miR-6753-5p	0	0	0	0	0	0	0	0	0	0	0	0	0
hsa-miR-4726-3p	0	0	0	0	0	0	0	0	0	0	0	0	0
hsa-miR-6752-5p	0	0	0	0	0	0	0	0	0	0	0	0	0
hsa-miR-3678-5p	0	0	0	0	0	0	0	0	0	0	0	0	0
hsa-miR-208b-5p	0	0	0	0	0	0	0	0	0	0	0	0	0
hsa-miR-6508-3p	0	0	0	0	0	0	0	0	0	0	0	0	0
hsa-miR-6854-5p	0	0	0	0	0	0	0	0	0	0	0	0	0
hsa-miR-4649-3p	0	0	0	0	0	0	0	0	0	0	0	0	0
hsa-miR-519d-5p	0	0	0	0	0	0	0	0	0	0	0	0	0
hsa-miR-3922-3p	0	0	0	0	0	0	0	0	0	0	0	0	0
hsa-miR-2115-5p	0	0	0	0	0	0	0	0	0	0	0	0	0
hsa-miR-376b-5p	0	0	0	0	0	0	0	0	0	0	0	0	0
hsa-miR-4668-3p	0	0	0	0	0	0	0	0	0	0	0	0	0
hsa-miR-6512-3p	0	0	0	0	0	0	0	0	0	0	0	0	0
hsa-miR-549a-5p	0	0	0	0	0	0	0	0	0	0	0	0	0
hsa-miR-6861-3p	0	0	0	0	0	0	0	0	0	0	0	0	0
hsa-miR-7151-3p	0	0	0	0	0	0	0	0	0	0	0	0	0
hsa-miR-4640-5p	0	0	0	0	0	0	0	0	0	0	0	0	0
hsa-miR-6743-5p	0	0	0	0	0	0	0	0	0	0	0	0	0
hsa-miR-6829-3p	0	0	0	0	0	0	0	0	0	0	0	0	0
hsa-miR-1233-5p	0	0	0	0	0	0	0	0	0	0	0	0	0
hsa-miR-130a-5p	0	0	0	0	0	0	0	0	0	0	0	0	0
hsa-miR-519c-5p	0	0	0	0	0	0	0	0	0	0	0	0	0
hsa-miR-363-5p	0	0	0	0	0	0	0	0	0	0	0	0	0
hsa-miR-512-5p	0	0	0	0	0	0	0	0	0	0	0	0	0
hsa-miR-6730-5p	0	0	0	0	0	0	0	0	0	0	0	0	0
hsa-miR-487a-5p	0	0	0	0	0	0	0	0	0	0	0	0	0
hsa-miR-520g-5p	0	0	0	0	0	0	0	0	0	0	0	0	0
hsa-miR-299-5p	0	0	0	0	0	0	0	0	0	0	0	0	0
hsa-miR-6762-3p	0	0	0	0	0	0	0	0	0	0	0	0	0
hsa-miR-3194-3p	0	0	0	0	0	0	0	0	0	0	0	0	0
hsa-miR-127-5p	0	0	0	0	0	0	0	0	0	0	0	0	0
hsa-miR-6830-3p	0	0	0	0	0	0	0	0	0	0	0	0	0
hsa-miR-525-3p	0	0	0	0	0	0	0	0	0	0	0	0	0
hsa-miR-4695-5p	0	0	0	0	0	0	0	0	0	0	0	0	0
hsa-miR-6501-3p	0	0	0	0	0	0	0	0	0	0	0	0	0
hsa-miR-6772-3p	0	0	0	0	0	0	0	0	0	0	0	0	0
hsa-miR-6795-5p	0	0	0	0	0	0	0	0	0	0	0	0	0
hsa-miR-4646-3p	0	0	0	0	0	0	0	0	0	0	0	0	0
hsa-miR-6822-3p	0	0	0	0	0	0	0	0	0	0	0	0	0
hsa-miR-4529-5p	0	0	0	0	0	0	0	0	0	0	0	0	0
hsa-miR-10394-5p	0	0	0	0	0	0	0	0	0	0	0	0	0
hsa-miR-541-3p	0	0	0	0	0	0	0	0	0	0	0	0	0
hsa-miR-219a-2-3p	0	0	0	0	0	0	0	0	0	0	0	0	0
hsa-miR-520f-5p	0	0	0	0	0	0	0	0	0	0	0	0	0
hsa-miR-876-5p	0	0	0	0	0	0	0	0	0	0	0	0	0
hsa-miR-758-5p	0	0	0	0	0	0	0	0	0	0	0	0	0
hsa-miR-7155-5p	0	0	0	0	0	0	0	0	0	0	0	0	0
hsa-miR-548m	0	0	0	0	0	0	0	0	0	0	0	0	0
hsa-miR-6089	0	0	0	0	0	0	0	0	0	0	0	0	0
hsa-miR-4679	0	0	0	0	0	0	0	0	0	0	0	0	0
hsa-miR-4507	0	0	0	0	0	0	0	0	0	0	0	0	0
hsa-miR-4659b-5p	0	0	0	0	0	0	0	0	0	0	0	0	0
hsa-miR-4659b-3p	0	0	0	0	0	0	0	0	0	0	0	0	0
hsa-miR-4487	0	0	0	0	0	0	0	0	0	0	0	0	0
hsa-miR-3689b-5p	0	0	0	0	0	0	0	0	0	0	0	0	0
hsa-miR-3689b-3p	0	0	0	0	0	0	0	0	0	0	0	0	0
hsa-miR-3689a-5p	0	0	0	0	0	0	0	0	0	0	0	0	0
hsa-miR-3689a-3p	0	0	0	0	0	0	0	0	0	0	0	0	0
hsa-miR-133b	0	0	0	0	0	0	0	0	0	0	0	0	0
hsa-miR-518e-5p	0	0	0	0	0	0	0	0	0	0	0	0	0
hsa-miR-518e-3p	0	0	0	0	0	0	0	0	0	0	0	0	0
hsa-miR-3689e	0	0	0	0	0	0	0	0	0	0	0	0	0
hsa-miR-519b-5p	0	0	0	0	0	0	0	0	0	0	0	0	0
hsa-miR-519b-3p	0	0	0	0	0	0	0	0	0	0	0	0	0
hsa-miR-523-5p	0	0	0	0	0	0	0	0	0	0	0	0	0
hsa-miR-523-3p	0	0	0	0	0	0	0	0	0	0	0	0	0
hsa-miR-519a-5p	0	0	0	0	0	0	0	0	0	0	0	0	0
hsa-miR-519a-3p	0	0	0	0	0	0	0	0	0	0	0	0	0
hsa-miR-3118	0	0	0	0	0	0	0	0	0	0	0	0	0
hsa-miR-3658	0	0	0	0	0	0	0	0	0	0	0	0	0
hsa-miR-8059	0	0	0	0	0	0	0	0	0	0	0	0	0
hsa-miR-206	0	0	0	0	0	0	0	0	0	0	0	0	0
hsa-miR-4520-5p	0	0	0	0	0	0	0	0	0	0	0	0	0
hsa-miR-4520-2-3p	0	0	0	0	0	0	0	0	0	0	0	0	0
hsa-miR-4283	0	0	0	0	0	0	0	0	0	0	0	0	0
hsa-miR-6887-5p	0	0	0	0	0	0	0	0	0	0	0	0	0
hsa-miR-6887-3p	0	0	0	0	0	0	0	0	0	0	0	0	0
hsa-miR-644a	0	0	0	0	0	0	0	0	0	0	0	0	0
hsa-miR-3672	0	0	0	0	0	0	0	0	0	0	0	0	0
hsa-miR-5047	0	0	0	0	0	0	0	0	0	0	0	0	0
hsa-miR-6823-5p	0	0	0	0	0	0	0	0	0	0	0	0	0
hsa-miR-6823-3p	0	0	0	0	0	0	0	0	0	0	0	0	0
hsa-miR-600	0	0	0	0	0	0	0	0	0	0	0	0	0
hsa-miR-4260	0	0	0	0	0	0	0	0	0	0	0	0	0
hsa-miR-6084	0	0	0	0	0	0	0	0	0	0	0	0	0
hsa-miR-5692b	0	0	0	0	0	0	0	0	0	0	0	0	0
hsa-miR-8069	0	0	0	0	0	0	0	0	0	0	0	0	0
hsa-miR-4314	0	0	0	0	0	0	0	0	0	0	0	0	0
hsa-miR-521	0	0	0	0	0	0	0	0	0	0	0	0	0
hsa-miR-4431	0	0	0	0	0	0	0	0	0	0	0	0	0
hsa-miR-3927-5p	0	0	0	0	0	0	0	0	0	0	0	0	0
hsa-miR-3927-3p	0	0	0	0	0	0	0	0	0	0	0	0	0
hsa-miR-5704	0	0	0	0	0	0	0	0	0	0	0	0	0
hsa-miR-6513-5p	0	0	0	0	0	0	0	0	0	0	0	0	0
hsa-miR-6513-3p	0	0	0	0	0	0	0	0	0	0	0	0	0
hsa-miR-8063	0	0	0	0	0	0	0	0	0	0	0	0	0
hsa-miR-4309	0	0	0	0	0	0	0	0	0	0	0	0	0
hsa-miR-6788-5p	0	0	0	0	0	0	0	0	0	0	0	0	0
hsa-miR-6788-3p	0	0	0	0	0	0	0	0	0	0	0	0	0
hsa-miR-4257	0	0	0	0	0	0	0	0	0	0	0	0	0
hsa-miR-8078	0	0	0	0	0	0	0	0	0	0	0	0	0
hsa-miR-6737-5p	0	0	0	0	0	0	0	0	0	0	0	0	0
hsa-miR-6737-3p	0	0	0	0	0	0	0	0	0	0	0	0	0
hsa-miR-9902	0	0	0	0	0	0	0	0	0	0	0	0	0
hsa-miR-6771-5p	0	0	0	0	0	0	0	0	0	0	0	0	0
hsa-miR-6771-3p	0	0	0	0	0	0	0	0	0	0	0	0	0
hsa-miR-621	0	0	0	0	0	0	0	0	0	0	0	0	0
hsa-miR-3147	0	0	0	0	0	0	0	0	0	0	0	0	0
hsa-miR-8089	0	0	0	0	0	0	0	0	0	0	0	0	0
hsa-miR-507	0	0	0	0	0	0	0	0	0	0	0	0	0
hsa-miR-658	0	0	0	0	0	0	0	0	0	0	0	0	0
hsa-miR-12117	0	0	0	0	0	0	0	0	0	0	0	0	0
hsa-miR-3665	0	0	0	0	0	0	0	0	0	0	0	0	0
hsa-miR-7853-5p	0	0	0	0	0	0	0	0	0	0	0	0	0
hsa-miR-518d-5p	0	0	0	0	0	0	0	0	0	0	0	0	0
hsa-miR-518d-3p	0	0	0	0	0	0	0	0	0	0	0	0	0
hsa-miR-6069	0	0	0	0	0	0	0	0	0	0	0	0	0
hsa-miR-6745	0	0	0	0	0	0	0	0	0	0	0	0	0
hsa-miR-4490	0	0	0	0	0	0	0	0	0	0	0	0	0
hsa-miR-6499-5p	0	0	0	0	0	0	0	0	0	0	0	0	0
hsa-miR-6499-3p	0	0	0	0	0	0	0	0	0	0	0	0	0
hsa-miR-718	0	0	0	0	0	0	0	0	0	0	0	0	0
hsa-miR-7973	0	0	0	0	0	0	0	0	0	0	0	0	0
hsa-miR-4737	0	0	0	0	0	0	0	0	0	0	0	0	0
hsa-miR-4718	0	0	0	0	0	0	0	0	0	0	0	0	0
hsa-miR-4700-5p	0	0	0	0	0	0	0	0	0	0	0	0	0
hsa-miR-4700-3p	0	0	0	0	0	0	0	0	0	0	0	0	0
hsa-miR-9500	0	0	0	0	0	0	0	0	0	0	0	0	0
hsa-miR-1825	0	0	0	0	0	0	0	0	0	0	0	0	0
hsa-miR-3614-5p	0	0	0	0	0	0	0	0	0	0	0	0	0
hsa-miR-3614-3p	0	0	0	0	0	0	0	0	0	0	0	0	0
hsa-miR-7843-5p	0	0	0	0	0	0	0	0	0	0	0	0	0
hsa-miR-7843-3p	0	0	0	0	0	0	0	0	0	0	0	0	0
hsa-miR-490-5p	0	0	0	0	0	0	0	0	0	0	0	0	0
hsa-miR-490-3p	0	0	0	0	0	0	0	0	0	0	0	0	0
hsa-miR-3119	0	0	0	0	0	0	0	0	0	0	0	0	0
hsa-miR-4711-5p	0	0	0	0	0	0	0	0	0	0	0	0	0
hsa-miR-4711-3p	0	0	0	0	0	0	0	0	0	0	0	0	0
hsa-miR-12124	0	0	0	0	0	0	0	0	0	0	0	0	0
hsa-miR-4696	0	0	0	0	0	0	0	0	0	0	0	0	0
hsa-miR-3670	0	0	0	0	0	0	0	0	0	0	0	0	0
hsa-miR-646	0	0	0	0	0	0	0	0	0	0	0	0	0
hsa-miR-8073	0	0	0	0	0	0	0	0	0	0	0	0	0
hsa-miR-4275	0	0	0	0	0	0	0	0	0	0	0	0	0
hsa-miR-4632-5p	0	0	0	0	0	0	0	0	0	0	0	0	0
hsa-miR-4632-3p	0	0	0	0	0	0	0	0	0	0	0	0	0
hsa-miR-4495	0	0	0	0	0	0	0	0	0	0	0	0	0
hsa-miR-3975	0	0	0	0	0	0	0	0	0	0	0	0	0
hsa-miR-8080	0	0	0	0	0	0	0	0	0	0	0	0	0
hsa-miR-623	0	0	0	0	0	0	0	0	0	0	0	0	0
hsa-miR-520d-5p	0	0	0	0	0	0	0	0	0	0	0	0	0
hsa-miR-520d-3p	0	0	0	0	0	0	0	0	0	0	0	0	0
hsa-miR-3666	0	0	0	0	0	0	0	0	0	0	0	0	0
hsa-miR-520b-5p	0	0	0	0	0	0	0	0	0	0	0	0	0
hsa-miR-520b-3p	0	0	0	0	0	0	0	0	0	0	0	0	0
hsa-miR-4436a	0	0	0	0	0	0	0	0	0	0	0	0	0
hsa-miR-4450	0	0	0	0	0	0	0	0	0	0	0	0	0
hsa-miR-633	0	0	0	0	0	0	0	0	0	0	0	0	0
hsa-miR-4296	0	0	0	0	0	0	0	0	0	0	0	0	0
hsa-miR-3921	0	0	0	0	0	0	0	0	0	0	0	0	0
hsa-miR-4751	0	0	0	0	0	0	0	0	0	0	0	0	0
hsa-miR-3150b-5p	0	0	0	0	0	0	0	0	0	0	0	0	0
hsa-miR-3150b-3p	0	0	0	0	0	0	0	0	0	0	0	0	0
hsa-miR-4319	0	0	0	0	0	0	0	0	0	0	0	0	0
hsa-miR-3926	0	0	0	0	0	0	0	0	0	0	0	0	0
hsa-miR-4642	0	0	0	0	0	0	0	0	0	0	0	0	0
hsa-miR-614	0	0	0	0	0	0	0	0	0	0	0	0	0
hsa-miR-6835-5p	0	0	0	0	0	0	0	0	0	0	0	0	0
hsa-miR-6835-3p	0	0	0	0	0	0	0	0	0	0	0	0	0
hsa-miR-3167	0	0	0	0	0	0	0	0	0	0	0	0	0
hsa-miR-4468	0	0	0	0	0	0	0	0	0	0	0	0	0
hsa-miR-5591-5p	0	0	0	0	0	0	0	0	0	0	0	0	0
hsa-miR-5591-3p	0	0	0	0	0	0	0	0	0	0	0	0	0
hsa-miR-12115	0	0	0	0	0	0	0	0	0	0	0	0	0
hsa-miR-4472	0	0	0	0	0	0	0	0	0	0	0	0	0
hsa-miR-4316	0	0	0	0	0	0	0	0	0	0	0	0	0
hsa-miR-3973	0	0	0	0	0	0	0	0	0	0	0	0	0
hsa-miR-4280	0	0	0	0	0	0	0	0	0	0	0	0	0
hsa-miR-3668	0	0	0	0	0	0	0	0	0	0	0	0	0
hsa-miR-7161-5p	0	0	0	0	0	0	0	0	0	0	0	0	0
hsa-miR-7161-3p	0	0	0	0	0	0	0	0	0	0	0	0	0
hsa-miR-4536-5p	0	0	0	0	0	0	0	0	0	0	0	0	0
hsa-miR-4536-3p	0	0	0	0	0	0	0	0	0	0	0	0	0
hsa-miR-4666b	0	0	0	0	0	0	0	0	0	0	0	0	0
hsa-miR-524-5p	0	0	0	0	0	0	0	0	0	0	0	0	0
hsa-miR-524-3p	0	0	0	0	0	0	0	0	0	0	0	0	0
hsa-miR-4451	0	0	0	0	0	0	0	0	0	0	0	0	0
hsa-miR-4513	0	0	0	0	0	0	0	0	0	0	0	0	0
hsa-miR-607	0	0	0	0	0	0	0	0	0	0	0	0	0
hsa-miR-1295b-5p	0	0	0	0	0	0	0	0	0	0	0	0	0
hsa-miR-1295b-3p	0	0	0	0	0	0	0	0	0	0	0	0	0
hsa-miR-1182	0	0	0	0	0	0	0	0	0	0	0	0	0
hsa-miR-4476	0	0	0	0	0	0	0	0	0	0	0	0	0
[truncated: 658 more rows]
